# Supplementary material for: The slow-evolving Acorus tatarinowii genome sheds light on ancestral monocot evolution
Source: Nat Plants. 2022 Jul 14;8(7):764–77. doi: 10.1038/s41477-022-01187-x (PMC9300462; doi:10.1038/s41477-022-01187-x)
Supplement: Supplementary file 3 — Supplementary Tables 1–13. [file 41477_2022_1187_MOESM3_ESM.xlsx]

## Sheet: S1
Supplementary Table S1. Summary of Acorus genome assembly by PacBio and Hi-C.
PacBio-based contigs	Total non-gap length(bp)	415181927
	Contig Number	1076
	Contigs N50(bp)	961575
Hi-C based pseudochromosomes	Total non-gap(bp)	378739346
	Contig Number	762
	Contigs N50(bp)	1057568
	Scaffold/pseudochromosome Number	12
	Scaffold/pseudochromosome N50(bp)	34248602
BUSCO assessment	Complete BUSCOs	1491 (92.4%)
	Complete and single-copy BUSCOs	1419 (87.9%)
	Complete and duplicated BUSCOs	72 (4.5%)
	Fragmented BUSCOs	23 (1.4%)
	Missing BUSCOs	100 (6.2%)
	Total BUSCO groups searched	1614 (100%)
Anotated genes	Gene number	28241

## Sheet: S2
Supplementary Table S2. Summary of superscaffolds (pseudochromosomes) anchored and ordered by Hi-C data.
Superscaffold	Number of Contigs	Length of Contigs	Length of Superscaffold
Superscaffold1	91	50219362	50264362
Superscaffold2	95	38006196	38053196
Superscaffold3	54	36460812	36487312
Superscaffold4	75	34434693	34471693
Superscaffold5	70	34214102	34248602
Superscaffold6	84	33556574	33598074
Superscaffold7	64	33513672	33545172
Superscaffold8	75	31198630	31235630
Superscaffold9	42	25386185	25406685
Superscaffold10	43	24170629	24191629
Superscaffold11	32	20973313	20988813
Superscaffold12	37	16605178	16623178
TOTAL	762	378739346	379114346

## Sheet: S3
Supplementary Table S3. Summary of transposable element annotation by EDTA.
Class		Count	Masked (bp)	masked (%)
DNA	DTA	17730	5316100	0.0128
	DTC	30976	7047963	0.017
	DTH	22776	5820589	0.014
	DTM	68118	20810874	0.0501
	DTT	1086	165805	0.0004
	Helitron	32918	8413842	0.0203
LTR	Copia	22362	15656889	0.0377
	Gypsy	79195	56612984	0.1364
	unknown	114126	44468231	0.1071
MITE	DTA	8934	2669406	0.0064
	DTC	2992	529286	0.0013
	DTH	15665	4067697	0.0098
	DTM	13859	3277507	0.0079
	DTT	29	3346	0
Total interspersed		430766	174860519	0.4212

## Sheet: S4
Supplementary Table S4. Two sided chi-squared tests of subgenome fractionation for each duplicated blocks in Acorus.
Block pair	ExpectedAncestralBlockA	ExpectedAncestralBlockB	Ancestral retention in Block.A	Ancestral retention in Block.B	p-value (Bootstrap=100000)	p-value (w/o bootstrap)
ata.ata.anchors-80	506	506	359	290	0.03539	0.038864
ata.ata.anchors-50	498	498	349	298	0.129369	0.130705
ata.ata.anchors-73	456	456	328	277	0.114539	0.119681
ata.ata.anchors-33	318	318	224	178	0.074169	0.082944
ata.ata.anchors-13	300	300	182	204	0.396296	0.418826
ata.ata.anchors-24	300	300	206	159	0.053929	0.0607
ata.ata.anchors-68	293	293	158	198	0.106259	0.1082
ata.ata.anchors-85	290	290	202	164	0.125839	0.136293
ata.ata.anchors-21	284	284	164	195	0.225578	0.224764
ata.ata.anchors-54	256	256	185	130	0.01438	0.017694
ata.ata.anchors-93	228	228	165	119	0.03436	0.038346
ata.ata.anchors-34	224	224	168	121	0.03493	0.037131
ata.ata.anchors-25	215	215	149	122	0.216658	0.227087
ata.ata.anchors-62	213	213	113	152	0.061469	0.070962
ata.ata.anchors-90	208	208	148	115	0.114179	0.129579
ata.ata.anchors-60	193	193	140	126	0.521635	0.561293
ata.ata.anchors-16	175	175	113	107	0.796652	0.817348
ata.ata.anchors-64	173	173	76	133	0.00178	0.002353
ata.ata.anchors-57	169	169	105	118	0.545815	0.555454
ata.ata.anchors-91	166	166	137	81	0.004	0.004046
ata.ata.anchors-55	164	164	109	105	0.859571	0.900649
ata.ata.anchors-6	155	155	85	116	0.101689	0.106204
ata.ata.anchors-82	151	151	103	86	0.354436	0.380175
ata.ata.anchors-8	134	134	81	92	0.556494	0.579168
ata.ata.anchors-28	131	131	67	97	0.071899	0.081525
ata.ata.anchors-66	127	127	62	87	0.122959	0.127081
ata.ata.anchors-26	121	121	87	74	0.476825	0.488564
ata.ata.anchors-32	118	118	72	75	0.915761	0.928953
ata.ata.anchors-14	112	112	64	84	0.205938	0.241408
ata.ata.anchors-63	109	109	51	82	0.03562	0.043772
ata.ata.anchors-10	105	105	72	59	0.377496	0.435058
ata.ata.anchors-29	105	105	69	69	1	1
ata.ata.anchors-61	105	105	78	61	0.274527	0.312322
ata.ata.anchors-59	104	104	81	54	0.077809	0.088313
ata.ata.anchors-15	100	100	48	70	0.130179	0.13527
ata.ata.anchors-20	98	98	63	65	0.910751	0.980971
ata.ata.anchors-36	98	98	66	57	0.566684	0.602177
ata.ata.anchors-19	94	94	51	72	0.162468	0.174043
ata.ata.anchors-3	92	92	43	76	0.01796	0.02425
ata.ata.anchors-39	89	89	61	46	0.272157	0.305316
ata.ata.anchors-5	84	84	41	65	0.082859	0.087667
ata.ata.anchors-44	81	81	39	56	0.195288	0.208283
ata.ata.anchors-17	79	79	55	54	1	1
ata.ata.anchors-49	79	79	46	43	0.895771	0.903049
ata.ata.anchors-79	76	76	48	44	0.793322	0.843763
ata.ata.anchors-27	74	74	48	50	0.897121	0.978882
ata.ata.anchors-65	70	70	43	48	0.688723	0.784504
ata.ata.anchors-45	67	67	46	38	0.575584	0.585379
ata.ata.anchors-78	64	64	45	41	0.782052	0.846026
ata.ata.anchors-35	61	61	42	31	0.374606	0.383339
ata.ata.anchors-69	61	61	39	46	0.575804	0.658595
ata.ata.anchors-42	60	60	30	43	0.236288	0.292011
ata.ata.anchors-46	60	60	34	44	0.389046	0.461139
ata.ata.anchors-4	59	59	37	38	1	1
ata.ata.anchors-43	59	59	31	42	0.370776	0.38733
ata.ata.anchors-22	55	55	30	36	0.638934	0.668343
ata.ata.anchors-76	54	54	44	24	0.062389	0.079008
ata.ata.anchors-40	53	53	35	29	0.636684	0.664144
ata.ata.anchors-37	52	52	37	27	0.344587	0.408755
ata.ata.anchors-48	50	50	26	37	0.333287	0.354052
ata.ata.anchors-41	47	47	31	27	0.741443	0.805567
ata.ata.anchors-52	47	47	29	27	0.866651	0.965886
ata.ata.anchors-92	47	47	41	21	0.050629	0.068286
ata.ata.anchors-18	46	46	33	19	0.162338	0.16609
ata.ata.anchors-88	46	46	29	24	0.611634	0.707775
ata.ata.anchors-31	45	45	28	31	0.866761	0.891773
ata.ata.anchors-47	42	42	27	31	0.736683	0.815503
ata.ata.anchors-51	42	42	23	26	0.856151	0.87219
ata.ata.anchors-7	42	42	24	28	0.726183	0.795171
ata.ata.anchors-71	41	41	22	27	0.591284	0.700356
ata.ata.anchors-94	41	41	34	18	0.106969	0.116497
ata.ata.anchors-70	39	39	22	29	0.471395	0.559911
ata.ata.anchors-2	38	38	27	25	0.857751	0.973078
ata.ata.anchors-38	38	38	25	24	1	1
ata.ata.anchors-74	37	37	27	21	0.576464	0.624318
ata.ata.anchors-87	37	37	27	25	0.857781	0.974792
ata.ata.anchors-30	34	34	20	28	0.452145	0.48566
ata.ata.anchors-72	34	34	22	20	0.845482	0.962996
ata.ata.anchors-75	34	34	20	22	0.844602	0.962996
ata.ata.anchors-23	33	33	20	19	1	1
ata.ata.anchors-9	33	33	21	21	1	1
ata.ata.anchors-77	32	32	27	17	0.326167	0.332624
ata.ata.anchors-11	31	31	21	23	0.847062	0.973292
ata.ata.anchors-104	30	30	30	30	1	1
ata.ata.anchors-86	30	30	23	14	0.293027	0.33767
ata.ata.anchors-96	28	28	19	18	1	1
ata.ata.anchors-99	27	27	27	27	1	1
ata.ata.anchors-1	26	26	16	17	1	1
ata.ata.anchors-12	26	26	16	21	0.665793	0.678955
ata.ata.anchors-58	26	26	18	14	0.656753	0.739854
ata.ata.anchors-97	26	26	16	16	1	1
ata.ata.anchors-89	24	24	19	14	0.651903	0.656508
ata.ata.anchors-56	23	23	17	14	0.817022	0.853835
ata.ata.anchors-102	22	22	22	22	1	1
ata.ata.anchors-53	22	22	12	17	0.484735	0.62925
ata.ata.anchors-111	21	21	18	10	0.327937	0.350707
ata.ata.anchors-84	20	20	16	11	0.617364	0.620029
ata.ata.anchors-95	20	20	14	15	1	1
ata.ata.anchors-109	19	19	19	19	1	1
ata.ata.anchors-67	19	19	14	12	0.802522	0.96192
ata.ata.anchors-106	18	18	17	16	1	1
ata.ata.anchors-83	18	18	13	12	1	1
ata.ata.anchors-81	17	17	14	11	0.792852	0.847536
ata.ata.anchors-105	15	15	15	15	1	1
ata.ata.anchors-107	14	14	13	10	0.779922	0.855264
ata.ata.anchors-108	11	11	11	11	1	1
ata.ata.anchors-110	9	9	6	9	0.724653	0.823224
ata.ata.anchors-112	8	8	8	8	1	1
ata.ata.anchors-114	8	8	8	8	1	1
ata.ata.anchors-103	7	7	7	7	1	1
ata.ata.anchors-113	7	7	7	7	1	1
ata.ata.anchors-98	7	7	7	7	1	1
ata.ata.anchors-100	6	6	6	6	1	1
ata.ata.anchors-101	6	6	6	6	1	1

## Sheet: S5
Supplementary Table S5. Synteny between (in columns) AMK (n=12), AMK (n=6), AMK (n=5 from Murat et al. 2017), Acorus (ata), Spirodela (spiro), Colocasia (cesu), Dioscorea (alata and rotundata, referenced respectively as dalata, drot), AGK, delivering for each ancestral chromosome (in lines): the chromosome relationships and number of orthologous genes (in parenthesis) with the total number of ort…
AMK 12	AMK 6	AMK 5 Murat et al. 2017	Ata	Spiro	Cesu	Dalata	Drot	AGKpre	TOTAL
1	1	chr1(143)	chr10(52),chr12(91)	chr1(5),chr9(21),chr19(10),chr20(30)	chr2(40),chr9(12),chr12(11)	chr4(4),chr5(18),chr17(43),chr20(25)	chr4(16),chr5(23),chr17(32)	chr1(24),chr2(18)
2	2	chr2(305)	chr6(172),chr7(133)	chr3(53),chr8(34),chr10(27),chr14(22),chr18(24)	chr1(34),chr6(15),chr7(80),chr9(6),chr12(11),chr13(15)	chr1(17),chr4(59),chr11(40),chr14(25),chr16(50),chr19(13)	chr1(21),chr2(3),chr4(25),chr11(28),chr13(2),chr14(18),chr16(37),chr19(6)	chr2(20),chr3(43),chr4(5),chr5(28),chr7(19)
3	3	chr3(429)	chr8(260),chr10(169)	chr2(108),chr5(59),chr7(39)	chr1(60),chr5(140),chr10(41),chr13(31)	chr7(86),chr9(63),chr12(97),chr18(37),chr19(29)	chr6(1),chr7(71),chr9(43),chr12(49),chr15(1),chr18(17),chr19(17)	chr1(75),chr4(47),chr6(7)
4	4	chr4(148)	chr1(82),chr2(66)	chr1(13),chr4(19),chr6(18),chr15(29)	chr4(7),chr6(11),chr7(5),chr11(25),chr12(9),chr14(16)	chr5(26),chr6(21),chr18(46),chr19(16)	chr5(17),chr6(17),chr18(32)	chr2(24),chr3(3),chr4(11),chr5(5),chr6(2),chr7(20)
5	5	chr5(111)	chr4(12),chr7(62),chr9(37)	chr9(11),chr10(18),chr13(39),chr17(11)	chr3(14),chr4(1),chr8(24),chr9(17),chr10(3),chr12(5)	chr3(33),chr5(5),chr8(27),chr9(10),chr16(16)	chr3(25),chr5(4),chr8(25),chr9(8),chr16(16)	chr2(18),chr7(32)
6	6	chr5(86)	chr3(29),chr9(13)	chr1(27),chr6(16),chr12(9)	chr2(40),chr3(7),chr7(22)	chr4(13),chr5(22),chr10(24),chr14(6)	chr4(8),chr5(18),chr10(15)	chr1(9),chr2(3),chr3(7),chr6(9),chr7(8)
7	1	chr1(139)	chr4(90),chr10(49)	chr1(6),chr9(12),chr19(6),chr20(32)	chr2(34),chr9(13),chr12(17)	chr4(14),chr5(13),chr17(29),chr20(32)	chr4(9),chr5(12),chr17(21),chr20(19)	chr1(40),chr2(14)
8	2	chr2(182)	chr4(87),chr11(95)	chr3(46),chr8(10),chr14(18),chr18(4)	chr6(5),chr7(78),chr12(4)	chr1(22),chr2(21),chr11(42),chr14(15),chr19(1)	chr1(13),chr2(29),chr13(8),chr14(3)	chr3(3),chr4(3),chr5(8),chr7(11)
9	3	chr3(160)	chr1(160)	chr2(49),chr5(14),chr7(17)	chr1(22),chr5(32),chr10(9),chr11(9),chr13(21)	chr6(17),chr7(53),chr9(6),chr12(27),chr19(15)	chr6(12),chr7(13),chr9(6),chr12(20),chr15(14),chr19(11)	chr1(31),chr4(27),chr6(7)
10	4	chr4(106)	chr4(69),chr11(37)	chr1(8),chr4(11),chr6(15),chr15(26)	chr4(4),chr6(8),chr7(20),chr11(1),chr12(5),chr14(15)	chr5(39),chr6(1),chr18(18),chr19(24)	chr5(25),chr6(1),chr18(13)	chr2(16),chr3(7),chr4(7),chr5(2),chr6(3),chr7(7)
11	5	chr5(192)	chr3(68),chr5(124)	chr9(21),chr10(17),chr13(45),chr17(17)	chr3(34),chr4(46),chr8(8),chr9(28),chr10(5),chr12(4)	chr3(44),chr5(9),chr8(42),chr9(25),chr16(21)	chr3(35),chr5(2),chr8(36),chr9(17),chr16(14)	chr2(40),chr7(26)
12	6	chr1(307)	chr3(120),chr5(111)	chr1(26),chr11(89),chr19(9)	chr4(29),chr7(2),chr9(17),chr10(90),chr12(32)	chr4(39),chr5(50),chr17(45),chr20(79)	chr4(35),chr5(21),chr17(45),chr20(36)	chr1(85),chr2(21)
Number of conserved orthologs		2308	2188	1140	1294	1614	1065	795	10404
Syntenic Block		12	24	25	33	32	32	23	181

## Sheet: S6
Supplementary Table S6. Orthologous genes (in lines) between (in columns) AMK (n=12), AMK (n=6), AMK (n=5 from Murat et al. 2017), AMK (n=7 from Xu et al. 2021), oil palm, AGK for grasses (represented by rice Brachypodium, sorghum), Acorus (ata), Spirodela (spiro), Colocasia (cesu), Dioscorea (alata and rotundata, referenced respectively as dalata and drot).
AMK 12	AMK 6	AMK 5 Murat et al. 2017	AMK 7 Xu et al. 2021	Oil Palm	Rice	Brachypodium	Sorghum	Pineapple	AGKpost	AGKpre	Ata (Acorus tatarinowii)	Cesu (Colocasia esculenta)	Dalata (Dioscorea alata)	Drot (Dioscorea rotundata)	Spiro (Spirodela polyrhiza)
1	NewAnc_1_1	AMK_1_1	SAnc1_5_142	p5sc00018.V1.gene832|p5sc00039.V1.gene186	NA	NA	NA	NA	AGKpost_1_1184	NA	ATA12.573.t1	EVM0000943.1	Dioal.20G101900	Dr10240.1	Sp01G04210
1	NewAnc_1_2	AMK_1_3	SAnc1_5_681|SAnc1_4_882	p5sc00018.V1.gene830|p5sc00220.V1.gene175	LOC_Os05g08430|LOC_Os12g37840	Bradi2g34110|Bradi4g04420	Sb09g005350|Sb08g018440	Aco001322|Aco000686	NA	AGKpre_1_372	ATA12.572.t1	NA	Dioal.17G007000	NA	NA
1	NewAnc_1_3	AMK_1_4	SAnc1_5_387	p5sc00039.V1.gene182	NA	Bradi2g34120	Sb03g004190	Aco009766	NA	AGKpre_1_368	ATA10.701.t1	NA	Dioal.17G006500	NA	Sp20G03100			Reference for Gene IDs:
1	NewAnc_1_4	AMK_1_5	NA	p5sc00039.V1.gene179	NA	NA	NA	NA	NA	NA	ATA10.700.t1	NA	Dioal.17G006300	NA	NA		Acorus tatarinowii	Current study
NA	NewAnc_1_5	AMK_1_6	NA	p5sc00105.V1.gene288|p5sc00220.V1.gene145	NA	NA	NA	NA	NA	NA	NA	EVM0023274.1	Dioal.17G005700	NA	NA		Spirodela polyrhiza	Wang W, Haberer G, Gundlach H, Gläßer C, Nussbaumer T, Luo MC, Lomsadze A, Borodovsky M, Kerstetter RA, Shanklin J, Byrant DW, Mockler TC, Appenroth KJ, Grimwood J, Jenkins J, Chow J, Choi C, Adam C, Cao XH, Fuchs J, Schubert I, Rokhsar D, Schmutz J, Michael TP, Mayer KF, Messing J. The Spirodela polyrhiza genome reveals insights into its neotenous reduction fast growth and aquatic lifestyle. Nat…	coge: Version 9509 bionano sp9509v3
1	NewAnc_1_6	AMK_1_9	SAnc1_5_372	p5sc00018.V1.gene827	LOC_Os01g42510	NA	Sb03g027640	Aco006135	AGKpost_1_1063	NA	ATA12.571.t1	EVM0021608.1	NA	NA	NA		Colocasia esculenta	Yin, J., Jiang, L., Wang, L., Han, X., Guo, W., Li, C., ... & Zhang, P. (2021). A high‐quality genome of taro (Colocasia esculenta (L.) Schott), one of the world's oldest crops. Molecular Ecology Resources, 21(1), 68-77.
1	NewAnc_1_7	AMK_1_12	SAnc1_5_370	p5sc00105.V1.gene273	LOC_Os01g42520|LOC_Os04g41740|LOC_Os02g11040|LOC_Os04g41770|LOC_Os04g41759|LOC_Os04g41750	Bradi2g43230|Bradi5g14440|Bradi5g21730|Bradi5g14470|Bradi5g14460	Sb03g027650|Sb06g021280|Sb04g007160|Sb06g021270|Sb06g021310|Sb06g021290	Aco006134|Aco009764	AGKpost_1_1064	NA	ATA12.575.t1	EVM0001991.1	Dioal.05G077900	Dr10239.1	Sp20G03110		Dioscorea rotundata	Tamiru, M., Natsume, S., Takagi, H., White, B., Yaegashi, H., Shimizu, M., ... & Terauchi, R. (2017). Genome sequencing of the staple food crop white Guinea yam enables the development of a molecular marker for sex determination. BMC biology, 15(1), 1-20.
1	NewAnc_1_8	AMK_1_13	SAnc1_5_680	p5sc00220.V1.gene178	LOC_Os07g09190	Bradi1g54890	Sb02g005380	Aco017444	NA	NA	ATA12.570.t2	NA	Dioal.05G078400	Dr04503.1	NA		Dioscorea alata	Bredeson, J.V., Lyons, J.B., Oniyinde, I.O. et al. Chromosome evolution and the genetic basis of agronomically important traits in greater yam. Nat Commun 13, 2001 (2022).
1	NewAnc_1_9	AMK_1_16	SAnc1_5_372	p5sc00018.V1.gene826	NA	NA	NA	NA	NA	NA	ATA12.568.t1.p1	EVM0022739.1	Dioal.20G101700	Dr04500.1	Sp01G04180		Oil Palm	Singh, R., Ong-Abdullah, M., Low, E. T. L., Manaf, M. A. A., Rosli, R., Nookiah, R., ... & Sambanthamurthi, R. (2013). Oil palm genome sequence reveals divergence of interfertile species in Old and New worlds. Nature, 500(7462), 335-339.
1	NewAnc_1_10	AMK_1_17	NA	p5sc00039.V1.gene193	LOC_Os02g56000|LOC_Os02g54340|LOC_Os06g39870|LOC_Os07g49150	Bradi3g54490|Bradi1g36830|Bradi1g16750	Sb04g036320|Sb04g035230|Sb10g023320|Sb02g043840	Aco011519|Aco024485|Aco014297|Aco006518	AGKpost_2_464	AGKpre_2_752	ATA12.566.t1	NA	Dioal.17G008000	NA	NA		Rice	Sasaki, T. (2005). The map-based sequence of the rice genome. Nature, 436(7052), 793-800.
1	NewAnc_1_11	AMK_1_18	SAnc1_5_373	p5sc00018.V1.gene822	NA	NA	NA	NA	AGKpost_1_1062	NA	ATA10.702.t1	EVM0000391.1	Dioal.17G007900	NA	Sp20G03080		Brachypodium	International Brachypodium Initiative. (2010). Genome sequencing and analysis of the model grass Brachypodium distachyon. Nature, 463(7282), 763-768.
NA	NewAnc_1_12	AMK_1_20	SAnc1_5_342	p5sc00105.V1.gene247	LOC_Os05g49290|LOC_Os03g12030|LOC_Os11g37900|LOC_Os03g08360	Bradi2g16050|Bradi1g69637|Bradi4g14937|Bradi1g72560|Bradi1g74257	Sb09g028860|Sb01g042600|Sb05g025040|Sb01g045150|Sb01g021910	Aco002996|Aco013440|Aco009674|Aco020049|Aco000209	AGKpost_6_866	NA	NA	NA	Dioal.17G008100	NA	Sp09G00120		Sorghum	Paterson, A. H., Bowers, J. E., Bruggmann, R., Dubchak, I., Grimwood, J., Gundlach, H., ... & Rokhsar, D. S. (2009). The Sorghum bicolor genome and the diversification of grasses. Nature, 457(7229), 551-556.
1	NewAnc_1_13	AMK_1_22	SAnc1_5_373	p5sc00018.V1.gene821	NA	NA	NA	NA	NA	NA	ATA12.567.t1	NA	NA	NA	NA		Pineapple	Ming, R., VanBuren, R., Wai, C. M., Tang, H., Schatz, M. C., Bowers, J. E., ... & Yu, Q. (2015). The pineapple genome and the evolution of CAM photosynthesis. Nature genetics, 47(12), 1435-1442.
1	NewAnc_1_14	AMK_1_23	SAnc1_5_679	p5sc00039.V1.gene196	NA	NA	NA	NA	AGKpost_2_465	AGKpre_2_753	ATA12.565.t1	NA	NA	Dr04464.1	NA		AMK 5 Murat et al. 2017	Murat, F., Armero, A., Pont, C., Klopp, C. & Salse, J. Reconstructing the genome of the most recent common ancestor of flowering plants. Nature genetics 49, 490-496, doi:10.1038/ng.3813 (2017).
1	NewAnc_1_15	AMK_1_25	SAnc1_5_386|SAnc1_1_352	p5sc00220.V1.gene190	LOC_Os03g06670	NA	Sb01g046310	Aco000211	NA	NA	ATA10.712.t1.p1	NA	NA	NA	NA		AGKpost	Murat, F., Armero, A., Pont, C., Klopp, C. & Salse, J. Reconstructing the genome of the most recent common ancestor of flowering plants. Nature genetics 49, 490-496, doi:10.1038/ng.3813 (2017).
1	NewAnc_1_16	AMK_1_26	SAnc1_5_384	p5sc00105.V1.gene236	NA	NA	NA	NA	NA	NA	ATA12.561.t2	NA	Dioal.17G008200	NA	NA		AGKpre	Murat, F., Armero, A., Pont, C., Klopp, C. & Salse, J. Reconstructing the genome of the most recent common ancestor of flowering plants. Nature genetics 49, 490-496, doi:10.1038/ng.3813 (2017).
1	NewAnc_1_17	AMK_1_27	SAnc1_5_385	p5sc00039.V1.gene199	NA	NA	NA	NA	NA	AGKpre_2_754	ATA12.564.t1	EVM0005610.1	NA	Dr04465.1	Sp20G03070		AMK 7 Xu et al. 2021	Xu, Q. et al. Ancestral Flowering Plant Chromosomes and Gene Orders Based on Generalized Adjacencies and Chromosomal Gene Co-Occurrences. Journal of computational biology : a journal of computational molecular cell biology 28, 1156-1179
1	NewAnc_1_18	AMK_1_29	NA	p5sc00220.V1.gene195	NA	NA	NA	NA	AGKpost_2_467	AGKpre_2_759	ATA12.560.t1	NA	NA	NA	NA
NA	NewAnc_1_19	AMK_1_31	NA	p5sc00220.V1.gene196	NA	NA	NA	NA	NA	NA	NA	NA	Dioal.17G009100	NA	Sp20G03030
1	NewAnc_1_20	AMK_1_32	SAnc1_5_383	p5sc00018.V1.gene817	NA	NA	NA	NA	NA	NA	ATA10.714.t1	EVM0015240.1	Dioal.20G101400	NA	Sp20G02990
NA	NewAnc_1_21	AMK_1_35	NA	p5sc00220.V1.gene200	NA	NA	NA	NA	AGKpost_2_469	AGKpre_2_765	NA	NA	Dioal.17G008400	NA	Sp20G03010
1	NewAnc_1_22	AMK_1_42	SAnc1_5_374	p5sc00018.V1.gene812	NA	NA	NA	NA	AGKpost_1_1183	NA	ATA12.555.t1	EVM0005983.1	NA	Dr10241.1	Sp09G00140
1	NewAnc_1_23	AMK_1_44	NA	p5sc00039.V1.gene205	NA	NA	NA	NA	NA	NA	ATA10.719.t1	EVM0027011.1	Dioal.17G009700	Dr01568.1	NA
NA	NewAnc_1_24	AMK_1_45	NA	p5sc00104.V1.gene8	NA	NA	NA	NA	NA	NA	NA	EVM0008579.1	NA	NA	NA
1	NewAnc_1_25	AMK_1_46	SAnc1_5_144	p5sc00104.V1.gene9	NA	NA	NA	NA	AGKpost_6_864	AGKpre_2_757	ATA10.718.t1.p1	NA	Dioal.17G009800	Dr01567.1	Sp20G02950
NA	NewAnc_1_26	AMK_1_49	SAnc1_5_375	p5sc00039.V1.gene210	LOC_Os02g11740	Bradi3g07830	Sb04g007240	Aco009774	AGKpost_1_1182	NA	NA	EVM0014290.1	NA	NA	NA
1	NewAnc_1_27	AMK_1_50	SAnc1_5_678	p5sc00104.V1.gene23	LOC_Os01g42430	Bradi2g43160	Sb03g027540	Aco011496	AGKpost_1_1057	NA	ATA12.553.t1	NA	Dioal.20G101200	NA	NA
1	NewAnc_1_28	AMK_1_52	SAnc1_5_145	p5sc00104.V1.gene28	LOC_Os03g11590	Bradi1g69910	Sb01g042860	Aco012419	NA	NA	ATA12.552.t1	NA	NA	Dr04469.1	Sp01G04170
1	NewAnc_1_29	AMK_1_53	SAnc1_5_375	p5sc00104.V1.gene32	NA	NA	NA	NA	NA	NA	ATA10.717.t1	NA	Dioal.17G010100	Dr01566.1	NA
1	NewAnc_1_30	AMK_1_54	SAnc1_5_375	p5sc00018.V1.gene806|p5sc00104.V1.gene33	NA	NA	NA	NA	AGKpost_2_470	AGKpre_2_768	ATA12.550.t1	EVM0020760.1	NA	Dr04472.1	Sp09G00170
NA	NewAnc_1_31	AMK_1_57	NA	p5sc00105.V1.gene208|p5sc00039.V1.gene208	NA	NA	NA	NA	NA	NA	NA	EVM0005844.1	NA	NA	NA
NA	NewAnc_1_32	AMK_1_58	NA	p5sc00018.V1.gene798	NA	NA	NA	NA	NA	NA	NA	EVM0015593.1	NA	NA	Sp20G02890
1	NewAnc_1_33	AMK_1_60	SAnc1_5_677	p5sc00039.V1.gene214	LOC_Os01g08140	Bradi2g04767	Sb03g004120	Aco009775	NA	NA	ATA12.549.t1	NA	NA	Dr04473.1	NA
NA	NewAnc_1_34	AMK_1_62	NA	p5sc00104.V1.gene38	NA	NA	NA	NA	NA	NA	NA	EVM0022949.1	NA	NA	NA
1	NewAnc_1_35	AMK_1_64	SAnc1_5_676	p5sc00039.V1.gene216	NA	NA	NA	NA	NA	NA	ATA12.547.t1	NA	NA	NA	NA
NA	NewAnc_1_36	AMK_1_66	NA	p5sc00039.V1.gene217	NA	NA	NA	NA	AGKpost_6_862	AGKpre_2_760	NA	NA	NA	NA	Sp20G02860
1	NewAnc_1_37	AMK_1_67	NA	p5sc00104.V1.gene46	NA	NA	NA	NA	NA	NA	ATA12.542.t1	EVM0023753.1	NA	NA	NA
1	NewAnc_1_38	AMK_1_68	NA	p5sc00039.V1.gene218	NA	NA	NA	NA	NA	NA	ATA12.544.1.p1	NA	NA	Dr04475.1	NA
1	NewAnc_1_39	AMK_1_69	NA	p5sc00104.V1.gene47	LOC_Os01g08160	Bradi2g04810	Sb03g004090	Aco009781	NA	AGKpre_1_379	ATA12.541.t1	NA	Dioal.17G010600	NA	NA
1	NewAnc_1_40	AMK_1_73	NA	p5sc00039.V1.gene233	NA	NA	NA	NA	NA	NA	ATA12.543.t2	NA	Dioal.17G010500	Dr01564.1	Sp20G02850
NA	NewAnc_1_41	AMK_1_74	NA	p5sc00104.V1.gene54	LOC_Os01g08170	Bradi2g04800	Sb03g004080	Aco014321	NA	AGKpre_1_380	NA	EVM0009804.1	Dioal.20G100700	NA	NA
1	NewAnc_1_42	AMK_1_81	NA	p5sc00104.V1.gene83	NA	NA	NA	NA	AGKpost_1_1054	NA	ATA12.520.t1	NA	NA	NA	NA
1	NewAnc_1_43	AMK_1_84	NA	p5sc00104.V1.gene87	NA	NA	NA	NA	NA	NA	ATA10.731.t1	NA	NA	NA	NA
NA	NewAnc_1_44	AMK_1_85	NA	p5sc00105.V1.gene179	NA	NA	NA	NA	AGKpost_1_1053	NA	NA	NA	Dioal.20G100400	NA	Sp20G02750
1	NewAnc_1_45	AMK_1_88	NA	p5sc00104.V1.gene88	NA	NA	NA	NA	AGKpost_1_1055	NA	ATA10.732.t1	NA	NA	NA	NA
1	NewAnc_1_46	AMK_1_89	NA	p5sc00018.V1.gene796	NA	NA	NA	NA	NA	NA	ATA12.546.t1	EVM0016565.1	NA	NA	Sp20G02400
1	NewAnc_1_47	AMK_1_92	NA	p5sc00104.V1.gene89	NA	NA	NA	NA	AGKpost_2_472	AGKpre_2_770	ATA12.532.t1	EVM0015505.1	Dioal.17G010800	Dr01563.1	NA
NA	NewAnc_1_48	AMK_1_93	NA	p5sc00105.V1.gene175	NA	NA	NA	NA	AGKpost_1_1056	NA	NA	NA	NA	Dr10242.1	Sp09G00200
1	NewAnc_1_49	AMK_1_96	SAnc1_5_674	p5sc00104.V1.gene90	NA	NA	NA	NA	AGKpost_6_861	AGKpre_2_761	ATA10.733.t1	EVM0005132.1	NA	Dr04478.1	Sp20G02670
1	NewAnc_1_50	AMK_1_98	NA	p5sc00039.V1.gene246	NA	NA	NA	NA	NA	NA	ATA10.730.1.p1	EVM0027254.1	Dioal.17G011000	Dr04480.1	NA
1	NewAnc_1_51	AMK_1_99	NA	p5sc00105.V1.gene168	NA	NA	NA	NA	AGKpost_1_1051	NA	ATA12.530.t1	EVM0021868.1	NA	NA	NA
NA	NewAnc_1_52	AMK_1_100	NA	p5sc00104.V1.gene92	NA	NA	NA	NA	NA	NA	NA	NA	NA	NA	Sp20G02680
NA	NewAnc_1_53	AMK_1_103	NA	p5sc00105.V1.gene165	NA	NA	NA	NA	NA	NA	NA	NA	NA	NA	Sp09G00210
1	NewAnc_1_54	AMK_1_104	SAnc1_5_382	p5sc00104.V1.gene93	NA	NA	NA	NA	NA	NA	ATA12.528.1.p1	NA	Dioal.17G011100	NA	Sp19G00490
1	NewAnc_1_55	AMK_1_105	SAnc1_5_376	p5sc00018.V1.gene784	NA	NA	NA	NA	NA	NA	ATA10.734.t1	NA	NA	NA	Sp09G00220
1	NewAnc_1_56	AMK_1_106	SAnc1_5_648	p5sc00039.V1.gene260	NA	NA	NA	NA	AGKpost_1_249	AGKpre_1_388	ATA10.747.t1	NA	Dioal.20G098700	NA	Sp09G00250
1	NewAnc_1_57	AMK_1_107	SAnc1_5_276	p5sc00105.V1.gene159	LOC_Os01g12490|LOC_Os01g53200	Bradi2g07407|Bradi2g48980	Sb03g001260|Sb03g033730	Aco010742|Aco005574	NA	NA	ATA12.529.t1	EVM0006218.1	NA	NA	Sp20G02690
1	NewAnc_1_58	AMK_1_108	NA	p5sc00104.V1.gene100	LOC_Os01g08190	Bradi2g04820	Sb03g027390	Aco014325	AGKpost_1_244	AGKpre_1_382	ATA10.738.1.p1	EVM0014390.1	Dioal.20G099800	Dr10244.1	Sp19G00500
1	NewAnc_1_59	AMK_1_109	SAnc1_2_570	p5sc00105.V1.gene155	LOC_Os01g42260	Bradi2g43077	Sb03g027380	Aco014571	AGKpost_1_1049	NA	ATA12.527.t1	NA	NA	Dr01560.1	Sp09G00230
1	NewAnc_1_60	AMK_1_115	SAnc1_5_377	p5sc00018.V1.gene779	LOC_Os01g49000	Bradi2g46700	Sb03g031360	Aco006724	NA	NA	ATA12.519.t1	NA	Dioal.20G099100	NA	Sp09G00240
1	NewAnc_1_61	AMK_1_120	SAnc1_5_381	p5sc00105.V1.gene127|p5sc00039.V1.gene265	LOC_Os01g08290	Bradi2g04890	Sb03g003960	Aco020371	AGKpost_1_250	AGKpre_1_389	ATA10.748.t1	NA	Dioal.20G098600	Dr01554.1	Sp09G00580
1	NewAnc_1_62	AMK_1_122	SAnc1_2_450	p5sc00018.V1.gene777	LOC_Os05g48590|LOC_Os07g08460	Bradi2g16850|Bradi1g55370|Bradi2g34030	Sb09g028210|Sb02g004670|Sb03g003940	Aco010797|Aco015122|Aco005230	AGKpost_6_860	AGKpre_2_763	ATA12.514.t1.p1	EVM0018038.1	NA	Dr04150.1	Sp09G00560
1	NewAnc_1_63	AMK_1_123	NA	p5sc00039.V1.gene271	NA	NA	NA	NA	AGKpost_1_252	AGKpre_1_391	ATA10.750.t1	EVM0025956.1	Dioal.20G098400	NA	Sp20G02810
NA	NewAnc_1_64	AMK_1_127	SAnc1_5_772	p5sc00039.V1.gene280	NA	NA	NA	NA	NA	NA	NA	EVM0011620.1	Dioal.05G079800	Dr04486.1	NA
1	NewAnc_1_65	AMK_1_129	NA	p5sc00104.V1.gene107	NA	NA	NA	NA	NA	NA	ATA10.723.t1	NA	Dioal.05G080100	NA	NA
1	NewAnc_1_66	AMK_1_132	SAnc1_5_672	p5sc00018.V1.gene764	LOC_Os02g54624|LOC_Os05g08610|LOC_Os09g15430	Bradi2g34010|Bradi4g28050	Sb04g035380|Sb09g005450|Sb02g021790	Aco000455|Aco006725	AGKpost_1_254	AGKpre_1_394	ATA12.509.3.p1	NA	NA	NA	NA
1	NewAnc_1_67	AMK_1_134	NA	p5sc00018.V1.gene762	NA	NA	NA	NA	NA	NA	ATA10.758.t1	NA	NA	NA	NA
NA	NewAnc_1_68	AMK_1_135	SAnc1_5_646	p5sc00039.V1.gene292	NA	NA	NA	NA	NA	NA	NA	EVM0001772.1	Dioal.05G079000	Dr04493.1	NA
1	NewAnc_1_69	AMK_1_136	SAnc1_5_646	p5sc00018.V1.gene761	NA	NA	NA	NA	AGKpost_1_1087	NA	ATA10.754.t1	EVM0001913.1	Dioal.05G079100	Dr04492.1	Sp20G02520
1	NewAnc_1_70	AMK_1_137	NA	p5sc00104.V1.gene110	NA	NA	NA	NA	AGKpost_1_248	AGKpre_1_387	ATA10.742.t1	EVM0024779.1	Dioal.17G011400	Dr01558.1	Sp20G02780
1	NewAnc_1_71	AMK_1_143	SAnc1_5_380	p5sc00105.V1.gene90	NA	NA	NA	NA	NA	NA	ATA10.768.2.p1	NA	NA	Dr04155.1	Sp19G00530
1	NewAnc_1_72	AMK_1_144	NA	p5sc00018.V1.gene755	LOC_Os05g48810|LOC_Os02g03600	Bradi2g16660|Bradi3g02750	Sb09g028410|Sb04g002410	Aco013184|Aco015988	NA	NA	ATA12.503.t1	EVM0009706.1	Dioal.20G098000	NA	NA
1	NewAnc_1_73	AMK_1_146	NA	p5sc00104.V1.gene126	NA	NA	NA	NA	NA	AGKpre_2_630	ATA12.517.t2	NA	NA	NA	NA
NA	NewAnc_1_74	AMK_1_147	NA	p5sc00105.V1.gene86	NA	NA	NA	NA	NA	NA	NA	NA	Dioal.05G078800	NA	Sp09G00530
1	NewAnc_1_75	AMK_1_151	SAnc1_5_645	p5sc00018.V1.gene754	NA	NA	NA	NA	AGKpost_1_1089	NA	ATA10.764.t1	NA	Dioal.20G097900	NA	NA
1	NewAnc_1_76	AMK_1_152	SAnc1_5_772	p5sc00104.V1.gene138	NA	NA	NA	NA	NA	NA	ATA12.512.t1	NA	Dioal.17G012400	Dr01551.1	Sp20G02820
NA	NewAnc_1_77	AMK_1_154	NA	p5sc00104.V1.gene141	NA	NA	NA	NA	NA	NA	NA	EVM0009784.1	Dioal.20G098300	NA	Sp20G02830
NA	NewAnc_1_78	AMK_1_158	NA	p5sc00104.V1.gene143	NA	NA	NA	NA	NA	NA	NA	EVM0021810.1	Dioal.17G012600	Dr01549.1	NA
1	NewAnc_1_79	AMK_1_159	SAnc1_5_283	p5sc00018.V1.gene751	NA	NA	NA	NA	AGKpost_6_855	AGKpre_2_773	ATA10.772.t1.p1	EVM0011377.1	Dioal.17G013300	Dr01546.1	Sp20G02460
1	NewAnc_1_80	AMK_1_164	SAnc1_5_379	p5sc00039.V1.gene317	LOC_Os01g08400	Bradi2g05000	Sb03g003820	Aco014333	AGKpost_1_256	AGKpre_1_397	ATA12.495.t1	EVM0002766.1	Dioal.17G012900	Dr01547.1	Sp20G02490
NA	NewAnc_1_81	AMK_1_167	SAnc1_5_644	p5sc00018.V1.gene747	NA	NA	NA	NA	NA	NA	NA	EVM0002645.1	Dioal.17G014800	Dr20434.1	NA
NA	NewAnc_1_82	AMK_1_168	NA	p5sc00104.V1.gene169	NA	NA	NA	NA	AGKpost_6_856	AGKpre_2_772	NA	EVM0002195.1	NA	NA	Sp20G02480
1	NewAnc_1_83	AMK_1_170	SAnc1_5_379	p5sc00039.V1.gene318	NA	NA	NA	NA	NA	NA	ATA12.497.t1	NA	Dioal.05G078700	Dr04495.1	NA
NA	NewAnc_1_84	AMK_1_171	NA	p5sc00018.V1.gene745	NA	NA	NA	NA	NA	NA	NA	EVM0022860.1	Dioal.05G085000	Dr20433.1	Sp20G02420
1	NewAnc_1_85	AMK_1_172	NA	p5sc00104.V1.gene175	NA	NA	NA	NA	AGKpost_2_474	NA	ATA12.498.t1	NA	NA	NA	NA
1	NewAnc_1_86	AMK_1_177	NA	p5sc00104.V1.gene196	NA	NA	NA	NA	NA	NA	ATA10.774.t1.p1	EVM0013866.1	Dioal.17G015000	Dr01532.1	Sp20G02450
1	NewAnc_1_87	AMK_1_186	SAnc1_5_323	p5sc00105.V1.gene40	NA	NA	NA	NA	NA	NA	ATA12.487.t1	NA	NA	NA	Sp09G00440
1	NewAnc_1_88	AMK_1_189	SAnc1_5_323	p5sc00105.V1.gene39|p5sc00104.V1.gene226	NA	NA	NA	NA	NA	NA	ATA10.783.t4	EVM0000393.1	NA	Dr01531.1	NA
1	NewAnc_1_89	AMK_1_191	NA	p5sc00039.V1.gene356	NA	NA	NA	NA	NA	NA	ATA10.793.1.p1	NA	Dioal.17G015300	Dr01529.1	NA
1	NewAnc_1_90	AMK_1_192	NA	p5sc00018.V1.gene736|p5sc00039.V1.gene358	LOC_Os03g58110	Bradi1g05600|Bradi2g05080	Sb01g005300|Sb03g026730	Aco005208|Aco005936	NA	NA	ATA12.480.t1.p1	NA	Dioal.17G015400	Dr01528.1	Sp19G00560
1	NewAnc_1_91	AMK_1_194	SAnc1_5_61	p5sc00105.V1.gene38	LOC_Os05g45850	Bradi2g18717	Sb09g026680	Aco005676	NA	NA	ATA10.808.t1	NA	NA	Dr04157.1	Sp09G00420
1	NewAnc_1_92	AMK_1_195	NA	p5sc00039.V1.gene361	NA	NA	NA	NA	NA	NA	ATA10.794.t1	NA	NA	NA	NA
1	NewAnc_1_93	AMK_1_198	NA	p5sc00018.V1.gene728	NA	NA	NA	NA	NA	NA	ATA10.799.t1	EVM0021233.2	NA	NA	Sp09G00380
1	NewAnc_1_94	AMK_1_199	NA	p5sc00039.V1.gene362	NA	NA	NA	NA	AGKpost_2_476	AGKpre_2_782	ATA10.812.t2	NA	NA	Dr01527.1	NA
1	NewAnc_1_95	AMK_1_201	NA	p5sc00105.V1.gene31|p5sc00039.V1.gene363	NA	NA	NA	NA	NA	NA	ATA12.479.t2	NA	Dioal.17G015500	Dr04158.1	NA
1	NewAnc_1_96	AMK_1_202	NA	p5sc00104.V1.gene251	NA	NA	NA	NA	NA	NA	ATA12.477.1.p1	EVM0005766.1	Dioal.17G015600	NA	Sp20G02380
1	NewAnc_1_97	AMK_1_203	SAnc1_5_285	p5sc00018.V1.gene725	NA	NA	NA	NA	AGKpost_1_1004	NA	ATA10.806.t1	EVM0014945.1	NA	NA	NA
1	NewAnc_1_98	AMK_1_204	NA	p5sc00104.V1.gene252	NA	NA	NA	NA	NA	NA	ATA10.814.t1	NA	Dioal.17G015700	Dr01526.1	NA
1	NewAnc_1_99	AMK_1_208	SAnc1_5_324	p5sc00104.V1.gene270	NA	NA	NA	NA	NA	NA	ATA10.800.t1	EVM0027539.1	Dioal.17G016000	NA	NA
NA	NewAnc_1_100	AMK_1_210	NA	p5sc00104.V1.gene271	LOC_Os01g08540	Bradi2g05160	Sb03g003700	Aco009818	AGKpost_1_263	AGKpre_1_406	NA	EVM0028388.1	Dioal.17G016200	NA	Sp09G00370
NA	NewAnc_1_101	AMK_1_211	SAnc1_5_285	p5sc00018.V1.gene717	NA	NA	NA	NA	NA	NA	NA	EVM0015189.1	Dioal.04G114400	Dr04160.1	Sp20G02330
NA	NewAnc_1_102	AMK_1_212	NA	p5sc00039.V1.gene370	LOC_Os05g08840	Bradi2g33682|Bradi2g33676	Sb09g005570|Sb09g005580	Aco014341|Aco000443	NA	AGKpre_1_418	NA	EVM0003134.1	Dioal.17G016400	Dr01521.1	NA
1	NewAnc_1_103	AMK_1_215	NA	p5sc00018.V1.gene713	NA	NA	NA	NA	NA	AGKpre_1_416	ATA12.465.t1	EVM0011806.2	Dioal.17G016700	Dr01523.1	Sp09G00360
NA	NewAnc_1_104	AMK_1_220	SAnc1_5_641	p5sc00039.V1.gene378	NA	NA	NA	NA	NA	NA	NA	EVM0018216.1	Dioal.04G114100	Dr04163.1	Sp20G02270
1	NewAnc_1_105	AMK_1_221	NA	p5sc00105.V1.gene14	NA	NA	NA	NA	NA	NA	ATA10.816.t1	NA	Dioal.20G096300	NA	NA
1	NewAnc_1_106	AMK_1_222	SAnc1_5_768	p5sc00039.V1.gene381	NA	NA	NA	NA	AGKpost_6_848	AGKpre_2_781	ATA12.459.t1	NA	Dioal.05G082800	Dr04463.1	Sp19G00620
1	NewAnc_1_107	AMK_1_226	SAnc1_5_54	p5sc00039.V1.gene390	NA	NA	NA	NA	AGKpost_1_266	AGKpre_1_410	ATA12.458.t1.p1	NA	Dioal.05G082900	NA	Sp09G00320
1	NewAnc_1_108	AMK_1_227	NA	p5sc00105.V1.gene2	NA	NA	NA	NA	AGKpost_1_1003	NA	ATA12.463.t1	NA	NA	NA	NA
1	NewAnc_1_109	AMK_1_239	NA	p5sc00028.V1.gene36	LOC_Os02g49720	NA	Sb04g029040	Aco005931	AGKpost_1_999	NA	ATA10.827.t1	EVM0017550.1	Dioal.17G017000	NA	Sp20G02280
1	NewAnc_1_110	AMK_1_240	NA	p5sc00018.V1.gene705	NA	NA	NA	NA	AGKpost_6_849	AGKpre_2_780	ATA10.826.2.p1	NA	NA	NA	NA
1	NewAnc_1_111	AMK_1_242	NA	p5sc00028.V1.gene37	NA	NA	NA	NA	NA	NA	ATA12.460.t1	NA	Dioal.04G114200	Dr04162.1	Sp09G00330
NA	NewAnc_1_112	AMK_1_247	SAnc1_5_641	p5sc00018.V1.gene697	NA	NA	NA	NA	NA	NA	NA	EVM0026924.1	Dioal.04G114000	Dr04165.1	NA
1	NewAnc_1_113	AMK_1_251	NA	p5sc00018.V1.gene684|p5sc00039.V1.gene412	NA	NA	NA	NA	AGKpost_1_994	NA	ATA12.455.t1.p1	EVM0001357.1	Dioal.17G017700	Dr04172.1	NA
1	NewAnc_1_114	AMK_1_252	NA	p5sc00028.V1.gene64|p5sc00039.V1.gene401	NA	NA	NA	NA	AGKpost_1_995	NA	ATA12.456.t1	EVM0013299.3	Dioal.20G094600	Dr04173.1	NA
1	NewAnc_1_115	AMK_1_258	NA	p5sc00028.V1.gene77	NA	NA	NA	NA	NA	NA	ATA12.453.t1	EVM0008447.1	Dioal.17G017900	Dr01508.1	Sp20G02210
1	NewAnc_1_116	AMK_1_261	SAnc1_5_56	p5sc00104.V1.gene310	NA	NA	NA	NA	NA	NA	ATA12.452.t1	EVM0027810.1	Dioal.17G018100	NA	NA
NA	NewAnc_1_117	AMK_1_262	NA	p5sc00028.V1.gene79	NA	NA	NA	NA	NA	NA	NA	EVM0020981.1	Dioal.04G113500	NA	Sp20G02150
1	NewAnc_1_118	AMK_1_263	SAnc1_5_767	p5sc00104.V1.gene311	NA	NA	NA	NA	NA	NA	ATA12.451.t1.p1	EVM0019937.1	Dioal.20G094100	NA	Sp09G00600
1	NewAnc_1_119	AMK_1_266	SAnc1_5_326	p5sc00039.V1.gene420	LOC_Os08g37320	Bradi3g38390	Sb07g023320	Aco014349	NA	NA	ATA10.840.t1.p1	NA	NA	NA	Sp19G00650
1	NewAnc_1_120	AMK_1_269	SAnc1_6_114	p5sc00018.V1.gene667	LOC_Os03g06460|LOC_Os10g28660|LOC_Os05g45900	Bradi1g74437|Bradi3g27020|Bradi2g18670	Sb01g046420|Sb01g021700|Sb09g026716	Aco009697|Aco005199	NA	NA	ATA10.844.t2	EVM0026545.1	Dioal.17G018700	Dr01501.1	Sp09G00620
1	NewAnc_1_121	AMK_1_270	SAnc1_5_53	p5sc00104.V1.gene316	NA	NA	NA	NA	NA	NA	ATA12.450.t2	EVM0006451.3	Dioal.17G018200	Dr01505.1	Sp20G02140
NA	NewAnc_1_122	AMK_1_272	SAnc1_6_109	p5sc00104.V1.gene319	LOC_Os05g45860|LOC_Os02g04670	Bradi2g18700|Bradi3g03520	Sb09g026690|Sb04g003170	Aco008781|Aco011625	NA	NA	NA	NA	Dioal.20G093900	Dr20431.1	Sp20G02130
NA	NewAnc_1_123	AMK_1_273	NA	p5sc00028.V1.gene97	NA	NA	NA	NA	NA	NA	NA	NA	NA	NA	Sp09G00790
1	NewAnc_1_124	AMK_1_274	SAnc1_5_56	p5sc00039.V1.gene427	LOC_Os05g45880|LOC_Os01g08760	Bradi2g18690|Bradi2g05250	Sb09g026700|Sb03g003630	NA	AGKpost_1_270	AGKpre_1_415	ATA12.448.t1	EVM0014517.1	Dioal.17G018300	NA	NA
NA	NewAnc_1_125	AMK_1_275	NA	p5sc00028.V1.gene98	NA	NA	NA	NA	NA	NA	NA	NA	NA	NA	Sp09G00640
1	NewAnc_1_126	AMK_1_277	NA	p5sc00018.V1.gene664	LOC_Os09g19650	Bradi4g28597	Sb02g022830	Aco005704	NA	NA	ATA12.481.t1	EVM0001646.1	Dioal.20G093500	NA	NA
1	NewAnc_1_127	AMK_1_278	SAnc1_5_766	p5sc00104.V1.gene323	NA	NA	NA	NA	AGKpost_6_843	AGKpre_2_788	ATA12.447.t1	EVM0017315.1	Dioal.17G018500	NA	NA
1	NewAnc_1_128	AMK_1_280	SAnc1_5_327	p5sc00039.V1.gene428	LOC_Os03g57310	Bradi1g06372	Sb01g005900	Aco001048	AGKpost_2_478	AGKpre_2_787	ATA10.1285.t1	NA	Dioal.05G085300	Dr20429.1	Sp19G00710
NA	NewAnc_1_129	AMK_1_282	NA	p5sc00104.V1.gene325	NA	NA	NA	NA	NA	NA	NA	NA	NA	NA	Sp20G02100
1	NewAnc_1_130	AMK_1_284	NA	p5sc00104.V1.gene330	NA	NA	NA	NA	AGKpost_6_842	AGKpre_2_789	ATA12.438.t1	EVM0006842.1	Dioal.05G086100	Dr20424.1	Sp20G01950
1	NewAnc_1_131	AMK_1_285	SAnc1_5_60	p5sc00018.V1.gene654	NA	NA	NA	NA	NA	NA	ATA12.431.t1	EVM0024129.2	NA	NA	Sp19G00750
1	NewAnc_1_132	AMK_1_286	SAnc1_5_328	p5sc00039.V1.gene429	NA	NA	NA	NA	NA	NA	ATA12.442.t1	NA	Dioal.05G085400	Dr20428.1	Sp19G00730
1	NewAnc_1_133	AMK_1_287	SAnc1_5_57	p5sc00028.V1.gene108	LOC_Os01g51860	Bradi2g48230	Sb03g032920	Aco005699	NA	NA	ATA12.441.t1	EVM0015302.1	Dioal.20G093400	NA	Sp20G02070
1	NewAnc_1_134	AMK_1_288	SAnc1_5_52	p5sc00104.V1.gene331	NA	NA	NA	NA	NA	AGKpre_1_422	ATA12.437.t1.p1	NA	Dioal.17G018900	Dr01499.1	NA
1	NewAnc_1_135	AMK_1_291	NA	p5sc00028.V1.gene117	NA	NA	NA	NA	NA	NA	ATA12.434.t1	EVM0026599.1	Dioal.20G092800	NA	Sp20G01920
1	NewAnc_1_136	AMK_1_292	SAnc1_5_51	p5sc00039.V1.gene436	LOC_Os05g08930	Bradi2g33620	Sb09g005640	Aco009840	NA	AGKpre_1_425	ATA10.855.t1.p1	NA	Dioal.05G086200	Dr20423.1	Sp20G01940
1	NewAnc_1_137	AMK_1_294	SAnc1_5_764	p5sc00104.V1.gene333	NA	Bradi2g05390	Sb03g003520	NA	AGKpost_1_278	AGKpre_1_427	ATA10.856.t1.p1	EVM0010297.1	Dioal.17G019000	Dr01498.1	Sp09G00670
1	NewAnc_1_138	AMK_1_295	SAnc1_5_60	p5sc00018.V1.gene651	NA	NA	NA	NA	NA	NA	ATA12.445.t1.p1	NA	Dioal.20G092700	NA	Sp09G00650
1	NewAnc_1_139	AMK_1_296	SAnc1_5_50	p5sc00039.V1.gene438	NA	NA	NA	NA	NA	NA	ATA10.858.t1	NA	NA	NA	NA
1	NewAnc_1_140	AMK_1_297	SAnc1_5_49	p5sc00104.V1.gene337	NA	NA	NA	NA	NA	NA	ATA12.408.t1	NA	Dioal.05G086500	Dr20420.1	Sp20G01900
1	NewAnc_1_141	AMK_1_298	SAnc1_5_49	p5sc00104.V1.gene338	NA	NA	NA	NA	NA	NA	ATA12.432.t1.p1	EVM0012657.1	NA	NA	NA
1	NewAnc_1_142	AMK_1_301	SAnc1_5_60	p5sc00039.V1.gene439	LOC_Os03g57790	Bradi1g06090|Bradi2g33600	Sb01g005570|Sb03g003510	Aco005166|Aco008602	NA	AGKpre_1_429	ATA10.861.t1	EVM0027240.1	Dioal.17G019300	Dr01496.1	NA
1	NewAnc_1_143	AMK_1_302	NA	p5sc00028.V1.gene123|p5sc00104.V1.gene347	NA	NA	NA	NA	NA	NA	ATA12.405.t1	EVM0010554.3	Dioal.20G092600	NA	NA
1	NewAnc_1_144	AMK_1_304	NA	p5sc00018.V1.gene648	LOC_Os05g45930	Bradi2g18640	Sb09g026770	Aco006843	NA	NA	ATA10.863.t1	EVM0022423.1	Dioal.04G113700	Dr04168.1	NA
1	NewAnc_1_145	AMK_1_306	SAnc1_5_60	p5sc00028.V1.gene127|p5sc00104.V1.gene351	LOC_Os08g30770	Bradi3g35390	Sb07g019540	Aco014363	NA	AGKpre_2_794	ATA10.867.t1	NA	Dioal.17G019700	Dr01493.1	NA
1	NewAnc_1_146	AMK_1_309	NA	p5sc00018.V1.gene644	LOC_Os08g37580	Bradi3g38600	Sb07g029150	NA	NA	NA	ATA10.882.t1	EVM0024306.1	Dioal.17G019800	Dr01492.1	NA
1	NewAnc_1_147	AMK_1_310	NA	p5sc00104.V1.gene355	NA	NA	NA	NA	NA	NA	ATA10.873.t1	NA	NA	NA	NA
1	NewAnc_1_148	AMK_1_314	NA	p5sc00028.V1.gene136	NA	NA	NA	NA	NA	NA	ATA12.422.t1	NA	NA	NA	Sp09G00770
1	NewAnc_1_149	AMK_1_316	NA	p5sc00018.V1.gene639	LOC_Os08g30790	NA	Sb07g019760	Aco005913	NA	NA	ATA12.415.t2	EVM0005822.1	Dioal.20G092100	Dr20413.1	Sp19G00780
NA	NewAnc_1_150	AMK_1_318	NA	p5sc00104.V1.gene371	NA	NA	NA	NA	NA	NA	NA	NA	NA	NA	Sp20G01860
1	NewAnc_1_151	AMK_1_319	NA	p5sc00028.V1.gene146|p5sc00039.V1.gene447	NA	NA	NA	NA	NA	NA	ATA10.884.t1	NA	NA	Dr20416.1	NA
1	NewAnc_1_152	AMK_1_320	SAnc1_5_47	p5sc00104.V1.gene372	NA	NA	NA	NA	NA	NA	ATA10.883.t1	NA	Dioal.17G019900	Dr01491.1	NA
1	NewAnc_1_153	AMK_1_322	NA	p5sc00018.V1.gene635|p5sc00039.V1.gene448	LOC_Os01g51770	Bradi4g28660|Bradi2g48160	Sb02g022910|Sb03g032840	Aco014366|Aco005711	NA	NA	ATA10.885.t1	EVM0006448.1	Dioal.04G112600	Dr01490.1	NA
1	NewAnc_1_154	AMK_1_323	NA	p5sc00104.V1.gene375	LOC_Os01g08960	Bradi2g05420	Sb03g003460	Aco014365	AGKpost_1_281	AGKpre_1_431	ATA12.223.t1	NA	Dioal.05G086900	Dr20414.1	NA
1	NewAnc_1_155	AMK_1_324	NA	p5sc00028.V1.gene150	LOC_Os03g04460	Bradi1g75910	Sb01g047800	Aco011783	NA	NA	ATA12.417.t1	EVM0018086.1	Dioal.17G020000	Dr04177.1	Sp09G00780
1	NewAnc_1_156	AMK_1_326	NA	p5sc00028.V1.gene151	NA	NA	NA	NA	NA	NA	ATA12.416.t1	NA	Dioal.05G087000	Dr04174.1	Sp01G03990
1	NewAnc_1_157	AMK_1_329	SAnc1_5_45	p5sc00104.V1.gene380	NA	NA	NA	NA	NA	NA	ATA10.888.t1	NA	NA	NA	Sp20G01840
NA	NewAnc_1_158	AMK_1_331	SAnc1_5_45	p5sc00039.V1.gene453	LOC_Os05g08970	Bradi2g05430	Sb09g005650	Aco000433	AGKpost_1_282	AGKpre_1_432	NA	EVM0002443.1	Dioal.20G092000	NA	Sp01G03980
1	NewAnc_1_159	AMK_1_333	SAnc1_5_123	p5sc00039.V1.gene455	NA	NA	NA	NA	NA	NA	ATA12.411.t1	EVM0020061.1	Dioal.05G087200	Dr01488.1	NA
NA	NewAnc_1_160	AMK_1_335	SAnc1_5_123	p5sc00104.V1.gene383	NA	NA	NA	NA	NA	NA	NA	NA	Dioal.17G020200	Dr20412.1	Sp20G01830
1	NewAnc_1_161	AMK_1_337	SAnc1_5_653	p5sc00039.V1.gene456	LOC_Os02g12290	Bradi3g08030	Sb04g009740	Aco014369	NA	NA	ATA12.387.t4	EVM0002333.1	NA	Dr01483.1	Sp20G01800
NA	NewAnc_1_162	AMK_1_338	NA	p5sc00028.V1.gene163	NA	NA	NA	NA	NA	NA	NA	EVM0001147.1	Dioal.20G091800	NA	NA
1	NewAnc_1_163	AMK_1_348	SAnc1_5_63	p5sc00028.V1.gene171	NA	NA	NA	NA	NA	AGKpre_1_1497	ATA12.388.1.p1	EVM0017284.1	Dioal.20G091700	NA	NA
NA	NewAnc_1_164	AMK_1_349	SAnc1_5_43	p5sc00039.V1.gene462	LOC_Os01g09030	Bradi2g14450	Sb03g003375	Aco009875	AGKpost_1_286	AGKpre_1_437	NA	EVM0025647.1	NA	Dr20408.1	Sp20G01760
1	NewAnc_1_165	AMK_1_350	SAnc1_5_74	p5sc00028.V1.gene172	NA	NA	NA	NA	NA	NA	ATA12.386.t1	NA	NA	NA	NA
1	NewAnc_1_166	AMK_1_351	NA	p5sc00001.V1.gene34	NA	NA	NA	NA	NA	NA	ATA12.376.t1	NA	Dioal.17G022300	Dr01478.1	Sp09G00950
1	NewAnc_1_167	AMK_1_355	NA	p5sc00001.V1.gene38	LOC_Os01g64100	Bradi2g55610|Bradi2g55630	Sb03g040570|Sb03g040600	Aco024337|Aco024346	NA	AGKpre_1_1431	ATA12.370.t1	NA	NA	NA	NA
NA	NewAnc_1_168	AMK_1_357	NA	p5sc00039.V1.gene467	NA	NA	NA	NA	NA	NA	NA	EVM0024630.1	Dioal.05G087600	Dr20406.1	Sp09G00970
NA	NewAnc_1_169	AMK_1_358	NA	p5sc00028.V1.gene183	NA	NA	NA	NA	NA	NA	NA	EVM0014487.1	Dioal.04G111800	NA	Sp09G00960
NA	NewAnc_1_170	AMK_1_362	SAnc1_5_121	p5sc00039.V1.gene468	NA	NA	NA	NA	NA	NA	NA	EVM0015194.1	NA	Dr04195.1	NA
NA	NewAnc_1_171	AMK_1_367	SAnc1_5_124	p5sc00028.V1.gene186	LOC_Os05g46000|LOC_Os05g44050|LOC_Os01g12730	Bradi2g18540|Bradi2g19750|Bradi2g07570	Sb09g026820|Sb09g025620|Sb03g001085	Aco005718	NA	NA	NA	EVM0025240.1	Dioal.17G023000	NA	NA
1	NewAnc_1_172	AMK_1_370	SAnc1_5_654	p5sc00039.V1.gene472	NA	NA	NA	NA	NA	NA	ATA12.368.t1	NA	Dioal.05G087900	Dr20404.1	NA
1	NewAnc_1_173	AMK_1_379	NA	p5sc00039.V1.gene474	LOC_Os05g09020	Bradi2g33540	Sb09g005700	NA	NA	NA	ATA12.358.t1	NA	NA	NA	NA
NA	NewAnc_1_174	AMK_1_381	NA	p5sc00001.V1.gene98	NA	NA	NA	NA	AGKpost_1_287	AGKpre_1_439	NA	EVM0027751.1	Dioal.17G023300	Dr01472.1	Sp20G01700
1	NewAnc_1_175	AMK_1_382	NA	p5sc00039.V1.gene477	NA	NA	NA	NA	NA	NA	ATA12.354.t3	NA	NA	NA	NA
NA	NewAnc_1_176	AMK_1_386	NA	p5sc00039.V1.gene482	LOC_Os02g12570	Bradi3g08080	Sb04g007560	Aco014377	NA	NA	NA	EVM0017931.1	NA	NA	NA
1	NewAnc_1_177	AMK_1_389	SAnc1_5_658|SAnc1_4_523|SAnc1_4_58	p5sc00028.V1.gene217	LOC_Os01g24750|LOC_Os08g35440	Bradi2g12650|Bradi3g37570	Sb03g013800|Sb07g022270	Aco010213|Aco019087	NA	NA	ATA12.338.t1	EVM0005427.1	Dioal.05G088100	NA	NA
NA	NewAnc_1_178	AMK_1_390	SAnc1_5_42	p5sc00039.V1.gene486	NA	NA	NA	NA	NA	NA	NA	EVM0017603.1	Dioal.05G088200	Dr20401.1	Sp20G01650
1	NewAnc_1_179	AMK_1_392	SAnc1_5_66	p5sc00039.V1.gene487	LOC_Os01g08860|LOC_Os02g12610	Bradi2g05380	Sb03g003530|Sb04g007600	Aco014379|Aco015256	AGKpost_1_277	AGKpre_1_426	ATA12.342.t1	EVM0003047.1	Dioal.04G111300	Dr04189.1	Sp20G01640
1	NewAnc_1_180	AMK_1_393	NA	p5sc00028.V1.gene221	NA	NA	NA	NA	NA	AGKpre_1_1049	ATA12.344.t2	EVM0001045.1	Dioal.20G090600	Dr04187.1	Sp20G01660
1	NewAnc_1_181	AMK_1_394	NA	p5sc00001.V1.gene108	NA	NA	NA	NA	NA	NA	ATA12.340.t1	NA	Dioal.20G090500	NA	NA
1	NewAnc_1_182	AMK_1_395	NA	p5sc00028.V1.gene226|p5sc00001.V1.gene110	LOC_Os01g51640	Bradi2g48082	Sb03g032780	Aco005898	NA	AGKpre_1_1493	ATA12.343.t1	NA	Dioal.20G090400	NA	NA
7	NewAnc_1_183	AMK_1_396	NA	p5sc00039.V1.gene497	NA	NA	NA	NA	NA	NA	ATA4.635.2.p1	NA	NA	NA	NA
1	NewAnc_1_184	AMK_1_397	SAnc1_5_650	p5sc00001.V1.gene111	LOC_Os02g12650|LOC_Os09g19820	Bradi3g08120|Bradi4g28767|Bradi3g35350	Sb04g007610|Sb02g022933|Sb07g019810	Aco014380|Aco018563|Aco015255	NA	NA	ATA12.308.t1	NA	Dioal.05G088300	Dr20399.1	NA
NA	NewAnc_1_185	AMK_1_399	NA	p5sc00001.V1.gene115	NA	NA	NA	NA	AGKpost_1_274	AGKpre_1_421	NA	EVM0003906.1	Dioal.17G023600	Dr01470.1	NA
NA	NewAnc_1_186	AMK_1_405	NA	p5sc00039.V1.gene513	NA	NA	NA	NA	NA	NA	NA	EVM0022711.1	Dioal.04G110600	Dr04193.1	NA
NA	NewAnc_1_187	AMK_1_412	NA	p5sc00028.V1.gene245	NA	NA	NA	NA	AGKpost_1_971	AGKpre_1_1046	NA	EVM0010084.2	NA	NA	Sp20G01550
7	NewAnc_1_188	AMK_1_413	NA	p5sc00039.V1.gene516	NA	NA	NA	NA	AGKpost_1_288	AGKpre_1_440	ATA4.644.t1	NA	Dioal.05G089000	Dr20716.1	Sp20G01510
7	NewAnc_1_189	AMK_1_414	NA	p5sc00001.V1.gene144	NA	NA	NA	NA	NA	NA	ATA4.636.t1	NA	NA	NA	NA
7	NewAnc_1_190	AMK_1_415	NA	p5sc00018.V1.gene600	NA	NA	NA	NA	NA	AGKpre_1_1495	ATA4.626.t2	NA	NA	NA	Sp20G01540
7	NewAnc_1_191	AMK_1_421	NA	p5sc00028.V1.gene259	NA	NA	NA	NA	AGKpost_1_969	AGKpre_1_1043	ATA4.641.t1.p1	EVM0017831.1	NA	NA	Sp01G03820
7	NewAnc_1_192	AMK_1_422	NA	p5sc00001.V1.gene172	NA	NA	NA	NA	NA	NA	ATA4.660.t1	EVM0022581.1	Dioal.17G024100	NA	Sp20G01460
NA	NewAnc_1_193	AMK_1_423	SAnc1_5_39	p5sc00039.V1.gene524	LOC_Os01g09246	Bradi2g05560	Sb03g003300	Aco009892	NA	NA	NA	EVM0002494.1	NA	NA	NA
NA	NewAnc_1_194	AMK_1_424	NA	p5sc00028.V1.gene260	NA	NA	NA	NA	NA	NA	NA	EVM0016279.1	NA	NA	NA
NA	NewAnc_1_195	AMK_1_425	NA	p5sc00039.V1.gene525	NA	NA	NA	NA	NA	NA	NA	EVM0016289.1	Dioal.05G089600	NA	Sp20G01420
NA	NewAnc_1_196	AMK_1_426	SAnc1_5_39	p5sc00001.V1.gene176	NA	NA	NA	NA	AGKpost_1_290	AGKpre_1_443	NA	NA	Dioal.05G089700	Dr20711.1	Sp20G01430
NA	NewAnc_1_197	AMK_1_427	NA	p5sc00018.V1.gene595	NA	NA	NA	NA	NA	NA	NA	NA	NA	NA	Sp20G01480
NA	NewAnc_1_198	AMK_1_431	NA	p5sc00039.V1.gene536	NA	NA	NA	NA	NA	NA	NA	EVM0005587.1	NA	NA	NA
NA	NewAnc_1_199	AMK_1_443	NA	p5sc00039.V1.gene540	NA	NA	NA	NA	NA	NA	NA	EVM0027398.1	Dioal.20G090900	NA	Sp20G01290
7	NewAnc_1_200	AMK_1_447	NA	p5sc00039.V1.gene547	LOC_Os05g46230	Bradi2g18330	Sb09g026910	Aco009899	NA	NA	ATA4.662.t1	NA	Dioal.05G090600	NA	Sp01G03740
7	NewAnc_1_201	AMK_1_451	SAnc1_5_660	p5sc00001.V1.gene219	NA	NA	NA	NA	NA	NA	ATA4.652.t1	EVM0004138.1	Dioal.17G024700	NA	Sp20G01330
NA	NewAnc_1_202	AMK_1_452	NA	p5sc00039.V1.gene551	NA	NA	NA	NA	AGKpost_6_821	NA	NA	EVM0013050.1	NA	NA	Sp20G01380
1	NewAnc_1_203	AMK_1_466	SAnc1_7_659	p5sc00018.V1.gene587	NA	NA	NA	NA	NA	AGKpre_1_1052	ATA12.116.t1.p1	EVM0022146.1	Dioal.17G024400	Dr01463.1	NA
NA	NewAnc_1_204	AMK_1_468	NA	p5sc00001.V1.gene236	NA	NA	NA	NA	NA	NA	NA	NA	NA	NA	Sp20G01400
7	NewAnc_1_205	AMK_1_474	NA	p5sc00001.V1.gene242	NA	NA	NA	NA	AGKpost_6_816	NA	ATA4.674.1.p1	NA	Dioal.05G091100	Dr01579.1	NA
NA	NewAnc_1_206	AMK_1_477	SAnc1_5_661	p5sc00001.V1.gene243	LOC_Os01g10010	Bradi2g05960	Sb03g002890	Aco009906	NA	AGKpre_1_494	NA	EVM0025631.1	Dioal.17G025700	NA	Sp20G01270
NA	NewAnc_1_207	AMK_1_478	SAnc1_5_447	p5sc00028.V1.gene328	LOC_Os05g46250	Bradi2g18310	Sb09g026930	Aco005744	NA	NA	NA	EVM0016027.1	Dioal.20G090800	NA	Sp20G01310
7	NewAnc_1_208	AMK_1_481	NA	p5sc00028.V1.gene330	NA	NA	NA	NA	NA	NA	ATA4.658.t2	EVM0023039.1	Dioal.17G025200	NA	NA
7	NewAnc_1_209	AMK_1_482	NA	p5sc00018.V1.gene578	LOC_Os05g46220	Bradi2g18347	Sb09g026900	Aco018569	NA	NA	ATA4.661.t1.p1	NA	Dioal.05G090500	Dr20705.1	NA
NA	NewAnc_1_210	AMK_1_483	NA	p5sc00039.V1.gene575	LOC_Os01g09940	Bradi2g05950	Sb03g025860	NA	NA	NA	NA	EVM0009660.1	Dioal.17G025800	NA	NA
NA	NewAnc_1_211	AMK_1_484	SAnc1_6_379	p5sc00028.V1.gene343	LOC_Os02g18880|LOC_Os01g51420	Bradi3g10640	Sb04g011330|Sb03g032690	Aco004447|Aco015301	NA	NA	NA	EVM0013731.1	Dioal.20G091200	NA	NA
NA	NewAnc_1_212	AMK_1_485	NA	p5sc00028.V1.gene345	NA	NA	NA	NA	AGKpost_1_961	AGKpre_1_1034	NA	EVM0017420.2	NA	NA	Sp20G01280
NA	NewAnc_1_213	AMK_1_486	SAnc1_5_663	p5sc00001.V1.gene254	NA	NA	NA	NA	AGKpost_6_814	NA	NA	EVM0020776.1	Dioal.04G109100	Dr04203.1	Sp20G01240
1	NewAnc_1_214	AMK_1_487	NA	p5sc00018.V1.gene574	NA	NA	NA	NA	AGKpost_1_1433	NA	ATA12.309.t1	NA	Dioal.20G091300	NA	Sp01G03710
7	NewAnc_1_215	AMK_1_490	SAnc1_5_133	p5sc00018.V1.gene567	LOC_Os05g11090	Bradi2g33070	Sb09g006230	Aco009908	NA	AGKpre_1_493	ATA4.670.t1	EVM0012617.1	Dioal.04G109700	Dr04199.1	NA
7	NewAnc_1_216	AMK_1_491	SAnc1_5_132	p5sc00028.V1.gene352	NA	NA	NA	NA	NA	AGKpre_1_495	ATA4.672.t1	EVM0022201.1	Dioal.20G091400	NA	NA
NA	NewAnc_1_217	AMK_1_496	SAnc1_5_761|SAnc1_5_666	p5sc00018.V1.gene562	LOC_Os09g19980	Bradi4g28910|Bradi4g00640	Sb02g023120|Sb05g001920	Aco018571|Aco016438	NA	NA	NA	NA	Dioal.04G108800	NA	Sp20G01230
NA	NewAnc_1_218	AMK_1_497	NA	p5sc00028.V1.gene361	NA	NA	NA	NA	NA	NA	NA	EVM0011575.1	NA	NA	NA
7	NewAnc_1_219	AMK_1_501	NA	p5sc00001.V1.gene259	LOC_Os01g09890	Bradi2g05940	Sb03g002920	Aco015225	NA	AGKpre_1_489	ATA4.680.t1	EVM0018542.1	Dioal.04G108600	NA	NA
NA	NewAnc_1_220	AMK_1_502	NA	p5sc00028.V1.gene363	NA	NA	NA	NA	AGKpost_1_957	AGKpre_1_1030	NA	EVM0000917.1	NA	NA	Sp20G01260
7	NewAnc_1_221	AMK_1_504	SAnc1_5_248	p5sc00039.V1.gene580	LOC_Os06g44140	Bradi1g30960	Sb10g025700	Aco009913	NA	NA	ATA4.678.t1	NA	Dioal.05G091400	NA	Sp20G01220
NA	NewAnc_1_222	AMK_1_507	SAnc1_5_248	p5sc00018.V1.gene557	NA	NA	NA	NA	NA	NA	NA	EVM0012739.1	NA	Dr01581.1	Sp01G03690
7	NewAnc_1_223	AMK_1_511	NA	p5sc00018.V1.gene556	LOC_Os01g51360	Bradi2g47970	Sb03g032660	Aco018572	AGKpost_1_1429	NA	ATA4.666.t1	NA	NA	NA	NA
7	NewAnc_1_224	AMK_1_512	NA	p5sc00039.V1.gene586	NA	NA	NA	NA	NA	NA	ATA4.675.t1	NA	NA	NA	Sp01G03680
NA	NewAnc_1_225	AMK_1_513	SAnc1_5_663	p5sc00028.V1.gene367	LOC_Os09g19850	Bradi4g28800	Sb02g022940	Aco005871	NA	NA	NA	EVM0006995.1	Dioal.20G091500	NA	NA
7	NewAnc_1_226	AMK_1_519	SAnc1_1_287|SAnc1_5_670	p5sc00028.V1.gene371	LOC_Os01g51390|LOC_Os03g11410	Bradi2g47987|Bradi1g70180	Sb03g032670|Sb01g043060	Aco003873|Aco005751	AGKpost_1_1431	NA	ATA4.681.t1	NA	Dioal.04G108900	NA	NA
7	NewAnc_1_227	AMK_1_526	NA	p5sc00039.V1.gene599	NA	NA	NA	NA	NA	NA	ATA10.949.t1	NA	Dioal.17G026200	Dr01586.1	Sp20G01190
NA	NewAnc_1_228	AMK_1_529	NA	p5sc00018.V1.gene551	NA	NA	NA	NA	AGKpost_1_955	AGKpre_1_1028	NA	EVM0018173.1	Dioal.04G108400	NA	Sp20G01210
NA	NewAnc_1_229	AMK_1_533	NA	p5sc00018.V1.gene549	NA	NA	NA	NA	NA	NA	NA	EVM0000412.1	NA	NA	Sp01G03670
7	NewAnc_1_230	AMK_1_535	SAnc1_5_445	p5sc00018.V1.gene547	NA	NA	NA	NA	NA	NA	ATA10.944.t2	EVM0010760.1	NA	NA	NA
NA	NewAnc_1_231	AMK_1_536	SAnc1_5_666	p5sc00028.V1.gene388	LOC_Os01g51320	Bradi2g47960	Sb03g032650	Aco005754	AGKpost_1_1428	NA	NA	EVM0002647.1	NA	NA	NA
7	NewAnc_1_232	AMK_1_540	NA	p5sc00028.V1.gene405|p5sc00039.V1.gene604	LOC_Os01g51300	Bradi2g47940	Sb03g032630	Aco005756	AGKpost_1_1426	NA	ATA10.942.t1	NA	Dioal.05G091900	Dr01588.1	Sp20G01160
NA	NewAnc_1_233	AMK_1_543	NA	p5sc00039.V1.gene605	NA	NA	NA	NA	NA	NA	NA	EVM0004799.1	NA	NA	NA
7	NewAnc_1_234	AMK_1_545	NA	p5sc00039.V1.gene610	LOC_Os05g10940	Bradi2g33110	Sb09g006150	Aco018327	NA	AGKpre_1_487	ATA10.937.2.p1	EVM0015290.1	NA	Dr01590.1	Sp20G01150
NA	NewAnc_1_235	AMK_1_548	SAnc1_5_249	p5sc00018.V1.gene533	LOC_Os08g31030|LOC_Os02g45530	Bradi3g35310|Bradi3g51670	Sb07g019920|Sb04g031910	Aco005758|Aco013906	NA	NA	NA	EVM0000620.1	Dioal.04G108000	NA	Sp20G01130
NA	NewAnc_1_236	AMK_1_551	NA	p5sc00039.V1.gene614	NA	NA	NA	NA	NA	NA	NA	NA	NA	NA	Sp20G01120
7	NewAnc_1_237	AMK_1_554	NA	p5sc00028.V1.gene423	NA	NA	NA	NA	NA	NA	ATA10.933.t1	NA	NA	NA	Sp01G03640
7	NewAnc_1_238	AMK_1_556	NA	p5sc00039.V1.gene618	LOC_Os01g14010	Bradi2g08460	Sb03g000300	Aco004479	NA	NA	ATA10.934.t1	EVM0019790.1	Dioal.17G026700	NA	NA
NA	NewAnc_1_239	AMK_1_557	NA	p5sc00028.V1.gene424|p5sc00039.V1.gene621	NA	NA	NA	NA	NA	NA	NA	NA	Dioal.17G026800	NA	Sp20G01110
NA	NewAnc_1_240	AMK_1_559	NA	p5sc00028.V1.gene425	LOC_Os08g29150	Bradi3g35000	Sb07g019240	Aco006773	NA	NA	NA	EVM0006971.1	Dioal.05G139700	NA	NA
7	NewAnc_1_241	AMK_1_561	SAnc1_5_285	p5sc00018.V1.gene529	NA	NA	NA	NA	AGKpost_1_1424	NA	ATA10.932.t1	EVM0012902.1	Dioal.04G107700	NA	NA
7	NewAnc_1_242	AMK_1_566	SAnc1_5_285	p5sc00039.V1.gene635	LOC_Os01g09800	Bradi2g05870	Sb03g002980	Aco009924	NA	AGKpre_1_482	ATA10.929.t1	EVM0015638.1	Dioal.17G027100	NA	Sp20G01070
NA	NewAnc_1_243	AMK_1_568	SAnc1_1_611|SAnc1_5_252|SAnc1_7_645	p5sc00039.V1.gene636	LOC_Os05g10840|LOC_Os03g25760|LOC_Os03g07110	Bradi2g33150|Bradi1g61340|Bradi1g73900	Sb09g006130|Sb01g034210|Sb01g046060	Aco009926|Aco016705|Aco000192	NA	AGKpre_1_483	NA	EVM0027423.1	Dioal.17G027400	NA	Sp20G01030
7	NewAnc_1_244	AMK_1_572	SAnc1_1_853	p5sc00001.V1.gene350	LOC_Os07g08140	Bradi1g55630	Sb02g004370	Aco008819	NA	NA	ATA10.928.t1	EVM0013535.1	Dioal.17G027200	Dr01593.1	NA
7	NewAnc_1_245	AMK_1_573	SAnc1_5_663	p5sc00028.V1.gene440	LOC_Os01g51250|LOC_Os02g13300	Bradi2g47880|Bradi3g08557	Sb03g032590|Sb04g008020	Aco005764|Aco015195	AGKpost_1_947	AGKpre_1_1020	ATA4.699.t1	EVM0026815.1	Dioal.04G107100	NA	Sp20G01040
7	NewAnc_1_246	AMK_1_574	SAnc1_5_663	p5sc00001.V1.gene359	NA	NA	NA	NA	NA	NA	ATA4.698.t1	NA	NA	NA	Sp20G01050
NA	NewAnc_1_247	AMK_1_576	NA	p5sc00039.V1.gene637	NA	NA	NA	NA	AGKpost_1_1420	AGKpre_1_480	NA	NA	NA	Dr01594.1	Sp20G01010
NA	NewAnc_1_248	AMK_1_582	NA	p5sc00001.V1.gene371	LOC_Os02g12900	NA	Sb04g007900	Aco015207	NA	NA	NA	EVM0026192.1	NA	NA	NA
NA	NewAnc_1_249	AMK_1_583	NA	p5sc00001.V1.gene374	NA	NA	NA	NA	NA	NA	NA	EVM0009046.1	Dioal.05G092800	Dr01595.1	Sp20G00970
NA	NewAnc_1_250	AMK_1_584	NA	p5sc00018.V1.gene510|p5sc00039.V1.gene642	LOC_Os02g17910|LOC_Os02g40860|LOC_Os01g13060|LOC_Os01g51200	Bradi3g10320|Bradi3g49100|Bradi2g07790|Bradi2g47850	Sb04g010990|Sb04g026400|Sb03g000820|Sb03g032560	Aco000326|Aco007751|Aco010819|Aco005857	AGKpost_1_1418	AGKpre_1_1017	NA	EVM0011416.1	Dioal.04G106700	Dr01596.1	Sp20G00990
NA	NewAnc_1_251	AMK_1_596	NA	p5sc00028.V1.gene458	NA	NA	NA	NA	AGKpost_1_944	NA	NA	EVM0011798.1	Dioal.05G093100	NA	NA
NA	NewAnc_1_252	AMK_1_600	NA	p5sc00018.V1.gene500	NA	NA	NA	NA	NA	NA	NA	EVM0025850.1	NA	NA	NA
NA	NewAnc_1_253	AMK_1_611	NA	p5sc00028.V1.gene569|p5sc00050.V1.gene607	NA	NA	NA	NA	AGKpost_1_490	NA	NA	EVM0014128.1	Dioal.17G060800	Dr07272.1	NA
NA	NewAnc_1_254	AMK_1_617	SAnc1_5_363	p5sc00018.V1.gene431	LOC_Os11g04520	Bradi4g43230	Sb05g002450	Aco005837	NA	NA	NA	EVM0007352.1	NA	NA	NA
NA	NewAnc_1_255	AMK_1_618	NA	p5sc00028.V1.gene573	NA	NA	NA	NA	NA	NA	NA	EVM0023245.1	NA	NA	NA
NA	NewAnc_1_256	AMK_1_622	NA	p5sc00028.V1.gene580	NA	NA	NA	NA	NA	NA	NA	EVM0004147.1	NA	NA	NA
NA	NewAnc_1_257	AMK_1_623	NA	p5sc00028.V1.gene584	NA	NA	NA	NA	NA	NA	NA	EVM0023457.1	Dioal.20G072900	NA	NA
NA	NewAnc_1_258	AMK_1_631	SAnc1_5_364	p5sc00018.V1.gene423	LOC_Os05g46460|LOC_Os02g19650	Bradi2g18130	Sb09g027080|Sb04g012660	Aco004458|Aco005791	NA	NA	NA	EVM0023113.2	NA	NA	NA
NA	NewAnc_1_259	AMK_1_640	NA	p5sc00028.V1.gene621|p5sc00001.V1.gene1873	NA	NA	NA	NA	AGKpost_1_202	NA	NA	EVM0017937.1	NA	NA	NA
NA	NewAnc_1_260	AMK_1_643	NA	p5sc00028.V1.gene628|p5sc00050.V1.gene619	NA	Bradi3g10270	Sb04g012910	Aco004463	AGKpost_5_1318	AGKpre_1_1089	NA	EVM0016113.1	Dioal.17G060300	NA	NA
NA	NewAnc_1_261	AMK_1_768	SAnc1_5_711	p5sc00018.V1.gene335|p5sc00050.V1.gene179	LOC_Os01g43160|LOC_Os02g15690	Bradi2g43750|Bradi3g09590	Sb03g028140|Sb04g009310	Aco010703|Aco006090	NA	AGKpre_2_1336	NA	EVM0001706.1	NA	NA	NA
7	NewAnc_1_262	AMK_1_841	NA	p5sc00018.V1.gene266	LOC_Os02g08030	Bradi3g05710	Sb04g005170	Aco028639	AGKpost_5_1234	AGKpre_1_1280	ATA4.586.t1.p1	NA	Dioal.20G065400	NA	NA
NA	NewAnc_1_263	AMK_1_885	NA	p5sc00126.V1.gene149	LOC_Os02g05630	Bradi3g03870	Sb04g003600	Aco027421	NA	AGKpre_1_1103	NA	EVM0016108.1	NA	NA	Sp01G02720
7	NewAnc_1_264	AMK_1_935	NA	p5sc00001.V1.gene1415	NA	NA	NA	NA	NA	NA	ATA10.688.t1	NA	NA	NA	NA
7	NewAnc_1_265	AMK_1_1033	SAnc1_4_195	p5sc00018.V1.gene133	LOC_Os01g43580	Bradi2g44040	Sb03g028460	Aco006052	AGKpost_1_1121	AGKpre_1_1133	ATA10.619.t1	NA	Dioal.05G121400	Dr06221.1	Sp19G01870
7	NewAnc_1_266	AMK_1_1040	NA	p5sc00050.V1.gene389	NA	NA	NA	NA	NA	NA	ATA4.975.t1	NA	Dioal.20G060400	Dr09300.1	NA
7	NewAnc_1_267	AMK_1_1047	SAnc1_5_425	p5sc00018.V1.gene127	LOC_Os01g53220|LOC_Os01g43590	Bradi2g48990|Bradi2g44050	Sb03g033750|Sb03g028470	Aco005573|Aco009991	AGKpost_1_1122	AGKpre_1_1134	ATA4.974.t1	NA	Dioal.20G060200	NA	NA
7	NewAnc_1_268	AMK_1_1050	SAnc1_5_276	p5sc00018.V1.gene124	NA	NA	NA	NA	AGKpost_1_1517	AGKpre_1_1574	ATA4.973.t1	NA	Dioal.20G060100	Dr09301.1	NA
7	NewAnc_1_269	AMK_1_1054	SAnc1_5_225	p5sc00001.V1.gene1534	NA	NA	NA	NA	NA	NA	ATA4.976.t1	EVM0028041.2	Dioal.17G077300	Dr05118.1	Sp01G02990
7	NewAnc_1_270	AMK_1_1055	NA	p5sc00001.V1.gene1537	NA	NA	NA	NA	AGKpost_1_1519	AGKpre_1_1576	ATA10.632.t1	NA	NA	NA	NA
7	NewAnc_1_271	AMK_1_1060	SAnc1_5_276	p5sc00050.V1.gene416	NA	NA	NA	NA	NA	NA	ATA10.631.t1	NA	Dioal.04G093700	NA	Sp01G03000
7	NewAnc_1_272	AMK_1_1062	SAnc1_5_273	p5sc00059.V1.gene429	LOC_Os08g29780	Bradi3g34780	Sb07g019480	Aco006816	NA	NA	ATA4.981.t1	NA	Dioal.17G081600	Dr05081.1	NA
7	NewAnc_1_273	AMK_1_1070	NA	p5sc00050.V1.gene426	LOC_Os02g16660	Bradi3g09890	Sb04g009900	Aco004412	NA	NA	ATA4.969.t1	NA	Dioal.05G122100	Dr06215.1	Sp19G01850
7	NewAnc_1_274	AMK_1_1073	NA	p5sc00059.V1.gene424	NA	NA	NA	NA	AGKpost_1_448	AGKpre_1_1504	ATA4.962.t1	NA	Dioal.05G122800	Dr17213.1	Sp19G01840
7	NewAnc_1_275	AMK_1_1083	SAnc1_5_732	p5sc00001.V1.gene1579	NA	NA	NA	NA	NA	NA	ATA4.961.t1	NA	Dioal.17G081200	Dr05085.1	NA
7	NewAnc_1_276	AMK_1_1093	NA	p5sc00001.V1.gene1583	LOC_Os01g12800	Bradi2g07620	Sb03g000970	Aco010766	AGKpost_1_452	NA	ATA10.630.t1	NA	Dioal.17G081000	NA	NA
7	NewAnc_1_277	AMK_1_1095	NA	p5sc00001.V1.gene1594	NA	NA	NA	NA	NA	NA	ATA4.956.t1	NA	Dioal.17G080800	Dr05089.1	Sp19G01830
7	NewAnc_1_278	AMK_1_1097	NA	p5sc00059.V1.gene415|p5sc00050.V1.gene443	NA	NA	NA	NA	NA	NA	ATA4.953.t1	NA	Dioal.20G059000	Dr09310.1	Sp19G01820
NA	NewAnc_1_279	AMK_1_1105	NA	p5sc00001.V1.gene746	LOC_Os01g10610	Bradi2g06400	Sb03g002480	Aco005593	AGKpost_6_772	NA	NA	EVM0008045.1	Dioal.20G056500	Dr01345.1	Sp01G02080
NA	NewAnc_1_280	AMK_1_1110	SAnc1_5_425	p5sc00018.V1.gene52	NA	NA	NA	NA	AGKpost_1_1588	AGKpre_1_1665	NA	EVM0021140.1	Dioal.04G095800	Dr06402.1	NA
NA	NewAnc_1_281	AMK_1_1112	NA	p5sc00059.V1.gene375|p5sc00001.V1.gene745	NA	NA	NA	NA	AGKpost_6_773	NA	NA	EVM0019116.1	NA	Dr01346.1	NA
NA	NewAnc_1_282	AMK_1_1114	SAnc1_5_424	p5sc00018.V1.gene47	LOC_Os01g52920	Bradi2g48850	Sb03g033560	Aco006028	AGKpost_5_1060	AGKpre_1_1557	NA	EVM0013615.1	NA	Dr06405.1	NA
NA	NewAnc_1_283	AMK_1_1118	SAnc1_5_423	p5sc00059.V1.gene353	NA	NA	NA	NA	AGKpost_1_1587	AGKpre_1_1664	NA	EVM0022391.1	Dioal.04G096400	Dr04260.1	NA
NA	NewAnc_1_284	AMK_1_1123	SAnc1_5_213	p5sc00135.V1.gene159	NA	NA	NA	NA	NA	AGKpre_2_899	NA	NA	Dioal.20G054800	Dr09345.1	Sp09G03160
NA	NewAnc_1_285	AMK_1_1125	SAnc1_5_211	p5sc00001.V1.gene727	NA	NA	NA	NA	NA	NA	NA	EVM0020623.1	Dioal.17G039800	Dr01348.1	NA
NA	NewAnc_1_286	AMK_1_1126	NA	p5sc00059.V1.gene344	NA	NA	NA	NA	NA	NA	NA	EVM0008976.1	NA	NA	NA
NA	NewAnc_1_287	AMK_1_1130	SAnc1_5_298	p5sc00059.V1.gene343	NA	NA	NA	NA	AGKpost_1_1499	AGKpre_1_1551	NA	EVM0001910.1	Dioal.04G096600	Dr04259.1	NA
NA	NewAnc_1_288	AMK_1_1132	SAnc1_5_422	p5sc00059.V1.gene342	LOC_Os01g52830	Bradi2g48790	Sb03g033490	Aco006027	AGKpost_1_1498	AGKpre_1_1550	NA	EVM0020707.1	Dioal.20G054400	Dr09348.1	NA
NA	NewAnc_1_289	AMK_1_1143	SAnc1_5_600	p5sc00018.V1.gene13	NA	NA	NA	NA	NA	NA	NA	EVM0018792.1	Dioal.20G053400	Dr04252.1	NA
7	NewAnc_1_290	AMK_1_1153	SAnc1_5_421	p5sc00018.V1.gene7	LOC_Os02g45540	Bradi3g51680	Sb04g031900	Aco015551	NA	NA	ATA10.488.t1	NA	Dioal.04G097700	Dr04250.1	NA
7	NewAnc_1_291	AMK_1_1157	SAnc1_5_421	p5sc00001.V1.gene672	NA	NA	NA	NA	NA	NA	ATA4.855.t1	EVM0002758.1	NA	Dr06409.1	NA
NA	NewAnc_1_292	AMK_1_1159	NA	p5sc00135.V1.gene121	NA	NA	NA	NA	NA	NA	NA	NA	Dioal.17G038600	Dr01363.1	Sp09G03080
NA	NewAnc_1_293	AMK_1_1160	NA	p5sc00018.V1.gene6|p5sc00001.V1.gene669	NA	NA	NA	NA	NA	AGKpre_2_894	NA	EVM0004500.1	NA	Dr06410.1	NA
NA	NewAnc_1_294	AMK_1_1161	SAnc1_5_601	p5sc00059.V1.gene298|p5sc00001.V1.gene670	NA	NA	NA	NA	AGKpost_1_1579	AGKpre_1_1654	NA	EVM0009273.1	Dioal.04G097800	Dr04249.1	NA
7	NewAnc_1_295	AMK_1_1165	NA	p5sc00310.V1.gene97	NA	NA	NA	NA	AGKpost_1_1477	NA	ATA4.832.t1.p1	EVM0012162.1	Dioal.20G041500	NA	Sp20G00300
7	NewAnc_1_296	AMK_1_1172	NA	p5sc00310.V1.gene95	NA	NA	NA	NA	AGKpost_1_1558	AGKpre_1_1627	ATA4.847.t1.p1	EVM0016603.1	Dioal.20G041400	NA	NA
NA	NewAnc_1_297	AMK_1_1181	NA	p5sc00059.V1.gene283	NA	NA	NA	NA	AGKpost_5_1015	NA	NA	EVM0015889.1	NA	NA	NA
NA	NewAnc_1_298	AMK_1_1182	NA	p5sc00001.V1.gene630	NA	NA	NA	NA	NA	NA	NA	EVM0013273.1	NA	NA	NA
7	NewAnc_1_299	AMK_1_1185	SAnc1_5_100	p5sc00310.V1.gene82	LOC_Os01g10150|LOC_Os05g11140|LOC_Os07g07560	Bradi2g33037|Bradi2g49590|Bradi1g56100	Sb03g002790|Sb09g006270|Sb02g004030	Aco015923|Aco015170|Aco005992	NA	NA	ATA4.860.t1	NA	NA	NA	NA
7	NewAnc_1_300	AMK_1_1188	NA	p5sc00135.V1.gene92	NA	NA	NA	NA	NA	AGKpre_2_891	ATA4.881.t1	NA	NA	Dr06417.1	Sp19G01690
NA	NewAnc_1_301	AMK_1_1191	NA	p5sc00059.V1.gene273	NA	NA	NA	NA	AGKpost_1_1490	AGKpre_1_1542	NA	EVM0027443.1	Dioal.20G052400	NA	NA
7	NewAnc_1_302	AMK_1_1192	NA	p5sc00310.V1.gene66|p5sc00001.V1.gene623	LOC_Os01g10350	Bradi2g06190	Sb03g002640	Aco009978	NA	NA	ATA10.502.t1	NA	Dioal.04G099300	Dr01392.1	Sp20G00120
NA	NewAnc_1_303	AMK_1_1194	SAnc1_5_208	p5sc00059.V1.gene269	NA	NA	NA	NA	NA	NA	NA	EVM0021583.1	Dioal.20G051900	Dr06414.1	NA
7	NewAnc_1_304	AMK_1_1195	SAnc1_5_235	p5sc00310.V1.gene54	NA	NA	NA	NA	AGKpost_1_1567	AGKpre_1_1639	ATA4.885.t1.p1	EVM0006109.1	Dioal.04G099100	NA	NA
7	NewAnc_1_305	AMK_1_1196	SAnc1_6_324	p5sc00310.V1.gene48	LOC_Os02g19450|LOC_Os05g44340|LOC_Os02g08490	Bradi2g19540|Bradi3g06107	Sb04g021960|Sb09g025900|Sb04g005570	Aco005619|Aco005999|Aco018162	AGKpost_1_1569	AGKpre_1_1642	ATA4.889.t1	EVM0021690.1	Dioal.04G098700	Dr04244.1	Sp09G01790
NA	NewAnc_1_306	AMK_1_1200	NA	p5sc00310.V1.gene33	LOC_Os05g45490	Bradi2g18900	Sb09g026520	Aco006008	AGKpost_5_1066	NA	NA	EVM0003505.1	Dioal.20G051700	NA	Sp19G02580
NA	NewAnc_1_307	AMK_1_1201	SAnc1_5_419	p5sc00059.V1.gene247|p5sc00001.V1.gene636	NA	NA	NA	NA	AGKpost_1_1570	AGKpre_1_1645	NA	EVM0022822.1	Dioal.04G098500	Dr01395.1	Sp09G03060
NA	NewAnc_1_308	AMK_1_1202	NA	p5sc00059.V1.gene246	NA	Bradi2g06220	Sb03g002620	Aco009983	NA	NA	NA	NA	Dioal.17G034800	Dr01394.1	Sp09G03050
7	NewAnc_1_309	AMK_1_1205	SAnc1_5_615	p5sc00059.V1.gene233	NA	NA	NA	NA	AGKpost_5_1019	AGKpre_1_1643	ATA10.510.t1	EVM0011794.1	Dioal.20G051200	Dr09370.1	Sp20G00080
7	NewAnc_1_310	AMK_1_1207	SAnc1_5_615	p5sc00310.V1.gene46	NA	NA	NA	NA	NA	NA	ATA4.890.t1	EVM0016508.1	Dioal.20G051400	Dr09371.1	Sp20G00090
NA	NewAnc_1_311	AMK_1_1209	NA	p5sc00059.V1.gene228	NA	NA	NA	NA	AGKpost_5_1020	NA	NA	EVM0011941.1	NA	NA	NA
7	NewAnc_1_312	AMK_1_1210	SAnc1_5_451	p5sc00135.V1.gene88	NA	NA	NA	NA	AGKpost_6_778	NA	ATA10.501.t1	NA	Dioal.17G035300	NA	NA
7	NewAnc_1_313	AMK_1_1211	SAnc1_5_616	p5sc00059.V1.gene226	LOC_Os05g44350	Bradi2g19530	Sb09g025910	Aco005998	AGKpost_5_1021	AGKpre_1_1641	ATA10.509.t1	EVM0013957.1	Dioal.20G051300	NA	Sp20G00100
NA	NewAnc_1_314	AMK_1_1212	SAnc1_5_1	p5sc00001.V1.gene613	LOC_Os01g10280	Bradi2g06160	Sb03g002690	Aco009977	NA	NA	NA	EVM0017441.1	NA	Dr06423.1	Sp20G00160
7	NewAnc_1_315	AMK_1_1213	SAnc1_5_617	p5sc00059.V1.gene224	NA	NA	NA	NA	NA	NA	ATA10.507.t1	NA	Dioal.20G051100	Dr09372.1	NA
7	NewAnc_1_316	AMK_1_1216	SAnc1_5_2	p5sc00135.V1.gene74	LOC_Os06g09900	Bradi1g46540	Sb10g006530	Aco019103	NA	NA	ATA10.493.t1	EVM0019218.1	Dioal.17G035700	Dr01388.1	Sp20G00170
7	NewAnc_1_317	AMK_1_1217	SAnc1_5_618	p5sc00310.V1.gene50	LOC_Os09g17760	Bradi4g28430	Sb02g022610	Aco005621	NA	NA	ATA4.887.t1	NA	Dioal.20G051000	NA	NA
7	NewAnc_1_318	AMK_1_1221	SAnc1_5_618	p5sc00310.V1.gene51	NA	NA	NA	NA	NA	NA	ATA10.505.t1	EVM0021698.1	Dioal.04G098900	Dr09373.1	NA
NA	NewAnc_1_319	AMK_1_1222	NA	p5sc00135.V1.gene72	LOC_Os01g10250|LOC_Os09g23150	Bradi2g06120|Bradi4g29670	Sb03g002710|Sb02g024080	Aco009975|Aco022689	NA	NA	NA	EVM0019387.1	NA	Dr06425.1	Sp20G00180
7	NewAnc_1_320	AMK_1_1223	SAnc1_5_98	p5sc00310.V1.gene53	LOC_Os05g44360	Bradi2g49640	Sb09g025920	Aco005622	AGKpost_5_1022	AGKpre_1_1640	ATA4.886.t1	EVM0014892.1	Dioal.04G099000	Dr04243.1	Sp09G01780
NA	NewAnc_1_321	AMK_1_1228	NA	p5sc00135.V1.gene65	NA	NA	NA	NA	AGKpost_6_781	AGKpre_2_886	NA	EVM0016868.1	NA	Dr06429.1	NA
7	NewAnc_1_322	AMK_1_1229	SAnc1_5_249	p5sc00059.V1.gene206	NA	NA	NA	NA	NA	NA	ATA4.883.t1	EVM0027848.1	Dioal.20G050700	Dr09374.1	NA
NA	NewAnc_1_323	AMK_1_1232	SAnc1_5_100	p5sc00135.V1.gene62	LOC_Os03g57940	Bradi1g05950	Sb01g005460	Aco008788	AGKpost_1_1709	AGKpre_1_1756	NA	EVM0019256.1	Dioal.20G050000	Dr04242.1	Sp09G01720
7	NewAnc_1_324	AMK_1_1233	NA	p5sc00310.V1.gene56	LOC_Os01g52610	Bradi2g48640	Sb03g033320	NA	NA	NA	ATA4.882.t1	EVM0001375.1	Dioal.20G050600	NA	NA
7	NewAnc_1_325	AMK_1_1237	NA	p5sc00059.V1.gene199	NA	NA	NA	NA	NA	NA	ATA4.875.t1	NA	Dioal.04G099500	NA	NA
7	NewAnc_1_326	AMK_1_1239	NA	p5sc00310.V1.gene75	LOC_Os05g44400	Bradi2g19480	Sb09g025950	Aco005995	AGKpost_1_1566	AGKpre_1_1636	ATA4.876.t1	NA	Dioal.17G035500	Dr09377.1	Sp09G01750
7	NewAnc_1_327	AMK_1_1241	SAnc1_5_2	p5sc00059.V1.gene195	LOC_Os01g10310	Bradi2g06170	Sb03g002680	Aco015167	AGKpost_5_1026	NA	ATA4.872.t1	EVM0026891.1	NA	Dr06424.1	Sp20G00150
NA	NewAnc_1_328	AMK_1_1242	NA	p5sc00135.V1.gene53	NA	NA	NA	NA	NA	NA	NA	EVM0001347.1	NA	Dr06433.1	NA
7	NewAnc_1_329	AMK_1_1243	NA	p5sc00059.V1.gene191	NA	NA	NA	NA	NA	NA	ATA4.870.t1	NA	NA	NA	NA
7	NewAnc_1_330	AMK_1_1245	SAnc1_5_449	p5sc00059.V1.gene190	LOC_Os01g52570	Bradi2g48630	Sb03g033310	Aco005626	NA	NA	ATA10.491.t1	NA	Dioal.20G050300	NA	NA
7	NewAnc_1_331	AMK_1_1246	SAnc1_5_236	p5sc00059.V1.gene186	NA	Bradi2g49600	Sb03g034350	Aco005993	AGKpost_1_1565	AGKpre_1_1634	ATA4.861.1.p1	EVM0011396.1	Dioal.20G050100	Dr09378.1	Sp20G00200
NA	NewAnc_1_332	AMK_1_1251	NA	p5sc00059.V1.gene178|p5sc00001.V1.gene572	NA	NA	NA	NA	NA	NA	NA	EVM0025565.1	NA	NA	NA
7	NewAnc_1_333	AMK_1_1255	NA	p5sc00059.V1.gene171	LOC_Os01g52550	Bradi2g48610	Sb03g033290	Aco006827	NA	NA	ATA4.853.t1	EVM0012700.1	NA	NA	Sp20G00240
NA	NewAnc_1_334	AMK_1_1264	SAnc1_5_298	p5sc00310.V1.gene3|p5sc00135.V1.gene117	NA	NA	NA	NA	AGKpost_1_1576	AGKpre_1_1651	NA	NA	Dioal.20G052700	Dr09359.1	Sp09G03070
7	NewAnc_1_335	AMK_1_1265	NA	p5sc00059.V1.gene169	NA	NA	NA	NA	AGKpost_1_1561	AGKpre_1_1630	ATA4.852.t1	NA	Dioal.20G049600	Dr09386.1	NA
7	NewAnc_1_336	AMK_1_1269	NA	p5sc00059.V1.gene161	NA	NA	NA	NA	AGKpost_5_1029	NA	ATA4.850.t2	EVM0028045.1	Dioal.20G049300	Dr09388.1	Sp20G00260
7	NewAnc_1_337	AMK_1_1278	SAnc1_5_89	p5sc00116.V1.gene252	LOC_Os01g12830	Bradi2g07650	Sb03g000950	Aco010780	NA	NA	ATA10.568.t1	EVM0014496.1	NA	NA	NA
7	NewAnc_1_338	AMK_1_1279	SAnc1_5_90|SAnc1_2_632	p5sc00116.V1.gene249	LOC_Os05g48640|LOC_Os02g17240|LOC_Os01g62990	Bradi2g16800|Bradi3g10080|Bradi2g54980	Sb09g028280|Sb04g010270|Sb03g039890	Aco004417|Aco021652|Aco012020	NA	NA	ATA10.561.t1	NA	NA	NA	NA
7	NewAnc_1_339	AMK_1_1283	SAnc1_5_227	p5sc00116.V1.gene246	LOC_Os02g17250	Bradi3g10090	Sb04g010260	NA	NA	NA	ATA10.558.t1	EVM0010032.1	NA	NA	NA
7	NewAnc_1_340	AMK_1_1284	NA	p5sc00001.V1.gene570	NA	NA	NA	NA	NA	NA	ATA4.854.t1	NA	Dioal.17G036300	Dr01384.1	Sp20G00230
7	NewAnc_1_341	AMK_1_1289	NA	p5sc00059.V1.gene146|p5sc00001.V1.gene553	NA	NA	NA	NA	NA	NA	ATA4.851.t1	EVM0014951.1	Dioal.20G049200	Dr01379.1	Sp20G00280
7	NewAnc_1_342	AMK_1_1291	SAnc1_5_92	p5sc00116.V1.gene234	NA	NA	NA	NA	NA	NA	ATA4.940.t1	NA	NA	NA	NA
7	NewAnc_1_343	AMK_1_1293	SAnc1_5_608	p5sc00116.V1.gene229	NA	NA	NA	NA	NA	NA	ATA4.936.t2	EVM0017858.1	NA	NA	Sp09G01910
7	NewAnc_1_344	AMK_1_1298	NA	p5sc00001.V1.gene544	NA	NA	NA	NA	AGKpost_6_785	AGKpre_2_880	ATA4.846.1.p1	EVM0012543.1	Dioal.17G037100	Dr01377.1	NA
7	NewAnc_1_345	AMK_1_1299	NA	p5sc00116.V1.gene211	LOC_Os05g48520	Bradi2g16900	Sb09g028310	Aco000031	NA	NA	ATA4.924.t1	NA	Dioal.05G104800	NA	NA
7	NewAnc_1_346	AMK_1_1300	NA	p5sc00001.V1.gene543	LOC_Os01g09430	Bradi2g05640	Sb03g003210	Aco009965	NA	NA	ATA4.818.t1	EVM0011507.2	Dioal.17G037300	Dr01375.1	NA
1	NewAnc_1_347	AMK_1_1303	NA	p5sc00116.V1.gene194	NA	NA	NA	NA	NA	NA	ATA12.798.t1	NA	NA	NA	NA
NA	NewAnc_1_348	AMK_1_1304	NA	p5sc00135.V1.gene34	NA	NA	NA	NA	AGKpost_1_1550	AGKpre_1_1617	NA	EVM0022086.1	NA	NA	NA
NA	NewAnc_1_349	AMK_1_1307	NA	p5sc00116.V1.gene189	LOC_Os05g48410	Bradi2g16970	Sb09g028120	Aco003197	AGKpost_5_1172	NA	NA	NA	NA	NA	Sp09G03030
NA	NewAnc_1_350	AMK_1_1311	NA	p5sc00116.V1.gene182	NA	NA	NA	NA	NA	NA	NA	NA	NA	NA	Sp09G03010
7	NewAnc_1_351	AMK_1_1318	SAnc1_2_63	p5sc00001.V1.gene519	LOC_Os05g45590|LOC_Os01g52450	Bradi2g18877|Bradi2g49460|Bradi2g19400	Sb09g026080|Sb03g034230|Sb03g033200	Aco006314|Aco007526|Aco005979	NA	NA	ATA10.472.t1	NA	Dioal.20G041900	NA	NA
7	NewAnc_1_352	AMK_1_1321	NA	p5sc00039.V1.gene747	NA	NA	NA	NA	NA	NA	ATA4.830.t1	NA	Dioal.17G033500	Dr01403.1	Sp20G00360
7	NewAnc_1_353	AMK_1_1324	NA	p5sc00059.V1.gene134	LOC_Os01g53840	Bradi2g49400	Sb03g034160	Aco005986	AGKpost_1_1549	AGKpre_1_1616	ATA4.820.t1	EVM0008347.1	Dioal.20G041600	Dr09434.1	NA
7	NewAnc_1_354	AMK_1_1327	SAnc1_5_101	p5sc00001.V1.gene504	NA	Bradi2g49340|Bradi2g19360	Sb03g034110|Sb09g026120	Aco005974|Aco000410	NA	NA	ATA4.811.t1	EVM0003866.1	Dioal.20G042500	NA	NA
NA	NewAnc_1_355	AMK_1_1328	NA	p5sc00116.V1.gene151	NA	NA	NA	NA	NA	NA	NA	NA	Dioal.17G048200	Dr01255.1	Sp09G02970
NA	NewAnc_1_356	AMK_1_1330	NA	p5sc00116.V1.gene149	LOC_Os02g54540	Bradi3g53630	Sb04g035330	Aco006032	NA	NA	NA	EVM0024641.1	Dioal.04G068700	NA	NA
7	NewAnc_1_357	AMK_1_1331	SAnc1_5_101	p5sc00039.V1.gene742	NA	NA	NA	NA	AGKpost_5_1035	AGKpre_1_1612	ATA4.825.t1	EVM0020355.1	Dioal.17G033300	Dr01404.1	Sp09G01670
7	NewAnc_1_358	AMK_1_1332	NA	p5sc00059.V1.gene131	LOC_Os02g13520	Bradi3g08667	Sb04g008120	NA	NA	AGKpre_2_879	ATA4.821.t1	EVM0018047.1	NA	Dr01374.1	Sp20G00310
7	NewAnc_1_359	AMK_1_1335	NA	p5sc00001.V1.gene495	NA	NA	NA	NA	NA	NA	ATA10.461.t1	EVM0013669.1	NA	NA	NA
NA	NewAnc_1_360	AMK_1_1336	NA	p5sc00116.V1.gene147	NA	NA	NA	NA	NA	NA	NA	EVM0007069.1	Dioal.04G068600	NA	NA
NA	NewAnc_1_361	AMK_1_1337	NA	p5sc00039.V1.gene737	NA	NA	NA	NA	AGKpost_6_791	AGKpre_2_871	NA	EVM0019553.1	Dioal.17G032900	Dr01410.1	Sp20G00420
NA	NewAnc_1_362	AMK_1_1339	NA	p5sc00001.V1.gene491	NA	NA	NA	NA	NA	NA	NA	EVM0006599.1	NA	NA	NA
7	NewAnc_1_363	AMK_1_1342	NA	p5sc00059.V1.gene129	LOC_Os01g53890	Bradi2g49430	Sb03g034180	Aco005983	AGKpost_1_1551	AGKpre_1_1618	ATA4.822.t1	NA	NA	NA	NA
7	NewAnc_1_364	AMK_1_1343	SAnc1_5_461	p5sc00001.V1.gene483	LOC_Os05g48850	Bradi2g33307|Bradi5g13450	Sb09g028430|Sb06g020103	Aco021379|Aco018062	NA	NA	ATA4.801.t1	EVM0011000.1	NA	NA	NA
7	NewAnc_1_365	AMK_1_1348	SAnc1_5_258	p5sc00116.V1.gene114	NA	NA	NA	NA	NA	NA	ATA10.421.t1.p1	EVM0011971.1	NA	NA	NA
7	NewAnc_1_366	AMK_1_1349	SAnc1_5_242	p5sc00001.V1.gene477	LOC_Os04g46290|LOC_Os03g10200	Bradi5g17510|Bradi1g71290	Sb06g024410|Sb01g043920	Aco017942|Aco003776	AGKpost_6_794	AGKpre_2_867	ATA4.797.t1	NA	Dioal.17G032400	NA	Sp09G01620
7	NewAnc_1_367	AMK_1_1350	SAnc1_5_238	p5sc00059.V1.gene127	LOC_Os01g33500	Bradi2g49440	Sb03g034190	Aco005982	NA	NA	ATA4.823.t1	EVM0004698.1	NA	NA	NA
7	NewAnc_1_368	AMK_1_1351	NA	p5sc00001.V1.gene475	NA	NA	NA	NA	AGKpost_2_519	AGKpre_2_863	ATA10.455.t1	EVM0017134.1	Dioal.17G032300	NA	Sp20G00480
7	NewAnc_1_369	AMK_1_1352	SAnc1_5_259	p5sc00116.V1.gene111	LOC_Os02g13110|LOC_Os01g41630	Bradi3g08400|Bradi2g42690	Sb04g007940|Sb03g027000	Aco006836|Aco005948	AGKpost_2_509	AGKpre_2_849	ATA10.422.t1	EVM0005471.1	NA	NA	Sp09G01550
NA	NewAnc_1_370	AMK_1_1353	NA	p5sc00039.V1.gene729	LOC_Os01g09570|LOC_Os05g10650	Bradi2g05720|Bradi2g33290	Sb03g003140|Sb09g006030	Aco000413|Aco005646	NA	NA	NA	EVM0020157.1	Dioal.17G032100	Dr01417.1	Sp09G01610
NA	NewAnc_1_371	AMK_1_1354	NA	p5sc00001.V1.gene467	NA	NA	NA	NA	NA	NA	NA	EVM0027273.1	NA	NA	Sp09G01600
7	NewAnc_1_372	AMK_1_1357	SAnc1_5_6	p5sc00039.V1.gene709	NA	NA	NA	NA	AGKpost_6_796	AGKpre_2_864	ATA4.784.t1	EVM0004372.1	NA	Dr09423.1	NA
NA	NewAnc_1_373	AMK_1_1358	NA	p5sc00001.V1.gene462	NA	NA	NA	NA	AGKpost_6_795	AGKpre_2_865	NA	EVM0026918.1	Dioal.17G031600	Dr01422.1	NA
7	NewAnc_1_374	AMK_1_1362	NA	p5sc00001.V1.gene448	LOC_Os05g10690|LOC_Os01g41900	Bradi2g42870	Sb09g006060|Sb03g027120	Aco005652	NA	NA	ATA4.776.t2	NA	Dioal.17G036500	NA	NA
7	NewAnc_1_375	AMK_1_1366	NA	p5sc00001.V1.gene440	NA	NA	NA	NA	NA	AGKpre_2_861	ATA10.434.t1	NA	Dioal.20G043900	Dr09418.1	NA
7	NewAnc_1_376	AMK_1_1369	SAnc1_5_663	p5sc00001.V1.gene436	NA	NA	NA	NA	AGKpost_2_516	AGKpre_2_857	ATA10.430.t1	EVM0017871.1	Dioal.17G030500	NA	Sp09G01480
7	NewAnc_1_377	AMK_1_1372	SAnc1_5_330	p5sc00001.V1.gene418	LOC_Os01g52230|LOC_Os02g13290|LOC_Os01g41660	Bradi2g48420|Bradi3g08530|Bradi2g42720	Sb03g033100|Sb04g008010|Sb03g027020	Aco015197|Aco009941|Aco005661	NA	NA	ATA4.770.t1.p1	EVM0004287.1	Dioal.20G044400	NA	NA
7	NewAnc_1_378	AMK_1_1373	NA	p5sc00116.V1.gene108|p5sc00039.V1.gene672	LOC_Os05g10740|LOC_Os06g36740|LOC_Os01g09670	Bradi2g33200|Bradi1g37770|Bradi2g05770	Sb09g006090|Sb10g022250|Sb03g003080	Aco015200|Aco000417	AGKpost_2_512	AGKpre_2_852	ATA10.425.t1	EVM0027595.1	Dioal.20G044500	Dr09413.1	Sp20G00700
7	NewAnc_1_379	AMK_1_1374	NA	p5sc00116.V1.gene102	NA	NA	NA	NA	NA	NA	ATA4.771.t1	NA	NA	NA	NA
NA	NewAnc_1_380	AMK_1_1375	NA	p5sc00116.V1.gene100	NA	NA	NA	NA	AGKpost_2_515	AGKpre_2_855	NA	NA	NA	NA	Sp20G00690
NA	NewAnc_1_381	AMK_1_1376	NA	p5sc00059.V1.gene125	LOC_Os01g52470	Bradi2g45070	Sb03g033210	Aco005635	NA	NA	NA	EVM0000890.1	NA	Dr09432.1	Sp20G00320
7	NewAnc_1_382	AMK_1_1378	NA	p5sc00116.V1.gene83	NA	NA	NA	NA	AGKpost_5_1069	NA	ATA10.437.t1	EVM0002186.1	Dioal.20G043700	NA	NA
NA	NewAnc_1_383	AMK_1_1379	NA	p5sc00116.V1.gene79	LOC_Os01g52400	Bradi2g48510	Sb03g033150	Aco005654	NA	NA	NA	EVM0020539.1	NA	NA	NA
7	NewAnc_1_384	AMK_1_1382	NA	p5sc00116.V1.gene58	NA	NA	NA	NA	NA	NA	ATA4.791.t2.p1	EVM0015070.1	NA	NA	Sp09G01590
7	NewAnc_1_385	AMK_1_1387	SAnc1_5_4	p5sc00116.V1.gene42	LOC_Os01g53750	Bradi2g49330	Sb03g034100	Aco005973	AGKpost_1_1544	AGKpre_1_1611	ATA10.464.t1	EVM0013324.1	Dioal.20G042600	NA	NA
7	NewAnc_1_386	AMK_1_1388	NA	p5sc00116.V1.gene41	NA	NA	NA	NA	NA	NA	ATA10.466.t1	NA	NA	NA	NA
7	NewAnc_1_387	AMK_1_1389	SAnc1_5_101	p5sc00116.V1.gene40	NA	NA	NA	NA	AGKpost_1_1545	NA	ATA4.812.t1	EVM0015886.1	NA	Dr01405.1	NA
NA	NewAnc_1_388	AMK_1_1393	NA	p5sc00116.V1.gene21	NA	NA	NA	NA	NA	NA	NA	EVM0015720.1	Dioal.17G108500	NA	Sp09G03580
NA	NewAnc_1_389	AMK_1_1395	NA	p5sc00059.V1.gene98	NA	NA	NA	NA	NA	NA	NA	EVM0003464.1	NA	NA	NA
7	NewAnc_1_390	AMK_1_1399	NA	p5sc00059.V1.gene93|p5sc00039.V1.gene750	NA	NA	NA	NA	AGKpost_2_523	AGKpre_2_873	ATA4.842.t3	NA	Dioal.20G042100	Dr05195.1	Sp09G01690
7	NewAnc_1_391	AMK_1_1400	NA	p5sc00116.V1.gene28	NA	NA	NA	NA	NA	NA	ATA10.469.t1	NA	NA	NA	NA
7	NewAnc_1_392	AMK_1_1401	NA	p5sc00059.V1.gene87	LOC_Os05g44600|LOC_Os01g53990	Bradi2g19420|Bradi2g49500	Sb09g026060|Sb03g034250	Aco005977|Aco005638	AGKpost_1_1557	AGKpre_1_1626	ATA4.829.t1	EVM0007921.1	NA	Dr09428.1	Sp20G00370
7	NewAnc_1_393	AMK_1_1402	NA	p5sc00059.V1.gene84	LOC_Os01g54010|LOC_Os01g53810	Bradi2g49510|Bradi2g49387	Sb03g034260|Sb03g034150	Aco005976	AGKpost_1_1547	AGKpre_1_1614	ATA4.828.t1	EVM0021454.1	NA	NA	NA
7	NewAnc_1_394	AMK_1_1405	NA	p5sc00059.V1.gene76	NA	NA	NA	NA	AGKpost_1_1548	AGKpre_1_1615	ATA4.815.t1	NA	Dioal.20G042300	Dr09427.1	Sp09G01680
NA	NewAnc_1_395	AMK_1_1407	NA	p5sc00116.V1.gene36	NA	NA	NA	NA	AGKpost_1_1546	AGKpre_1_1613	NA	EVM0017732.1	Dioal.20G042400	NA	NA
7	NewAnc_1_396	AMK_1_1411	SAnc1_5_101	p5sc00059.V1.gene60	NA	NA	NA	NA	NA	NA	ATA10.468.t1	NA	NA	NA	NA
7	NewAnc_1_397	AMK_1_1412	NA	p5sc00059.V1.gene58	NA	NA	NA	NA	NA	NA	ATA4.824.t1	EVM0004262.1	Dioal.17G033200	NA	NA
7	NewAnc_1_398	AMK_1_1414	SAnc1_5_5	p5sc00059.V1.gene48	NA	NA	NA	NA	NA	NA	ATA4.810.1.p1	EVM0026672.1	NA	NA	Sp20G00390
7	NewAnc_1_399	AMK_1_1415	SAnc1_5_101	p5sc00059.V1.gene46	LOC_Os01g53720|LOC_Os02g13360	Bradi2g49310|Bradi3g08610	Sb03g034080|Sb04g008060	Aco005641|Aco009954	AGKpost_1_1542	AGKpre_1_1609	ATA10.462.t1.p1	NA	NA	NA	NA
7	NewAnc_1_400	AMK_1_1416	NA	p5sc00116.V1.gene48	LOC_Os01g53710	Bradi2g49300	Sb03g034070	Aco005642	AGKpost_1_1541	AGKpre_1_1608	ATA4.804.t1	NA	Dioal.20G042800	Dr09425.1	NA
7	NewAnc_1_401	AMK_1_1418	SAnc1_5_102|SAnc1_7_237	p5sc00116.V1.gene49	LOC_Os01g09560|LOC_Os05g44916	Bradi2g05710|Bradi2g19332	Sb03g003160|Sb09g026148	Aco005969|Aco016751	NA	AGKpre_1_1607	ATA4.798.t1.p1	EVM0016744.1	Dioal.17G032500	Dr01414.1	Sp09G01630
7	NewAnc_1_402	AMK_1_1420	NA	p5sc00059.V1.gene22	NA	NA	NA	NA	AGKpost_1_1539	AGKpre_1_1606	ATA4.796.1.p1	NA	NA	NA	NA
7	NewAnc_1_403	AMK_1_1421	NA	p5sc00059.V1.gene16	NA	NA	NA	NA	NA	NA	ATA4.795.t1	NA	Dioal.20G043100	NA	NA
7	NewAnc_1_404	AMK_1_1422	NA	p5sc00116.V1.gene57	NA	NA	NA	NA	NA	NA	ATA4.792.t1	NA	NA	NA	Sp20G00510
7	NewAnc_1_405	AMK_1_1426	SAnc1_2_294	p5sc00166.V1.gene221|p5sc00039.V1.gene701	LOC_Os03g03590	Bradi1g37860	Sb01g048670	Aco016583	AGKpost_6_797	AGKpre_2_862	ATA4.777.t2	NA	NA	Dr01426.1	NA
NA	NewAnc_1_406	AMK_1_1427	NA	p5sc00116.V1.gene78	NA	NA	NA	NA	AGKpost_5_332	NA	NA	EVM0011858.1	NA	NA	Sp20G00560
7	NewAnc_1_407	AMK_1_1428	NA	p5sc00166.V1.gene217|p5sc00001.V1.gene443	NA	NA	NA	NA	AGKpost_1_1472	AGKpre_1_1540	ATA4.774.t1	EVM0005151.1	NA	NA	NA
7	NewAnc_1_408	AMK_1_1429	NA	p5sc00166.V1.gene214	NA	NA	NA	NA	NA	NA	ATA4.773.t1	EVM0016700.1	Dioal.17G030900	Dr01428.1	Sp20G00590
7	NewAnc_1_409	AMK_1_1430	SAnc1_5_104	p5sc00166.V1.gene209	NA	NA	NA	NA	NA	NA	ATA10.433.t1.p1	EVM0027355.1	Dioal.17G030700	Dr01430.1	Sp20G00600
NA	NewAnc_1_410	AMK_1_1432	NA	p5sc00116.V1.gene95	LOC_Os05g45710	Bradi2g18820	Sb09g026560	Aco003764	NA	AGKpre_1_1539	NA	EVM0004787.1	Dioal.20G044200	NA	Sp20G00620
NA	NewAnc_1_411	AMK_1_1434	NA	p5sc00166.V1.gene197	NA	NA	NA	NA	AGKpost_2_513	AGKpre_2_853	NA	EVM0023447.1	Dioal.17G030000	Dr01433.1	Sp20G00660
NA	NewAnc_1_412	AMK_1_1436	NA	p5sc00166.V1.gene195	NA	NA	NA	NA	NA	NA	NA	NA	NA	NA	Sp20G00680
7	NewAnc_1_413	AMK_1_1441	SAnc1_5_261	p5sc00166.V1.gene185|p5sc00001.V1.gene411	NA	NA	NA	NA	NA	AGKpre_2_202	ATA4.763.t1	NA	NA	NA	NA
NA	NewAnc_1_414	AMK_1_1468	NA	p5sc00166.V1.gene76	LOC_Os05g48340	Bradi2g17000	Sb09g028070	Aco000003	AGKpost_5_1167	NA	NA	NA	NA	NA	Sp09G03000
7	NewAnc_1_415	AMK_1_1489	SAnc1_5_233	p5sc00050.V1.gene529	NA	NA	NA	NA	NA	NA	ATA4.897.t1	NA	NA	Dr09614.1	NA
7	NewAnc_1_416	AMK_1_1490	SAnc1_5_96	p5sc00166.V1.gene50	NA	NA	NA	NA	NA	NA	ATA4.899.t1	NA	Dioal.04G061800	Dr09608.1	NA
1	NewAnc_1_417	AMK_1_1494	NA	p5sc00166.V1.gene48	NA	NA	NA	NA	NA	NA	ATA12.796.t1	NA	NA	NA	NA
7	NewAnc_1_418	AMK_1_1505	SAnc1_5_263	p5sc00001.V1.gene1715	LOC_Os02g17970	Bradi3g10350	Sb04g011020	Aco000323	NA	NA	ATA10.524.t1	NA	Dioal.05G104500	NA	NA
7	NewAnc_1_419	AMK_1_1506	NA	p5sc00166.V1.gene38	LOC_Os01g13120	Bradi2g07810	Sb03g000790	Aco010816	NA	AGKpre_1_678	ATA10.523.t1	NA	NA	Dr01275.1	NA
7	NewAnc_1_420	AMK_1_1510	NA	p5sc00166.V1.gene35	NA	NA	NA	NA	AGKpost_5_390	AGKpre_1_676	ATA10.525.t1.p1	NA	Dioal.17G045600	Dr01276.1	NA
7	NewAnc_1_421	AMK_1_1519	NA	p5sc00050.V1.gene500	NA	NA	NA	NA	NA	AGKpre_1_673	ATA10.531.t1	NA	Dioal.05G104700	NA	NA
7	NewAnc_1_422	AMK_1_1526	SAnc1_5_218	p5sc00116.V1.gene214	NA	NA	NA	NA	NA	NA	ATA10.537.t1.p1	NA	NA	Dr09602.1	NA
7	NewAnc_1_423	AMK_1_1531	NA	p5sc00050.V1.gene496	NA	NA	NA	NA	NA	AGKpre_2_245	ATA10.536.2.p1	NA	Dioal.05G105000	NA	NA
7	NewAnc_1_424	AMK_1_1533	NA	p5sc00050.V1.gene493	NA	NA	NA	NA	NA	AGKpre_1_672	ATA10.539.t1	NA	NA	Dr09600.1	NA
7	NewAnc_1_425	AMK_1_1555	NA	p5sc00065.V1.gene374|p5sc00050.V1.gene485	NA	NA	NA	NA	NA	NA	ATA10.545.t1	NA	NA	NA	NA
1	NewAnc_1_426	AMK_1_1561	SAnc1_6_182	p5sc00135.V1.gene292	NA	NA	NA	NA	NA	NA	ATA12.1006.t1	NA	NA	NA	NA
NA	NewAnc_1_427	AMK_1_1637	SAnc1_5_696	p5sc00254.V1.gene134	LOC_Os01g11350	Bradi2g06790	Sb03g002050	Aco010661	AGKpost_1_379	NA	NA	NA	NA	NA	Sp09G02540
NA	NewAnc_1_428	AMK_1_1649	NA	p5sc00254.V1.gene127	NA	NA	NA	NA	AGKpost_1_385	NA	NA	EVM0021847.1	Dioal.20G082700	NA	Sp09G02510
NA	NewAnc_1_429	AMK_1_1657	SAnc1_5_454	p5sc00001.V1.gene1009	NA	NA	NA	NA	NA	AGKpre_2_223	NA	EVM0021073.1	NA	Dr06305.1	Sp09G02520
NA	NewAnc_1_430	AMK_1_1664	NA	p5sc00254.V1.gene102	NA	NA	NA	NA	NA	AGKpre_1_1344	NA	NA	Dioal.05G109100	Dr06326.1	Sp09G02670
NA	NewAnc_1_431	AMK_1_1667	NA	p5sc00001.V1.gene1928	NA	NA	NA	NA	NA	NA	NA	EVM0023823.1	Dioal.05G109300	Dr06324.1	Sp09G02650
NA	NewAnc_1_432	AMK_1_1668	NA	p5sc00254.V1.gene100	NA	NA	NA	NA	AGKpost_1_1272	AGKpre_1_1339	NA	NA	Dioal.20G084100	NA	Sp09G02660
NA	NewAnc_1_433	AMK_1_1669	SAnc1_5_462	p5sc00254.V1.gene99	LOC_Os05g48840	Bradi2g16640	Sb09g028420	Aco004471	NA	AGKpre_1_1337	NA	EVM0002393.1	Dioal.05G107400	Dr06334.1	NA
NA	NewAnc_1_434	AMK_1_1670	NA	p5sc00065.V1.gene127	NA	NA	NA	NA	AGKpost_1_1270	AGKpre_1_1336	NA	EVM0002906.1	Dioal.20G084200	NA	Sp09G02640
NA	NewAnc_1_435	AMK_1_1671	NA	p5sc00254.V1.gene96	NA	NA	NA	NA	NA	NA	NA	EVM0011588.1	NA	NA	NA
NA	NewAnc_1_436	AMK_1_1678	NA	p5sc00001.V1.gene1944	NA	NA	NA	NA	NA	NA	NA	EVM0016594.1	NA	NA	NA
NA	NewAnc_1_437	AMK_1_1680	NA	p5sc00254.V1.gene91	NA	NA	NA	NA	AGKpost_1_1269	AGKpre_1_1335	NA	EVM0022030.1	Dioal.04G080200	NA	NA
NA	NewAnc_1_438	AMK_1_1686	NA	p5sc00254.V1.gene87	NA	NA	NA	NA	NA	NA	NA	EVM0003779.1	Dioal.04G080000	NA	NA
NA	NewAnc_1_439	AMK_1_1689	NA	p5sc00065.V1.gene91	NA	NA	NA	NA	AGKpost_1_1262	AGKpre_1_1325	NA	EVM0018127.1	Dioal.04G079900	NA	Sp09G02620
NA	NewAnc_1_440	AMK_1_1693	NA	p5sc00065.V1.gene82|p5sc00001.V1.gene1963	NA	NA	NA	NA	NA	NA	NA	EVM0000856.1	Dioal.20G084900	NA	Sp09G02610
NA	NewAnc_1_441	AMK_1_1697	NA	p5sc00254.V1.gene76	NA	NA	NA	NA	NA	NA	NA	EVM0027250.1	NA	NA	NA
NA	NewAnc_1_442	AMK_1_1708	NA	p5sc00001.V1.gene1998	NA	NA	NA	NA	NA	NA	NA	EVM0000361.1	NA	NA	NA
NA	NewAnc_1_443	AMK_1_1710	NA	p5sc00001.V1.gene2003	NA	NA	NA	NA	NA	NA	NA	EVM0006794.1	Dioal.05G106800	Dr06339.1	Sp09G02600
NA	NewAnc_1_444	AMK_1_1711	SAnc1_5_694	p5sc00254.V1.gene71	LOC_Os05g43970	Bradi2g19810	Sb09g025590	Aco006235	AGKpost_1_1607	NA	NA	EVM0001274.1	Dioal.20G085300	NA	NA
NA	NewAnc_1_445	AMK_1_1713	SAnc1_5_516	p5sc00065.V1.gene67	LOC_Os08g28980	Bradi3g35110	Sb07g019190	Aco006751	NA	NA	NA	EVM0020835.1	Dioal.20G085200	NA	NA
NA	NewAnc_1_446	AMK_1_1715	SAnc1_5_517	p5sc00254.V1.gene69	NA	NA	NA	NA	NA	NA	NA	EVM0008805.1	Dioal.20G085400	Dr13186.1	NA
NA	NewAnc_1_447	AMK_1_1716	NA	p5sc00254.V1.gene68	NA	NA	NA	NA	NA	AGKpre_1_1318	NA	EVM0021368.1	Dioal.04G079400	NA	NA
NA	NewAnc_1_448	AMK_1_1720	NA	p5sc00001.V1.gene2012	NA	NA	NA	NA	NA	NA	NA	EVM0019776.1	Dioal.20G085800	NA	NA
NA	NewAnc_1_449	AMK_1_1726	NA	p5sc00001.V1.gene2025	NA	NA	NA	NA	AGKpost_2_683	AGKpre_2_1030	NA	EVM0017059.1	Dioal.05G106400	NA	NA
NA	NewAnc_1_450	AMK_1_1735	NA	p5sc00065.V1.gene41	NA	Bradi2g46050	Sb03g030630	Aco006230	AGKpost_1_1258	AGKpre_1_1317	NA	EVM0001876.1	Dioal.20G085900	NA	Sp09G02550
NA	NewAnc_1_451	AMK_1_1744	SAnc1_5_140	p5sc00254.V1.gene45	NA	NA	NA	NA	AGKpost_1_1602	NA	NA	EVM0011264.1	Dioal.04G075500	Dr13160.1	Sp09G04950
NA	NewAnc_1_452	AMK_1_1745	NA	p5sc00065.V1.gene30	NA	NA	NA	NA	AGKpost_1_1255	AGKpre_1_1313	NA	EVM0020577.1	Dioal.20G086200	NA	Sp09G04960
NA	NewAnc_1_453	AMK_1_1749	NA	p5sc00254.V1.gene42	LOC_Os01g47630	Bradi2g45970	Sb03g030570	Aco005335	AGKpost_1_1253	AGKpre_1_1308	NA	EVM0006496.1	Dioal.04G075800	Dr13163.1	Sp09G04980
NA	NewAnc_1_454	AMK_1_1787	SAnc1_5_136	p5sc00008.V1.gene1152	NA	NA	NA	NA	AGKpost_1_1248	AGKpre_1_1300	NA	EVM0012992.1	Dioal.04G076800	Dr13168.1	Sp09G04620
NA	NewAnc_2_1	AMK_2_1820	SAnc1_2_459	p5sc00017.V1.gene566	NA	NA	NA	NA	NA	NA	NA	NA	Dioal.02G055000	Dr02639.1	NA
NA	NewAnc_2_2	AMK_2_1821	SAnc1_2_460	p5sc00193.V1.gene152	NA	NA	NA	NA	NA	NA	NA	NA	Dioal.14G018800	Dr02646.1	Sp08G00920
NA	NewAnc_2_3	AMK_2_1823	NA	p5sc00193.V1.gene153	NA	NA	NA	NA	NA	NA	NA	NA	Dioal.02G055600	NA	NA
NA	NewAnc_2_4	AMK_2_1825	NA	p5sc00193.V1.gene155	NA	NA	NA	NA	NA	NA	NA	EVM0000122.1	NA	Dr15317.1	NA
NA	NewAnc_2_5	AMK_2_1826	NA	p5sc00134.V1.gene170	NA	NA	NA	NA	NA	NA	NA	NA	Dioal.11G086700	NA	Sp08G00900
8	NewAnc_2_6	AMK_2_1828	SAnc1_2_719	p5sc00017.V1.gene562	NA	NA	NA	NA	AGKpost_2_1988	NA	ATA11.392.t1	NA	Dioal.11G086900	Dr15316.1	NA
NA	NewAnc_2_7	AMK_2_1829	NA	p5sc00193.V1.gene157	NA	NA	NA	NA	NA	NA	NA	NA	Dioal.11G087000	NA	Sp14G01560
NA	NewAnc_2_8	AMK_2_1830	NA	p5sc00134.V1.gene171	NA	NA	NA	NA	NA	NA	NA	NA	Dioal.11G086600	NA	NA
8	NewAnc_2_9	AMK_2_1831	NA	p5sc00085.V1.gene83	NA	NA	NA	NA	NA	NA	ATA11.391.t1	NA	NA	NA	NA
NA	NewAnc_2_10	AMK_2_1832	NA	p5sc00017.V1.gene542	NA	NA	NA	NA	NA	NA	NA	EVM0002648.1	Dioal.11G086800	NA	Sp08G00910
8	NewAnc_2_11	AMK_2_1835	SAnc1_2_461	p5sc00085.V1.gene70	NA	NA	NA	NA	AGKpost_4_58	NA	ATA11.393.t1	NA	Dioal.14G018900	NA	NA
NA	NewAnc_2_12	AMK_2_1837	NA	p5sc00085.V1.gene68	NA	NA	NA	NA	AGKpost_3_252	NA	NA	NA	Dioal.14G019100	NA	NA
8	NewAnc_2_13	AMK_2_1838	SAnc1_2_639	p5sc00017.V1.gene539	NA	NA	NA	NA	AGKpost_3_249	NA	ATA11.400.t1	NA	Dioal.02G056100	Dr02648.1	NA
8	NewAnc_2_14	AMK_2_1839	NA	p5sc00193.V1.gene169	NA	NA	NA	NA	AGKpost_7_414	AGKpre_4_1292	ATA11.396.2.p1	NA	Dioal.02G056000	NA	Sp14G01550
NA	NewAnc_2_15	AMK_2_1840	NA	p5sc00017.V1.gene538	NA	NA	NA	NA	NA	NA	NA	EVM0016351.1	Dioal.01G031900	NA	NA
8	NewAnc_2_16	AMK_2_1841	SAnc1_7_628	p5sc00193.V1.gene171	NA	NA	NA	NA	AGKpost_3_251	NA	ATA11.397.t1	NA	Dioal.14G019200	NA	NA
NA	NewAnc_2_17	AMK_2_1842	NA	p5sc00134.V1.gene181	NA	NA	NA	NA	AGKpost_2_1990	NA	NA	EVM0013015.1	Dioal.11G086500	NA	NA
8	NewAnc_2_18	AMK_2_1843	SAnc1_2_89	p5sc00085.V1.gene61	NA	NA	NA	NA	NA	NA	ATA11.399.t1	EVM0008856.1	NA	NA	NA
8	NewAnc_2_19	AMK_2_1844	SAnc1_2_638	p5sc00017.V1.gene534	LOC_Os03g05390	Bradi1g75220|Bradi1g78100	Sb01g020450|Sb01g050150	Aco006860|Aco012010	AGKpost_3_248	AGKpre_5_420	ATA11.403.t1	NA	Dioal.02G056200	Dr02649.1	Sp03G01990
NA	NewAnc_2_20	AMK_2_1849	SAnc1_6_72	p5sc00150.V1.gene262	LOC_Os10g05660|LOC_Os08g40600	NA	Sb01g026270|Sb07g026880	Aco011470|Aco012204	AGKpost_3_703	NA	NA	NA	Dioal.19G105400	NA	NA
8	NewAnc_2_21	AMK_2_1850	SAnc1_6_473	p5sc00017.V1.gene529	NA	NA	NA	NA	NA	NA	ATA11.271.t1	EVM0025049.1	Dioal.11G086400	NA	Sp14G01530
NA	NewAnc_2_22	AMK_2_1852	NA	p5sc00134.V1.gene190	NA	NA	NA	NA	NA	NA	NA	NA	Dioal.01G032100	NA	NA
NA	NewAnc_2_23	AMK_2_1853	NA	p5sc00150.V1.gene247	NA	NA	NA	NA	NA	NA	NA	EVM0020466.1	NA	NA	NA
NA	NewAnc_2_24	AMK_2_1855	SAnc1_2_88	p5sc00085.V1.gene50	NA	NA	NA	NA	AGKpost_3_247	AGKpre_5_416	NA	EVM0011609.1	Dioal.02G056600	Dr02651.1	Sp14G01520
8	NewAnc_2_25	AMK_2_1861	SAnc1_2_314	p5sc00150.V1.gene238	NA	NA	NA	NA	AGKpost_3_701	AGKpre_4_1291	ATA11.256.t1	EVM0011292.1	NA	NA	NA
NA	NewAnc_2_26	AMK_2_1862	NA	p5sc00085.V1.gene46	NA	NA	NA	NA	AGKpost_3_246	AGKpre_5_415	NA	NA	NA	Dr02652.1	NA
NA	NewAnc_2_27	AMK_2_1863	NA	p5sc00150.V1.gene236	NA	NA	NA	NA	NA	NA	NA	NA	Dioal.02G058900	Dr02661.1	NA
8	NewAnc_2_28	AMK_2_1864	NA	p5sc00085.V1.gene41|p5sc00134.V1.gene192	NA	NA	NA	NA	NA	NA	ATA11.265.t1	EVM0020817.1	NA	NA	Sp14G01500
NA	NewAnc_2_29	AMK_2_1868	NA	p5sc00134.V1.gene196	NA	NA	NA	NA	AGKpost_2_1994	NA	NA	NA	Dioal.11G086100	NA	NA
NA	NewAnc_2_30	AMK_2_1872	NA	p5sc00017.V1.gene519	NA	NA	NA	NA	NA	NA	NA	NA	NA	NA	Sp14G01460
8	NewAnc_2_31	AMK_2_1874	NA	p5sc00134.V1.gene205	NA	NA	NA	NA	NA	NA	ATA11.258.t1	NA	Dioal.11G085700	NA	NA
8	NewAnc_2_32	AMK_2_1875	SAnc1_2_315	p5sc00017.V1.gene517	NA	NA	NA	NA	NA	NA	ATA11.263.t1	EVM0000414.1	Dioal.11G086000	NA	NA
NA	NewAnc_2_33	AMK_2_1876	NA	p5sc00134.V1.gene206	NA	NA	NA	NA	AGKpost_2_1996	NA	NA	EVM0027975.1	Dioal.02G058600	Dr02659.1	NA
NA	NewAnc_2_34	AMK_2_1877	NA	p5sc00017.V1.gene516	NA	NA	NA	NA	NA	NA	NA	NA	Dioal.11G085900	NA	NA
8	NewAnc_2_35	AMK_2_1879	SAnc1_6_511	p5sc00150.V1.gene138|p5sc00134.V1.gene41	NA	NA	NA	NA	AGKpost_4_51	NA	ATA11.241.t1	EVM0021789.1	Dioal.01G035000	NA	Sp14G01380
NA	NewAnc_2_36	AMK_2_1881	NA	p5sc00134.V1.gene39	NA	NA	NA	NA	NA	NA	NA	EVM0026297.1	Dioal.11G092900	NA	NA
8	NewAnc_2_37	AMK_2_1884	SAnc1_6_510	p5sc00134.V1.gene34	NA	NA	NA	NA	NA	NA	ATA11.244.t1	EVM0020814.1	NA	NA	NA
8	NewAnc_2_38	AMK_2_1885	NA	p5sc00017.V1.gene673	NA	NA	NA	NA	NA	NA	ATA11.245.t1	EVM0002391.1	NA	NA	Sp14G01360
8	NewAnc_2_39	AMK_2_1886	NA	p5sc00150.V1.gene103|p5sc00017.V1.gene674	NA	NA	NA	NA	NA	NA	ATA4.1548.t1	EVM0000295.1	NA	NA	NA
8	NewAnc_2_40	AMK_2_1888	SAnc1_2_310	p5sc00150.V1.gene91	NA	NA	NA	NA	AGKpost_4_48	NA	ATA11.246.t1	NA	NA	Dr02681.1	Sp03G01690
NA	NewAnc_2_41	AMK_2_1889	NA	p5sc00140.V1.gene151	NA	NA	NA	NA	NA	NA	NA	NA	Dioal.11G093000	NA	Sp03G01720
8	NewAnc_2_42	AMK_2_1894	SAnc1_2_307	p5sc00150.V1.gene69	LOC_Os10g34840	Bradi3g29580|Bradi3g29670|Bradi3g29680	Sb01g018610|Sb01g018590|Sb01g018510	Aco023543|Aco023547|Aco023541	NA	NA	ATA11.216.t1	NA	NA	Dr02875.1	NA
8	NewAnc_2_43	AMK_2_1895	NA	p5sc00140.V1.gene142	NA	NA	NA	NA	AGKpost_2_1962	NA	ATA11.247.t1	NA	NA	Dr02682.1	Sp03G01670
NA	NewAnc_2_44	AMK_2_1896	NA	p5sc00134.V1.gene30	NA	NA	NA	NA	NA	NA	NA	NA	Dioal.02G059800	Dr02673.1	Sp08G00860
8	NewAnc_2_45	AMK_2_1897	NA	p5sc00150.V1.gene60	LOC_Os10g34760	Bradi3g29540	Sb01g018680	NA	NA	NA	ATA11.214.t1	NA	NA	NA	NA
8	NewAnc_2_46	AMK_2_1901	SAnc1_6_502	p5sc00150.V1.gene56	NA	NA	NA	NA	AGKpost_3_237	NA	ATA4.1585.t1	NA	NA	Dr02862.1	Sp03G01500
8	NewAnc_2_47	AMK_2_1902	SAnc1_2_309	p5sc00140.V1.gene135	NA	NA	NA	NA	NA	NA	ATA11.225.t1	NA	NA	Dr02686.1	NA
8	NewAnc_2_48	AMK_2_1903	SAnc1_6_502	p5sc00150.V1.gene55	NA	NA	NA	NA	NA	NA	ATA11.209.t1	NA	NA	NA	NA
NA	NewAnc_2_49	AMK_2_1904	NA	p5sc00140.V1.gene134	NA	NA	NA	NA	NA	NA	NA	EVM0017443.1	NA	NA	Sp03G01590
8	NewAnc_2_50	AMK_2_1911	NA	p5sc00140.V1.gene120	NA	NA	NA	NA	AGKpost_4_42	NA	ATA4.1572.t1	EVM0002435.1	NA	Dr02688.1	Sp03G01520
8	NewAnc_2_51	AMK_2_1912	NA	p5sc00150.V1.gene20	NA	NA	NA	NA	NA	NA	ATA11.249.t1	NA	NA	Dr02684.1	Sp08G00840
NA	NewAnc_2_52	AMK_2_1915	NA	p5sc00140.V1.gene113	NA	NA	NA	NA	AGKpost_2_1956	NA	NA	NA	Dioal.01G031000	NA	NA
8	NewAnc_2_53	AMK_2_1916	NA	p5sc00150.V1.gene16|p5sc00134.V1.gene22	NA	NA	NA	NA	NA	NA	ATA4.1544.t1	EVM0008799.1	Dioal.11G093200	NA	NA
NA	NewAnc_2_54	AMK_2_1918	NA	p5sc00017.V1.gene691	NA	NA	NA	NA	NA	NA	NA	NA	Dioal.01G030300	NA	NA
8	NewAnc_2_55	AMK_2_1919	NA	p5sc00017.V1.gene692	NA	NA	NA	NA	NA	NA	ATA11.248.t1.p1	EVM0015219.1	Dioal.14G022000	NA	Sp08G00850
8	NewAnc_2_56	AMK_2_1920	NA	p5sc00134.V1.gene9	NA	NA	NA	NA	AGKpost_2_1961	NA	ATA4.1543.t1	NA	NA	NA	NA
8	NewAnc_2_57	AMK_2_1921	SAnc1_6_509	p5sc00017.V1.gene695	NA	NA	NA	NA	AGKpost_2_1960	NA	ATA11.250.t1.p1	EVM0026115.1	NA	Dr02685.1	Sp14G01340
NA	NewAnc_2_58	AMK_2_1923	NA	p5sc00017.V1.gene698	NA	NA	NA	NA	AGKpost_2_1959	NA	NA	EVM0004724.1	NA	NA	NA
8	NewAnc_2_59	AMK_2_1925	SAnc1_6_507	p5sc00134.V1.gene6	NA	NA	NA	NA	AGKpost_4_47	NA	ATA11.224.t1	EVM0023035.1	NA	NA	Sp03G01580
NA	NewAnc_2_60	AMK_2_1929	NA	p5sc00134.V1.gene5	NA	NA	NA	NA	AGKpost_2_1958	NA	NA	EVM0027923.1	Dioal.01G030500	NA	NA
8	NewAnc_2_61	AMK_2_1930	NA	p5sc00017.V1.gene703	NA	NA	NA	NA	NA	NA	ATA4.1567.t1	EVM0022535.1	Dioal.01G030400	NA	Sp03G01600
NA	NewAnc_2_62	AMK_2_1934	NA	p5sc00017.V1.gene712	LOC_Os02g47850	Bradi3g05360	Sb04g030390	Aco007091	AGKpost_2_1464	NA	NA	NA	Dioal.01G030800	NA	NA
8	NewAnc_2_63	AMK_2_1937	NA	p5sc00017.V1.gene713	NA	NA	NA	NA	NA	NA	ATA11.221.t1	NA	Dioal.01G030900	NA	NA
8	NewAnc_2_64	AMK_2_1941	SAnc1_2_308	p5sc00017.V1.gene718	NA	NA	NA	NA	NA	NA	ATA11.220.t1	EVM0018302.2	NA	NA	NA
NA	NewAnc_2_65	AMK_2_1942	NA	p5sc00140.V1.gene95	NA	NA	NA	NA	NA	NA	NA	EVM0003385.1	NA	Dr02864.1	Sp03G01480
8	NewAnc_2_66	AMK_2_1943	SAnc1_2_308	p5sc00017.V1.gene719	NA	NA	NA	NA	NA	NA	ATA4.1573.t2	EVM0008377.1	NA	NA	Sp03G01510
NA	NewAnc_2_67	AMK_2_1947	SAnc1_6_514	p5sc00076.V1.gene502	NA	NA	NA	NA	NA	NA	NA	EVM0025483.1	Dioal.01G031100	Dr16334.1	NA
8	NewAnc_2_68	AMK_2_1948	NA	p5sc00140.V1.gene90	NA	NA	NA	NA	NA	NA	ATA4.1598.t1	EVM0000486.1	NA	NA	NA
8	NewAnc_2_69	AMK_2_1949	SAnc1_6_514	p5sc00017.V1.gene723	NA	NA	NA	NA	AGKpost_2_1955	NA	ATA4.1574.1.p1	NA	NA	NA	Sp14G01270
8	NewAnc_2_70	AMK_2_1950	SAnc1_6_503	p5sc00076.V1.gene495	NA	NA	NA	NA	AGKpost_4_43	NA	ATA11.210.t1.p1	EVM0019175.1	NA	NA	Sp14G01260
8	NewAnc_2_71	AMK_2_1951	NA	p5sc00140.V1.gene87	NA	NA	NA	NA	NA	NA	ATA4.1587.t1	EVM0004548.1	Dioal.14G012100	NA	NA
NA	NewAnc_2_72	AMK_2_1953	NA	p5sc00076.V1.gene494	NA	NA	NA	NA	NA	NA	NA	NA	Dioal.19G107900	NA	NA
8	NewAnc_2_73	AMK_2_1954	NA	p5sc00140.V1.gene86	NA	NA	NA	NA	NA	NA	ATA4.1588.t1	NA	NA	NA	NA
8	NewAnc_2_74	AMK_2_1956	SAnc1_6_504	p5sc00076.V1.gene493	NA	NA	NA	NA	AGKpost_2_1954	NA	ATA4.1583.t1.p1	EVM0014042.1	Dioal.14G012500	NA	Sp03G01490
NA	NewAnc_2_75	AMK_2_1958	SAnc1_6_503	p5sc00017.V1.gene739	NA	NA	NA	NA	NA	NA	NA	NA	Dioal.14G012600	Dr16337.1	NA
8	NewAnc_2_76	AMK_2_1960	NA	p5sc00140.V1.gene74	NA	NA	NA	NA	AGKpost_4_660	NA	ATA11.206.t2	EVM0006262.1	Dioal.14G011800	NA	Sp14G01210
NA	NewAnc_2_77	AMK_2_1965	NA	p5sc00076.V1.gene489	NA	NA	NA	NA	NA	NA	NA	NA	Dioal.14G011700	Dr02865.1	NA
8	NewAnc_2_78	AMK_2_1966	NA	p5sc00140.V1.gene62	NA	NA	NA	NA	NA	NA	ATA4.1593.t1	EVM0028442.1	NA	Dr02761.1	Sp03G01380
8	NewAnc_2_79	AMK_2_1967	SAnc1_2_307	p5sc00017.V1.gene744	NA	NA	NA	NA	NA	NA	ATA11.215.t1	NA	NA	Dr02877.1	NA
NA	NewAnc_2_80	AMK_2_1968	NA	p5sc00076.V1.gene483	NA	NA	NA	NA	NA	NA	NA	NA	Dioal.14G012200	NA	NA
NA	NewAnc_2_81	AMK_2_1969	SAnc1_6_516	p5sc00150.V1.gene12	LOC_Os03g05070|LOC_Os10g32170|LOC_Os03g05060|LOC_Os12g38450	Bradi3g28040	Sb01g047280|Sb01g020070|Sb01g047310|Sb08g018880	Aco026944	AGKpost_3_231	NA	NA	NA	NA	Dr02870.1	NA
NA	NewAnc_2_82	AMK_2_1971	NA	p5sc00076.V1.gene480	NA	NA	NA	NA	NA	NA	NA	NA	Dioal.14G012400	NA	NA
NA	NewAnc_2_83	AMK_2_1972	SAnc1_2_32	p5sc00150.V1.gene10	NA	NA	NA	NA	NA	NA	NA	NA	NA	Dr02871.1	NA
8	NewAnc_2_84	AMK_2_1973	SAnc1_6_488	p5sc00017.V1.gene747	NA	NA	NA	NA	NA	NA	ATA4.1589.t1	NA	Dioal.01G031300	Dr16336.1	NA
NA	NewAnc_2_85	AMK_2_1975	NA	p5sc00150.V1.gene7	NA	NA	NA	NA	NA	AGKpre_4_974	NA	NA	NA	NA	Sp08G00730
8	NewAnc_2_86	AMK_2_1976	SAnc1_6_487	p5sc00076.V1.gene470	NA	NA	NA	NA	NA	NA	ATA4.1590.t1.p1	NA	Dioal.01G031600	Dr16338.1	Sp03G01420
NA	NewAnc_2_87	AMK_2_1978	NA	p5sc00140.V1.gene43	NA	NA	NA	NA	AGKpost_2_1922	NA	NA	EVM0016572.1	NA	NA	NA
8	NewAnc_2_88	AMK_2_1980	NA	p5sc00076.V1.gene459	NA	Bradi2g12817	Sb03g014470	Aco010590	NA	NA	ATA11.201.t1	EVM0024714.1	NA	NA	Sp14G01230
8	NewAnc_2_89	AMK_2_1981	SAnc1_2_32	p5sc00017.V1.gene772	NA	NA	NA	NA	NA	NA	ATA4.1606.t1	NA	NA	Dr02872.1	Sp14G01170
NA	NewAnc_2_90	AMK_2_1982	NA	p5sc00076.V1.gene455	NA	NA	NA	NA	NA	NA	NA	EVM0003620.1	NA	NA	Sp14G01190
NA	NewAnc_2_91	AMK_2_1983	SAnc1_2_32	p5sc00076.V1.gene453	NA	NA	NA	NA	AGKpost_7_422	AGKpre_4_1468	NA	EVM0000740.1	NA	Dr16391.1	NA
NA	NewAnc_2_92	AMK_2_1984	SAnc1_6_517	p5sc00017.V1.gene773	NA	NA	NA	NA	NA	NA	NA	NA	NA	Dr16340.1	Sp03G01300
8	NewAnc_2_93	AMK_2_1986	NA	p5sc00140.V1.gene41|p5sc00076.V1.gene449	NA	NA	NA	NA	AGKpost_7_421	AGKpre_4_1467	ATA4.1607.t1	NA	NA	Dr02873.1	NA
8	NewAnc_2_94	AMK_2_1988	SAnc1_2_38	p5sc00185.V1.gene14	NA	NA	NA	NA	NA	NA	ATA4.1739.t1.p1	NA	Dioal.02G084800	Dr02876.1	NA
8	NewAnc_2_95	AMK_2_1992	NA	p5sc00140.V1.gene28	NA	NA	NA	NA	AGKpost_3_227	NA	ATA4.1612.t1	EVM0021020.1	Dioal.02G080900	NA	Sp08G00710
NA	NewAnc_2_96	AMK_2_1996	NA	p5sc00140.V1.gene25	NA	NA	NA	NA	NA	NA	NA	EVM0007483.1	NA	NA	NA
NA	NewAnc_2_97	AMK_2_1997	NA	p5sc00017.V1.gene777	NA	NA	NA	NA	NA	NA	NA	NA	Dioal.14G011000	NA	NA
8	NewAnc_2_98	AMK_2_1998	SAnc1_6_492	p5sc00140.V1.gene22	NA	NA	NA	NA	NA	NA	ATA4.1614.t3.p1	NA	NA	NA	NA
8	NewAnc_2_99	AMK_2_1999	SAnc1_6_492	p5sc00017.V1.gene778	NA	NA	NA	NA	NA	NA	ATA4.1613.t2	NA	NA	NA	Sp03G01270
NA	NewAnc_2_100	AMK_2_2000	NA	p5sc00185.V1.gene45	NA	NA	NA	NA	NA	NA	NA	EVM0022231.1	NA	NA	Sp14G01150
8	NewAnc_2_101	AMK_2_2001	SAnc1_2_33	p5sc00076.V1.gene424	NA	NA	NA	NA	NA	NA	ATA4.1615.t1	NA	Dioal.14G010800	NA	Sp08G00700
NA	NewAnc_2_102	AMK_2_2004	NA	p5sc00140.V1.gene17	NA	NA	NA	NA	AGKpost_4_665	NA	NA	NA	Dioal.14G010900	NA	Sp14G01120
NA	NewAnc_2_103	AMK_2_2005	NA	p5sc00017.V1.gene780	NA	NA	NA	NA	NA	NA	NA	EVM0001266.1	NA	NA	NA
NA	NewAnc_2_104	AMK_2_2006	SAnc1_6_492	p5sc00185.V1.gene46	NA	NA	NA	NA	NA	NA	NA	NA	Dioal.02G081000	Dr02885.1	NA
8	NewAnc_2_105	AMK_2_2007	SAnc1_2_34	p5sc00076.V1.gene417	NA	NA	NA	NA	NA	NA	ATA4.1625.t1	NA	NA	NA	Sp08G00630
NA	NewAnc_2_106	AMK_2_2008	NA	p5sc00140.V1.gene16	NA	NA	NA	NA	NA	NA	NA	EVM0019552.1	NA	NA	NA
NA	NewAnc_2_107	AMK_2_2009	SAnc1_2_325	p5sc00140.V1.gene12	NA	NA	NA	NA	NA	NA	NA	NA	NA	Dr16342.1	NA
NA	NewAnc_2_108	AMK_2_2011	NA	p5sc00185.V1.gene56	NA	NA	NA	NA	NA	NA	NA	EVM0024713.1	Dioal.02G081200	Dr02888.1	Sp08G00680
NA	NewAnc_2_109	AMK_2_2012	NA	p5sc00076.V1.gene409	NA	NA	NA	NA	AGKpost_2_1947	NA	NA	NA	NA	NA	Sp03G01150
NA	NewAnc_2_110	AMK_2_2013	NA	p5sc00140.V1.gene11	NA	NA	NA	NA	NA	NA	NA	EVM0006745.1	NA	NA	NA
NA	NewAnc_2_111	AMK_2_2014	SAnc1_6_521	p5sc00076.V1.gene408	NA	NA	NA	NA	NA	NA	NA	EVM0010173.1	NA	Dr16349.1	NA
8	NewAnc_2_112	AMK_2_2016	SAnc1_2_324	p5sc00140.V1.gene9	NA	NA	NA	NA	AGKpost_3_225	NA	ATA4.1619.t2.p1	NA	Dioal.14G010600	NA	NA
NA	NewAnc_2_113	AMK_2_2024	SAnc1_6_519	p5sc00140.V1.gene2|p5sc00017.V1.gene787	NA	NA	NA	NA	AGKpost_4_667	NA	NA	EVM0007526.1	NA	Dr16344.1	Sp03G01230
NA	NewAnc_2_114	AMK_2_2026	SAnc1_2_133	p5sc00231.V1.gene2	NA	NA	NA	NA	NA	NA	NA	NA	Dioal.02G081500	Dr02891.1	Sp14G01050
NA	NewAnc_2_115	AMK_2_2027	SAnc1_2_134	p5sc00185.V1.gene111	NA	NA	NA	NA	NA	NA	NA	EVM0012702.1	Dioal.02G081600	Dr02892.1	Sp03G01220
NA	NewAnc_2_116	AMK_2_2028	SAnc1_2_136	p5sc00231.V1.gene4|p5sc00076.V1.gene415	LOC_Os03g04930	Bradi1g75580	Sb01g047420	Aco014617	NA	NA	NA	EVM0016051.1	Dioal.02G081800	Dr02894.1	Sp03G01190
NA	NewAnc_2_117	AMK_2_2029	SAnc1_2_135	p5sc00185.V1.gene117	LOC_Os03g04940	Bradi1g75560	Sb01g047400	Aco014618	AGKpost_3_222	NA	NA	EVM0022021.1	Dioal.14G010400	NA	Sp03G01200
NA	NewAnc_2_118	AMK_2_2030	NA	p5sc00185.V1.gene125	NA	NA	NA	NA	AGKpost_7_419	NA	NA	NA	Dioal.02G081900	Dr02895.1	Sp08G00620
NA	NewAnc_2_119	AMK_2_2031	SAnc1_6_520	p5sc00076.V1.gene405	LOC_Os11g34210	Bradi4g16830	Sb05g020870	Aco010161	NA	NA	NA	EVM0019729.2	NA	Dr16348.1	NA
NA	NewAnc_2_120	AMK_2_2033	NA	p5sc00185.V1.gene126	NA	NA	NA	NA	NA	NA	NA	NA	Dioal.14G010200	NA	Sp08G00610
NA	NewAnc_2_121	AMK_2_2035	NA	p5sc00076.V1.gene399	NA	NA	NA	NA	NA	NA	NA	NA	NA	NA	Sp03G01170
NA	NewAnc_2_122	AMK_2_2038	SAnc1_2_138|SAnc1_1_551	p5sc00017.V1.gene795	LOC_Os03g59240|LOC_Os01g07570|LOC_Os01g36660	Bradi2g34360	Sb01g004360|Sb03g004510|Sb03g024600	Aco022762|Aco003546|Aco010159	NA	NA	NA	NA	NA	NA	Sp03G01140
NA	NewAnc_2_123	AMK_2_2039	NA	p5sc00231.V1.gene8|p5sc00076.V1.gene395	LOC_Os03g04920|LOC_Os01g67580	Bradi1g75590|Bradi2g57900	Sb01g047430|Sb03g022890	Aco025745|Aco010163	AGKpost_3_220	NA	NA	EVM0021249.1	Dioal.02G082000	Dr02896.1	Sp03G01180
NA	NewAnc_2_124	AMK_2_2040	NA	p5sc00002.V1.gene1816|p5sc00013.V1.gene530	NA	NA	NA	NA	NA	NA	NA	NA	Dioal.14G123800	NA	Sp03G01870
NA	NewAnc_2_125	AMK_2_2044	NA	p5sc00002.V1.gene1813|p5sc00122.V1.gene79	NA	NA	NA	NA	NA	NA	NA	NA	Dioal.19G086200	NA	NA
2	NewAnc_2_126	AMK_2_2048	NA	p5sc00002.V1.gene1809	NA	NA	NA	NA	NA	NA	ATA6.630.t2	NA	Dioal.14G123600	NA	Sp08G04450
NA	NewAnc_2_127	AMK_2_2051	NA	p5sc00122.V1.gene118	LOC_Os02g45820	Bradi3g51830	Sb04g031720	Aco011878	AGKpost_2_1359	AGKpre_3_1047	NA	EVM0016822.1	NA	NA	NA
NA	NewAnc_2_128	AMK_2_2053	NA	p5sc00013.V1.gene504	NA	NA	NA	NA	AGKpost_2_1360	AGKpre_3_1048	NA	NA	Dioal.14G122800	NA	Sp14G04150
NA	NewAnc_2_129	AMK_2_2056	NA	p5sc00002.V1.gene1715	NA	NA	NA	NA	NA	NA	NA	NA	Dioal.19G084000	NA	NA
NA	NewAnc_2_130	AMK_2_2057	NA	p5sc00122.V1.gene128	NA	NA	NA	NA	NA	NA	NA	NA	NA	Dr02833.1	NA
2	NewAnc_2_131	AMK_2_2058	NA	p5sc00002.V1.gene1701	NA	NA	NA	NA	NA	NA	ATA7.524.t1	NA	Dioal.19G083900	NA	NA
2	NewAnc_2_132	AMK_2_2059	NA	p5sc00122.V1.gene130	NA	NA	NA	NA	NA	NA	ATA7.520.t1	EVM0028449.1	Dioal.11G036600	Dr02830.1	NA
2	NewAnc_2_133	AMK_2_2061	NA	p5sc00122.V1.gene131	NA	NA	NA	NA	NA	NA	ATA7.521.t1	EVM0015363.1	NA	Dr02831.1	NA
NA	NewAnc_2_134	AMK_2_2062	NA	p5sc00002.V1.gene1675	LOC_Os02g45810|LOC_Os02g32430	Bradi3g51820|Bradi3g44580	Sb04g031730|Sb04g021350	Aco017772|Aco016646	AGKpost_2_1358	AGKpre_3_1045	NA	NA	Dioal.14G121700	NA	NA
2	NewAnc_2_135	AMK_2_2065	NA	p5sc00122.V1.gene132	NA	NA	NA	NA	NA	NA	ATA7.515.t1	EVM0013780.1	NA	NA	NA
NA	NewAnc_2_136	AMK_2_2066	NA	p5sc00002.V1.gene1671	NA	NA	NA	NA	AGKpost_2_1356	AGKpre_3_1042	NA	NA	Dioal.19G083200	Dr08673.1	NA
2	NewAnc_2_137	AMK_2_2069	SAnc1_2_160	p5sc00122.V1.gene133	NA	NA	NA	NA	NA	NA	ATA7.514.t1	NA	NA	Dr02832.1	NA
NA	NewAnc_2_138	AMK_2_2070	NA	p5sc00002.V1.gene1668	LOC_Os03g54170	Bradi1g08326	Sb01g007780	NA	AGKpost_9_610	NA	NA	NA	NA	NA	Sp08G04870
NA	NewAnc_2_139	AMK_2_2073	NA	p5sc00013.V1.gene449	NA	NA	NA	NA	NA	NA	NA	NA	Dioal.01G088200	NA	NA
NA	NewAnc_2_140	AMK_2_2074	NA	p5sc00002.V1.gene1660	NA	NA	NA	NA	NA	NA	NA	EVM0007162.4	Dioal.19G083000	NA	NA
NA	NewAnc_2_141	AMK_2_2076	NA	p5sc00016.V1.gene53	NA	NA	NA	NA	NA	NA	NA	NA	Dioal.14G121400	Dr08789.1	NA
NA	NewAnc_2_142	AMK_2_2080	NA	p5sc00016.V1.gene62	NA	NA	NA	NA	AGKpost_3_110	AGKpre_5_318	NA	NA	Dioal.11G019200	Dr08784.1	NA
2	NewAnc_2_143	AMK_2_2085	NA	p5sc00122.V1.gene165	LOC_Os10g39130	Bradi3g32090	Sb01g030570	Aco016643	NA	NA	ATA6.706.t1	NA	NA	NA	NA
NA	NewAnc_2_144	AMK_2_2087	SAnc1_2_86	p5sc00122.V1.gene173	NA	NA	NA	NA	NA	NA	NA	EVM0007226.1	NA	Dr16410.1	NA
2	NewAnc_2_145	AMK_2_2090	NA	p5sc00002.V1.gene1643	NA	NA	NA	NA	AGKpost_2_1355	AGKpre_3_1040	ATA6.714.t1	EVM0003347.1	NA	NA	NA
NA	NewAnc_2_146	AMK_2_2092	NA	p5sc00002.V1.gene1642	LOC_Os03g03140	Bradi1g77000	Sb01g048990	Aco015496	AGKpost_3_111	AGKpre_5_319	NA	NA	Dioal.19G082900	Dr00525.1	NA
NA	NewAnc_2_147	AMK_2_2093	NA	p5sc00122.V1.gene177	NA	NA	NA	NA	NA	NA	NA	NA	Dioal.01G087700	NA	NA
2	NewAnc_2_148	AMK_2_2095	NA	p5sc00122.V1.gene178	LOC_Os04g15840|LOC_Os02g16730|LOC_Os02g16780	Bradi3g09930|Bradi2g08780|Bradi3g10100	Sb06g003250|Sb04g010140|Sb03g009420|Sb04g010170	Aco001634|Aco016813|Aco017500|Aco013089	AGKpost_10_495	AGKpre_2_23	ATA7.695.t1	NA	Dioal.14G121100	NA	NA
2	NewAnc_2_149	AMK_2_2097	NA	p5sc00013.V1.gene428	NA	NA	NA	NA	AGKpost_10_493	AGKpre_5_328	ATA6.721.t1	NA	Dioal.01G087300	NA	NA
2	NewAnc_2_150	AMK_2_2098	NA	p5sc00002.V1.gene1639	NA	NA	NA	NA	AGKpost_3_112	AGKpre_5_320	ATA7.694.t1.p1	EVM0017101.1	Dioal.19G082800	Dr00526.1	Sp08G04840
2	NewAnc_2_151	AMK_2_2099	SAnc1_1_533	p5sc00122.V1.gene179	NA	Bradi1g76960	Sb01g048960	Aco016634	NA	NA	ATA6.723.1.p1	NA	Dioal.19G082400	NA	Sp08G04830
2	NewAnc_2_152	AMK_2_2100	NA	p5sc00002.V1.gene1634	NA	NA	NA	NA	AGKpost_3_113	AGKpre_5_321	ATA6.716.t1	NA	Dioal.19G082600	NA	NA
2	NewAnc_2_153	AMK_2_2103	NA	p5sc00122.V1.gene187	NA	NA	NA	NA	AGKpost_6_35	AGKpre_2_22	ATA7.752.t1	NA	NA	NA	NA
NA	NewAnc_2_154	AMK_2_2105	NA	p5sc00013.V1.gene424	NA	NA	NA	NA	NA	NA	NA	NA	Dioal.19G082000	NA	NA
NA	NewAnc_2_155	AMK_2_2106	NA	p5sc00016.V1.gene86	NA	NA	NA	NA	AGKpost_3_114	AGKpre_5_323	NA	NA	Dioal.14G121000	NA	NA
2	NewAnc_2_156	AMK_2_2107	NA	p5sc00122.V1.gene188	NA	NA	NA	NA	AGKpost_6_36	AGKpre_2_21	ATA7.754.t2	NA	Dioal.01G087200	NA	Sp10G03040
2	NewAnc_2_157	AMK_2_2109	NA	p5sc00016.V1.gene90	NA	NA	NA	NA	NA	NA	ATA6.719.t1	NA	NA	NA	Sp08G04770
2	NewAnc_2_158	AMK_2_2110	NA	p5sc00002.V1.gene1624	NA	NA	NA	NA	AGKpost_4_986	AGKpre_3_1038	ATA6.720.t1	NA	Dioal.19G082200	NA	Sp08G04760
2	NewAnc_2_159	AMK_2_2112	NA	p5sc00016.V1.gene109|p5sc00122.V1.gene199	NA	NA	NA	NA	AGKpost_4_985	AGKpre_3_1037	ATA6.738.t1.p1	NA	Dioal.14G120900	NA	NA
NA	NewAnc_2_160	AMK_2_2113	NA	p5sc00122.V1.gene205	NA	NA	NA	NA	NA	NA	NA	NA	NA	Dr08782.1	NA
2	NewAnc_2_161	AMK_2_2114	NA	p5sc00002.V1.gene1571	NA	NA	NA	NA	NA	NA	ATA7.743.t1.p1	NA	Dioal.14G120600	NA	Sp08G04680
NA	NewAnc_2_162	AMK_2_2115	NA	p5sc00013.V1.gene414	NA	NA	NA	NA	NA	NA	NA	NA	Dioal.11G019000	NA	NA
2	NewAnc_2_163	AMK_2_2117	NA	p5sc00013.V1.gene412	NA	NA	NA	NA	AGKpost_6_30	AGKpre_2_27	ATA7.751.t2.p1	NA	NA	NA	Sp10G03000
2	NewAnc_2_164	AMK_2_2118	NA	p5sc00016.V1.gene123	NA	NA	NA	NA	AGKpost_4_982	NA	ATA7.747.t1	NA	Dioal.19G081200	Dr08674.1	NA
NA	NewAnc_2_165	AMK_2_2119	NA	p5sc00013.V1.gene407	NA	NA	NA	NA	NA	NA	NA	NA	Dioal.01G089900	NA	NA
NA	NewAnc_2_166	AMK_2_2121	NA	p5sc00002.V1.gene1562|p5sc00013.V1.gene401	NA	NA	NA	NA	AGKpost_10_489	AGKpre_5_340	NA	NA	Dioal.14G120300	Dr08779.1	Sp08G04620
NA	NewAnc_2_167	AMK_2_2123	NA	p5sc00002.V1.gene1560	NA	NA	NA	NA	NA	NA	NA	NA	Dioal.01G087000	NA	NA
2	NewAnc_2_168	AMK_2_2125	NA	p5sc00002.V1.gene1559|p5sc00013.V1.gene399	NA	NA	NA	NA	NA	NA	ATA7.741.t1	NA	Dioal.01G086900	NA	NA
2	NewAnc_2_169	AMK_2_2126	NA	p5sc00122.V1.gene212	NA	NA	NA	NA	NA	NA	ATA7.742.t2	NA	Dioal.11G018900	NA	NA
NA	NewAnc_2_170	AMK_2_2127	NA	p5sc00016.V1.gene139	NA	NA	NA	NA	NA	NA	NA	NA	Dioal.11G018700	NA	NA
NA	NewAnc_2_171	AMK_2_2128	NA	p5sc00013.V1.gene395	NA	NA	NA	NA	NA	NA	NA	NA	Dioal.19G080400	NA	NA
2	NewAnc_2_172	AMK_2_2129	NA	p5sc00002.V1.gene1554	NA	NA	NA	NA	NA	NA	ATA6.751.1.p1	NA	Dioal.04G030000	NA	NA
2	NewAnc_2_173	AMK_2_2131	NA	p5sc00016.V1.gene141	NA	NA	NA	NA	NA	NA	ATA7.740.t1	NA	NA	NA	NA
2	NewAnc_2_174	AMK_2_2132	NA	p5sc00002.V1.gene1553	NA	NA	NA	NA	NA	NA	ATA6.750.t1	NA	NA	NA	NA
NA	NewAnc_2_175	AMK_2_2133	NA	p5sc00016.V1.gene143|p5sc00013.V1.gene394	NA	NA	NA	NA	AGKpost_3_118	AGKpre_5_329	NA	EVM0007099.1	Dioal.11G018600	NA	NA
2	NewAnc_2_176	AMK_2_2134	NA	p5sc00016.V1.gene489|p5sc00024.V1.gene28	LOC_Os02g45450	Bradi3g51630	Sb04g031950	Aco008968	AGKpost_2_1337	AGKpre_3_1028	ATA6.653.t1	EVM0000894.1	Dioal.14G129900	NA	NA
2	NewAnc_2_177	AMK_2_2138	NA	p5sc00016.V1.gene503	NA	NA	NA	NA	AGKpost_4_957	AGKpre_3_1027	ATA6.655.t1.p1	EVM0007790.1	Dioal.19G094600	Dr00430.1	Sp03G09280
2	NewAnc_2_178	AMK_2_2139	NA	p5sc00016.V1.gene507|p5sc00024.V1.gene48	NA	NA	NA	NA	AGKpost_2_1336	AGKpre_3_1026	ATA6.661.t1	EVM0013215.1	NA	NA	NA
NA	NewAnc_2_179	AMK_2_2140	NA	p5sc00002.V1.gene1283	NA	NA	NA	NA	NA	NA	NA	NA	Dioal.14G129600	Dr08649.1	NA
2	NewAnc_2_180	AMK_2_2142	NA	p5sc00053.V1.gene127	NA	NA	NA	NA	NA	AGKpre_5_274	ATA6.850.t1	EVM0013502.2	NA	Dr08745.1	Sp03G09370
NA	NewAnc_2_181	AMK_2_2143	NA	p5sc00016.V1.gene516	NA	NA	NA	NA	AGKpost_10_458	AGKpre_5_300	NA	NA	Dioal.11G010800	Dr08724.1	Sp03G09380
2	NewAnc_2_182	AMK_2_2146	NA	p5sc00016.V1.gene518	LOC_Os03g02610	Bradi1g77360	Sb01g049420	Aco013894	AGKpost_3_85	AGKpre_5_293	ATA7.554.t1	NA	NA	NA	NA
NA	NewAnc_2_183	AMK_2_2147	NA	p5sc00002.V1.gene1264	LOC_Os04g48290|LOC_Os08g43250	Bradi5g18830	Sb06g025870|Sb07g025190	Aco012403|Aco013893	AGKpost_4_955	NA	NA	NA	Dioal.14G129500	NA	Sp03G09360
NA	NewAnc_2_184	AMK_2_2148	NA	p5sc00002.V1.gene1249|p5sc00024.V1.gene86	NA	Bradi1g77390	Sb01g049470	Aco013891	AGKpost_10_454	AGKpre_5_289	NA	EVM0001532.1	Dioal.14G129400	Dr08651.1	Sp03G09350
NA	NewAnc_2_185	AMK_2_2149	NA	p5sc00053.V1.gene126	LOC_Os02g45380	Bradi3g51590	Sb04g031980	Aco013799	AGKpost_10_457	AGKpre_5_298	NA	NA	Dioal.02G009100	NA	NA
2	NewAnc_2_186	AMK_2_2150	SAnc1_4_863	p5sc00002.V1.gene1243	LOC_Os08g43270	Bradi3g42060	Sb07g025170	Aco007061	AGKpost_9_679	AGKpre_7_1491	ATA6.668.t1	EVM0012185.1	Dioal.11G011100	Dr08727.1	Sp03G09340
2	NewAnc_2_187	AMK_2_2152	NA	p5sc00002.V1.gene1242	NA	NA	NA	NA	AGKpost_6_85	AGKpre_2_87	ATA7.552.t1	EVM0026880.1	Dioal.19G137700	NA	NA
NA	NewAnc_2_188	AMK_2_2154	NA	p5sc00016.V1.gene533	NA	NA	NA	NA	NA	NA	NA	NA	Dioal.19G094900	Dr00428.1	NA
2	NewAnc_2_189	AMK_2_2160	NA	p5sc00002.V1.gene1229	LOC_Os03g02690	Bradi1g77400	Sb01g049480	Aco013890	AGKpost_3_81	AGKpre_5_287	ATA7.553.2.p1	NA	Dioal.19G095200	Dr00426.1	Sp03G09330
NA	NewAnc_2_190	AMK_2_2161	NA	p5sc00053.V1.gene100	NA	NA	NA	NA	NA	NA	NA	NA	NA	NA	Sp18G03040
NA	NewAnc_2_191	AMK_2_2162	NA	p5sc00002.V1.gene1228	NA	NA	NA	NA	NA	NA	NA	EVM0022062.1	NA	NA	Sp03G09320
NA	NewAnc_2_192	AMK_2_2164	NA	p5sc00002.V1.gene1225	LOC_Os02g45344	Bradi3g51577	Sb04g031990	Aco015568	NA	NA	NA	EVM0018330.1	NA	NA	NA
2	NewAnc_2_193	AMK_2_2165	NA	p5sc00024.V1.gene117	NA	NA	NA	NA	AGKpost_2_1334	AGKpre_3_1024	ATA6.671.t1	EVM0018385.1	Dioal.11G011200	Dr08728.1	Sp18G03030
NA	NewAnc_2_194	AMK_2_2167	NA	p5sc00053.V1.gene98	NA	NA	NA	NA	AGKpost_9_680	AGKpre_7_1492	NA	EVM0011251.1	Dioal.11G011400	Dr08731.1	NA
NA	NewAnc_2_195	AMK_2_2170	NA	p5sc00002.V1.gene1220	NA	NA	NA	NA	NA	NA	NA	EVM0018071.2	NA	NA	Sp18G03060
2	NewAnc_2_196	AMK_2_2172	NA	p5sc00002.V1.gene1219	LOC_Os03g02560	Bradi1g77420	Sb01g049490	Aco013887	NA	NA	ATA6.673.t1	EVM0001441.4	Dioal.04G131100	Dr10162.1	Sp18G03070
2	NewAnc_2_197	AMK_2_2173	NA	p5sc00053.V1.gene97	NA	NA	NA	NA	AGKpost_6_82	AGKpre_2_84	ATA6.672.t1	EVM0001014.1	Dioal.11G011500	Dr08732.1	Sp08G03850
NA	NewAnc_2_198	AMK_2_2174	NA	p5sc00002.V1.gene1210	NA	NA	NA	NA	AGKpost_3_80	AGKpre_5_286	NA	NA	NA	Dr16561.1	NA
NA	NewAnc_2_199	AMK_2_2176	NA	p5sc00002.V1.gene1209	NA	NA	NA	NA	NA	NA	NA	NA	Dioal.16G035800	Dr16563.1	NA
2	NewAnc_2_200	AMK_2_2179	NA	p5sc00053.V1.gene85	NA	NA	NA	NA	AGKpost_3_79	AGKpre_5_285	ATA6.674.t1	EVM0007557.1	Dioal.11G011600	Dr08733.1	Sp03G09400
NA	NewAnc_2_201	AMK_2_2180	NA	p5sc00016.V1.gene550	NA	NA	NA	NA	AGKpost_4_954	AGKpre_3_1023	NA	EVM0022938.1	Dioal.16G035900	Dr16560.1	Sp14G04890
2	NewAnc_2_202	AMK_2_2181	SAnc1_3_285	p5sc00002.V1.gene1196|p5sc00024.V1.gene182	NA	NA	NA	NA	AGKpost_4_953	AGKpre_3_1022	ATA6.675.t1	EVM0026716.1	NA	Dr00368.1	Sp14G04880
2	NewAnc_2_203	AMK_2_2182	NA	p5sc00053.V1.gene74	NA	NA	NA	NA	NA	NA	ATA6.676.t1	NA	Dioal.04G131400	Dr10161.1	Sp03G09430
NA	NewAnc_2_204	AMK_2_2184	SAnc1_2_45	p5sc00024.V1.gene199	NA	NA	NA	NA	NA	NA	NA	EVM0025421.1	NA	Dr16401.1	NA
2	NewAnc_2_205	AMK_2_2186	NA	p5sc00024.V1.gene200	NA	NA	NA	NA	AGKpost_2_1332	AGKpre_2_49	ATA7.548.t1	NA	NA	NA	NA
2	NewAnc_2_206	AMK_2_2187	NA	p5sc00002.V1.gene1187	LOC_Os02g45310	NA	Sb04g032010	Aco000187	NA	NA	ATA6.814.t1	NA	NA	NA	NA
NA	NewAnc_2_207	AMK_2_2188	NA	p5sc00024.V1.gene201	NA	NA	NA	NA	AGKpost_10_405	AGKpre_5_225	NA	NA	Dioal.11G026100	NA	Sp03G10580
2	NewAnc_2_208	AMK_2_2189	NA	p5sc00016.V1.gene558	NA	NA	NA	NA	AGKpost_4_952	AGKpre_3_1021	ATA6.677.t1	EVM0024863.1	Dioal.16G036200	Dr00419.1	Sp03G09440
2	NewAnc_2_209	AMK_2_2192	NA	p5sc00053.V1.gene66	NA	NA	NA	NA	AGKpost_9_685	AGKpre_7_1497	ATA6.680.t1	EVM0016326.1	NA	NA	Sp03G09460
2	NewAnc_2_210	AMK_2_2193	NA	p5sc00002.V1.gene1186	NA	NA	NA	NA	AGKpost_6_16	AGKpre_3_1016	ATA7.1658.t1	EVM0018416.1	NA	NA	NA
2	NewAnc_2_211	AMK_2_2197	NA	p5sc00002.V1.gene1181	LOC_Os03g02540	Bradi1g77440	Sb01g049510	Aco013882	AGKpost_3_78	AGKpre_5_284	ATA6.681.t1	EVM0013992.1	Dioal.04G131600	Dr10160.1	Sp18G03100
NA	NewAnc_2_212	AMK_2_2200	NA	p5sc00053.V1.gene56	NA	NA	NA	NA	NA	NA	NA	NA	NA	NA	Sp18G03280
NA	NewAnc_2_213	AMK_2_2201	SAnc1_2_477	p5sc00016.V1.gene570	NA	NA	NA	NA	NA	NA	NA	NA	Dioal.04G131700	Dr10159.1	NA
2	NewAnc_2_214	AMK_2_2203	SAnc1_2_477	p5sc00002.V1.gene1174	NA	NA	NA	NA	AGKpost_4_949	AGKpre_3_1017	ATA7.673.t1	EVM0020400.1	Dioal.04G131800	Dr10158.1	Sp18G03120
2	NewAnc_2_215	AMK_2_2207	NA	p5sc00016.V1.gene576	NA	NA	NA	NA	AGKpost_4_948	NA	ATA7.674.t1.p1	EVM0005414.1	Dioal.16G036600	Dr16555.1	NA
NA	NewAnc_2_216	AMK_2_2208	NA	p5sc00053.V1.gene49	NA	NA	NA	NA	NA	NA	NA	NA	Dioal.11G012000	Dr08736.1	NA
2	NewAnc_2_217	AMK_2_2211	NA	p5sc00016.V1.gene581	NA	NA	NA	NA	NA	NA	ATA6.684.t1	NA	NA	NA	Sp18G03130
NA	NewAnc_2_218	AMK_2_2215	NA	p5sc00016.V1.gene582	LOC_Os03g02530|LOC_Os08g43320	Bradi1g77450|Bradi3g42100	Sb01g049520|Sb07g025140	Aco013818|Aco029648	AGKpost_3_77	AGKpre_5_282	NA	EVM0021761.1	Dioal.04G131900	NA	Sp03G09500
NA	NewAnc_2_219	AMK_2_2218	NA	p5sc00002.V1.gene1156	NA	NA	NA	NA	AGKpost_9_688	NA	NA	EVM0021843.1	NA	NA	NA
NA	NewAnc_2_220	AMK_2_2219	NA	p5sc00002.V1.gene1155	NA	NA	NA	NA	AGKpost_4_946	NA	NA	EVM0003135.2	Dioal.11G012100	Dr08737.1	Sp03G09540
2	NewAnc_2_221	AMK_2_2220	NA	p5sc00002.V1.gene1154	NA	NA	NA	NA	AGKpost_2_1330	AGKpre_3_1014	ATA7.546.3.p1	NA	NA	NA	Sp14G04840
NA	NewAnc_2_222	AMK_2_2222	NA	p5sc00016.V1.gene600	NA	NA	NA	NA	NA	NA	NA	NA	Dioal.04G132000	Dr10156.1	NA
2	NewAnc_2_223	AMK_2_2223	SAnc1_2_655	p5sc00002.V1.gene1145|p5sc00053.V1.gene43	NA	NA	NA	NA	AGKpost_2_1329	AGKpre_3_1013	ATA7.667.2.p1	NA	Dioal.04G132200	NA	Sp03G09570
2	NewAnc_2_224	AMK_2_2225	NA	p5sc00002.V1.gene1144	NA	NA	NA	NA	NA	NA	ATA7.666.t1	NA	NA	NA	NA
2	NewAnc_2_225	AMK_2_2226	NA	p5sc00016.V1.gene609	NA	NA	NA	NA	AGKpost_3_76	AGKpre_5_279	ATA6.898.t1	NA	Dioal.04G132300	NA	NA
NA	NewAnc_2_226	AMK_2_2229	SAnc1_2_476	p5sc00016.V1.gene618	NA	NA	NA	NA	NA	NA	NA	NA	Dioal.04G132400	Dr10155.1	Sp03G09590
2	NewAnc_2_227	AMK_2_2230	NA	p5sc00002.V1.gene1138	NA	NA	NA	NA	NA	NA	ATA7.664.1.p1	NA	Dioal.16G036800	Dr16553.1	Sp08G03880
2	NewAnc_2_228	AMK_2_2231	NA	p5sc00024.V1.gene274	NA	NA	NA	NA	NA	AGKpre_3_1009	ATA6.893.t1	EVM0000463.1	Dioal.04G132500	NA	NA
2	NewAnc_2_229	AMK_2_2232	NA	p5sc00002.V1.gene1134	NA	NA	NA	NA	AGKpost_9_690	NA	ATA7.659.t1	NA	NA	NA	Sp08G03890
2	NewAnc_2_230	AMK_2_2235	NA	p5sc00024.V1.gene276	NA	NA	NA	NA	NA	NA	ATA7.658.t1.p1	EVM0001333.1	NA	NA	Sp18G03180
2	NewAnc_2_231	AMK_2_2238	SAnc1_2_474	p5sc00016.V1.gene633	NA	NA	NA	NA	NA	NA	ATA7.653.1.p1	EVM0018094.1	Dioal.11G012600	Dr08740.1	Sp14G04810
2	NewAnc_2_232	AMK_2_2240	NA	p5sc00002.V1.gene1128	NA	NA	NA	NA	AGKpost_4_942	AGKpre_3_1008	ATA7.656.t1	NA	Dioal.16G037000	NA	NA
2	NewAnc_2_233	AMK_2_2241	SAnc1_2_442	p5sc00016.V1.gene640	NA	NA	NA	NA	AGKpost_10_445	AGKpre_5_272	ATA6.887.t1.p1	NA	Dioal.16G037200	Dr16551.1	Sp03G09620
2	NewAnc_2_234	AMK_2_2244	SAnc1_2_657	p5sc00002.V1.gene1125	NA	NA	NA	NA	NA	NA	ATA6.886.t1	NA	NA	NA	Sp03G09650
NA	NewAnc_2_235	AMK_2_2245	SAnc1_2_657	p5sc00016.V1.gene648	NA	NA	NA	NA	AGKpost_3_74	AGKpre_5_277	NA	NA	Dioal.16G037300	Dr10154.1	NA
2	NewAnc_2_236	AMK_2_2247	NA	p5sc00024.V1.gene286	NA	NA	NA	NA	NA	NA	ATA6.889.t1	NA	NA	NA	NA
2	NewAnc_2_237	AMK_2_2249	NA	p5sc00016.V1.gene654	NA	NA	NA	NA	AGKpost_10_444	AGKpre_5_270	ATA6.885.t1.p1	NA	NA	NA	Sp03G09660
NA	NewAnc_2_238	AMK_2_2251	NA	p5sc00053.V1.gene27	NA	NA	NA	NA	NA	NA	NA	NA	Dioal.16G038000	Dr16543.1	NA
2	NewAnc_2_239	AMK_2_2252	SAnc1_2_473	p5sc00002.V1.gene1122	NA	NA	NA	NA	NA	NA	ATA7.652.t1	NA	Dioal.16G037400	Dr16549.1	Sp03G08500
NA	NewAnc_2_240	AMK_2_2253	NA	p5sc00016.V1.gene660	NA	NA	NA	NA	AGKpost_3_73	AGKpre_5_276	NA	NA	Dioal.16G037600	NA	Sp08G03920
NA	NewAnc_2_241	AMK_2_2254	NA	p5sc00002.V1.gene1103	NA	NA	NA	NA	NA	NA	NA	NA	Dioal.04G132700	NA	NA
NA	NewAnc_2_242	AMK_2_2255	SAnc1_2_524|SAnc1_4_68|SAnc1_5_353|SAnc1_2_657	p5sc00024.V1.gene293	LOC_Os11g07930|LOC_Os03g02460|LOC_Os10g40000|LOC_Os10g40030	Bradi4g23850|Bradi1g72410	Sb05g005300|Sb01g049550|Sb01g029960|Sb01g029950	Aco017637|Aco023408|Aco010250|Aco022284	AGKpost_6_98	NA	NA	NA	Dioal.04G132600	Dr16550.1	NA
2	NewAnc_2_243	AMK_2_2256	SAnc1_2_658	p5sc00002.V1.gene1096	NA	NA	NA	NA	NA	NA	ATA7.641.t2	NA	Dioal.16G038100	Dr15748.1	Sp03G09690
2	NewAnc_2_244	AMK_2_2259	NA	p5sc00024.V1.gene295	NA	NA	NA	NA	AGKpost_4_941	AGKpre_3_1007	ATA7.642.t1	EVM0017719.1	NA	Dr10153.1	Sp03G09680
2	NewAnc_2_245	AMK_2_2261	NA	p5sc00002.V1.gene1088	NA	NA	NA	NA	AGKpost_4_940	AGKpre_3_1006	ATA7.640.1.p1	EVM0021426.3	Dioal.04G132800	NA	NA
2	NewAnc_2_246	AMK_2_2262	NA	p5sc00002.V1.gene1087|p5sc00053.V1.gene23	NA	NA	NA	NA	AGKpost_2_1326	AGKpre_3_1005	ATA6.881.t1	EVM0020566.1	Dioal.16G038300	NA	Sp18G03220
NA	NewAnc_2_247	AMK_2_2265	NA	p5sc00002.V1.gene1081	NA	NA	NA	NA	NA	NA	NA	EVM0009729.1	NA	NA	NA
2	NewAnc_2_248	AMK_2_2266	SAnc1_2_472	p5sc00002.V1.gene1080	NA	NA	NA	NA	NA	NA	ATA7.624.t1	NA	Dioal.04G133100	NA	Sp14G04770
2	NewAnc_2_249	AMK_2_2268	NA	p5sc00016.V1.gene703|p5sc00024.V1.gene316	NA	NA	NA	NA	AGKpost_4_939	AGKpre_4_1115	ATA7.639.t1	EVM0011475.1	Dioal.04G132900	NA	NA
2	NewAnc_2_250	AMK_2_2269	NA	p5sc00016.V1.gene826|p5sc00013.V1.gene223	NA	NA	NA	NA	AGKpost_8_173	AGKpre_7_218	ATA7.1657.t1	NA	Dioal.14G128700	Dr08653.1	NA
NA	NewAnc_2_251	AMK_2_2272	NA	p5sc00016.V1.gene829|p5sc00062.V1.gene78	NA	NA	NA	NA	NA	AGKpre_2_42	NA	EVM0020130.1	NA	Dr06485.1	Sp18G03750
2	NewAnc_2_252	AMK_2_2273	NA	p5sc00016.V1.gene839|p5sc00013.V1.gene219	NA	NA	NA	NA	AGKpost_10_426	AGKpre_5_246	ATA7.1656.t1	NA	NA	NA	Sp03G10590
NA	NewAnc_2_253	AMK_2_2274	NA	p5sc00002.V1.gene962	NA	NA	NA	NA	NA	NA	NA	NA	Dioal.19G096200	NA	NA
NA	NewAnc_2_254	AMK_2_2275	NA	p5sc00002.V1.gene959	NA	NA	NA	NA	NA	AGKpre_4_1112	NA	NA	NA	NA	Sp03G10630
2	NewAnc_2_255	AMK_2_2277	NA	p5sc00002.V1.gene958	NA	NA	NA	NA	NA	NA	ATA7.1653.t1	NA	Dioal.19G096300	Dr00417.1	NA
NA	NewAnc_2_256	AMK_2_2278	NA	p5sc00062.V1.gene79	NA	NA	NA	NA	AGKpost_4_818	NA	NA	EVM0005534.1	Dioal.14G128800	Dr00418.1	NA
NA	NewAnc_2_257	AMK_2_2279	NA	p5sc00002.V1.gene955	NA	NA	NA	NA	AGKpost_10_422	AGKpre_5_242	NA	NA	NA	NA	Sp03G10640
NA	NewAnc_2_258	AMK_2_2280	NA	p5sc00062.V1.gene89	NA	NA	NA	NA	AGKpost_8_171	AGKpre_7_216	NA	NA	NA	NA	Sp18G03780
2	NewAnc_2_259	AMK_2_2285	SAnc1_2_506	p5sc00348.V1.gene83|p5sc00013.V1.gene300	NA	NA	NA	NA	AGKpost_8_180	AGKpre_7_225	ATA7.376.t1.p1	EVM0024889.1	Dioal.01G085100	NA	Sp08G03370
2	NewAnc_2_260	AMK_2_2286	SAnc1_2_123	p5sc00023.V1.gene1	NA	NA	NA	NA	NA	NA	ATA6.1109.t1	EVM0014078.1	Dioal.04G184300	NA	Sp03G08230
NA	NewAnc_2_261	AMK_2_2287	NA	p5sc00002.V1.gene812	NA	NA	NA	NA	NA	NA	NA	NA	Dioal.16G034900	Dr16573.1	NA
2	NewAnc_2_262	AMK_2_2289	SAnc1_2_123|SAnc1_3_191	p5sc00023.V1.gene2	LOC_Os02g44230|LOC_Os03g26910	Bradi3g50810|Bradi1g60950	Sb04g032740|Sb01g033800	Aco011727|Aco001192	NA	NA	ATA7.375.t1	EVM0021492.3	NA	NA	Sp03G08220
2	NewAnc_2_263	AMK_2_2290	NA	p5sc00002.V1.gene806	NA	NA	NA	NA	NA	NA	ATA7.372.t1	EVM0016785.1	Dioal.04G184000	NA	Sp03G08210
2	NewAnc_2_264	AMK_2_2291	SAnc1_6_456	p5sc00013.V1.gene312	LOC_Os02g44300|LOC_Os02g42940	Bradi3g50857	Sb04g032690|Sb04g033600	Aco017529|Aco016289	AGKpost_8_185	AGKpre_7_230	ATA7.361.t1	EVM0005270.1	Dioal.16G034000	Dr16580.1	Sp03G07670
2	NewAnc_2_265	AMK_2_2292	SAnc1_2_128	p5sc00002.V1.gene804	NA	NA	NA	NA	NA	NA	ATA6.1112.t1	NA	NA	NA	NA
2	NewAnc_2_266	AMK_2_2296	NA	p5sc00023.V1.gene23	NA	NA	NA	NA	AGKpost_6_20	NA	ATA7.370.t1	NA	Dioal.04G183900	Dr16575.1	NA
2	NewAnc_2_267	AMK_2_2297	NA	p5sc00013.V1.gene335	NA	NA	NA	NA	NA	NA	ATA6.1125.t1.p1	EVM0010716.1	NA	Dr07884.1	Sp14G04410
2	NewAnc_2_268	AMK_2_2299	SAnc1_2_129	p5sc00023.V1.gene29	NA	NA	NA	NA	NA	NA	ATA7.374.t1	EVM0023216.2	Dioal.16G033800	Dr16586.1	Sp03G08180
2	NewAnc_2_269	AMK_2_2303	NA	p5sc00013.V1.gene340	LOC_Os04g46860|LOC_Os02g44370	Bradi3g50930|Bradi3g32890	Sb06g024820|Sb04g032590|Sb01g029650	Aco012050	NA	NA	ATA7.344.t1	EVM0012439.1	Dioal.04G182500	NA	Sp03G07580
2	NewAnc_2_270	AMK_2_2305	SAnc1_2_131	p5sc00002.V1.gene793	LOC_Os02g40010	Bradi3g48670	Sb04g025930	Aco018913	NA	NA	ATA7.366.t1	EVM0022948.1	Dioal.04G183600	Dr16577.1	Sp03G08170
NA	NewAnc_2_271	AMK_2_2307	NA	p5sc00002.V1.gene790	NA	NA	NA	NA	NA	NA	NA	NA	Dioal.04G183500	NA	NA
2	NewAnc_2_272	AMK_2_2308	NA	p5sc00023.V1.gene48	NA	NA	NA	NA	NA	NA	ATA7.364.t1.p1	NA	Dioal.16G034200	NA	Sp18G02630
NA	NewAnc_2_273	AMK_2_2309	NA	p5sc00122.V1.gene291	NA	NA	NA	NA	AGKpost_8_187	AGKpre_7_232	NA	EVM0016962.1	NA	NA	Sp18G02600
2	NewAnc_2_274	AMK_2_2310	NA	p5sc00002.V1.gene787	NA	NA	NA	NA	NA	NA	ATA6.1121.t1	EVM0016642.1	Dioal.16G034100	NA	NA
NA	NewAnc_2_275	AMK_2_2311	NA	p5sc00002.V1.gene786	NA	NA	NA	NA	AGKpost_8_183	AGKpre_7_228	NA	NA	Dioal.04G183400	Dr16579.1	NA
NA	NewAnc_2_276	AMK_2_2312	NA	p5sc00013.V1.gene347	NA	NA	NA	NA	NA	NA	NA	NA	NA	Dr17729.1	NA
NA	NewAnc_2_277	AMK_2_2315	NA	p5sc00122.V1.gene285	LOC_Os02g43620|LOC_Os04g46880	Bradi3g50397|Bradi5g17940	Sb04g032580|Sb06g024830	Aco013253|Aco012049	NA	NA	NA	NA	NA	NA	Sp03G07650
2	NewAnc_2_278	AMK_2_2317	NA	p5sc00023.V1.gene66	NA	NA	NA	NA	AGKpost_8_186	AGKpre_7_231	ATA7.360.t1	EVM0016951.1	Dioal.04G183200	NA	Sp03G08120
2	NewAnc_2_279	AMK_2_2318	SAnc1_6_456	p5sc00013.V1.gene355	NA	NA	NA	NA	AGKpost_8_189	AGKpre_7_234	ATA7.339.t1	EVM0026537.1	NA	NA	NA
2	NewAnc_2_280	AMK_2_2319	NA	p5sc00002.V1.gene769	NA	NA	NA	NA	NA	NA	ATA7.354.t1	EVM0008456.1	NA	NA	NA
NA	NewAnc_2_281	AMK_2_2322	SAnc1_2_122	p5sc00002.V1.gene767	LOC_Os10g40410	Bradi3g32900	Sb01g029640	Aco011739	NA	NA	NA	EVM0016067.1	Dioal.04G182900	NA	NA
2	NewAnc_2_282	AMK_2_2327	NA	p5sc00013.V1.gene357	NA	NA	NA	NA	NA	NA	ATA6.1135.t1	EVM0018249.1	NA	NA	Sp03G07680
NA	NewAnc_2_283	AMK_2_2329	NA	p5sc00023.V1.gene81	NA	NA	NA	NA	NA	NA	NA	EVM0003940.1	NA	NA	Sp03G07530
2	NewAnc_2_284	AMK_2_2331	SAnc1_2_510	p5sc00023.V1.gene85	NA	NA	NA	NA	NA	AGKpre_3_940	ATA6.1127.t1	EVM0017221.2	Dioal.16G033000	Dr16596.1	Sp14G04400
NA	NewAnc_2_285	AMK_2_2332	NA	p5sc00023.V1.gene89	NA	NA	NA	NA	NA	NA	NA	EVM0027076.1	Dioal.04G182600	NA	NA
NA	NewAnc_2_286	AMK_2_2334	NA	p5sc00002.V1.gene751	NA	NA	NA	NA	NA	NA	NA	EVM0011532.1	NA	NA	NA
2	NewAnc_2_287	AMK_2_2339	NA	p5sc00013.V1.gene368	LOC_Os06g45800	Bradi1g32300	Sb10g026810	Aco017516	NA	NA	ATA6.1141.t1	NA	NA	NA	NA
2	NewAnc_2_288	AMK_2_2341	NA	p5sc00023.V1.gene104	NA	NA	NA	NA	AGKpost_4_883	AGKpre_3_892	ATA7.341.t1	EVM0010226.1	Dioal.16G032600	Dr16599.1	Sp14G04280
2	NewAnc_2_289	AMK_2_2342	NA	p5sc00013.V1.gene370	NA	NA	NA	NA	AGKpost_4_878	NA	ATA6.1143.t1.p1	NA	Dioal.16G032200	NA	NA
2	NewAnc_2_290	AMK_2_2343	SAnc1_2_121	p5sc00023.V1.gene110	NA	NA	NA	NA	NA	NA	ATA7.340.t1	EVM0022178.1	Dioal.04G182000	NA	Sp18G02590
NA	NewAnc_2_291	AMK_2_2344	SAnc1_6_456	p5sc00023.V1.gene111	NA	NA	NA	NA	NA	NA	NA	EVM0007131.1	NA	Dr17734.1	NA
2	NewAnc_2_292	AMK_2_2345	NA	p5sc00122.V1.gene259	NA	NA	NA	NA	NA	NA	ATA7.314.2.p1	EVM0012927.1	Dioal.04G180300	NA	Sp18G02580
2	NewAnc_2_293	AMK_2_2347	SAnc1_2_120	p5sc00002.V1.gene739	NA	NA	NA	NA	NA	AGKpre_4_1111	ATA7.338.t3	EVM0001656.1	NA	NA	Sp14G04310
2	NewAnc_2_294	AMK_2_2348	SAnc1_2_513	p5sc00023.V1.gene116	NA	NA	NA	NA	AGKpost_4_794	AGKpre_3_848	ATA6.1136.t1	EVM0018893.1	Dioal.04G181600	NA	Sp03G07690
2	NewAnc_2_295	AMK_2_2350	NA	p5sc00023.V1.gene121	NA	NA	NA	NA	NA	AGKpre_2_1705	ATA7.334.t1	EVM0021226.1	NA	Dr17735.1	Sp03G07700
2	NewAnc_2_296	AMK_2_2351	NA	p5sc00002.V1.gene730	NA	NA	NA	NA	AGKpost_4_795	AGKpre_3_849	ATA7.332.t1	NA	Dioal.16G032500	Dr16601.1	Sp08G03110
NA	NewAnc_2_297	AMK_2_2353	NA	p5sc00002.V1.gene728	NA	NA	NA	NA	NA	AGKpre_4_1110	NA	EVM0004344.1	Dioal.16G032400	Dr16600.1	Sp14G04320
2	NewAnc_2_298	AMK_2_2356	NA	p5sc00023.V1.gene128	NA	NA	NA	NA	NA	AGKpre_5_213	ATA7.330.t1	NA	Dioal.04G181200	NA	Sp08G03140
2	NewAnc_2_299	AMK_2_2357	NA	p5sc00002.V1.gene724	NA	NA	NA	NA	NA	NA	ATA7.333.t1	NA	NA	NA	NA
2	NewAnc_2_300	AMK_2_2359	NA	p5sc00023.V1.gene136|p5sc00013.V1.gene371	LOC_Os10g40640	Bradi3g33080	Sb01g029400	Aco012807	AGKpost_10_563	AGKpre_5_54	ATA7.317.t1	EVM0017187.1	Dioal.04G181000	Dr16602.1	Sp08G03160
2	NewAnc_2_301	AMK_2_2360	NA	p5sc00023.V1.gene141	NA	NA	NA	NA	NA	NA	ATA7.316.t1	NA	Dioal.04G180900	NA	Sp08G03170
2	NewAnc_2_302	AMK_2_2361	SAnc1_2_514	p5sc00023.V1.gene142	NA	NA	NA	NA	AGKpost_4_877	NA	ATA6.1144.t1	NA	Dioal.04G180800	NA	Sp08G03180
2	NewAnc_2_303	AMK_2_2362	SAnc1_6_457	p5sc00002.V1.gene719	LOC_Os02g44220	Bradi3g50800	Sb04g032760	Aco011721	NA	NA	ATA6.1145.t1	EVM0017826.2	Dioal.04G180700	Dr16603.1	Sp14G04340
2	NewAnc_2_304	AMK_2_2365	SAnc1_6_458	p5sc00002.V1.gene713	NA	NA	NA	NA	NA	NA	ATA6.1146.t1.p1	EVM0005333.1	Dioal.04G180400	NA	NA
NA	NewAnc_2_305	AMK_2_2366	SAnc1_2_479	p5sc00023.V1.gene147	NA	NA	NA	NA	AGKpost_4_874	NA	NA	EVM0016574.1	Dioal.16G031700	Dr17612.1	Sp18G02570
2	NewAnc_2_306	AMK_2_2367	NA	p5sc00013.V1.gene296	NA	NA	NA	NA	NA	NA	ATA6.1108.t1	EVM0003712.1	NA	NA	Sp03G08240
2	NewAnc_2_307	AMK_2_2368	NA	p5sc00013.V1.gene294	LOC_Os06g46500	Bradi1g32470	Sb10g027270	Aco012590	NA	AGKpre_7_224	ATA7.377.t1	NA	NA	NA	Sp08G03380
2	NewAnc_2_308	AMK_2_2369	SAnc1_2_126	p5sc00013.V1.gene285	NA	NA	NA	NA	NA	AGKpre_3_855	ATA6.1101.t1	EVM0018185.1	Dioal.16G035300	Dr16568.1	Sp08G03400
NA	NewAnc_2_309	AMK_2_2372	SAnc1_1_136	p5sc00013.V1.gene277	LOC_Os01g20980|LOC_Os01g21034|LOC_Os08g34900|LOC_Os01g57854	Bradi2g27930|Bradi2g11860|Bradi3g37340|Bradi2g52140	Sb03g012820|Sb03g012830|Sb07g022090|Sb03g036790	Aco013425|Aco012149|Aco012147|Aco002064	NA	NA	NA	EVM0016232.1	NA	NA	NA
2	NewAnc_2_310	AMK_2_2373	NA	p5sc00013.V1.gene275	NA	NA	NA	NA	NA	NA	ATA7.387.t1	EVM0006615.1	NA	NA	NA
2	NewAnc_2_311	AMK_2_2375	NA	p5sc00013.V1.gene274	NA	NA	NA	NA	NA	NA	ATA7.1648.t1	NA	NA	NA	Sp18G03670
NA	NewAnc_2_312	AMK_2_2378	NA	p5sc00002.V1.gene702	NA	NA	NA	NA	NA	NA	NA	EVM0027757.1	NA	NA	Sp08G03210
2	NewAnc_2_313	AMK_2_2379	NA	p5sc00013.V1.gene258	NA	NA	NA	NA	NA	NA	ATA6.835.t1	NA	NA	NA	NA
NA	NewAnc_2_314	AMK_2_2382	NA	p5sc00002.V1.gene699	NA	NA	NA	NA	NA	NA	NA	EVM0014477.1	Dioal.04G180100	NA	Sp18G02550
2	NewAnc_2_315	AMK_2_2383	NA	p5sc00013.V1.gene249	LOC_Os03g50885|LOC_Os01g64630	Bradi1g10630|Bradi2g56000	Sb01g017380|Sb03g040880	Aco014223|Aco007590	NA	NA	ATA6.225.t1	NA	Dioal.19G095600	NA	Sp18G03720
2	NewAnc_2_316	AMK_2_2384	NA	p5sc00013.V1.gene243	NA	NA	NA	NA	NA	NA	ATA7.1664.t1	NA	NA	NA	Sp18G03730
2	NewAnc_2_317	AMK_2_2386	NA	p5sc00023.V1.gene156	NA	NA	NA	NA	NA	NA	ATA7.311.t1	EVM0027889.1	Dioal.16G031400	Dr17614.1	NA
NA	NewAnc_2_318	AMK_2_2388	NA	p5sc00423.V1.gene70	NA	NA	NA	NA	NA	NA	NA	EVM0013838.1	NA	NA	NA
2	NewAnc_2_319	AMK_2_2390	SAnc1_2_515	p5sc00023.V1.gene166	NA	NA	NA	NA	AGKpost_10_543	AGKpre_5_50	ATA6.1150.t1	NA	Dioal.04G180000	NA	Sp08G03220
2	NewAnc_2_320	AMK_2_2393	NA	p5sc00423.V1.gene61	LOC_Os03g03910	Bradi1g76330	Sb01g048280	Aco011952	NA	AGKpre_2_1712	ATA6.276.2.p1	NA	NA	NA	Sp08G02090
NA	NewAnc_2_321	AMK_2_2394	NA	p5sc00002.V1.gene693	NA	NA	NA	NA	NA	NA	NA	EVM0010206.3	NA	NA	NA
2	NewAnc_2_322	AMK_2_2398	NA	p5sc00023.V1.gene167	NA	NA	NA	NA	NA	NA	ATA7.286.t1	NA	NA	NA	NA
NA	NewAnc_2_323	AMK_2_2405	NA	p5sc00423.V1.gene19	LOC_Os03g02260|LOC_Os05g38530|LOC_Os01g62290	Bradi1g77637|Bradi2g23250|Bradi2g54570	Sb01g017050|Sb09g022580|Sb03g039360	Aco024129|Aco001460|Aco001457	NA	NA	NA	NA	Dioal.01G021100	NA	NA
2	NewAnc_2_324	AMK_2_2406	SAnc1_2_480	p5sc00002.V1.gene691	LOC_Os02g44104	Bradi3g50722	Sb04g032860	Aco012817	NA	NA	ATA7.309.t1	EVM0014117.1	Dioal.04G179800	NA	Sp08G03250
NA	NewAnc_2_325	AMK_2_2410	NA	p5sc00002.V1.gene688	NA	NA	NA	NA	NA	NA	NA	EVM0024637.1	NA	NA	NA
8	NewAnc_2_326	AMK_2_2413	SAnc1_2_163	p5sc00197.V1.gene205	NA	NA	NA	NA	NA	AGKpre_7_1714	ATA11.417.t1.p1	EVM0014336.1	NA	NA	NA
2	NewAnc_2_327	AMK_2_2414	SAnc1_2_516	p5sc00023.V1.gene177	NA	NA	NA	NA	AGKpost_3_17	NA	ATA6.1155.t1	EVM0007125.1	Dioal.16G031000	Dr17619.1	NA
NA	NewAnc_2_328	AMK_2_2418	NA	p5sc00002.V1.gene685	NA	NA	NA	NA	AGKpost_3_16	AGKpre_5_29	NA	NA	NA	NA	Sp18G02530
NA	NewAnc_2_329	AMK_2_2419	NA	p5sc00197.V1.gene199	NA	NA	NA	NA	NA	NA	NA	NA	Dioal.11G083600	NA	NA
8	NewAnc_2_330	AMK_2_2421	NA	p5sc00197.V1.gene195	NA	NA	NA	NA	NA	AGKpre_7_1704	ATA11.424.t1	NA	NA	Dr19399.1	NA
2	NewAnc_2_331	AMK_2_2422	NA	p5sc00002.V1.gene684	NA	NA	NA	NA	AGKpost_10_568	NA	ATA6.1158.t1	NA	Dioal.16G030800	NA	NA
NA	NewAnc_2_332	AMK_2_2423	SAnc1_2_164	p5sc00197.V1.gene194	NA	NA	NA	NA	NA	NA	NA	EVM0025306.1	Dioal.02G069900	Dr02794.1	Sp03G02960
NA	NewAnc_2_333	AMK_2_2424	SAnc1_2_528	p5sc00197.V1.gene192	NA	NA	NA	NA	NA	AGKpre_7_1703	NA	NA	NA	Dr19396.1	NA
NA	NewAnc_2_334	AMK_2_2425	SAnc1_2_343	p5sc00197.V1.gene191	NA	NA	NA	NA	NA	NA	NA	NA	Dioal.02G069500	Dr02790.1	NA
2	NewAnc_2_335	AMK_2_2426	NA	p5sc00002.V1.gene683	LOC_Os10g40810	Bradi3g33200	Sb01g029170	Aco011713	AGKpost_10_569	AGKpre_5_27	ATA6.1164.t1	EVM0013894.1	Dioal.16G030700	Dr17622.1	Sp08G03260
8	NewAnc_2_336	AMK_2_2427	SAnc1_2_343	p5sc00197.V1.gene190	NA	NA	NA	NA	NA	NA	ATA11.430.t1	EVM0022733.1	NA	NA	NA
NA	NewAnc_2_337	AMK_2_2428	NA	p5sc00197.V1.gene189	NA	NA	NA	NA	AGKpost_7_503	AGKpre_4_1054	NA	EVM0008781.1	NA	NA	Sp03G03000
NA	NewAnc_2_338	AMK_2_2429	SAnc1_2_165	p5sc00197.V1.gene188	NA	NA	NA	NA	NA	NA	NA	NA	Dioal.11G083300	Dr19395.1	NA
NA	NewAnc_2_339	AMK_2_2431	SAnc1_2_528	p5sc00197.V1.gene187	NA	NA	NA	NA	NA	AGKpre_7_1701	NA	EVM0015446.1	NA	Dr19394.1	Sp03G03010
8	NewAnc_2_340	AMK_2_2432	SAnc1_2_344	p5sc00197.V1.gene186	NA	NA	NA	NA	NA	NA	ATA11.435.t1	NA	Dioal.11G083200	Dr02789.1	NA
8	NewAnc_2_341	AMK_2_2433	NA	p5sc00197.V1.gene185	NA	NA	NA	NA	NA	NA	ATA11.436.t1	NA	NA	Dr19393.1	NA
NA	NewAnc_2_342	AMK_2_2436	NA	p5sc00197.V1.gene167	NA	NA	NA	NA	AGKpost_2_2004	NA	NA	EVM0001976.1	Dioal.11G083100	Dr23007.1	NA
2	NewAnc_2_343	AMK_2_2438	NA	p5sc00002.V1.gene680	NA	NA	NA	NA	NA	NA	ATA6.1167.t2	NA	Dioal.04G179500	NA	NA
8	NewAnc_2_344	AMK_2_2440	NA	p5sc00197.V1.gene153	NA	NA	NA	NA	NA	AGKpre_7_1700	ATA11.445.t1	NA	Dioal.11G082900	NA	NA
2	NewAnc_2_345	AMK_2_2442	SAnc1_2_517	p5sc00023.V1.gene200	NA	NA	NA	NA	AGKpost_4_869	NA	ATA6.1168.t1.p2	EVM0028140.1	Dioal.16G030400	Dr17624.1	Sp14G04230
8	NewAnc_2_346	AMK_2_2445	SAnc1_2_378	p5sc00197.V1.gene122	NA	NA	NA	NA	AGKpost_3_2081	NA	ATA11.472.t1	NA	NA	NA	NA
NA	NewAnc_2_347	AMK_2_2446	SAnc1_2_117	p5sc00002.V1.gene678	NA	NA	NA	NA	AGKpost_4_868	AGKpre_3_935	NA	EVM0009487.1	NA	Dr17625.1	Sp03G07810
NA	NewAnc_2_348	AMK_2_2449	NA	p5sc00169.V1.gene221	LOC_Os03g27450	Bradi1g60630	Sb01g033450	NA	NA	NA	NA	EVM0003466.1	NA	NA	NA
NA	NewAnc_2_349	AMK_2_2450	NA	p5sc00002.V1.gene668	NA	NA	NA	NA	NA	NA	NA	NA	NA	NA	Sp03G07840
2	NewAnc_2_350	AMK_2_2454	NA	p5sc00002.V1.gene665	NA	NA	NA	NA	NA	NA	ATA7.301.t1	NA	Dioal.16G030200	NA	NA
NA	NewAnc_2_351	AMK_2_2456	SAnc1_6_462	p5sc00197.V1.gene71	LOC_Os10g39670	Bradi3g32330	Sb01g048160	Aco011823	NA	NA	NA	NA	NA	NA	Sp03G03120
NA	NewAnc_2_352	AMK_2_2457	NA	p5sc00197.V1.gene61	NA	NA	NA	NA	NA	NA	NA	NA	Dioal.11G082700	NA	NA
NA	NewAnc_2_353	AMK_2_2458	NA	p5sc00002.V1.gene664	NA	NA	NA	NA	NA	NA	NA	EVM0000298.1	Dioal.04G179200	Dr17628.1	Sp14G04220
NA	NewAnc_2_354	AMK_2_2459	NA	p5sc00197.V1.gene59	NA	NA	NA	NA	NA	NA	NA	EVM0004883.1	Dioal.11G082600	NA	NA
NA	NewAnc_2_355	AMK_2_2460	NA	p5sc00197.V1.gene58	NA	NA	NA	NA	NA	NA	NA	EVM0016465.1	NA	NA	Sp03G03130
8	NewAnc_2_356	AMK_2_2461	NA	p5sc00197.V1.gene56	NA	NA	NA	NA	AGKpost_2_2005	NA	ATA11.452.t1	NA	Dioal.02G067800	Dr02758.1	NA
8	NewAnc_2_357	AMK_2_2463	SAnc1_2_531	p5sc00197.V1.gene54	NA	NA	NA	NA	NA	NA	ATA11.469.2.p1	NA	Dioal.01G023800	NA	Sp03G03180
8	NewAnc_2_358	AMK_2_2464	NA	p5sc00197.V1.gene52	NA	NA	NA	NA	AGKpost_3_23	AGKpre_5_67	ATA11.538.t1.p1	NA	NA	NA	NA
8	NewAnc_2_359	AMK_2_2465	SAnc1_2_532	p5sc00197.V1.gene49	NA	NA	NA	NA	NA	NA	ATA11.474.t1	NA	NA	NA	NA
NA	NewAnc_2_360	AMK_2_2466	NA	p5sc00023.V1.gene224	NA	NA	NA	NA	AGKpost_7_514	AGKpre_4_1043	NA	EVM0017580.1	Dioal.04G177800	Dr08327.1	NA
8	NewAnc_2_361	AMK_2_2467	NA	p5sc00197.V1.gene48	NA	NA	NA	NA	NA	NA	ATA11.541.t1	EVM0027115.1	NA	NA	Sp03G03220
NA	NewAnc_2_362	AMK_2_2469	NA	p5sc00197.V1.gene43	LOC_Os04g45160	Bradi5g16810	Sb06g023680	Aco007598	NA	AGKpre_3_842	NA	NA	Dioal.02G063000	NA	NA
NA	NewAnc_2_363	AMK_2_2471	NA	p5sc00197.V1.gene41	NA	NA	NA	NA	NA	NA	NA	NA	Dioal.11G081600	Dr02711.1	Sp03G03250
8	NewAnc_2_364	AMK_2_2472	NA	p5sc00197.V1.gene40	NA	NA	NA	NA	NA	NA	ATA11.557.t1	NA	NA	NA	NA
NA	NewAnc_2_365	AMK_2_2473	NA	p5sc00197.V1.gene37	NA	NA	NA	NA	NA	NA	NA	NA	NA	NA	Sp03G03300
2	NewAnc_2_366	AMK_2_2474	SAnc1_2_481	p5sc00023.V1.gene225	NA	NA	NA	NA	AGKpost_4_866	AGKpre_3_933	ATA6.1173.t1	NA	NA	NA	Sp03G07860
NA	NewAnc_2_367	AMK_2_2475	SAnc1_2_376	p5sc00197.V1.gene30	NA	NA	NA	NA	AGKpost_3_51	AGKpre_3_838	NA	NA	Dioal.02G064100	Dr02721.1	NA
NA	NewAnc_2_368	AMK_2_2476	NA	p5sc00197.V1.gene28	NA	NA	NA	NA	NA	NA	NA	EVM0026535.1	Dioal.01G023600	NA	NA
2	NewAnc_2_369	AMK_2_2478	SAnc1_2_481	p5sc00002.V1.gene649	NA	NA	NA	NA	NA	AGKpre_3_981	ATA7.297.t1	EVM0000619.1	Dioal.16G029800	NA	Sp18G02280
8	NewAnc_2_370	AMK_2_2479	SAnc1_2_350	p5sc00197.V1.gene23	NA	NA	NA	NA	NA	NA	ATA11.500.t1	NA	NA	NA	NA
8	NewAnc_2_371	AMK_2_2480	SAnc1_2_358	p5sc00197.V1.gene22	NA	NA	NA	NA	NA	NA	ATA11.568.t1	EVM0012766.1	Dioal.11G081200	NA	NA
8	NewAnc_2_372	AMK_2_2481	NA	p5sc00197.V1.gene21	NA	NA	NA	NA	NA	NA	ATA11.569.t1	EVM0025703.1	Dioal.01G022900	NA	Sp03G03390
NA	NewAnc_2_373	AMK_2_2482	NA	p5sc00002.V1.gene648	NA	NA	NA	NA	NA	NA	NA	NA	Dioal.16G029600	NA	NA
NA	NewAnc_2_374	AMK_2_2486	SAnc1_2_51|SAnc1_2_116	p5sc00023.V1.gene227	LOC_Os10g33800	Bradi3g28820	Sb01g019280	Aco007734	NA	AGKpre_5_101	NA	NA	NA	Dr17629.1	NA
8	NewAnc_2_375	AMK_2_2487	SAnc1_2_356	p5sc00197.V1.gene17	NA	NA	NA	NA	NA	NA	ATA11.504.1.p1	NA	NA	NA	NA
NA	NewAnc_2_376	AMK_2_2488	NA	p5sc00197.V1.gene15	NA	NA	NA	NA	NA	NA	NA	NA	Dioal.01G022300	NA	NA
NA	NewAnc_2_377	AMK_2_2492	NA	p5sc00197.V1.gene6	NA	NA	NA	NA	AGKpost_10_509	NA	NA	EVM0006650.1	NA	NA	NA
2	NewAnc_2_378	AMK_2_2494	SAnc1_2_116	p5sc00002.V1.gene646	LOC_Os10g41040	Bradi3g33250	Sb01g029110	Aco011706	AGKpost_10_574	AGKpre_5_20	ATA6.1176.t1	NA	Dioal.16G029500	NA	NA
2	NewAnc_2_379	AMK_2_2495	SAnc1_2_297	p5sc00062.V1.gene468	NA	NA	NA	NA	NA	NA	ATA7.460.t1	NA	NA	NA	Sp18G02960
2	NewAnc_2_380	AMK_2_2498	SAnc1_6_461	p5sc00002.V1.gene643	NA	NA	NA	NA	AGKpost_4_864	AGKpre_5_162	ATA6.1178.t1	NA	Dioal.16G029400	Dr17630.1	Sp08G03310
NA	NewAnc_2_381	AMK_2_2500	SAnc1_2_94	p5sc00169.V1.gene26	NA	NA	NA	NA	NA	NA	NA	NA	NA	Dr11706.1	NA
NA	NewAnc_2_382	AMK_2_2502	NA	p5sc00023.V1.gene231	NA	NA	NA	NA	AGKpost_4_863	AGKpre_3_929	NA	NA	Dioal.04G177600	NA	Sp03G07900
2	NewAnc_2_383	AMK_2_2503	NA	p5sc00062.V1.gene420	LOC_Os04g19140	Bradi5g04710	Sb06g003790	Aco013838	NA	NA	ATA7.444.t1	NA	NA	NA	NA
2	NewAnc_2_384	AMK_2_2504	SAnc1_2_252	p5sc00062.V1.gene406	NA	NA	NA	NA	NA	NA	ATA7.442.t1	NA	NA	NA	NA
2	NewAnc_2_385	AMK_2_2505	NA	p5sc00002.V1.gene641	NA	NA	NA	NA	NA	NA	ATA6.1179.t1	NA	NA	NA	NA
2	NewAnc_2_386	AMK_2_2507	SAnc1_2_253	p5sc00062.V1.gene394	NA	NA	NA	NA	NA	NA	ATA6.1058.t1	NA	NA	NA	NA
NA	NewAnc_2_387	AMK_2_2508	NA	p5sc00062.V1.gene391	NA	NA	NA	NA	NA	NA	NA	NA	NA	Dr20593.1	NA
NA	NewAnc_2_388	AMK_2_2509	SAnc1_2_97	p5sc00002.V1.gene640	NA	NA	NA	NA	AGKpost_10_576	AGKpre_5_18	NA	NA	Dioal.16G029300	Dr17631.1	Sp03G07910
2	NewAnc_2_389	AMK_2_2510	SAnc1_2_254	p5sc00169.V1.gene9	NA	NA	NA	NA	NA	NA	ATA7.438.t1	NA	Dioal.11G004400	Dr19029.1	NA
2	NewAnc_2_390	AMK_2_2512	NA	p5sc00062.V1.gene384	NA	NA	NA	NA	NA	NA	ATA6.1044.t1	EVM0000812.1	NA	NA	NA
2	NewAnc_2_391	AMK_2_2514	NA	p5sc00062.V1.gene382	NA	NA	NA	NA	NA	NA	ATA6.1059.t1	EVM0001130.1	NA	NA	NA
2	NewAnc_2_392	AMK_2_2517	SAnc1_2_97	p5sc00169.V1.gene3	NA	NA	NA	NA	NA	NA	ATA6.1046.t1	NA	NA	NA	NA
2	NewAnc_2_393	AMK_2_2518	NA	p5sc00013.V1.gene3	NA	NA	NA	NA	NA	NA	ATA7.446.t1.p1	NA	NA	NA	NA
NA	NewAnc_2_394	AMK_2_2520	SAnc1_2_473	p5sc00013.V1.gene5	NA	NA	NA	NA	NA	NA	NA	NA	NA	Dr11702.1	NA
2	NewAnc_2_395	AMK_2_2521	SAnc1_2_256	p5sc00013.V1.gene6	NA	NA	NA	NA	NA	NA	ATA6.1064.t1	EVM0015329.1	Dioal.11G004100	Dr18991.1	NA
2	NewAnc_2_396	AMK_2_2523	SAnc1_2_256	p5sc00013.V1.gene8	NA	NA	NA	NA	NA	NA	ATA7.433.t1	NA	NA	NA	NA
2	NewAnc_2_397	AMK_2_2524	NA	p5sc00013.V1.gene9	NA	NA	NA	NA	NA	NA	ATA6.1065.t1	EVM0007761.1	NA	Dr11700.1	Sp14G05210
2	NewAnc_2_398	AMK_2_2525	SAnc1_2_257	p5sc00013.V1.gene14	NA	NA	NA	NA	NA	NA	ATA7.431.t1	EVM0007323.1	NA	Dr18993.1	NA
2	NewAnc_2_399	AMK_2_2527	SAnc1_2_115	p5sc00023.V1.gene236|p5sc00013.V1.gene17	NA	NA	NA	NA	NA	AGKpre_5_25	ATA7.294.t1	NA	Dioal.16G029200	Dr17632.1	Sp03G07920
NA	NewAnc_2_400	AMK_2_2529	NA	p5sc00023.V1.gene370	NA	NA	NA	NA	NA	NA	NA	NA	Dioal.16G025900	NA	NA
2	NewAnc_2_401	AMK_2_2530	SAnc1_5_242	p5sc00002.V1.gene547	NA	NA	NA	NA	NA	NA	ATA6.1226.t1	NA	Dioal.04G173700	Dr08353.1	NA
NA	NewAnc_2_402	AMK_2_2531	SAnc1_2_495	p5sc00023.V1.gene371	NA	NA	NA	NA	AGKpost_2_1256	AGKpre_3_911	NA	EVM0027170.1	Dioal.04G173800	Dr08352.1	NA
2	NewAnc_2_403	AMK_2_2534	NA	p5sc00023.V1.gene372	LOC_Os03g01150	Bradi1g78560	Sb01g050600	Aco011672	NA	AGKpre_5_1	ATA6.1225.t1	NA	Dioal.16G025700	Dr20594.1	NA
2	NewAnc_2_404	AMK_2_2535	SAnc1_5_7	p5sc00002.V1.gene544	NA	NA	NA	NA	AGKpost_4_847	AGKpre_3_907	ATA7.262.t4	EVM0022695.1	Dioal.04G173600	Dr20598.1	Sp03G11090
NA	NewAnc_2_405	AMK_2_2537	NA	p5sc00023.V1.gene376	NA	NA	NA	NA	NA	NA	NA	NA	Dioal.04G173300	NA	NA
2	NewAnc_2_406	AMK_2_2539	SAnc1_5_8	p5sc00023.V1.gene377	NA	NA	NA	NA	NA	NA	ATA7.260.t1	NA	NA	NA	NA
2	NewAnc_2_407	AMK_2_2540	SAnc1_2_496	p5sc00002.V1.gene541	NA	NA	NA	NA	NA	NA	ATA6.1227.t1.p1	NA	Dioal.16G025300	Dr20600.1	NA
2	NewAnc_2_408	AMK_2_2541	NA	p5sc00023.V1.gene383	NA	NA	NA	NA	NA	NA	ATA6.1231.t1	EVM0014383.1	NA	NA	Sp03G10990
2	NewAnc_2_409	AMK_2_2542	NA	p5sc00023.V1.gene386	LOC_Os02g43810	Bradi3g50497	Sb04g033100	Aco012859	AGKpost_2_1253	AGKpre_3_906	ATA6.1232.t1	NA	Dioal.16G024900	Dr20604.1	NA
2	NewAnc_2_410	AMK_2_2544	NA	p5sc00002.V1.gene527	LOC_Os02g43790	Bradi3g50490	Sb04g033105	NA	AGKpost_4_845	NA	ATA6.1234.t1	EVM0024692.1	Dioal.16G024800	NA	NA
2	NewAnc_2_411	AMK_2_2545	SAnc1_2_497	p5sc00002.V1.gene526	NA	NA	NA	NA	AGKpost_7_526	AGKpre_4_1031	ATA6.1235.2.p1	EVM0015577.1	Dioal.16G024700	Dr20606.1	NA
NA	NewAnc_2_412	AMK_2_2548	NA	p5sc00013.V1.gene102	NA	NA	NA	NA	NA	NA	NA	NA	Dioal.04G172600	NA	NA
NA	NewAnc_2_413	AMK_2_2551	NA	p5sc00023.V1.gene412	NA	NA	NA	NA	NA	NA	NA	EVM0015690.1	NA	NA	NA
2	NewAnc_2_414	AMK_2_2553	NA	p5sc00013.V1.gene117	LOC_Os11g04940	NA	Sb05g002750	Aco022926	NA	NA	ATA6.1244.t1	NA	Dioal.11G020500	NA	NA
2	NewAnc_2_415	AMK_2_2554	NA	p5sc00002.V1.gene519	NA	Bradi3g50470	Sb04g033120	Aco012864	AGKpost_2_1250	AGKpre_3_901	ATA6.1236.t1.p1	NA	Dioal.04G172900	Dr08359.1	Sp14G05470
2	NewAnc_2_416	AMK_2_2556	SAnc1_2_499	p5sc00023.V1.gene421	NA	NA	NA	NA	AGKpost_2_1248	AGKpre_5_4	ATA7.252.t1	NA	NA	NA	NA
NA	NewAnc_2_417	AMK_2_2558	NA	p5sc00013.V1.gene128	LOC_Os02g43700	Bradi3g50430	Sb04g033150	Aco012866	AGKpost_10_587	AGKpre_5_5	NA	NA	NA	NA	Sp10G02790
2	NewAnc_2_418	AMK_2_2561	SAnc1_2_286	p5sc00023.V1.gene433	NA	NA	NA	NA	NA	NA	ATA7.251.t1	NA	Dioal.16G022200	Dr03060.1	NA
2	NewAnc_2_419	AMK_2_2562	SAnc1_2_499	p5sc00002.V1.gene514	NA	NA	NA	NA	AGKpost_4_843	AGKpre_3_899	ATA6.1237.t1	EVM0002203.1	Dioal.04G172700	NA	Sp03G10980
2	NewAnc_2_420	AMK_2_2564	NA	p5sc00023.V1.gene435	NA	NA	NA	NA	AGKpost_2_1247	AGKpre_3_897	ATA7.250.t1	EVM0000341.1	Dioal.04G172500	Dr08362.1	Sp03G10920
NA	NewAnc_2_421	AMK_2_2565	NA	p5sc00023.V1.gene436	NA	NA	NA	NA	NA	NA	NA	NA	NA	Dr08363.1	NA
NA	NewAnc_2_422	AMK_2_2569	NA	p5sc00023.V1.gene441	NA	NA	NA	NA	NA	NA	NA	NA	Dioal.16G022100	NA	NA
NA	NewAnc_2_423	AMK_2_2571	NA	p5sc00023.V1.gene445	NA	NA	NA	NA	AGKpost_2_1246	AGKpre_3_895	NA	EVM0003933.1	Dioal.04G172300	Dr11744.1	NA
NA	NewAnc_2_424	AMK_2_2572	NA	p5sc00023.V1.gene447|p5sc00062.V1.gene215	NA	NA	NA	NA	AGKpost_10_583	AGKpre_5_10	NA	NA	Dioal.04G172200	Dr08365.1	Sp03G10280
2	NewAnc_2_425	AMK_2_2577	SAnc1_2_429	p5sc00062.V1.gene208	NA	NA	NA	NA	NA	NA	ATA7.246.t1.p1	NA	Dioal.11G006200	NA	NA
NA	NewAnc_2_426	AMK_2_2580	NA	p5sc00013.V1.gene137	NA	NA	NA	NA	NA	NA	NA	EVM0028517.1	NA	Dr11743.1	Sp03G10810
NA	NewAnc_2_427	AMK_2_2583	NA	p5sc00062.V1.gene187	NA	NA	NA	NA	NA	NA	NA	EVM0015332.1	Dioal.01G062400	Dr17085.1	NA
2	NewAnc_2_428	AMK_2_2589	SAnc1_2_288	p5sc00023.V1.gene465	NA	NA	NA	NA	AGKpost_7_528	AGKpre_4_1029	ATA7.244.t1	EVM0017419.1	Dioal.16G021600	NA	Sp10G02740
NA	NewAnc_2_429	AMK_2_2590	NA	p5sc00062.V1.gene165	NA	NA	NA	NA	NA	NA	NA	EVM0015331.1	NA	NA	NA
NA	NewAnc_2_430	AMK_2_2592	NA	p5sc00002.V1.gene507	NA	NA	NA	NA	NA	NA	NA	NA	Dioal.04G171800	NA	NA
NA	NewAnc_2_431	AMK_2_2594	NA	p5sc00062.V1.gene139	NA	NA	NA	NA	NA	NA	NA	NA	NA	Dr16557.1	NA
NA	NewAnc_2_432	AMK_2_2596	NA	p5sc00062.V1.gene132	NA	NA	NA	NA	NA	NA	NA	EVM0002861.1	NA	Dr11796.1	NA
NA	NewAnc_2_433	AMK_2_2597	NA	p5sc00013.V1.gene146	NA	NA	NA	NA	AGKpost_2_1349	NA	NA	EVM0027433.1	Dioal.01G062300	NA	NA
2	NewAnc_2_434	AMK_2_2598	SAnc1_5_10	p5sc00023.V1.gene469	NA	NA	NA	NA	AGKpost_10_594	NA	ATA6.1249.t1	EVM0026320.1	Dioal.16G021500	Dr03056.1	Sp10G02730
NA	NewAnc_2_435	AMK_2_2600	NA	p5sc00062.V1.gene125	NA	NA	NA	NA	NA	NA	NA	EVM0024445.1	NA	Dr11797.1	NA
NA	NewAnc_2_436	AMK_2_2602	NA	p5sc00013.V1.gene155	NA	NA	NA	NA	NA	NA	NA	EVM0007103.1	NA	NA	NA
2	NewAnc_2_437	AMK_2_2612	NA	p5sc00062.V1.gene92	NA	NA	NA	NA	NA	NA	ATA6.127.t1	NA	NA	Dr11801.1	NA
NA	NewAnc_2_438	AMK_2_2614	NA	p5sc00062.V1.gene91	NA	NA	NA	NA	NA	NA	NA	EVM0000732.1	NA	Dr11802.1	NA
NA	NewAnc_2_439	AMK_2_2615	SAnc1_2_289	p5sc00023.V1.gene480	NA	NA	NA	NA	NA	NA	NA	NA	NA	Dr08369.1	NA
NA	NewAnc_2_440	AMK_2_2617	NA	p5sc00023.V1.gene482	NA	NA	NA	NA	NA	NA	NA	EVM0008888.1	NA	NA	NA
NA	NewAnc_2_441	AMK_2_2620	NA	p5sc00062.V1.gene71	NA	NA	NA	NA	NA	NA	NA	NA	NA	Dr11803.1	NA
2	NewAnc_2_442	AMK_2_2621	NA	p5sc00002.V1.gene485	NA	NA	NA	NA	AGKpost_2_1243	NA	ATA7.241.t2.p1	NA	NA	Dr08368.1	Sp10G02690
NA	NewAnc_2_443	AMK_2_2623	NA	p5sc00013.V1.gene226	NA	NA	NA	NA	NA	NA	NA	NA	Dioal.11G004700	Dr15770.1	Sp03G10560
NA	NewAnc_2_444	AMK_2_2624	SAnc1_6_456	p5sc00002.V1.gene480	LOC_Os02g43600	Bradi3g50390	Sb04g033210	Aco012870	AGKpost_2_1241	AGKpre_3_889	NA	NA	Dioal.16G021200	Dr03055.1	NA
NA	NewAnc_2_445	AMK_2_2626	NA	p5sc00062.V1.gene52	NA	NA	NA	NA	NA	NA	NA	NA	NA	Dr15771.1	NA
2	NewAnc_2_446	AMK_2_2627	SAnc1_2_501	p5sc00002.V1.gene479	NA	NA	NA	NA	AGKpost_4_838	AGKpre_3_888	ATA6.1254.t1	EVM0020159.1	Dioal.04G171700	Dr08370.1	Sp10G02680
NA	NewAnc_2_447	AMK_2_2628	NA	p5sc00013.V1.gene232	NA	NA	NA	NA	NA	NA	NA	EVM0023736.1	Dioal.11G005000	NA	NA
NA	NewAnc_2_448	AMK_2_2629	NA	p5sc00053.V1.gene236	NA	NA	NA	NA	AGKpost_8_990	NA	NA	NA	Dioal.11G014800	NA	NA
2	NewAnc_2_449	AMK_2_2631	NA	p5sc00257.V1.gene92	NA	NA	NA	NA	NA	NA	ATA7.486.t1.p1	NA	Dioal.01G067500	Dr17130.1	NA
2	NewAnc_2_450	AMK_2_2633	NA	p5sc00002.V1.gene476	NA	NA	NA	NA	AGKpost_10_596	NA	ATA6.1256.t1	EVM0001914.1	Dioal.16G020900	NA	NA
2	NewAnc_2_451	AMK_2_2636	SAnc1_6_454	p5sc00002.V1.gene475	NA	NA	NA	NA	AGKpost_7_529	AGKpre_4_1028	ATA6.1257.t1	EVM0002024.1	Dioal.16G020700	NA	Sp14G05690
2	NewAnc_2_452	AMK_2_2642	SAnc1_2_431	p5sc00023.V1.gene489	LOC_Os02g43590	Bradi3g50370	Sb04g033230	Aco012873	AGKpost_2_1240	AGKpre_3_887	ATA7.237.t1	EVM0009997.1	Dioal.16G020800	Dr03052.1	Sp10G02660
2	NewAnc_2_453	AMK_2_2648	SAnc1_6_453	p5sc00002.V1.gene467	NA	NA	NA	NA	AGKpost_4_834	NA	ATA6.1258.t1	NA	Dioal.04G171500	Dr19215.1	Sp14G05700
2	NewAnc_2_454	AMK_2_2653	NA	p5sc00053.V1.gene310	NA	NA	NA	NA	NA	NA	ATA6.1018.t1	NA	Dioal.01G068600	Dr17139.1	NA
NA	NewAnc_2_455	AMK_2_2654	NA	p5sc00002.V1.gene465	NA	NA	NA	NA	NA	NA	NA	NA	Dioal.04G171400	NA	NA
NA	NewAnc_2_456	AMK_2_2656	SAnc1_2_59	p5sc00053.V1.gene314	NA	NA	NA	NA	NA	NA	NA	EVM0019703.1	Dioal.11G001200	Dr17141.1	NA
2	NewAnc_2_457	AMK_2_2657	NA	p5sc00002.V1.gene462	NA	NA	NA	NA	NA	NA	ATA6.565.1.p1	NA	NA	NA	NA
NA	NewAnc_2_458	AMK_2_2658	SAnc1_2_59	p5sc00053.V1.gene315	NA	NA	NA	NA	NA	NA	NA	NA	Dioal.01G068900	Dr19019.1	NA
2	NewAnc_2_459	AMK_2_2660	SAnc1_2_432	p5sc00002.V1.gene460	NA	NA	NA	NA	AGKpost_4_833	NA	ATA7.233.t1	EVM0001491.1	Dioal.11G022000	Dr08802.1	NA
2	NewAnc_2_460	AMK_2_2665	SAnc1_6_452	p5sc00002.V1.gene459	NA	NA	NA	NA	AGKpost_2_1238	AGKpre_3_878	ATA6.1260.t1	NA	Dioal.16G020200	Dr03048.1	NA
NA	NewAnc_2_461	AMK_2_2667	NA	p5sc00053.V1.gene353	NA	NA	NA	NA	AGKpost_6_112	AGKpre_2_114	NA	NA	Dioal.11G001400	Dr19017.1	Sp18G01710
NA	NewAnc_2_462	AMK_2_2668	SAnc1_6_451	p5sc00023.V1.gene522	NA	NA	NA	NA	NA	NA	NA	NA	Dioal.16G020100	Dr03047.1	NA
2	NewAnc_2_463	AMK_2_2669	NA	p5sc00257.V1.gene60	LOC_Os02g03090	Bradi3g02330	Sb04g001940	Aco021665	NA	NA	ATA6.998.t1	NA	Dioal.01G067400	Dr17129.1	NA
NA	NewAnc_2_464	AMK_2_2670	NA	p5sc00053.V1.gene359	NA	NA	NA	NA	NA	NA	NA	NA	Dioal.19G145100	NA	NA
2	NewAnc_2_465	AMK_2_2671	NA	p5sc00002.V1.gene457	NA	NA	NA	NA	AGKpost_10_599	NA	ATA6.1263.t1	EVM0014710.1	NA	Dr11840.1	Sp10G02580
2	NewAnc_2_466	AMK_2_2674	SAnc1_2_433	p5sc00002.V1.gene456	NA	NA	NA	NA	NA	NA	ATA6.1264.t1	EVM0028468.1	Dioal.04G171000	Dr19213.1	NA
2	NewAnc_2_467	AMK_2_2677	SAnc1_2_291	p5sc00023.V1.gene534	NA	NA	NA	NA	AGKpost_2_1236	AGKpre_3_880	ATA7.226.t2	EVM0016287.1	Dioal.04G170700	NA	NA
NA	NewAnc_2_468	AMK_2_2679	NA	p5sc00053.V1.gene380	NA	NA	NA	NA	NA	NA	NA	NA	NA	NA	Sp03G05620
NA	NewAnc_2_469	AMK_2_2680	NA	p5sc00002.V1.gene455	LOC_Os01g16530	Bradi2g10278	Sb03g010870	Aco018628	NA	NA	NA	NA	Dioal.04G170800	NA	NA
2	NewAnc_2_470	AMK_2_2681	NA	p5sc00257.V1.gene42	NA	NA	NA	NA	AGKpost_6_105	AGKpre_2_107	ATA6.976.1.p1	NA	Dioal.01G067200	Dr17125.1	NA
2	NewAnc_2_471	AMK_2_2683	NA	p5sc00023.V1.gene536	NA	NA	NA	NA	NA	NA	ATA7.225.t1	NA	Dioal.04G170600	Dr19210.1	NA
2	NewAnc_2_472	AMK_2_2685	NA	p5sc00002.V1.gene454	LOC_Os02g03330	Bradi3g02570	Sb04g002190	Aco011652	NA	NA	ATA7.224.t2.p1	EVM0005833.1	Dioal.04G170500	NA	Sp08G05170
NA	NewAnc_2_473	AMK_2_2687	SAnc1_2_193	p5sc00053.V1.gene408	NA	NA	NA	NA	NA	NA	NA	NA	NA	Dr19008.1	NA
NA	NewAnc_2_474	AMK_2_2688	NA	p5sc00023.V1.gene537	NA	NA	NA	NA	AGKpost_7_531	AGKpre_4_1026	NA	NA	NA	NA	Sp08G05180
2	NewAnc_2_475	AMK_2_2689	NA	p5sc00257.V1.gene37	NA	NA	NA	NA	NA	NA	ATA6.988.t1	NA	Dioal.11G000400	Dr19024.1	NA
NA	NewAnc_2_476	AMK_2_2690	NA	p5sc00053.V1.gene410	NA	NA	NA	NA	NA	NA	NA	NA	Dioal.11G002200	NA	NA
NA	NewAnc_2_477	AMK_2_2692	NA	p5sc00257.V1.gene25	NA	NA	NA	NA	NA	NA	NA	EVM0015080.1	Dioal.01G066900	NA	NA
NA	NewAnc_2_478	AMK_2_2693	NA	p5sc00053.V1.gene416	NA	NA	NA	NA	AGKpost_8_972	NA	NA	EVM0021466.3	Dioal.11G002300	Dr17147.1	NA
NA	NewAnc_2_479	AMK_2_2695	NA	p5sc00257.V1.gene19	NA	NA	NA	NA	NA	NA	NA	NA	Dioal.04G145400	Dr10800.1	NA
NA	NewAnc_2_480	AMK_2_2698	NA	p5sc00257.V1.gene18	NA	NA	NA	NA	NA	NA	NA	EVM0010650.2	Dioal.11G000300	NA	NA
NA	NewAnc_2_481	AMK_2_2702	NA	p5sc00053.V1.gene462	NA	NA	NA	NA	NA	NA	NA	EVM0008962.1	Dioal.11G002600	NA	NA
2	NewAnc_2_482	AMK_2_2704	NA	p5sc00257.V1.gene5	NA	NA	NA	NA	AGKpost_6_103	AGKpre_2_105	ATA6.989.t1	EVM0002656.1	Dioal.11G000200	NA	NA
NA	NewAnc_2_483	AMK_2_2706	NA	p5sc00023.V1.gene547	NA	NA	NA	NA	NA	NA	NA	NA	NA	NA	Sp14G05750
2	NewAnc_2_484	AMK_2_2707	NA	p5sc00257.V1.gene4	NA	NA	NA	NA	NA	NA	ATA6.975.t1	NA	NA	NA	NA
2	NewAnc_2_485	AMK_2_2709	SAnc1_2_435|SAnc1_1_58	p5sc00002.V1.gene447	LOC_Os03g58040	Bradi1g05680	Sb01g005370	Aco008791	NA	NA	ATA6.1269.t1	EVM0019348.1	Dioal.16G019200	NA	NA
2	NewAnc_2_486	AMK_2_2710	NA	p5sc00257.V1.gene3	NA	NA	NA	NA	NA	NA	ATA6.990.t1	NA	NA	NA	NA
NA	NewAnc_2_487	AMK_2_2711	NA	p5sc00053.V1.gene483	NA	NA	NA	NA	NA	NA	NA	NA	NA	Dr10101.1	NA
2	NewAnc_2_488	AMK_2_2712	NA	p5sc00023.V1.gene548	NA	NA	NA	NA	NA	NA	ATA6.1273.t1	NA	NA	NA	NA
2	NewAnc_2_489	AMK_2_2713	NA	p5sc00257.V1.gene2	NA	NA	NA	NA	NA	AGKpre_3_959	ATA6.974.t1	NA	Dioal.14G055600	NA	NA
NA	NewAnc_2_490	AMK_2_2715	NA	p5sc00002.V1.gene441	NA	NA	NA	NA	NA	NA	NA	EVM0000684.1	Dioal.11G022500	NA	Sp08G05220
NA	NewAnc_2_491	AMK_2_2717	NA	p5sc00169.V1.gene11	NA	NA	NA	NA	AGKpost_8_904	NA	NA	NA	Dioal.11G054100	NA	NA
2	NewAnc_2_492	AMK_2_2720	SAnc1_2_436	p5sc00002.V1.gene439	LOC_Os06g11620	Bradi1g45640	Sb10g007620	Aco002777	NA	NA	ATA6.1276.t1	NA	Dioal.04G170300	Dr19209.1	NA
2	NewAnc_2_493	AMK_2_2723	SAnc1_6_449	p5sc00023.V1.gene554	NA	NA	NA	NA	AGKpost_4_828	NA	ATA7.210.t1	EVM0019837.1	NA	NA	NA
NA	NewAnc_2_494	AMK_2_2725	SAnc1_2_249	p5sc00024.V1.gene687	NA	NA	NA	NA	NA	AGKpre_3_281	NA	NA	Dioal.04G144200	Dr10073.1	NA
NA	NewAnc_2_495	AMK_2_2726	NA	p5sc00023.V1.gene555	NA	NA	NA	NA	NA	NA	NA	EVM0004681.1	Dioal.16G018600	NA	NA
NA	NewAnc_2_496	AMK_2_2727	SAnc1_2_296	p5sc00169.V1.gene43	NA	NA	NA	NA	NA	NA	NA	NA	Dioal.01G072900	Dr11709.1	NA
NA	NewAnc_2_497	AMK_2_2729	SAnc1_3_9|SAnc1_2_289	p5sc00023.V1.gene557	LOC_Os08g37790	Bradi3g38670|Bradi1g60750	Sb07g029080|Sb01g033590	Aco001233|Aco012887	AGKpost_10_601	NA	NA	NA	Dioal.04G170200	Dr19208.1	Sp08G05160
NA	NewAnc_2_498	AMK_2_2731	NA	p5sc00169.V1.gene56	NA	NA	NA	NA	NA	NA	NA	EVM0014713.1	Dioal.01G073200	Dr11713.1	NA
2	NewAnc_2_499	AMK_2_2732	SAnc1_5_12	p5sc00023.V1.gene560	NA	NA	NA	NA	NA	NA	ATA6.1277.t1.p1	EVM0006645.1	Dioal.16G018400	NA	Sp10G02550
2	NewAnc_2_500	AMK_2_2735	NA	p5sc00023.V1.gene561	NA	NA	NA	NA	NA	NA	ATA6.1278.t1	NA	Dioal.04G170100	Dr19207.1	NA
2	NewAnc_2_501	AMK_2_2738	NA	p5sc00002.V1.gene433	NA	NA	NA	NA	AGKpost_10_603	NA	ATA6.1279.t1	EVM0027021.1	Dioal.04G169900	Dr19206.1	Sp10G02520
NA	NewAnc_2_502	AMK_2_2740	NA	p5sc00169.V1.gene75	NA	NA	NA	NA	NA	AGKpre_5_443	NA	NA	Dioal.11G053600	Dr06478.1	NA
2	NewAnc_2_503	AMK_2_2744	NA	p5sc00023.V1.gene567	NA	NA	NA	NA	AGKpost_4_827	NA	ATA7.204.t1	EVM0019685.1	Dioal.11G022600	Dr08807.1	Sp08G05150
NA	NewAnc_2_504	AMK_2_2747	NA	p5sc00002.V1.gene428	NA	NA	NA	NA	AGKpost_10_605	NA	NA	EVM0013520.1	Dioal.01G090200	Dr11846.1	NA
2	NewAnc_2_505	AMK_2_2748	SAnc1_2_175	p5sc00169.V1.gene92	NA	NA	NA	NA	AGKpost_6_139	AGKpre_2_141	ATA6.545.t1	NA	Dioal.01G073400	Dr11714.1	Sp03G05830
NA	NewAnc_2_506	AMK_2_2749	NA	p5sc00169.V1.gene95	NA	NA	NA	NA	NA	NA	NA	EVM0022063.1	Dioal.01G073800	NA	Sp03G05790
NA	NewAnc_2_507	AMK_2_2751	NA	p5sc00169.V1.gene97	NA	NA	NA	NA	AGKpost_6_141	AGKpre_2_143	NA	NA	Dioal.11G008600	NA	NA
NA	NewAnc_2_508	AMK_2_2754	NA	p5sc00169.V1.gene104	NA	NA	NA	NA	NA	NA	NA	NA	Dioal.11G053200	Dr06475.1	NA
2	NewAnc_2_509	AMK_2_2755	SAnc1_6_447	p5sc00023.V1.gene571	NA	NA	NA	NA	NA	NA	ATA7.203.t1	EVM0008162.1	Dioal.04G169600	Dr19204.1	NA
NA	NewAnc_2_510	AMK_2_2756	NA	p5sc00024.V1.gene611	NA	NA	NA	NA	NA	NA	NA	EVM0019501.1	Dioal.01G074100	NA	Sp18G01720
NA	NewAnc_2_511	AMK_2_2757	NA	p5sc00169.V1.gene106	LOC_Os12g38000	Bradi4g04120	Sb08g018650	Aco017066	NA	NA	NA	NA	Dioal.04G143500	Dr10081.1	NA
NA	NewAnc_2_512	AMK_2_2759	NA	p5sc00169.V1.gene126	NA	NA	NA	NA	AGKpost_6_143	AGKpre_2_145	NA	EVM0018163.1	Dioal.04G143200	NA	Sp08G02290
NA	NewAnc_2_513	AMK_2_2764	NA	p5sc00169.V1.gene131	NA	NA	NA	NA	NA	NA	NA	EVM0019766.1	Dioal.01G074400	NA	NA
2	NewAnc_2_514	AMK_2_2765	SAnc1_2_173	p5sc00169.V1.gene132	NA	NA	NA	NA	AGKpost_6_145	AGKpre_2_147	ATA6.556.t1	NA	Dioal.11G052400	Dr06467.1	Sp03G05750
2	NewAnc_2_515	AMK_2_2766	NA	p5sc00024.V1.gene588	NA	NA	NA	NA	AGKpost_6_149	AGKpre_2_151	ATA6.555.t1	NA	Dioal.11G052300	Dr06466.1	Sp03G05760
2	NewAnc_2_516	AMK_2_2768	SAnc1_2_174	p5sc00024.V1.gene585	NA	NA	NA	NA	NA	NA	ATA6.554.2.p1	NA	Dioal.11G052200	Dr06465.1	Sp03G05770
2	NewAnc_2_517	AMK_2_2770	SAnc1_2_62	p5sc00024.V1.gene565	NA	NA	NA	NA	NA	NA	ATA6.523.t1	EVM0006397.1	Dioal.04G142800	Dr10085.1	Sp18G01790
NA	NewAnc_2_518	AMK_2_2773	NA	p5sc00024.V1.gene532	NA	NA	NA	NA	NA	NA	NA	NA	NA	NA	Sp03G06060
2	NewAnc_2_519	AMK_2_2775	NA	p5sc00169.V1.gene133	NA	NA	NA	NA	NA	NA	ATA6.524.t1	NA	Dioal.11G051900	Dr06462.1	NA
NA	NewAnc_2_520	AMK_2_2776	NA	p5sc00024.V1.gene527	NA	NA	NA	NA	NA	NA	NA	EVM0013739.1	NA	NA	NA
NA	NewAnc_2_521	AMK_2_2780	NA	p5sc00024.V1.gene516	NA	NA	NA	NA	NA	NA	NA	EVM0026703.1	Dioal.04G167700	Dr19192.1	NA
NA	NewAnc_2_522	AMK_2_2781	NA	p5sc00169.V1.gene144	NA	NA	NA	NA	NA	NA	NA	NA	Dioal.16G017600	NA	NA
2	NewAnc_2_523	AMK_2_2782	NA	p5sc00024.V1.gene513	NA	NA	NA	NA	NA	NA	ATA7.197.t1	NA	NA	NA	NA
2	NewAnc_2_524	AMK_2_2783	NA	p5sc00169.V1.gene145	NA	NA	NA	NA	NA	NA	ATA6.1291.t1	EVM0017704.1	Dioal.16G017800	NA	Sp10G02410
NA	NewAnc_2_525	AMK_2_2784	NA	p5sc00024.V1.gene511	NA	NA	NA	NA	NA	NA	NA	EVM0023766.1	NA	NA	NA
2	NewAnc_2_526	AMK_2_2785	NA	p5sc00002.V1.gene426|p5sc00169.V1.gene146	LOC_Os03g27190	Bradi1g60762	Sb01g033610	Aco009559	AGKpost_10_606	NA	ATA6.1290.t1	EVM0019450.2	Dioal.04G167600	Dr19191.1	Sp14G06020
2	NewAnc_2_527	AMK_2_2786	NA	p5sc00023.V1.gene686|p5sc00013.V1.gene576	LOC_Os02g03540	Bradi3g02680	Sb04g002280	Aco018842	NA	NA	ATA7.150.t1	EVM0009347.1	Dioal.16G013900	NA	Sp10G01940
2	NewAnc_2_528	AMK_2_2788	SAnc1_2_112	p5sc00023.V1.gene690	NA	NA	NA	NA	NA	NA	ATA6.1381.t1	NA	NA	NA	NA
NA	NewAnc_2_529	AMK_2_2790	NA	p5sc00023.V1.gene691	NA	NA	NA	NA	NA	NA	NA	NA	Dioal.04G159900	NA	NA
2	NewAnc_2_530	AMK_2_2792	SAnc1_2_207	p5sc00023.V1.gene693	NA	NA	NA	NA	AGKpost_10_623	NA	ATA6.1380.t1	EVM0013796.1	Dioal.04G160000	NA	Sp10G01870
2	NewAnc_2_531	AMK_2_2793	SAnc1_2_167	p5sc00013.V1.gene581	NA	NA	NA	NA	AGKpost_10_624	NA	ATA6.1377.t1	NA	Dioal.01G091700	Dr11862.1	Sp08G02810
NA	NewAnc_2_532	AMK_2_2794	NA	p5sc00023.V1.gene696	NA	NA	NA	NA	NA	AGKpre_3_1104	NA	EVM0018652.1	Dioal.01G091600	NA	Sp10G01590
2	NewAnc_2_533	AMK_2_2795	SAnc1_2_207	p5sc00014.V1.gene30	NA	NA	NA	NA	NA	NA	ATA7.148.1.p1	NA	Dioal.16G013500	NA	NA
2	NewAnc_2_534	AMK_2_2798	NA	p5sc00002.V1.gene362	LOC_Os02g46490	Bradi3g52110	Sb04g031290	Aco012919	NA	NA	ATA7.141.t1	NA	NA	NA	Sp10G01630
NA	NewAnc_2_535	AMK_2_2799	NA	p5sc00013.V1.gene582	NA	NA	NA	NA	NA	NA	NA	EVM0014681.1	NA	NA	NA
NA	NewAnc_2_536	AMK_2_2800	NA	p5sc00002.V1.gene361	NA	NA	NA	NA	NA	AGKpre_3_1107	NA	NA	Dioal.16G013400	NA	NA
NA	NewAnc_2_537	AMK_2_2801	NA	p5sc00013.V1.gene585	NA	NA	NA	NA	NA	NA	NA	NA	Dioal.01G091800	Dr11863.1	NA
NA	NewAnc_2_538	AMK_2_2802	NA	p5sc00023.V1.gene709	NA	NA	NA	NA	NA	NA	NA	EVM0008538.1	NA	NA	NA
2	NewAnc_2_539	AMK_2_2803	NA	p5sc00013.V1.gene586	NA	NA	NA	NA	NA	AGKpre_2_12	ATA6.1375.t1	EVM0024606.1	Dioal.11G026500	Dr08831.1	Sp10G01620
2	NewAnc_2_540	AMK_2_2804	SAnc1_2_209	p5sc00002.V1.gene360	NA	NA	NA	NA	AGKpost_3_2463	NA	ATA7.140.t1.p1	EVM0001680.1	Dioal.04G160200	NA	Sp10G01640
2	NewAnc_2_541	AMK_2_2805	SAnc1_2_110	p5sc00013.V1.gene588	LOC_Os02g07410	Bradi3g05240	Sb04g004720	Aco017477	NA	NA	ATA7.143.2.p1	EVM0003336.1	Dioal.01G091900	Dr11864.1	NA
NA	NewAnc_2_542	AMK_2_2806	SAnc1_7_370	p5sc00002.V1.gene357	LOC_Os07g48550|LOC_Os03g60080	Bradi1g17440|Bradi1g04150	Sb02g043270|Sb01g003710	Aco003626|Aco012598	NA	NA	NA	NA	Dioal.04G160400	NA	NA
NA	NewAnc_2_543	AMK_2_2807	SAnc1_6_185	p5sc00013.V1.gene590	NA	NA	NA	NA	NA	NA	NA	NA	Dioal.11G025800	Dr08827.1	Sp08G05750
2	NewAnc_2_544	AMK_2_2808	SAnc1_2_715	p5sc00002.V1.gene356	NA	NA	NA	NA	AGKpost_10_626	NA	ATA7.139.t1.p1	NA	NA	NA	Sp08G05730
NA	NewAnc_2_545	AMK_2_2809	NA	p5sc00013.V1.gene593	NA	NA	NA	NA	NA	NA	NA	NA	Dioal.04G160300	NA	NA
NA	NewAnc_2_546	AMK_2_2811	SAnc1_2_109	p5sc00013.V1.gene597	NA	NA	NA	NA	NA	NA	NA	NA	Dioal.11G026800	Dr08834.1	NA
2	NewAnc_2_547	AMK_2_2812	NA	p5sc00002.V1.gene355	NA	NA	NA	NA	AGKpost_10_627	NA	ATA6.1384.t1	EVM0013470.1	Dioal.04G160600	NA	NA
2	NewAnc_2_548	AMK_2_2813	SAnc1_2_211	p5sc00014.V1.gene50	NA	NA	NA	NA	NA	NA	ATA6.1388.t1	NA	Dioal.04G160900	NA	Sp10G01750
2	NewAnc_2_549	AMK_2_2814	NA	p5sc00023.V1.gene727	NA	NA	NA	NA	NA	NA	ATA7.134.t1	NA	NA	NA	NA
2	NewAnc_2_550	AMK_2_2816	SAnc1_2_210|SAnc1_6_143	p5sc00002.V1.gene353	LOC_Os08g40090	Bradi3g40110	Sb07g027580	Aco000742	AGKpost_10_628	NA	ATA7.137.t1	EVM0020883.1	Dioal.04G160800	NA	NA
NA	NewAnc_2_551	AMK_2_2817	NA	p5sc00013.V1.gene608	NA	Bradi2g54870	Sb03g039740	Aco015429	NA	NA	NA	NA	Dioal.11G027000	NA	NA
2	NewAnc_2_552	AMK_2_2818	NA	p5sc00002.V1.gene350	NA	NA	NA	NA	AGKpost_4_1037	AGKpre_3_1110	ATA6.1401.t1	EVM0009018.1	Dioal.11G027300	Dr08841.1	NA
NA	NewAnc_2_553	AMK_2_2819	SAnc1_2_106	p5sc00013.V1.gene612	NA	NA	NA	NA	AGKpost_2_144	NA	NA	EVM0028123.1	Dioal.11G027100	Dr08839.1	NA
2	NewAnc_2_554	AMK_2_2821	SAnc1_2_107	p5sc00013.V1.gene622	NA	NA	NA	NA	NA	AGKpre_3_1111	ATA6.1394.t1	NA	Dioal.01G092200	Dr11866.1	Sp10G01760
NA	NewAnc_2_555	AMK_2_2822	NA	p5sc00002.V1.gene349	NA	NA	NA	NA	NA	NA	NA	NA	Dioal.04G161600	NA	NA
NA	NewAnc_2_556	AMK_2_2823	NA	p5sc00002.V1.gene344	NA	NA	NA	NA	NA	NA	NA	NA	Dioal.04G161100	NA	NA
2	NewAnc_2_557	AMK_2_2824	NA	p5sc00023.V1.gene741	NA	NA	NA	NA	NA	NA	ATA7.120.t1	EVM0007388.1	Dioal.01G092400	Dr11868.1	NA
2	NewAnc_2_558	AMK_2_2825	NA	p5sc00002.V1.gene342|p5sc00013.V1.gene623	NA	NA	NA	NA	AGKpost_4_1039	AGKpre_3_1113	ATA6.1400.t1	EVM0027083.1	Dioal.11G027400	Dr08843.1	Sp10G01780
NA	NewAnc_2_559	AMK_2_2829	NA	p5sc00002.V1.gene338	NA	NA	NA	NA	NA	NA	NA	NA	Dioal.16G012600	Dr03000.1	NA
NA	NewAnc_2_560	AMK_2_2830	NA	p5sc00014.V1.gene63	LOC_Os02g03570	Bradi3g02710	Sb04g002330	Aco024085	AGKpost_2_143	NA	NA	EVM0028117.1	Dioal.01G092700	NA	NA
2	NewAnc_2_561	AMK_2_2831	NA	p5sc00002.V1.gene334	NA	NA	NA	NA	NA	AGKpre_3_1114	ATA7.122.t4.p1	EVM0012183.1	Dioal.04G162300	Dr19156.1	Sp10G01800
2	NewAnc_2_562	AMK_2_2832	NA	p5sc00014.V1.gene66	NA	NA	NA	NA	AGKpost_10_629	NA	ATA6.1398.t4	NA	Dioal.16G012500	Dr02999.1	Sp08G05270
NA	NewAnc_2_563	AMK_2_2833	NA	p5sc00002.V1.gene333	NA	NA	NA	NA	NA	NA	NA	NA	Dioal.04G162000	NA	NA
2	NewAnc_2_564	AMK_2_2835	NA	p5sc00002.V1.gene332	NA	NA	NA	NA	NA	NA	ATA6.1399.t1	EVM0016527.2	Dioal.04G162400	Dr19157.1	Sp10G01810
NA	NewAnc_2_565	AMK_2_2838	NA	p5sc00014.V1.gene69	NA	NA	NA	NA	NA	NA	NA	EVM0005256.1	NA	NA	Sp14G06280
2	NewAnc_2_566	AMK_2_2844	NA	p5sc00014.V1.gene72	NA	NA	NA	NA	NA	NA	ATA6.1397.t1	EVM0001123.1	Dioal.11G027600	Dr08844.1	NA
NA	NewAnc_2_567	AMK_2_2845	NA	p5sc00002.V1.gene321	NA	NA	NA	NA	AGKpost_10_637	NA	NA	NA	Dioal.04G162700	NA	Sp10G01820
2	NewAnc_2_568	AMK_2_2846	SAnc1_2_105	p5sc00013.V1.gene638	NA	NA	NA	NA	NA	NA	ATA7.127.1.p1	NA	Dioal.04G162600	Dr19159.1	NA
2	NewAnc_2_569	AMK_2_2850	NA	p5sc00014.V1.gene77	NA	NA	NA	NA	NA	AGKpre_2_1631	ATA6.1396.t1	EVM0015845.1	NA	NA	Sp18G01400
2	NewAnc_2_570	AMK_2_2852	SAnc1_2_104	p5sc00014.V1.gene78	NA	NA	NA	NA	AGKpost_10_636	NA	ATA7.129.t1	NA	Dioal.16G012400	Dr02998.1	Sp08G05710
2	NewAnc_2_571	AMK_2_2853	NA	p5sc00002.V1.gene317	LOC_Os02g13330	Bradi3g08580	Sb04g008040	Aco015194	NA	NA	ATA7.116.t1.p1	EVM0019191.1	Dioal.16G012300	NA	NA
2	NewAnc_2_572	AMK_2_2854	NA	p5sc00013.V1.gene640	NA	NA	NA	NA	NA	NA	ATA6.1405.t1	EVM0023461.2	Dioal.01G092800	Dr11870.1	Sp10G01860
2	NewAnc_2_573	AMK_2_2857	SAnc1_3_139	p5sc00332.V1.gene22	LOC_Os11g38050	NA	Sb05g023030	Aco018865	AGKpost_3_2446	NA	ATA6.1410.t1	EVM0008537.1	Dioal.04G163400	Dr19163.1	Sp10G01570
NA	NewAnc_2_574	AMK_2_2858	NA	p5sc00002.V1.gene302	NA	NA	NA	NA	AGKpost_10_633	NA	NA	NA	Dioal.11G027800	Dr08846.1	NA
2	NewAnc_2_575	AMK_2_2861	NA	p5sc00332.V1.gene36	NA	Bradi3g52150	Sb04g031250	Aco018867	NA	AGKpre_3_1116	ATA6.1412.t1	EVM0023351.1	Dioal.16G012000	Dr02994.1	Sp10G01560
2	NewAnc_2_576	AMK_2_2863	NA	p5sc00002.V1.gene296	NA	NA	NA	NA	NA	AGKpre_3_1117	ATA7.115.t1	NA	Dioal.16G011900	Dr02993.1	NA
2	NewAnc_2_577	AMK_2_2864	NA	p5sc00002.V1.gene295	NA	NA	NA	NA	AGKpost_4_1042	AGKpre_3_1118	ATA6.1414.t1	EVM0000455.1	Dioal.04G163600	Dr19165.1	Sp14G06310
2	NewAnc_2_578	AMK_2_2865	SAnc1_3_137	p5sc00014.V1.gene83	NA	NA	NA	NA	AGKpost_3_2453	NA	ATA6.1418.t1	EVM0025644.1	Dioal.04G164100	NA	NA
NA	NewAnc_2_579	AMK_2_2866	SAnc1_3_85	p5sc00002.V1.gene293	LOC_Os03g01012	Bradi1g74040	Sb01g050590	Aco018869	NA	NA	NA	EVM0018906.1	NA	NA	NA
2	NewAnc_2_580	AMK_2_2867	NA	p5sc00332.V1.gene44	LOC_Os02g46610	Bradi3g07480	Sb04g031230	Aco026876	NA	AGKpre_3_1119	ATA6.1415.t1.p1	EVM0006751.1	NA	Dr02991.1	Sp10G01530
NA	NewAnc_2_581	AMK_2_2870	NA	p5sc00002.V1.gene290	NA	NA	NA	NA	AGKpost_4_1043	NA	NA	NA	Dioal.04G163700	NA	NA
NA	NewAnc_2_582	AMK_2_2871	SAnc1_3_136	p5sc00014.V1.gene96	NA	NA	NA	NA	NA	NA	NA	EVM0020562.1	Dioal.01G093200	Dr11873.1	Sp10G01460
NA	NewAnc_2_583	AMK_2_2872	NA	p5sc00332.V1.gene63	LOC_Os03g56800	Bradi1g06810	Sb01g006320	Aco008662	NA	NA	NA	EVM0013897.1	Dioal.04G164300	Dr19170.1	NA
NA	NewAnc_2_584	AMK_2_2873	NA	p5sc00332.V1.gene67	NA	NA	NA	NA	NA	NA	NA	NA	Dioal.04G164500	Dr19171.1	NA
NA	NewAnc_2_585	AMK_2_2874	NA	p5sc00002.V1.gene288	NA	NA	NA	NA	NA	NA	NA	NA	Dioal.04G164000	NA	NA
NA	NewAnc_2_586	AMK_2_2875	NA	p5sc00332.V1.gene78|p5sc00014.V1.gene98	NA	NA	NA	NA	NA	AGKpre_3_1125	NA	EVM0019066.1	Dioal.16G011400	Dr02990.1	NA
2	NewAnc_2_587	AMK_2_2876	SAnc1_3_84	p5sc00002.V1.gene281	NA	NA	NA	NA	AGKpost_3_2454	NA	ATA7.109.t1	EVM0006525.1	NA	NA	Sp10G01440
2	NewAnc_2_588	AMK_2_2878	SAnc1_3_84	p5sc00014.V1.gene100	NA	NA	NA	NA	AGKpost_10_642	NA	ATA6.1424.t2	EVM0012900.1	Dioal.11G028000	NA	NA
2	NewAnc_2_589	AMK_2_2880	NA	p5sc00002.V1.gene275	NA	NA	NA	NA	NA	NA	ATA7.107.t1	EVM0004071.1	Dioal.04G164700	Dr19173.1	NA
2	NewAnc_2_590	AMK_2_2881	NA	p5sc00013.V1.gene644	NA	NA	NA	NA	AGKpost_10_643	NA	ATA6.1425.t1	EVM0007372.1	Dioal.16G011300	Dr02989.1	NA
2	NewAnc_2_591	AMK_2_2883	NA	p5sc00002.V1.gene271	NA	NA	NA	NA	NA	NA	ATA6.1427.t1	NA	Dioal.11G028200	NA	NA
2	NewAnc_2_592	AMK_2_2884	SAnc1_3_134	p5sc00332.V1.gene101|p5sc00014.V1.gene111	NA	NA	NA	NA	NA	NA	ATA7.103.t2	EVM0010450.1	Dioal.04G165200	Dr02988.1	Sp10G01410
NA	NewAnc_2_593	AMK_2_2885	NA	p5sc00075.V1.gene194|p5sc00014.V1.gene434	NA	NA	NA	NA	NA	NA	NA	EVM0007891.1	Dioal.02G020700	Dr15225.1	Sp18G01980
NA	NewAnc_2_594	AMK_2_2886	NA	p5sc00013.V1.gene866	NA	NA	NA	NA	NA	NA	NA	EVM0015067.3	Dioal.11G042100	Dr01698.1	NA
NA	NewAnc_2_595	AMK_2_2887	NA	p5sc00075.V1.gene196|p5sc00014.V1.gene433	NA	NA	NA	NA	AGKpost_9_764	AGKpre_7_1560	NA	EVM0025817.1	NA	Dr05210.1	Sp08G02580
NA	NewAnc_2_596	AMK_2_2889	NA	p5sc00075.V1.gene199	LOC_Os03g05860|LOC_Os03g05990	Bradi1g74770|Bradi1g74760	Sb01g046710|Sb01g046730	Aco010449|Aco024070	NA	AGKpre_5_444	NA	NA	Dioal.02G020200	Dr15224.1	NA
NA	NewAnc_2_597	AMK_2_2891	NA	p5sc00075.V1.gene205	NA	NA	NA	NA	NA	NA	NA	NA	Dioal.02G020300	Dr15221.1	NA
2	NewAnc_2_598	AMK_2_2892	NA	p5sc00013.V1.gene859	NA	NA	NA	NA	NA	NA	ATA7.1806.t1	NA	Dioal.11G043700	NA	NA
2	NewAnc_2_599	AMK_2_2893	NA	p5sc00002.V1.gene95	NA	NA	NA	NA	NA	NA	ATA7.1802.t1	NA	Dioal.11G043800	Dr05211.1	NA
NA	NewAnc_2_600	AMK_2_2897	NA	p5sc00075.V1.gene209	LOC_Os03g06020	NA	Sb01g021090	Aco017209	NA	AGKpre_5_446	NA	EVM0025460.1	NA	NA	NA
2	NewAnc_2_601	AMK_2_2898	NA	p5sc00014.V1.gene429	NA	NA	NA	NA	AGKpost_9_763	AGKpre_7_1559	ATA6.390.t1	EVM0011500.1	NA	Dr01697.1	Sp03G06660
2	NewAnc_2_602	AMK_2_2899	NA	p5sc00075.V1.gene210	NA	NA	NA	NA	NA	NA	ATA6.392.t1	EVM0012111.1	Dioal.14G041700	Dr10727.1	NA
NA	NewAnc_2_603	AMK_2_2901	NA	p5sc00075.V1.gene211	NA	NA	NA	NA	NA	NA	NA	NA	NA	NA	Sp03G06650
NA	NewAnc_2_604	AMK_2_2902	SAnc1_6_169	p5sc00014.V1.gene427	LOC_Os03g06060|LOC_Os01g60770|LOC_Os02g16839|LOC_Os02g16809|LOC_Os03g06000|LOC_Os02g16850|LOC_Os02g16800|LOC_Os01g16770	Bradi2g53580|Bradi3g19500|Bradi3g09967|Bradi1g74750|Bradi3g09940|Bradi2g10320|Bradi1g74710	Sb01g021070|Sb03g038290|Sb04g009970|Sb04g010010|Sb01g046700|Sb04g010000|Sb04g009990|Sb03g010930|Sb01g021080	Aco010392|Aco017125|Aco000511|Aco014178|Aco023359|Aco015452|Aco016635|Aco001677|Aco017577	NA	AGKpre_5_450	NA	EVM0024521.1	NA	Dr01696.1	NA
NA	NewAnc_2_605	AMK_2_2904	SAnc1_7_373	p5sc00013.V1.gene853	LOC_Os11g06760|LOC_Os04g34940	Bradi4g24600|Bradi5g10100	Sb05g004140|Sb06g016670	Aco007865|Aco003194	NA	NA	NA	EVM0015952.1	NA	Dr05216.1	NA
2	NewAnc_2_606	AMK_2_2907	SAnc1_2_231	p5sc00002.V1.gene93	LOC_Os04g44060	Bradi5g15970	Sb06g022840	Aco007718	NA	NA	ATA7.1790.t1	EVM0022493.1	Dioal.14G041100	Dr10733.1	Sp03G06580
2	NewAnc_2_607	AMK_2_2912	SAnc1_3_94	p5sc00013.V1.gene849	NA	NA	NA	NA	AGKpost_9_762	AGKpre_7_1558	ATA6.394.t1	EVM0017005.1	Dioal.14G041600	Dr10728.1	Sp08G02570
NA	NewAnc_2_608	AMK_2_2916	SAnc1_2_229	p5sc00014.V1.gene422	NA	NA	NA	NA	AGKpost_2_89	NA	NA	NA	NA	Dr05213.1	NA
2	NewAnc_2_609	AMK_2_2918	SAnc1_2_230	p5sc00014.V1.gene421	NA	NA	NA	NA	AGKpost_2_90	NA	ATA7.1799.1.p1	EVM0019262.1	NA	NA	Sp18G01970
NA	NewAnc_2_610	AMK_2_2920	NA	p5sc00013.V1.gene837	NA	NA	NA	NA	NA	NA	NA	NA	Dioal.11G044400	Dr01691.1	NA
NA	NewAnc_2_611	AMK_2_2921	SAnc1_2_701	p5sc00075.V1.gene239	LOC_Os04g17100|LOC_Os03g06080|LOC_Os08g31140	Bradi5g04560|Bradi1g70700|Bradi3g35250	Sb06g003280|Sb01g046650|Sb07g020020	Aco005306|Aco010384|Aco001175	NA	NA	NA	NA	NA	NA	Sp03G06540
2	NewAnc_2_612	AMK_2_2922	SAnc1_3_93	p5sc00014.V1.gene420	NA	NA	NA	NA	AGKpost_9_761	AGKpre_7_1557	ATA7.1798.t1	EVM0000237.1	Dioal.14G041400	Dr10731.1	Sp08G02560
2	NewAnc_2_613	AMK_2_2923	SAnc1_2_701	p5sc00002.V1.gene85	NA	NA	NA	NA	NA	AGKpre_5_456	ATA6.411.t1	EVM0004806.1	NA	NA	NA
2	NewAnc_2_614	AMK_2_2924	SAnc1_3_90	p5sc00014.V1.gene406	NA	NA	NA	NA	AGKpost_6_1300	AGKpre_2_1689	ATA7.1791.t1.p1	NA	NA	Dr05215.1	NA
NA	NewAnc_2_615	AMK_2_2925	NA	p5sc00075.V1.gene248	NA	NA	NA	NA	NA	NA	NA	EVM0027911.1	NA	NA	Sp03G06530
2	NewAnc_2_616	AMK_2_2928	SAnc1_2_231	p5sc00014.V1.gene403	NA	NA	NA	NA	NA	NA	ATA6.401.t1	EVM0015621.1	Dioal.19G060300	NA	NA
2	NewAnc_2_617	AMK_2_2931	NA	p5sc00002.V1.gene80	NA	NA	NA	NA	AGKpost_2_7	AGKpre_5_454	ATA6.417.t1	EVM0004259.1	Dioal.14G040400	Dr05222.1	NA
NA	NewAnc_2_618	AMK_2_2934	NA	p5sc00014.V1.gene391	NA	NA	NA	NA	NA	NA	NA	NA	NA	Dr05219.1	NA
NA	NewAnc_2_619	AMK_2_2935	NA	p5sc00013.V1.gene832	NA	NA	NA	NA	NA	NA	NA	EVM0019936.1	NA	NA	NA
2	NewAnc_2_620	AMK_2_2936	SAnc1_3_89	p5sc00014.V1.gene390	NA	NA	NA	NA	NA	NA	ATA7.1788.t1	NA	NA	Dr05220.1	Sp03G06560
2	NewAnc_2_621	AMK_2_2937	NA	p5sc00013.V1.gene829	NA	NA	NA	NA	AGKpost_9_757	AGKpre_7_1553	ATA7.1784.t1	EVM0005841.1	Dioal.11G044700	Dr01686.1	Sp14G03730
2	NewAnc_2_622	AMK_2_2938	NA	p5sc00013.V1.gene827	NA	NA	NA	NA	AGKpost_6_1302	AGKpre_2_1691	ATA6.413.t1	EVM0013037.1	NA	Dr05221.1	Sp03G06510
2	NewAnc_2_623	AMK_2_2939	NA	p5sc00014.V1.gene371	NA	NA	NA	NA	NA	NA	ATA6.414.t1	EVM0018850.1	Dioal.14G040300	Dr10736.1	NA
2	NewAnc_2_624	AMK_2_2940	SAnc1_2_341	p5sc00075.V1.gene260|p5sc00014.V1.gene370	LOC_Os03g06090	Bradi1g74680	Sb01g046640	Aco022142	NA	AGKpre_5_459	ATA6.418.t1.p1	EVM0002693.1	Dioal.14G040200	Dr10737.1	Sp14G03720
2	NewAnc_2_625	AMK_2_2942	NA	p5sc00002.V1.gene78	NA	NA	NA	NA	NA	AGKpre_5_455	ATA7.1781.t1	EVM0012878.1	Dioal.11G044800	Dr01685.1	Sp08G02590
2	NewAnc_2_626	AMK_2_2943	SAnc1_2_341	p5sc00013.V1.gene823	LOC_Os11g26910	Bradi4g19510	Sb05g012740	Aco019821	NA	NA	ATA7.1778.t1	NA	Dioal.14G039400	Dr10740.1	Sp08G02620
2	NewAnc_2_627	AMK_2_2945	SAnc1_2_702	p5sc00014.V1.gene366	LOC_Os03g06120	Bradi1g74650	Sb01g046630	Aco010382	NA	AGKpre_5_460	ATA6.422.t1	EVM0021484.1	Dioal.11G044900	Dr05224.1	Sp03G06500
2	NewAnc_2_628	AMK_2_2946	SAnc1_2_702	p5sc00002.V1.gene71	NA	NA	NA	NA	NA	NA	ATA7.1780.t1	NA	NA	Dr01684.1	Sp08G02600
NA	NewAnc_2_629	AMK_2_2947	NA	p5sc00013.V1.gene821	NA	NA	NA	NA	AGKpost_2_9	NA	NA	EVM0001329.1	NA	NA	NA
2	NewAnc_2_630	AMK_2_2949	SAnc1_2_341	p5sc00013.V1.gene820	NA	NA	NA	NA	NA	AGKpre_5_458	ATA6.424.t1	EVM0013243.1	Dioal.19G060700	NA	Sp18G01920
2	NewAnc_2_631	AMK_2_2950	NA	p5sc00002.V1.gene69	NA	NA	NA	NA	AGKpost_2_8	NA	ATA6.423.t1	EVM0012284.1	Dioal.14G039500	NA	Sp14G03690
NA	NewAnc_2_632	AMK_2_2951	NA	p5sc00014.V1.gene362	NA	NA	NA	NA	NA	NA	NA	EVM0019004.1	Dioal.14G046700	Dr13979.1	NA
NA	NewAnc_2_633	AMK_2_2953	NA	p5sc00014.V1.gene361	NA	NA	NA	NA	NA	NA	NA	EVM0027147.1	Dioal.14G046600	NA	NA
NA	NewAnc_2_634	AMK_2_2954	NA	p5sc00075.V1.gene285	NA	NA	NA	NA	NA	NA	NA	NA	Dioal.14G046800	NA	NA
2	NewAnc_2_635	AMK_2_2959	NA	p5sc00002.V1.gene63|p5sc00014.V1.gene359	LOC_Os01g58760	Bradi2g52590	Sb03g037300	NA	NA	AGKpre_2_1680	ATA6.425.t1	NA	Dioal.11G046200	Dr01663.1	Sp08G02630
NA	NewAnc_2_636	AMK_2_2960	NA	p5sc00013.V1.gene819	NA	NA	NA	NA	AGKpost_6_1343	NA	NA	NA	NA	Dr05293.1	NA
NA	NewAnc_2_637	AMK_2_2961	NA	p5sc00075.V1.gene291	NA	NA	NA	NA	NA	NA	NA	EVM0001030.1	NA	NA	NA
2	NewAnc_2_638	AMK_2_2962	NA	p5sc00014.V1.gene356	NA	NA	NA	NA	AGKpost_2_92	NA	ATA6.430.t1	NA	NA	NA	NA
2	NewAnc_2_639	AMK_2_2967	NA	p5sc00002.V1.gene55	NA	NA	NA	NA	NA	NA	ATA7.1835.t1	NA	NA	NA	NA
2	NewAnc_2_640	AMK_2_2968	NA	p5sc00014.V1.gene342	NA	NA	NA	NA	AGKpost_9_754	AGKpre_7_1550	ATA7.1771.t1	EVM0003783.1	NA	NA	NA
2	NewAnc_2_641	AMK_2_2969	NA	p5sc00002.V1.gene54	NA	NA	NA	NA	NA	NA	ATA6.428.t1	NA	NA	NA	Sp03G06490
2	NewAnc_2_642	AMK_2_2972	SAnc1_7_99	p5sc00013.V1.gene814	LOC_Os09g36810	Bradi4g36517	Sb02g031260	NA	NA	NA	ATA7.1769.t1	EVM0019537.1	Dioal.14G037800	Dr10750.1	Sp03G06450
NA	NewAnc_2_643	AMK_2_2976	NA	p5sc00014.V1.gene332	NA	NA	NA	NA	NA	NA	NA	NA	NA	NA	Sp18G01240
2	NewAnc_2_644	AMK_2_2977	NA	p5sc00002.V1.gene48	NA	NA	NA	NA	NA	NA	ATA6.434.t1	NA	NA	NA	NA
2	NewAnc_2_645	AMK_2_2978	NA	p5sc00013.V1.gene809	NA	NA	NA	NA	AGKpost_9_751	AGKpre_7_1546	ATA7.1766.t1	EVM0019135.2	Dioal.14G038100	Dr10752.1	NA
2	NewAnc_2_646	AMK_2_2979	SAnc1_7_99	p5sc00002.V1.gene47	NA	NA	NA	NA	NA	NA	ATA7.1770.t1	EVM0015732.1	Dioal.14G038900	Dr10746.1	Sp18G01900
2	NewAnc_2_647	AMK_2_2981	NA	p5sc00013.V1.gene807	NA	NA	NA	NA	NA	NA	ATA6.437.t1	EVM0008768.1	NA	NA	Sp14G00320
NA	NewAnc_2_648	AMK_2_2982	NA	p5sc00013.V1.gene806	NA	NA	NA	NA	NA	NA	NA	NA	Dioal.11G046700	NA	Sp14G03660
2	NewAnc_2_649	AMK_2_2983	SAnc1_6_471	p5sc00013.V1.gene802	LOC_Os03g06970|LOC_Os05g43040	Bradi1g73970|Bradi2g20540	Sb01g046120|Sb09g024870	Aco020383|Aco004189	AGKpost_9_749	AGKpre_7_1544	ATA6.441.t1	EVM0000651.1	NA	NA	NA
NA	NewAnc_2_650	AMK_2_2984	NA	p5sc00014.V1.gene321	NA	NA	NA	NA	NA	NA	NA	EVM0008188.1	NA	NA	Sp14G00710
2	NewAnc_2_651	AMK_2_2986	NA	p5sc00014.V1.gene315	LOC_Os08g43540	Bradi3g42360	Sb07g024900	NA	AGKpost_8_1003	AGKpre_7_1542	ATA6.443.t1	EVM0020328.1	NA	NA	Sp14G03620
NA	NewAnc_2_652	AMK_2_2987	NA	p5sc00013.V1.gene793	NA	NA	NA	NA	NA	NA	NA	NA	Dioal.11G047100	NA	NA
NA	NewAnc_2_653	AMK_2_2988	SAnc1_6_472	p5sc00013.V1.gene792	NA	NA	NA	NA	NA	NA	NA	NA	NA	Dr01656.1	Sp14G03600
2	NewAnc_2_654	AMK_2_2989	NA	p5sc00075.V1.gene315|p5sc00014.V1.gene310	NA	NA	NA	NA	AGKpost_3_693	AGKpre_2_1681	ATA6.448.t1.p1	NA	Dioal.11G047200	Dr01655.1	Sp18G01890
NA	NewAnc_2_655	AMK_2_2990	NA	p5sc00075.V1.gene316	LOC_Os12g08130|LOC_Os12g08090|LOC_Os04g39489|LOC_Os11g09020	Bradi4g41030|Bradi4g41040|Bradi5g13050	Sb08g004980|Sb08g005010|Sb06g019660|Sb05g006010	Aco003293|Aco015309|Aco011285	NA	NA	NA	NA	Dioal.19G069100	NA	NA
2	NewAnc_2_656	AMK_2_2992	SAnc1_2_704	p5sc00075.V1.gene326|p5sc00014.V1.gene324	LOC_Os12g07830|LOC_Os08g43560	Bradi4g41180|Bradi3g42340	Sb08g004880|Sb07g024880	Aco001526|Aco010379	NA	AGKpre_7_1548	ATA6.440.t1	EVM0022115.1	Dioal.14G038300	NA	Sp14G03640
NA	NewAnc_2_657	AMK_2_2993	NA	p5sc00075.V1.gene327	NA	NA	NA	NA	NA	NA	NA	NA	Dioal.19G069300	NA	NA
NA	NewAnc_2_658	AMK_2_2994	NA	p5sc00075.V1.gene329|p5sc00014.V1.gene328	NA	NA	NA	NA	NA	NA	NA	NA	NA	Dr01661.1	NA
2	NewAnc_2_659	AMK_2_2995	SAnc1_7_97	p5sc00002.V1.gene39	NA	NA	NA	NA	NA	NA	ATA6.450.t1	NA	Dioal.14G038500	Dr10758.1	NA
2	NewAnc_2_660	AMK_2_2997	NA	p5sc00075.V1.gene338	NA	NA	NA	NA	NA	NA	ATA7.1761.t1	NA	NA	NA	NA
NA	NewAnc_2_661	AMK_2_2998	NA	p5sc00075.V1.gene343	NA	NA	NA	NA	NA	NA	NA	EVM0003732.1	Dioal.19G069000	NA	NA
NA	NewAnc_2_662	AMK_2_3003	NA	p5sc00075.V1.gene356	NA	NA	NA	NA	NA	NA	NA	NA	NA	Dr05417.1	NA
2	NewAnc_2_663	AMK_2_3006	NA	p5sc00075.V1.gene369	NA	NA	NA	NA	NA	NA	ATA6.455.t1	EVM0009361.1	Dioal.14G037700	Dr10749.1	Sp03G06390
2	NewAnc_2_664	AMK_2_3008	SAnc1_7_96|SAnc1_1_515	p5sc00002.V1.gene20	LOC_Os03g56790	Bradi1g06820	Sb01g006330	Aco005036	AGKpost_3_697	NA	ATA6.459.1.p1	EVM0013261.1	NA	NA	Sp03G06380
NA	NewAnc_2_665	AMK_2_3011	NA	p5sc00014.V1.gene286	NA	NA	NA	NA	NA	NA	NA	NA	NA	Dr01651.1	NA
2	NewAnc_2_666	AMK_2_3012	NA	p5sc00014.V1.gene284	NA	NA	NA	NA	NA	NA	ATA6.447.t1	NA	Dioal.11G047600	NA	NA
2	NewAnc_2_667	AMK_2_3014	SAnc1_7_101	p5sc00075.V1.gene370|p5sc00014.V1.gene277	NA	NA	NA	NA	NA	NA	ATA7.1760.t1	NA	Dioal.14G037600	Dr10761.1	NA
2	NewAnc_2_668	AMK_2_3015	NA	p5sc00014.V1.gene276	NA	NA	NA	NA	NA	NA	ATA6.460.t1	EVM0006846.1	Dioal.14G037400	Dr10763.1	Sp03G06370
NA	NewAnc_2_669	AMK_2_3016	SAnc1_7_96	p5sc00075.V1.gene371	NA	NA	NA	NA	NA	NA	NA	NA	Dioal.14G037500	Dr06137.1	NA
2	NewAnc_2_670	AMK_2_3018	NA	p5sc00002.V1.gene18	NA	NA	NA	NA	AGKpost_3_698	NA	ATA7.1751.t1.p1	EVM0000222.1	NA	Dr06136.1	Sp18G01870
2	NewAnc_2_671	AMK_2_3019	NA	p5sc00013.V1.gene767	LOC_Os09g15810	Bradi4g28150	Sb02g022160	Aco006770	NA	NA	ATA6.467.t1	NA	Dioal.11G047800	NA	Sp03G06330
2	NewAnc_2_672	AMK_2_3022	NA	p5sc00002.V1.gene16	NA	NA	NA	NA	NA	NA	ATA6.461.t1.p1	EVM0010281.1	NA	Dr06134.1	Sp18G01860
NA	NewAnc_2_673	AMK_2_3025	NA	p5sc00013.V1.gene755	NA	NA	NA	NA	NA	NA	NA	EVM0009002.1	NA	NA	NA
NA	NewAnc_2_674	AMK_2_3026	NA	p5sc00075.V1.gene382	NA	NA	NA	NA	NA	NA	NA	EVM0005922.1	Dioal.14G037200	Dr10766.1	Sp08G02470
NA	NewAnc_2_675	AMK_2_3027	NA	p5sc00013.V1.gene754	NA	NA	NA	NA	AGKpost_9_743	AGKpre_7_1536	NA	EVM0012656.1	Dioal.11G048400	NA	Sp18G01850
2	NewAnc_2_676	AMK_2_3030	SAnc1_7_95	p5sc00002.V1.gene4	NA	NA	NA	NA	AGKpost_3_699	NA	ATA6.469.t1	NA	Dioal.14G036900	Dr10770.1	NA
2	NewAnc_2_677	AMK_2_3032	NA	p5sc00075.V1.gene391	NA	NA	NA	NA	NA	NA	ATA7.1747.t1	EVM0020947.1	Dioal.11G048600	NA	NA
2	NewAnc_2_678	AMK_2_3033	SAnc1_7_240|SAnc1_2_314	p5sc00075.V1.gene392|p5sc00014.V1.gene266	LOC_Os10g05600|LOC_Os06g47600	Bradi3g21100|Bradi1g33540	Sb01g026300|Sb10g028130	Aco021567|Aco017694	NA	AGKpre_7_1535	ATA6.471.t1	EVM0004022.1	Dioal.11G048900	NA	NA
NA	NewAnc_2_679	AMK_2_3034	NA	p5sc00083.V1.gene85|p5sc00024.V1.gene621	NA	NA	NA	NA	NA	NA	NA	NA	NA	NA	Sp18G01760
NA	NewAnc_2_680	AMK_2_3037	NA	p5sc00083.V1.gene98	NA	NA	NA	NA	NA	NA	NA	NA	NA	NA	Sp08G02280
NA	NewAnc_2_681	AMK_2_3039	NA	p5sc00083.V1.gene101	NA	NA	NA	NA	NA	NA	NA	EVM0019194.1	NA	NA	Sp18G01730
NA	NewAnc_2_682	AMK_2_3042	NA	p5sc00083.V1.gene103	NA	NA	NA	NA	NA	NA	NA	NA	NA	NA	Sp14G03340
NA	NewAnc_2_683	AMK_2_3043	NA	p5sc00071.V1.gene97	NA	NA	NA	NA	NA	NA	NA	EVM0020148.1	NA	NA	NA
NA	NewAnc_2_684	AMK_2_3045	NA	p5sc00071.V1.gene109	LOC_Os02g03410	Bradi3g02600	Sb04g002220	Aco027228	NA	NA	NA	NA	NA	NA	Sp14G03430
8	NewAnc_2_685	AMK_2_3047	SAnc1_2_147	p5sc00071.V1.gene206|p5sc00076.V1.gene317	LOC_Os03g04560	Bradi1g75830	Sb01g047700	Aco006950	AGKpost_10_262	AGKpre_5_406	ATA4.1697.t1	EVM0001828.1	Dioal.14G008600	NA	Sp03G00860
NA	NewAnc_2_686	AMK_2_3049	NA	p5sc00071.V1.gene207	NA	NA	NA	NA	NA	NA	NA	EVM0021626.1	NA	NA	NA
NA	NewAnc_2_687	AMK_2_3052	NA	p5sc00076.V1.gene314	NA	NA	NA	NA	NA	NA	NA	EVM0017541.1	NA	NA	NA
NA	NewAnc_2_688	AMK_2_3053	NA	p5sc00083.V1.gene317	NA	NA	NA	NA	NA	NA	NA	EVM0002983.1	NA	NA	NA
8	NewAnc_2_689	AMK_2_3054	NA	p5sc00076.V1.gene313	NA	NA	NA	NA	NA	AGKpre_3_713	ATA4.1700.t1	NA	Dioal.11G098600	NA	NA
8	NewAnc_2_690	AMK_2_3055	NA	p5sc00083.V1.gene318	NA	NA	NA	NA	AGKpost_10_263	AGKpre_5_405	ATA4.1699.t1	NA	Dioal.02G090500	Dr10953.1	NA
NA	NewAnc_2_691	AMK_2_3057	NA	p5sc00083.V1.gene322	NA	NA	NA	NA	NA	NA	NA	EVM0014374.5	Dioal.14G008400	NA	NA
8	NewAnc_2_692	AMK_2_3058	SAnc1_2_152	p5sc00017.V1.gene863	NA	NA	NA	NA	NA	NA	ATA4.1702.t4.p1	NA	Dioal.11G099100	NA	Sp03G06360
8	NewAnc_2_693	AMK_2_3059	SAnc1_2_146	p5sc00071.V1.gene211	NA	NA	NA	NA	AGKpost_10_264	AGKpre_5_403	ATA4.1705.t1	NA	Dioal.14G008300	NA	NA
NA	NewAnc_2_694	AMK_2_3060	NA	p5sc00076.V1.gene306	NA	NA	NA	NA	NA	NA	NA	EVM0009210.1	NA	NA	NA
NA	NewAnc_2_695	AMK_2_3061	NA	p5sc00083.V1.gene323	NA	NA	NA	NA	NA	NA	NA	NA	Dioal.02G090700	NA	NA
NA	NewAnc_2_696	AMK_2_3062	NA	p5sc00076.V1.gene305	NA	NA	NA	NA	NA	NA	NA	EVM0021718.1	NA	NA	NA
8	NewAnc_2_697	AMK_2_3063	NA	p5sc00083.V1.gene324	NA	NA	NA	NA	NA	NA	ATA11.129.t1	EVM0009899.1	Dioal.02G090800	Dr10955.1	Sp03G00820
8	NewAnc_2_698	AMK_2_3064	NA	p5sc00076.V1.gene304	NA	NA	NA	NA	AGKpost_2_1934	NA	ATA11.135.t1	EVM0013693.1	NA	NA	NA
NA	NewAnc_2_699	AMK_2_3065	NA	p5sc00083.V1.gene325	NA	NA	NA	NA	NA	NA	NA	EVM0022800.1	Dioal.14G008200	NA	NA
8	NewAnc_2_700	AMK_2_3066	SAnc1_2_151	p5sc00017.V1.gene864	NA	NA	NA	NA	NA	NA	ATA4.1701.t1.p2	NA	NA	Dr16364.1	NA
8	NewAnc_2_701	AMK_2_3067	NA	p5sc00071.V1.gene214	LOC_Os10g33290	Bradi3g28490	Sb01g019560	Aco014575	AGKpost_10_265	AGKpre_5_401	ATA4.1707.t1	EVM0000539.1	Dioal.14G008100	NA	NA
NA	NewAnc_2_702	AMK_2_3069	NA	p5sc00071.V1.gene217	NA	NA	NA	NA	NA	NA	NA	EVM0016898.1	Dioal.14G007700	NA	Sp14G00780
8	NewAnc_2_703	AMK_2_3072	NA	p5sc00076.V1.gene296	NA	NA	NA	NA	NA	NA	ATA11.128.t1	NA	NA	NA	NA
8	NewAnc_2_704	AMK_2_3074	NA	p5sc00017.V1.gene866	NA	NA	NA	NA	NA	NA	ATA4.1708.t1	NA	NA	Dr10956.1	NA
2	NewAnc_2_705	AMK_2_3075	NA	p5sc00017.V1.gene868	NA	NA	NA	NA	NA	AGKpre_7_1533	ATA6.479.t1	EVM0019641.1	Dioal.11G049300	NA	Sp18G01840
8	NewAnc_2_706	AMK_2_3076	SAnc1_2_571	p5sc00083.V1.gene335|p5sc00017.V1.gene869	NA	NA	NA	NA	AGKpost_2_1933	NA	ATA4.1711.t2	EVM0013913.1	Dioal.01G009400	Dr16367.1	Sp03G00780
8	NewAnc_2_707	AMK_2_3077	SAnc1_2_570	p5sc00071.V1.gene221	NA	NA	NA	NA	AGKpost_2_1932	NA	ATA4.1712.t1	EVM0015223.1	Dioal.01G009300	Dr16368.1	Sp14G00760
NA	NewAnc_2_708	AMK_2_3080	NA	p5sc00076.V1.gene325	NA	NA	NA	NA	NA	NA	NA	NA	Dioal.01G010000	NA	NA
8	NewAnc_2_709	AMK_2_3081	NA	p5sc00076.V1.gene326	NA	NA	NA	NA	NA	NA	ATA11.138.t1	EVM0027014.1	NA	NA	NA
8	NewAnc_2_710	AMK_2_3083	SAnc1_2_576	p5sc00076.V1.gene329	NA	NA	NA	NA	NA	NA	ATA4.1696.t1	EVM0001457.1	Dioal.11G098500	NA	Sp03G00880
8	NewAnc_2_711	AMK_2_3084	SAnc1_2_577	p5sc00017.V1.gene855	NA	NA	NA	NA	AGKpost_8_1090	NA	ATA4.1681.t1.p1	EVM0008602.1	Dioal.02G090400	Dr10952.1	NA
NA	NewAnc_2_712	AMK_2_3087	SAnc1_2_577	p5sc00017.V1.gene849	NA	NA	NA	NA	NA	NA	NA	NA	Dioal.01G010300	Dr16359.1	Sp03G00900
NA	NewAnc_2_713	AMK_2_3088	SAnc1_2_144	p5sc00076.V1.gene337	NA	NA	NA	NA	NA	NA	NA	NA	NA	Dr10938.1	NA
NA	NewAnc_2_714	AMK_2_3089	NA	p5sc00076.V1.gene338	NA	NA	NA	NA	NA	NA	NA	NA	Dioal.11G098100	NA	NA
8	NewAnc_2_715	AMK_2_3090	SAnc1_2_143	p5sc00076.V1.gene340	NA	NA	NA	NA	NA	NA	ATA4.1676.t1	EVM0010608.1	NA	NA	NA
NA	NewAnc_2_716	AMK_2_3091	NA	p5sc00017.V1.gene848	LOC_Os03g04590	NA	Sb01g047680	Aco014590	AGKpost_8_1034	NA	NA	EVM0017115.1	NA	NA	NA
8	NewAnc_2_717	AMK_2_3092	NA	p5sc00076.V1.gene342	NA	NA	NA	NA	AGKpost_2_1938	NA	ATA11.146.t1	EVM0027872.1	Dioal.11G097800	NA	NA
NA	NewAnc_2_718	AMK_2_3093	NA	p5sc00083.V1.gene340	NA	NA	NA	NA	NA	NA	NA	NA	Dioal.14G007500	NA	NA
8	NewAnc_2_719	AMK_2_3094	NA	p5sc00076.V1.gene343	LOC_Os02g40770	NA	Sb04g026310	Aco019728	NA	NA	ATA11.147.t3	EVM0016881.1	Dioal.01G010700	Dr16356.1	NA
NA	NewAnc_2_720	AMK_2_3096	NA	p5sc00076.V1.gene347	NA	NA	NA	NA	NA	NA	NA	EVM0013755.1	NA	NA	NA
8	NewAnc_2_721	AMK_2_3097	SAnc1_6_524	p5sc00076.V1.gene348	NA	NA	NA	NA	NA	NA	ATA4.1673.t1	NA	Dioal.19G005900	NA	NA
8	NewAnc_2_722	AMK_2_3099	SAnc1_2_580	p5sc00017.V1.gene844	NA	NA	NA	NA	NA	NA	ATA4.1648.t1	EVM0004728.1	Dioal.11G097400	NA	Sp03G00980
8	NewAnc_2_723	AMK_2_3102	SAnc1_2_580	p5sc00076.V1.gene352	NA	NA	NA	NA	NA	NA	ATA11.164.t1	EVM0013136.1	NA	NA	NA
8	NewAnc_2_724	AMK_2_3104	SAnc1_2_150	p5sc00071.V1.gene225	NA	NA	NA	NA	NA	NA	ATA11.115.t1	EVM0016182.1	Dioal.01G009100	Dr16370.1	Sp14G00750
8	NewAnc_2_725	AMK_2_3105	SAnc1_2_141	p5sc00076.V1.gene353	LOC_Os01g07340	Bradi2g04160	Sb03g004720	Aco006461	NA	NA	ATA4.1650.t1	EVM0017357.1	Dioal.11G096900	NA	Sp03G01010
8	NewAnc_2_726	AMK_2_3106	SAnc1_2_318	p5sc00017.V1.gene818	NA	NA	NA	NA	AGKpost_2_1944	NA	ATA4.1657.2.p1	NA	Dioal.11G096500	NA	NA
NA	NewAnc_2_727	AMK_2_3107	NA	p5sc00017.V1.gene817	NA	NA	NA	NA	NA	NA	NA	EVM0027180.1	Dioal.11G096400	NA	Sp03G01050
8	NewAnc_2_728	AMK_2_3108	SAnc1_2_139	p5sc00017.V1.gene815	NA	NA	NA	NA	NA	NA	ATA4.1659.t1	EVM0027120.1	Dioal.11G096300	NA	Sp03G01060
8	NewAnc_2_729	AMK_2_3109	SAnc1_2_319	p5sc00017.V1.gene814	NA	NA	NA	NA	NA	NA	ATA4.1660.t1	NA	Dioal.11G096200	NA	NA
8	NewAnc_2_730	AMK_2_3111	NA	p5sc00017.V1.gene810	NA	NA	NA	NA	NA	NA	ATA11.156.t1	NA	NA	NA	NA
8	NewAnc_2_731	AMK_2_3112	SAnc1_2_320	p5sc00017.V1.gene808	NA	NA	NA	NA	AGKpost_2_1945	NA	ATA4.1662.t1	EVM0001413.1	Dioal.01G011000	Dr16353.1	NA
NA	NewAnc_2_732	AMK_2_3113	SAnc1_6_496	p5sc00076.V1.gene369	NA	NA	NA	NA	NA	NA	NA	NA	NA	Dr10929.1	NA
8	NewAnc_2_733	AMK_2_3117	SAnc1_2_321	p5sc00017.V1.gene799	NA	NA	NA	NA	NA	NA	ATA4.1665.t1	NA	NA	NA	NA
8	NewAnc_2_734	AMK_2_3118	NA	p5sc00017.V1.gene798	NA	Bradi1g75620	Sb01g047510	Aco010157	NA	NA	ATA4.1605.t1	NA	NA	NA	Sp14G02530
8	NewAnc_2_735	AMK_2_3119	NA	p5sc00017.V1.gene797	LOC_Os01g15490	Bradi2g09380	Sb03g009960	Aco015865	NA	NA	ATA11.296.t1	NA	NA	Dr16822.1	NA
NA	NewAnc_2_736	AMK_2_3122	NA	p5sc00076.V1.gene393	NA	NA	NA	NA	NA	NA	NA	EVM0018611.1	NA	NA	NA
8	NewAnc_2_737	AMK_2_3123	SAnc1_2_69	p5sc00083.V1.gene354	NA	NA	NA	NA	NA	NA	ATA4.1717.t1	EVM0016277.1	Dioal.02G091500	NA	Sp03G00740
8	NewAnc_2_738	AMK_2_3124	NA	p5sc00083.V1.gene355	NA	NA	NA	NA	AGKpost_10_270	NA	ATA4.1716.t1	EVM0026492.1	Dioal.02G091300	Dr10960.1	Sp03G00730
8	NewAnc_2_739	AMK_2_3125	SAnc1_2_71|SAnc1_7_28	p5sc00083.V1.gene359	LOC_Os11g13810|LOC_Os10g33420	Bradi4g21277|Bradi3g28580	Sb05g007160|Sb01g019510	Aco003373|Aco010368	AGKpost_10_271	NA	ATA4.1726.t1	EVM0010623.1	Dioal.14G007400	NA	Sp03G00720
8	NewAnc_2_740	AMK_2_3126	SAnc1_2_71	p5sc00083.V1.gene360	NA	NA	NA	NA	NA	NA	ATA11.101.t1	NA	NA	NA	NA
NA	NewAnc_2_741	AMK_2_3127	NA	p5sc00071.V1.gene242	NA	NA	NA	NA	NA	AGKpre_3_720	NA	EVM0009048.1	Dioal.01G009000	NA	NA
NA	NewAnc_2_742	AMK_2_3128	NA	p5sc00083.V1.gene389	NA	NA	NA	NA	NA	NA	NA	NA	Dioal.14G007200	NA	NA
NA	NewAnc_2_743	AMK_2_3130	NA	p5sc00083.V1.gene393	NA	NA	NA	NA	NA	NA	NA	NA	NA	Dr03854.1	NA
8	NewAnc_2_744	AMK_2_3132	NA	p5sc00017.V1.gene666	NA	NA	NA	NA	NA	AGKpre_7_1596	ATA11.292.t1	NA	Dioal.11G092700	NA	Sp08G01180
NA	NewAnc_2_745	AMK_2_3133	NA	p5sc00134.V1.gene43	NA	NA	NA	NA	NA	NA	NA	NA	Dioal.14G022300	NA	NA
NA	NewAnc_2_746	AMK_2_3135	NA	p5sc00134.V1.gene45	NA	NA	NA	NA	AGKpost_2_1965	NA	NA	NA	NA	Dr15350.1	Sp14G01420
8	NewAnc_2_747	AMK_2_3139	SAnc1_2_73	p5sc00071.V1.gene246	NA	NA	NA	NA	NA	NA	ATA4.1748.t1	NA	Dioal.02G092900	NA	Sp18G00160
NA	NewAnc_2_748	AMK_2_3143	NA	p5sc00134.V1.gene65	NA	NA	NA	NA	NA	NA	NA	EVM0001100.1	NA	NA	NA
NA	NewAnc_2_749	AMK_2_3145	NA	p5sc00134.V1.gene68	NA	NA	NA	NA	AGKpost_9_912	NA	NA	EVM0028292.1	Dioal.11G092500	NA	Sp14G01870
8	NewAnc_2_750	AMK_2_3146	NA	p5sc00017.V1.gene652	NA	NA	NA	NA	AGKpost_8_1077	AGKpre_7_586	ATA11.311.1.p1	NA	Dioal.02G047400	NA	Sp08G01150
NA	NewAnc_2_751	AMK_2_3151	SAnc1_2_724	p5sc00017.V1.gene650	NA	NA	NA	NA	NA	NA	NA	EVM0027388.1	Dioal.02G046700	Dr03735.1	NA
8	NewAnc_2_752	AMK_2_3154	NA	p5sc00134.V1.gene82	NA	NA	NA	NA	NA	AGKpre_7_1598	ATA11.315.t1.p1	EVM0017859.1	Dioal.11G092300	NA	Sp03G00270
NA	NewAnc_2_753	AMK_2_3157	NA	p5sc00017.V1.gene630	NA	NA	NA	NA	NA	NA	NA	NA	Dioal.11G092200	NA	Sp08G01130
NA	NewAnc_2_754	AMK_2_3158	NA	p5sc00017.V1.gene629	NA	NA	NA	NA	NA	NA	NA	NA	NA	Dr15347.1	NA
NA	NewAnc_2_755	AMK_2_3159	NA	p5sc00017.V1.gene626	NA	NA	NA	NA	NA	NA	NA	NA	NA	NA	Sp08G01120
8	NewAnc_2_756	AMK_2_3161	NA	p5sc00083.V1.gene404	NA	NA	NA	NA	NA	NA	ATA11.108.t1.p1	NA	Dioal.11G100400	NA	NA
8	NewAnc_2_757	AMK_2_3163	NA	p5sc00017.V1.gene623	LOC_Os08g31870|LOC_Os03g05730	Bradi1g74916	Sb07g020190|Sb01g046840	Aco026010	AGKpost_10_206	AGKpre_5_430	ATA11.322.t1	EVM0021266.1	Dioal.11G092100	NA	Sp14G01800
8	NewAnc_2_758	AMK_2_3164	NA	p5sc00017.V1.gene615	NA	NA	NA	NA	AGKpost_2_1970	NA	ATA11.330.t1	EVM0003012.1	NA	Dr15341.1	NA
8	NewAnc_2_759	AMK_2_3166	SAnc1_2_650	p5sc00017.V1.gene611	NA	NA	NA	NA	NA	NA	ATA4.1431.t1	EVM0016448.1	Dioal.11G090700	Dr03871.1	NA
8	NewAnc_2_760	AMK_2_3167	SAnc1_2_649	p5sc00134.V1.gene108	NA	NA	NA	NA	NA	NA	ATA11.347.t1	EVM0019774.2	NA	Dr15340.1	NA
NA	NewAnc_2_761	AMK_2_3168	NA	p5sc00134.V1.gene111	NA	NA	NA	NA	NA	NA	NA	EVM0024596.1	NA	NA	NA
8	NewAnc_2_762	AMK_2_3169	SAnc1_2_649	p5sc00017.V1.gene606	LOC_Os02g07210|LOC_Os04g32970	Bradi3g05140	Sb04g004610|Sb06g015050	Aco010415	NA	NA	ATA4.1428.1.p1	NA	Dioal.11G090600	Dr03876.1	Sp08G01080
8	NewAnc_2_763	AMK_2_3171	SAnc1_2_729	p5sc00017.V1.gene605	NA	NA	NA	NA	AGKpost_2_1974	NA	ATA4.1422.t1.p2	NA	Dioal.11G089900	NA	NA
8	NewAnc_2_764	AMK_2_3173	NA	p5sc00017.V1.gene603	NA	NA	NA	NA	NA	NA	ATA11.352.t1	NA	Dioal.11G090500	NA	Sp03G02390
8	NewAnc_2_765	AMK_2_3175	SAnc1_2_728	p5sc00017.V1.gene599	NA	NA	NA	NA	NA	NA	ATA4.1415.t1	NA	Dioal.11G090300	NA	NA
8	NewAnc_2_766	AMK_2_3176	NA	p5sc00017.V1.gene598	NA	NA	NA	NA	NA	NA	ATA11.358.t1	EVM0012221.1	Dioal.02G043200	NA	Sp14G01700
NA	NewAnc_2_767	AMK_2_3177	NA	p5sc00134.V1.gene119	NA	NA	NA	NA	NA	NA	NA	EVM0011960.1	Dioal.02G043300	Dr03892.1	Sp14G01690
NA	NewAnc_2_768	AMK_2_3178	NA	p5sc00017.V1.gene595	NA	NA	NA	NA	NA	NA	NA	NA	Dioal.11G089600	NA	NA
8	NewAnc_2_769	AMK_2_3179	NA	p5sc00017.V1.gene589	NA	NA	NA	NA	NA	NA	ATA11.360.t1	NA	Dioal.02G042400	Dr11027.1	Sp03G02280
8	NewAnc_2_770	AMK_2_3180	NA	p5sc00017.V1.gene587	NA	NA	NA	NA	NA	AGKpre_7_585	ATA11.361.t1	EVM0028353.1	NA	Dr15337.1	Sp14G01680
8	NewAnc_2_771	AMK_2_3182	NA	p5sc00134.V1.gene134	NA	NA	NA	NA	NA	NA	ATA4.1406.t1	EVM0024972.1	NA	NA	NA
8	NewAnc_2_772	AMK_2_3183	NA	p5sc00083.V1.gene425	LOC_Os01g19160	NA	Sb03g012040	NA	NA	NA	ATA4.1742.t1	EVM0020762.1	NA	Dr10947.1	NA
8	NewAnc_2_773	AMK_2_3184	NA	p5sc00134.V1.gene135	NA	NA	NA	NA	AGKpost_2_1977	NA	ATA11.364.t1.p1	NA	Dioal.11G089100	Dr11020.1	Sp08G01020
NA	NewAnc_2_774	AMK_2_3191	NA	p5sc00134.V1.gene144	NA	NA	NA	NA	NA	NA	NA	NA	NA	NA	Sp03G02340
8	NewAnc_2_775	AMK_2_3192	NA	p5sc00017.V1.gene577	NA	NA	NA	NA	AGKpost_9_906	NA	ATA4.1394.t1	EVM0010357.1	Dioal.01G013500	Dr15330.1	Sp03G02330
8	NewAnc_2_776	AMK_2_3193	SAnc1_2_92	p5sc00134.V1.gene145	LOC_Os03g05510|LOC_Os03g05500	Bradi1g75120	Sb01g046990|Sb01g047000	Aco010448|Aco006876	AGKpost_8_1075	AGKpre_7_584	ATA11.372.t1	NA	Dioal.02G048600	NA	Sp08G01000
NA	NewAnc_2_777	AMK_2_3194	SAnc1_2_27	p5sc00071.V1.gene247	NA	NA	NA	NA	AGKpost_4_703	AGKpre_3_726	NA	EVM0026894.1	Dioal.02G093000	Dr10966.1	NA
8	NewAnc_2_778	AMK_2_3195	NA	p5sc00134.V1.gene147	NA	NA	NA	NA	AGKpost_2_1979	NA	ATA11.373.t1	EVM0014156.1	Dioal.01G013300	Dr15328.1	Sp14G01650
NA	NewAnc_2_779	AMK_2_3197	NA	p5sc00134.V1.gene148	NA	NA	NA	NA	NA	NA	NA	EVM0007019.1	Dioal.11G088100	NA	NA
8	NewAnc_2_780	AMK_2_3198	SAnc1_2_91	p5sc00134.V1.gene149	NA	NA	NA	NA	AGKpost_2_1980	NA	ATA4.1386.t1	EVM0007964.1	Dioal.01G013200	Dr15327.1	NA
8	NewAnc_2_781	AMK_2_3199	NA	p5sc00017.V1.gene571	NA	NA	NA	NA	AGKpost_2_1983	NA	ATA4.1383.t1	EVM0010644.1	NA	NA	NA
8	NewAnc_2_782	AMK_2_3201	SAnc1_2_458	p5sc00134.V1.gene151	NA	NA	NA	NA	AGKpost_2_1981	NA	ATA4.1384.t1	EVM0019243.1	Dioal.11G088000	NA	Sp03G02070
NA	NewAnc_2_783	AMK_2_3203	NA	p5sc00134.V1.gene153	NA	NA	NA	NA	NA	NA	NA	NA	Dioal.11G087900	NA	NA
8	NewAnc_2_784	AMK_2_3204	NA	p5sc00134.V1.gene155	NA	NA	NA	NA	AGKpost_2_1984	NA	ATA4.1381.t1	EVM0005044.1	Dioal.01G013000	Dr15322.1	Sp03G02100
NA	NewAnc_2_785	AMK_2_3206	SAnc1_2_723	p5sc00017.V1.gene569	NA	NA	NA	NA	NA	NA	NA	NA	Dioal.01G012800	Dr15320.1	NA
8	NewAnc_2_786	AMK_2_3208	NA	p5sc00134.V1.gene164	NA	NA	NA	NA	AGKpost_8_1073	AGKpre_7_582	ATA4.1372.t1	NA	NA	NA	NA
8	NewAnc_2_787	AMK_2_3209	SAnc1_2_722	p5sc00017.V1.gene568	NA	NA	NA	NA	NA	NA	ATA11.383.t1.p1	EVM0019517.1	NA	NA	NA
8	NewAnc_2_788	AMK_2_3213	NA	p5sc00017.V1.gene515	NA	NA	NA	NA	AGKpost_2_1995	NA	ATA4.1453.t1	NA	Dioal.11G085800	NA	Sp18G00490
NA	NewAnc_2_789	AMK_2_3216	NA	p5sc00017.V1.gene512	NA	NA	NA	NA	NA	NA	NA	EVM0010616.1	NA	NA	NA
8	NewAnc_2_790	AMK_2_3217	SAnc1_2_565	p5sc00083.V1.gene457	NA	NA	NA	NA	NA	AGKpre_3_721	ATA11.90.t1	NA	NA	NA	NA
NA	NewAnc_2_791	AMK_2_3220	NA	p5sc00017.V1.gene510	NA	NA	NA	NA	NA	NA	NA	NA	Dioal.01G014500	NA	NA
NA	NewAnc_2_792	AMK_2_3221	NA	p5sc00134.V1.gene227	NA	NA	NA	NA	NA	NA	NA	NA	Dioal.11G085300	NA	Sp18G00440
NA	NewAnc_2_793	AMK_2_3222	NA	p5sc00017.V1.gene507	NA	NA	NA	NA	NA	NA	NA	NA	NA	NA	Sp03G01750
NA	NewAnc_2_794	AMK_2_3223	NA	p5sc00017.V1.gene506	NA	NA	NA	NA	NA	NA	NA	NA	Dioal.14G022600	Dr01795.1	NA
NA	NewAnc_2_795	AMK_2_3224	SAnc1_2_465	p5sc00017.V1.gene505	NA	NA	NA	NA	AGKpost_8_1063	AGKpre_7_572	NA	NA	Dioal.14G022500	Dr01796.1	Sp03G01730
NA	NewAnc_2_796	AMK_2_3225	NA	p5sc00134.V1.gene231	NA	NA	NA	NA	NA	NA	NA	EVM0018696.1	NA	NA	NA
NA	NewAnc_2_797	AMK_2_3226	NA	p5sc00017.V1.gene503	NA	NA	NA	NA	AGKpost_8_1062	AGKpre_7_571	NA	NA	Dioal.02G075000	NA	NA
8	NewAnc_2_798	AMK_2_3227	SAnc1_2_41	p5sc00071.V1.gene248	LOC_Os02g40830	Bradi3g49070	Sb04g026360	Aco007755	AGKpost_2_1135	AGKpre_3_724	ATA11.88.t1	NA	Dioal.02G093100	Dr10965.1	Sp03G00660
NA	NewAnc_2_799	AMK_2_3228	NA	p5sc00134.V1.gene243	LOC_Os03g01800	Bradi1g77990	Sb01g050070	Aco009326	NA	NA	NA	EVM0007121.1	Dioal.02G074800	NA	Sp03G02690
8	NewAnc_2_800	AMK_2_3229	NA	p5sc00017.V1.gene496	NA	NA	NA	NA	NA	NA	ATA4.1499.t1	NA	Dioal.01G015700	Dr22662.1	NA
8	NewAnc_2_801	AMK_2_3231	SAnc1_2_522	p5sc00017.V1.gene483	NA	NA	NA	NA	AGKpost_9_902	NA	ATA4.1496.t1	NA	Dioal.02G074600	Dr01758.1	Sp03G02750
8	NewAnc_2_802	AMK_2_3232	SAnc1_2_17	p5sc00017.V1.gene482	NA	NA	NA	NA	AGKpost_8_1061	AGKpre_7_570	ATA4.1487.t1	EVM0004556.1	Dioal.01G015600	Dr22661.1	Sp18G00860
NA	NewAnc_2_803	AMK_2_3234	NA	p5sc00017.V1.gene481	LOC_Os03g27550	Bradi1g24530	Sb01g033403	NA	NA	NA	NA	EVM0004870.1	Dioal.02G073800	NA	NA
NA	NewAnc_2_804	AMK_2_3236	NA	p5sc00017.V1.gene474	NA	NA	NA	NA	NA	NA	NA	NA	Dioal.14G027200	NA	NA
8	NewAnc_2_805	AMK_2_3237	SAnc1_1_527	p5sc00071.V1.gene399	NA	NA	NA	NA	NA	NA	ATA4.1865.t1	NA	NA	NA	NA
8	NewAnc_2_806	AMK_2_3238	NA	p5sc00017.V1.gene467	NA	NA	NA	NA	AGKpost_8_1060	AGKpre_7_569	ATA4.1477.t1	EVM0020295.1	Dioal.01G016400	NA	Sp03G02810
NA	NewAnc_2_807	AMK_2_3239	NA	p5sc00134.V1.gene271	NA	NA	NA	NA	NA	NA	NA	EVM0021630.1	Dioal.01G016200	NA	NA
NA	NewAnc_2_808	AMK_2_3240	NA	p5sc00134.V1.gene273	NA	NA	NA	NA	AGKpost_8_1058	NA	NA	NA	Dioal.11G084600	NA	NA
NA	NewAnc_2_809	AMK_2_3241	SAnc1_2_160	p5sc00134.V1.gene275	NA	NA	NA	NA	AGKpost_2_2001	NA	NA	EVM0005777.1	Dioal.01G017000	Dr14936.1	NA
NA	NewAnc_2_810	AMK_2_3242	NA	p5sc00134.V1.gene280	NA	NA	NA	NA	NA	NA	NA	EVM0021498.1	NA	NA	NA
NA	NewAnc_2_811	AMK_2_3244	NA	p5sc00134.V1.gene281	NA	NA	NA	NA	NA	NA	NA	NA	NA	NA	Sp03G02860
NA	NewAnc_2_812	AMK_2_3247	NA	p5sc00017.V1.gene444	NA	NA	NA	NA	NA	NA	NA	EVM0018192.1	Dioal.02G072100	NA	NA
8	NewAnc_2_813	AMK_2_3249	NA	p5sc00017.V1.gene443	NA	NA	NA	NA	NA	NA	ATA4.1468.t2	EVM0019010.1	Dioal.11G084500	NA	NA
8	NewAnc_2_814	AMK_2_3250	NA	p5sc00134.V1.gene285	LOC_Os01g17240	Bradi2g10810	Sb03g011370	Aco015378	NA	NA	ATA11.405.t1	EVM0014843.1	NA	Dr14937.1	Sp18G00820
8	NewAnc_2_815	AMK_2_3251	NA	p5sc00134.V1.gene288	NA	NA	NA	NA	NA	NA	ATA4.1355.t1	NA	NA	NA	NA
8	NewAnc_2_816	AMK_2_3253	SAnc1_2_637	p5sc00134.V1.gene291	LOC_Os02g44642	Bradi3g51380	Sb04g032420	Aco002654	NA	NA	ATA4.1354.2.p1	NA	Dioal.02G071800	Dr01763.1	NA
NA	NewAnc_2_817	AMK_2_3254	NA	p5sc00017.V1.gene442	NA	NA	NA	NA	NA	NA	NA	NA	NA	NA	Sp03G02870
8	NewAnc_2_818	AMK_2_3255	SAnc1_7_109	p5sc00134.V1.gene292	LOC_Os10g40020	Bradi3g32760	Sb01g029980	Aco003271	NA	NA	ATA11.407.t3	NA	Dioal.14G026400	NA	NA
8	NewAnc_2_819	AMK_2_3256	SAnc1_1_16	p5sc00017.V1.gene441	NA	NA	NA	NA	NA	NA	ATA4.1352.t1.p1	NA	Dioal.01G017500	NA	NA
8	NewAnc_2_820	AMK_2_3257	SAnc1_2_231	p5sc00134.V1.gene295	NA	NA	NA	NA	NA	NA	ATA11.408.t1	NA	Dioal.02G071000	NA	NA
8	NewAnc_2_821	AMK_2_3258	SAnc1_2_231	p5sc00017.V1.gene440	NA	NA	NA	NA	AGKpost_2_1999	NA	ATA4.1351.t1	NA	Dioal.14G026300	Dr01766.1	NA
8	NewAnc_2_822	AMK_2_3259	NA	p5sc00071.V1.gene396	NA	NA	NA	NA	NA	NA	ATA4.1864.t1	NA	NA	NA	Sp03G00060
8	NewAnc_2_823	AMK_2_3260	SAnc1_2_525	p5sc00017.V1.gene439	NA	NA	NA	NA	AGKpost_2_1998	NA	ATA4.1349.t1	EVM0024222.1	Dioal.11G084300	NA	NA
8	NewAnc_2_824	AMK_2_3263	SAnc1_2_162	p5sc00017.V1.gene434	NA	NA	NA	NA	NA	NA	ATA11.416.t4.p1	EVM0019535.2	Dioal.02G070700	NA	Sp03G02920
NA	NewAnc_2_825	AMK_2_3264	SAnc1_2_162	p5sc00017.V1.gene433	LOC_Os10g40130	Bradi3g32820	Sb01g029770	Aco011760	NA	NA	NA	EVM0004713.1	Dioal.11G083700	Dr01768.1	NA
NA	NewAnc_2_826	AMK_2_3267	NA	p5sc00017.V1.gene429	NA	NA	NA	NA	NA	NA	NA	EVM0000572.1	Dioal.01G019300	NA	NA
8	NewAnc_2_827	AMK_2_3269	SAnc1_2_369	p5sc00017.V1.gene427	NA	NA	NA	NA	NA	NA	ATA11.431.t1	NA	NA	NA	NA
8	NewAnc_2_828	AMK_2_3270	NA	p5sc00205.V1.gene30	NA	NA	NA	NA	NA	NA	ATA11.3.t1	NA	NA	NA	NA
8	NewAnc_2_829	AMK_2_3272	SAnc1_2_167	p5sc00017.V1.gene422	NA	NA	NA	NA	NA	NA	ATA4.1317.2.p1	EVM0003914.2	Dioal.11G082800	NA	NA
8	NewAnc_2_830	AMK_2_3273	NA	p5sc00017.V1.gene418	NA	NA	NA	NA	NA	NA	ATA4.1314.t1	NA	NA	NA	Sp03G03140
8	NewAnc_2_831	AMK_2_3274	SAnc1_6_131	p5sc00017.V1.gene417	LOC_Os02g44490	Bradi3g50990	Sb04g032530	Aco017114	AGKpost_4_1494	NA	ATA11.456.t1	NA	Dioal.11G082500	NA	NA
8	NewAnc_2_832	AMK_2_3275	NA	p5sc00017.V1.gene414	NA	NA	NA	NA	NA	NA	ATA11.471.t1	NA	NA	NA	NA
8	NewAnc_2_833	AMK_2_3276	SAnc1_2_349	p5sc00017.V1.gene413	NA	NA	NA	NA	AGKpost_4_1492	NA	ATA4.1306.t1	EVM0012283.1	Dioal.11G081800	NA	Sp03G03240
8	NewAnc_2_834	AMK_2_3277	SAnc1_2_668	p5sc00103.V1.gene361	NA	NA	NA	NA	NA	NA	ATA11.605.t1.p1	NA	Dioal.11G060700	NA	NA
8	NewAnc_2_835	AMK_2_3278	NA	p5sc00017.V1.gene406	NA	NA	NA	NA	AGKpost_4_786	NA	ATA11.561.t1	NA	NA	NA	NA
8	NewAnc_2_836	AMK_2_3279	SAnc1_2_359	p5sc00017.V1.gene405	LOC_Os02g42890	Bradi3g50010	Sb04g033650	Aco016292	NA	NA	ATA11.493.t1	EVM0012333.1	NA	NA	Sp03G03310
8	NewAnc_2_837	AMK_2_3280	NA	p5sc00017.V1.gene399	NA	NA	NA	NA	NA	NA	ATA11.498.t1	NA	NA	NA	Sp03G03340
NA	NewAnc_2_838	AMK_2_3282	NA	p5sc00017.V1.gene397	NA	NA	NA	NA	NA	NA	NA	NA	Dioal.11G081400	Dr07107.1	NA
8	NewAnc_2_839	AMK_2_3287	NA	p5sc00017.V1.gene384	NA	NA	NA	NA	AGKpost_4_1488	NA	ATA11.570.t1	EVM0027221.1	Dioal.11G081000	NA	NA
8	NewAnc_2_840	AMK_2_3288	SAnc1_2_353	p5sc00017.V1.gene382	NA	NA	NA	NA	NA	NA	ATA4.1274.t4	EVM0003701.1	NA	NA	NA
8	NewAnc_2_841	AMK_2_3289	SAnc1_2_354	p5sc00017.V1.gene380	NA	NA	NA	NA	AGKpost_4_1484	NA	ATA4.1267.t1	EVM0012419.1	NA	NA	NA
NA	NewAnc_2_842	AMK_2_3291	NA	p5sc00017.V1.gene378	NA	NA	NA	NA	NA	NA	NA	NA	Dioal.11G075500	NA	NA
8	NewAnc_2_843	AMK_2_3292	NA	p5sc00205.V1.gene43	NA	NA	NA	NA	NA	NA	ATA4.1863.t1	NA	NA	NA	NA
8	NewAnc_2_844	AMK_2_3296	NA	p5sc00017.V1.gene370	NA	NA	NA	NA	NA	NA	ATA11.519.t1	EVM0024122.1	Dioal.11G077200	NA	Sp03G03540
NA	NewAnc_2_845	AMK_2_3297	NA	p5sc00017.V1.gene369	NA	NA	NA	NA	AGKpost_4_1482	NA	NA	EVM0026330.1	NA	NA	NA
8	NewAnc_2_846	AMK_2_3298	NA	p5sc00017.V1.gene368	LOC_Os11g47820	Bradi4g09230	Sb05g027690	Aco000517	NA	NA	ATA4.1262.t1	EVM0008315.1	Dioal.11G077500	NA	NA
8	NewAnc_2_847	AMK_2_3299	NA	p5sc00017.V1.gene364	NA	NA	NA	NA	NA	NA	ATA11.515.1.p1	EVM0005456.1	Dioal.11G079000	NA	NA
8	NewAnc_2_848	AMK_2_3301	SAnc1_2_402|SAnc1_7_32	p5sc00017.V1.gene362	LOC_Os04g44830|LOC_Os12g08730	Bradi5g16550|Bradi4g40800	Sb06g023440|Sb08g005260	Aco003312|Aco009291	NA	NA	ATA11.521.t1	EVM0000798.1	Dioal.11G077100	NA	Sp03G03550
NA	NewAnc_2_849	AMK_2_3306	NA	p5sc00017.V1.gene356	NA	NA	NA	NA	NA	NA	NA	EVM0017255.1	Dioal.11G076700	NA	NA
NA	NewAnc_2_850	AMK_2_3307	SAnc1_2_618	p5sc00017.V1.gene354	LOC_Os03g22890	Bradi1g62330	Sb01g035280	Aco009289	NA	NA	NA	NA	Dioal.01G052100	NA	NA
8	NewAnc_2_851	AMK_2_3308	SAnc1_2_618	p5sc00017.V1.gene353	NA	NA	NA	NA	NA	NA	ATA4.1249.t1	NA	NA	NA	NA
8	NewAnc_2_852	AMK_2_3309	SAnc1_2_542	p5sc00017.V1.gene350	NA	NA	NA	NA	AGKpost_4_1473	NA	ATA4.1246.t1	EVM0013605.1	Dioal.01G051900	NA	Sp03G03650
8	NewAnc_2_853	AMK_2_3310	SAnc1_2_400	p5sc00017.V1.gene349	NA	NA	NA	NA	AGKpost_4_767	NA	ATA4.1244.t1	EVM0010020.1	Dioal.01G051800	NA	NA
8	NewAnc_2_854	AMK_2_3311	SAnc1_2_543	p5sc00103.V1.gene348	LOC_Os10g35670|LOC_Os07g46700	Bradi3g30040|Bradi1g18760	Sb01g018050|Sb02g042010	Aco009286|Aco007642	AGKpost_10_369	AGKpre_5_188	ATA11.579.1.p1	EVM0026687.1	Dioal.14G117800	NA	Sp03G03670
8	NewAnc_2_855	AMK_2_3312	SAnc1_2_544	p5sc00103.V1.gene345	NA	NA	NA	NA	NA	NA	ATA11.583.1.p1	NA	Dioal.11G060600	NA	NA
NA	NewAnc_2_856	AMK_2_3319	NA	p5sc00017.V1.gene345	NA	NA	NA	NA	AGKpost_10_367	AGKpre_5_186	NA	EVM0016178.1	Dioal.14G118000	NA	Sp03G03700
8	NewAnc_2_857	AMK_2_3320	SAnc1_2_617	p5sc00103.V1.gene324	LOC_Os11g41820	Bradi4g12260|Bradi4g38060	Sb05g026786|Sb05g026740	Aco000081|Aco010297	NA	NA	ATA4.1241.t3	NA	NA	NA	NA
NA	NewAnc_2_858	AMK_2_3321	SAnc1_2_545	p5sc00017.V1.gene343	LOC_Os03g58170|LOC_Os11g05050	Bradi1g05540	Sb01g005240|Sb05g002860	Aco010298|Aco007274	AGKpost_4_1471	NA	NA	EVM0016044.1	Dioal.11G060900	NA	Sp03G03710
NA	NewAnc_2_859	AMK_2_3322	NA	p5sc00017.V1.gene342	NA	NA	NA	NA	NA	NA	NA	EVM0003030.1	Dioal.11G061200	NA	NA
NA	NewAnc_2_860	AMK_2_3323	NA	p5sc00017.V1.gene341	NA	NA	NA	NA	NA	NA	NA	EVM0021011.1	Dioal.11G061300	NA	Sp03G03750
8	NewAnc_2_861	AMK_2_3324	SAnc1_2_616	p5sc00103.V1.gene313	NA	NA	NA	NA	AGKpost_4_763	NA	ATA4.1237.t1	EVM0015629.1	Dioal.11G061400	NA	Sp03G03760
NA	NewAnc_2_862	AMK_2_3327	NA	p5sc00017.V1.gene340	NA	NA	NA	NA	AGKpost_2_2011	AGKpre_5_179	NA	NA	Dioal.14G118600	NA	NA
NA	NewAnc_2_863	AMK_2_3328	NA	p5sc00017.V1.gene339	NA	NA	NA	NA	AGKpost_4_1468	NA	NA	EVM0020119.1	Dioal.19G078600	NA	Sp03G03780
NA	NewAnc_2_864	AMK_2_3329	NA	p5sc00103.V1.gene308	NA	NA	NA	NA	NA	NA	NA	EVM0005823.1	NA	NA	NA
NA	NewAnc_2_865	AMK_2_3330	SAnc1_2_669	p5sc00017.V1.gene337	NA	NA	NA	NA	AGKpost_2_2012	NA	NA	EVM0005535.1	Dioal.01G051400	Dr05274.1	NA
NA	NewAnc_2_866	AMK_2_3331	NA	p5sc00103.V1.gene306	NA	NA	NA	NA	NA	NA	NA	EVM0026045.1	Dioal.19G078400	NA	Sp03G03790
NA	NewAnc_2_867	AMK_2_3333	NA	p5sc00103.V1.gene301	LOC_Os02g42590	NA	Sb04g027190	Aco010305	AGKpost_2_1196	NA	NA	EVM0003614.1	Dioal.19G079600	NA	Sp03G03820
NA	NewAnc_2_868	AMK_2_3334	NA	p5sc00103.V1.gene298	NA	NA	NA	NA	NA	NA	NA	EVM0021283.1	Dioal.14G119200	NA	NA
2	NewAnc_2_869	AMK_2_3335	SAnc1_2_589	p5sc00017.V1.gene330	NA	NA	NA	NA	NA	NA	ATA6.2.t1	EVM0022091.1	Dioal.01G051100	NA	Sp03G03880
NA	NewAnc_2_870	AMK_2_3337	SAnc1_2_612	p5sc00103.V1.gene289	LOC_Os10g35190	Bradi3g29854	Sb01g018350	Aco009279	AGKpost_10_351	AGKpre_5_170	NA	EVM0028647.1	Dioal.14G119600	NA	NA
2	NewAnc_2_871	AMK_2_3339	SAnc1_2_670	p5sc00103.V1.gene285	NA	NA	NA	NA	NA	NA	ATA6.8.t1	EVM0007802.1	Dioal.11G062100	NA	NA
2	NewAnc_2_872	AMK_2_3341	SAnc1_2_670	p5sc00103.V1.gene281	NA	NA	NA	NA	NA	NA	ATA6.9.t1	EVM0014962.1	Dioal.01G050400	Dr05278.1	NA
NA	NewAnc_2_873	AMK_2_3342	NA	p5sc00103.V1.gene280	NA	NA	NA	NA	AGKpost_2_2013	NA	NA	NA	NA	NA	Sp03G03910
NA	NewAnc_2_874	AMK_2_3343	SAnc1_2_670	p5sc00017.V1.gene325	LOC_Os10g35150	Bradi3g29840	Sb01g018380	Aco007659	AGKpost_10_349	AGKpre_5_167	NA	EVM0023226.1	Dioal.01G050700	Dr05277.1	NA
NA	NewAnc_2_875	AMK_2_3346	SAnc1_2_671	p5sc00017.V1.gene321	NA	NA	NA	NA	AGKpost_4_1459	NA	NA	EVM0005442.1	Dioal.01G050300	Dr05279.1	Sp14G02270
NA	NewAnc_2_876	AMK_2_3348	NA	p5sc00103.V1.gene275	NA	NA	NA	NA	NA	NA	NA	EVM0010628.1	NA	NA	NA
2	NewAnc_2_877	AMK_2_3349	SAnc1_2_672	p5sc00103.V1.gene274	NA	NA	NA	NA	NA	NA	ATA6.18.t1	NA	NA	NA	Sp03G03940
2	NewAnc_2_878	AMK_2_3350	SAnc1_2_674	p5sc00017.V1.gene317	NA	NA	NA	NA	NA	NA	ATA6.27.t1	EVM0017355.1	Dioal.11G062600	NA	NA
NA	NewAnc_2_879	AMK_2_3354	NA	p5sc00103.V1.gene270	NA	NA	NA	NA	NA	NA	NA	NA	Dioal.11G062500	NA	NA
2	NewAnc_2_880	AMK_2_3356	SAnc1_2_408	p5sc00017.V1.gene315	NA	Bradi3g29620	Sb01g018550	Aco010315	AGKpost_10_335	AGKpre_5_153	ATA6.31.t1	EVM0012514.1	NA	NA	NA
2	NewAnc_2_881	AMK_2_3358	SAnc1_2_598	p5sc00017.V1.gene314	NA	NA	NA	NA	AGKpost_4_752	NA	ATA6.34.t1	EVM0023327.1	NA	Dr01708.1	NA
NA	NewAnc_2_882	AMK_2_3359	NA	p5sc00103.V1.gene255	NA	NA	NA	NA	NA	NA	NA	NA	Dioal.11G062700	NA	NA
2	NewAnc_2_883	AMK_2_3360	SAnc1_2_597	p5sc00103.V1.gene254	NA	NA	NA	NA	NA	NA	ATA6.61.t1	EVM0026365.1	NA	NA	Sp03G04020
2	NewAnc_2_884	AMK_2_3361	SAnc1_2_598	p5sc00017.V1.gene313	NA	NA	NA	NA	AGKpost_2_2015	NA	ATA6.62.t1	NA	Dioal.01G049800	Dr05282.1	NA
2	NewAnc_2_885	AMK_2_3362	SAnc1_2_605	p5sc00017.V1.gene310	NA	NA	NA	NA	NA	NA	ATA6.41.t1	EVM0018329.1	Dioal.11G062800	NA	Sp03G04080
3	NewAnc_3_1	AMK_3_3364	SAnc1_4_511	p5sc00099.V1.gene13|p5sc00084.V1.gene433	NA	NA	NA	NA	AGKpost_1_2025	AGKpre_1_2149	ATA10.1139.t1	EVM0013268.2	Dioal.12G092500	NA	Sp07G09410
3	NewAnc_3_2	AMK_3_3365	NA	p5sc00084.V1.gene434	NA	NA	NA	NA	AGKpost_3_816	AGKpre_1_2147	ATA10.1140.t1	EVM0019451.3	Dioal.12G092400	Dr21223.1	NA
3	NewAnc_3_3	AMK_3_3366	SAnc1_4_511	p5sc00112.V1.gene255	LOC_Os05g38250|LOC_Os01g62850	Bradi2g54880	Sb09g022380|Sb03g039750	Aco001416|Aco014158	NA	NA	ATA8.1736.t1	EVM0010546.1	Dioal.07G132100	Dr20114.1	NA
3	NewAnc_3_4	AMK_3_3369	NA	p5sc00099.V1.gene15|p5sc00112.V1.gene256	NA	NA	NA	NA	AGKpost_1_2024	NA	ATA8.1737.t1	EVM0012952.1	Dioal.18G112900	NA	Sp02G14620
NA	NewAnc_3_5	AMK_3_3372	NA	p5sc00112.V1.gene262	NA	NA	NA	NA	AGKpost_1_144	AGKpre_1_53	NA	NA	Dioal.18G113000	Dr21222.1	NA
3	NewAnc_3_6	AMK_3_3373	NA	p5sc00112.V1.gene264	NA	NA	NA	NA	AGKpost_1_2022	AGKpre_1_2145	ATA10.1150.t1	EVM0001106.1	Dioal.18G113100	Dr21221.1	NA
3	NewAnc_3_7	AMK_3_3376	NA	p5sc00112.V1.gene269	NA	NA	NA	NA	AGKpost_1_2021	AGKpre_1_2143	ATA8.1727.t1	EVM0004680.1	Dioal.09G080400	Dr18184.1	NA
NA	NewAnc_3_8	AMK_3_3378	SAnc1_4_515	p5sc00084.V1.gene444	NA	NA	NA	NA	NA	NA	NA	EVM0002864.1	Dioal.09G080300	Dr18185.1	NA
3	NewAnc_3_9	AMK_3_3379	NA	p5sc00099.V1.gene36	LOC_Os01g62800	Bradi2g54840	Sb03g039680	Aco015431	AGKpost_1_1935	AGKpre_1_2033	ATA8.1723.t1	NA	Dioal.09G080200	NA	NA
3	NewAnc_3_10	AMK_3_3380	NA	p5sc00099.V1.gene42	LOC_Os09g15670|LOC_Os01g62760|LOC_Os01g46760	Bradi4g28100|Bradi2g54810|Bradi2g45470	Sb02g022090|Sb03g039630|Sb03g029890	Aco015432	NA	NA	ATA10.1131.t1	EVM0021409.1	Dioal.18G112600	NA	NA
NA	NewAnc_3_11	AMK_3_3382	NA	p5sc00069.V1.gene102|p5sc00084.V1.gene446	NA	NA	NA	NA	NA	NA	NA	EVM0011281.1	NA	NA	NA
NA	NewAnc_3_12	AMK_3_3383	NA	p5sc00099.V1.gene47	NA	NA	NA	NA	NA	NA	NA	EVM0007636.1	NA	NA	NA
3	NewAnc_3_13	AMK_3_3385	NA	p5sc00112.V1.gene276	NA	NA	NA	NA	AGKpost_1_2020	AGKpre_1_2142	ATA10.1133.t1	EVM0004652.1	Dioal.07G131700	Dr20116.1	Sp02G14580
NA	NewAnc_3_14	AMK_3_3389	NA	p5sc00069.V1.gene114	NA	NA	NA	NA	NA	NA	NA	EVM0007742.1	NA	NA	Sp02G14530
NA	NewAnc_3_15	AMK_3_3390	NA	p5sc00069.V1.gene118|p5sc00084.V1.gene457	NA	NA	NA	NA	NA	NA	NA	NA	Dioal.12G091700	NA	NA
3	NewAnc_3_16	AMK_3_3391	NA	p5sc00099.V1.gene56	NA	NA	NA	NA	AGKpost_3_822	NA	ATA8.1714.t1	EVM0019128.1	Dioal.18G111800	Dr21240.1	Sp02G14520
3	NewAnc_3_17	AMK_3_3394	SAnc1_4_516	p5sc00069.V1.gene126	NA	NA	NA	NA	NA	NA	ATA8.1713.t1	EVM0027952.1	Dioal.12G091600	NA	NA
NA	NewAnc_3_18	AMK_3_3396	NA	p5sc00099.V1.gene60	NA	NA	NA	NA	NA	NA	NA	EVM0028587.1	Dioal.12G091500	NA	NA
NA	NewAnc_3_19	AMK_3_3397	SAnc1_2_724	p5sc00069.V1.gene130	NA	NA	NA	NA	NA	NA	NA	EVM0017912.1	Dioal.12G091400	Dr21241.1	NA
3	NewAnc_3_20	AMK_3_3398	NA	p5sc00069.V1.gene131	NA	NA	NA	NA	NA	NA	ATA8.1710.t1	EVM0024733.1	Dioal.18G111600	Dr21242.1	Sp07G09330
NA	NewAnc_3_21	AMK_3_3399	NA	p5sc00099.V1.gene63|p5sc00084.V1.gene459	NA	NA	NA	NA	AGKpost_1_2017	AGKpre_1_2138	NA	NA	Dioal.07G131000	NA	NA
NA	NewAnc_3_22	AMK_3_3400	SAnc1_4_518	p5sc00069.V1.gene134|p5sc00084.V1.gene462	NA	NA	NA	NA	NA	NA	NA	NA	Dioal.18G111100	Dr21243.1	NA
3	NewAnc_3_23	AMK_3_3401	SAnc1_4_518	p5sc00069.V1.gene135	NA	NA	NA	NA	NA	NA	ATA8.1707.t2	EVM0018340.1	Dioal.18G111500	NA	Sp02G14490
3	NewAnc_3_24	AMK_3_3403	SAnc1_4_518	p5sc00069.V1.gene136|p5sc00084.V1.gene463	NA	NA	NA	NA	NA	NA	ATA10.1121.t1	EVM0003499.1	Dioal.07G130900	Dr20124.1	Sp07G09310
NA	NewAnc_3_25	AMK_3_3406	SAnc1_4_714	p5sc00112.V1.gene284	NA	NA	NA	NA	NA	NA	NA	NA	Dioal.07G131600	Dr20117.1	Sp02G14570
NA	NewAnc_3_26	AMK_3_3407	NA	p5sc00099.V1.gene70	NA	NA	NA	NA	NA	NA	NA	NA	NA	NA	Sp02G14460
NA	NewAnc_3_27	AMK_3_3408	NA	p5sc00003.V1.gene3	NA	NA	NA	NA	AGKpost_5_764	AGKpre_1_2144	NA	NA	Dioal.12G091000	NA	Sp07G09280
NA	NewAnc_3_28	AMK_3_3409	SAnc1_4_519	p5sc00069.V1.gene139	NA	NA	NA	NA	NA	NA	NA	NA	Dioal.07G130300	Dr20127.1	NA
3	NewAnc_3_29	AMK_3_3410	SAnc1_4_844	p5sc00003.V1.gene4	NA	NA	NA	NA	NA	NA	ATA10.1114.t2.p1	NA	NA	NA	NA
3	NewAnc_3_30	AMK_3_3412	NA	p5sc00003.V1.gene5	NA	NA	NA	NA	NA	NA	ATA10.1113.t1	EVM0026120.1	Dioal.18G111000	NA	NA
3	NewAnc_3_31	AMK_3_3415	SAnc1_4_520	p5sc00099.V1.gene71	NA	NA	NA	NA	NA	NA	ATA10.1115.t1.p1	EVM0011504.1	Dioal.12G090900	NA	Sp07G09260
3	NewAnc_3_32	AMK_3_3416	SAnc1_4_843	p5sc00003.V1.gene6	NA	NA	NA	NA	NA	NA	ATA8.1702.t1	EVM0027107.1	Dioal.12G090700	NA	NA
NA	NewAnc_3_33	AMK_3_3418	NA	p5sc00099.V1.gene75	NA	NA	NA	NA	NA	NA	NA	NA	Dioal.12G022100	NA	NA
3	NewAnc_3_34	AMK_3_3419	NA	p5sc00069.V1.gene146	NA	NA	NA	NA	AGKpost_3_826	NA	ATA8.1703.t1	NA	NA	NA	Sp02G14430
3	NewAnc_3_35	AMK_3_3420	NA	p5sc00099.V1.gene77	NA	NA	NA	NA	NA	NA	ATA10.1112.t1	EVM0023103.1	NA	NA	NA
3	NewAnc_3_36	AMK_3_3421	SAnc1_4_843	p5sc00099.V1.gene78	NA	NA	NA	NA	AGKpost_1_2591	NA	ATA10.1111.t1	EVM0016424.1	Dioal.07G129900	Dr20129.1	NA
3	NewAnc_3_37	AMK_3_3422	NA	p5sc00069.V1.gene149|p5sc00003.V1.gene8	NA	NA	NA	NA	AGKpost_3_827	NA	ATA8.1701.t1	EVM0025546.1	Dioal.18G110900	NA	Sp07G09250
NA	NewAnc_3_38	AMK_3_3423	NA	p5sc00003.V1.gene10	NA	NA	NA	NA	NA	NA	NA	NA	NA	Dr18194.1	NA
3	NewAnc_3_39	AMK_3_3424	NA	p5sc00099.V1.gene79	NA	NA	NA	NA	AGKpost_5_47	NA	ATA10.1110.t3	EVM0022337.1	Dioal.18G110800	NA	Sp02G14410
NA	NewAnc_3_40	AMK_3_3425	NA	p5sc00112.V1.gene295	LOC_Os05g38290	NA	Sb09g022410	Aco016843	AGKpost_1_2018	AGKpre_1_2140	NA	NA	Dioal.09G080000	NA	NA
3	NewAnc_3_41	AMK_3_3426	NA	p5sc00099.V1.gene87	NA	NA	NA	NA	NA	NA	ATA8.1698.t1.p1	EVM0004791.1	Dioal.07G129700	NA	NA
NA	NewAnc_3_42	AMK_3_3427	NA	p5sc00003.V1.gene11	NA	NA	NA	NA	AGKpost_5_37	NA	NA	NA	Dioal.09G078900	NA	NA
3	NewAnc_3_43	AMK_3_3428	SAnc1_4_416	p5sc00069.V1.gene166	NA	NA	NA	NA	AGKpost_3_830	NA	ATA8.1695.t1	NA	Dioal.12G090500	Dr20134.1	Sp02G14390
NA	NewAnc_3_44	AMK_3_3430	NA	p5sc00069.V1.gene167	NA	NA	NA	NA	NA	NA	NA	EVM0004449.1	Dioal.07G129400	NA	NA
NA	NewAnc_3_45	AMK_3_3431	SAnc1_1_16	p5sc00003.V1.gene17	NA	NA	NA	NA	AGKpost_5_765	NA	NA	EVM0025967.1	Dioal.09G078800	Dr18147.1	NA
NA	NewAnc_3_46	AMK_3_3432	SAnc1_4_870	p5sc00069.V1.gene168	LOC_Os05g38390|LOC_Os01g62600	Bradi2g23370|Bradi2g54740	Sb09g022460|Sb03g039570	Aco005369|Aco001603	NA	NA	NA	EVM0024956.1	Dioal.12G090400	Dr13071.1	NA
3	NewAnc_3_47	AMK_3_3433	NA	p5sc00112.V1.gene301	LOC_Os11g43360	Bradi4g11360	Sb05g004530	Aco001422	AGKpost_3_818	NA	ATA8.1718.t1	EVM0017959.1	NA	Dr18189.1	NA
3	NewAnc_3_48	AMK_3_3434	NA	p5sc00069.V1.gene174	NA	NA	NA	NA	AGKpost_1_2592	NA	ATA8.1694.1.p1	EVM0021631.1	Dioal.07G129200	Dr20135.1	Sp07G09230
3	NewAnc_3_49	AMK_3_3435	NA	p5sc00003.V1.gene19	NA	NA	NA	NA	NA	NA	ATA10.1107.t1	EVM0023745.1	Dioal.18G110700	Dr20131.1	Sp07G09240
NA	NewAnc_3_50	AMK_3_3436	NA	p5sc00099.V1.gene97	NA	NA	NA	NA	AGKpost_3_834	AGKpre_1_2126	NA	NA	Dioal.12G095800	NA	NA
3	NewAnc_3_51	AMK_3_3437	NA	p5sc00003.V1.gene23	NA	NA	NA	NA	AGKpost_5_768	NA	ATA8.1691.t2.p1	NA	Dioal.07G129300	NA	NA
NA	NewAnc_3_52	AMK_3_3438	SAnc1_4_841	p5sc00069.V1.gene177	NA	NA	NA	NA	AGKpost_3_833	NA	NA	EVM0025075.1	Dioal.07G129000	Dr20137.1	Sp07G09210
NA	NewAnc_3_53	AMK_3_3440	SAnc1_4_870	p5sc00069.V1.gene179	LOC_Os01g61160	Bradi2g53800	Sb03g038550	Aco011104	AGKpost_5_770	AGKpre_1_2131	NA	EVM0004808.1	Dioal.07G128800	NA	Sp07G09600
3	NewAnc_3_54	AMK_3_3441	NA	p5sc00112.V1.gene347	NA	NA	NA	NA	NA	NA	ATA8.1720.1.p1	NA	NA	NA	NA
NA	NewAnc_3_55	AMK_3_3444	SAnc1_4_10	p5sc00069.V1.gene183	NA	NA	NA	NA	AGKpost_1_148	AGKpre_1_49	NA	NA	Dioal.18G110200	Dr10916.1	NA
3	NewAnc_3_56	AMK_3_3445	SAnc1_4_417	p5sc00003.V1.gene28	NA	Bradi2g23380	Sb09g022450	Aco015445	AGKpost_5_767	AGKpre_1_2137	ATA8.1693.t3	EVM0024980.1	Dioal.09G078500	Dr02362.1	Sp02G14370
NA	NewAnc_3_57	AMK_3_3447	NA	p5sc00003.V1.gene30	NA	NA	NA	NA	AGKpost_1_2008	NA	NA	NA	Dioal.07G135700	Dr20138.1	NA
3	NewAnc_3_58	AMK_3_3448	SAnc1_4_418	p5sc00069.V1.gene184	NA	NA	NA	NA	NA	NA	ATA8.1689.t1	NA	NA	NA	NA
NA	NewAnc_3_59	AMK_3_3449	NA	p5sc00112.V1.gene352	NA	NA	NA	NA	NA	NA	NA	EVM0013687.1	Dioal.07G131400	Dr20119.1	NA
NA	NewAnc_3_60	AMK_3_3450	NA	p5sc00003.V1.gene32	NA	NA	NA	NA	AGKpost_1_2012	NA	NA	EVM0006100.1	Dioal.07G128900	NA	NA
NA	NewAnc_3_61	AMK_3_3451	NA	p5sc00069.V1.gene185|p5sc00003.V1.gene42	NA	NA	NA	NA	NA	NA	NA	EVM0026591.1	Dioal.09G078400	NA	Sp02G14350
3	NewAnc_3_62	AMK_3_3452	SAnc1_4_9	p5sc00069.V1.gene186	NA	NA	NA	NA	NA	NA	ATA10.1095.t1	EVM0017220.1	Dioal.12G089900	NA	Sp02G14340
3	NewAnc_3_63	AMK_3_3453	SAnc1_4_418	p5sc00069.V1.gene187|p5sc00003.V1.gene46	NA	NA	NA	NA	AGKpost_1_2593	NA	ATA8.1688.t1	EVM0006841.1	Dioal.09G078300	Dr02363.1	NA
NA	NewAnc_3_64	AMK_3_3454	SAnc1_4_840	p5sc00560.V1.gene7	LOC_Os12g38480	NA	Sb08g018930	Aco014175	AGKpost_12_415	NA	NA	NA	Dioal.09G078100	NA	NA
3	NewAnc_3_65	AMK_3_3455	NA	p5sc00099.V1.gene104	LOC_Os05g38400|LOC_Os01g62500	Bradi2g23357	Sb09g022490|Sb03g039540	Aco014171|Aco025252	AGKpost_5_769	AGKpre_1_2129	ATA10.1094.t1	EVM0022762.1	Dioal.07G128700	Dr13070.1	NA
3	NewAnc_3_66	AMK_3_3456	SAnc1_4_840	p5sc00003.V1.gene47	NA	NA	NA	NA	NA	NA	ATA8.1687.t1	EVM0019398.5	Dioal.09G078200	Dr02364.1	Sp07G09190
3	NewAnc_3_67	AMK_3_3457	NA	p5sc00099.V1.gene107	NA	NA	NA	NA	AGKpost_3_835	NA	ATA8.1686.t1	EVM0023221.1	Dioal.07G128600	Dr10915.1	NA
NA	NewAnc_3_68	AMK_3_3458	NA	p5sc00069.V1.gene190	NA	NA	NA	NA	NA	NA	NA	NA	Dioal.18G110000	NA	NA
3	NewAnc_3_69	AMK_3_3459	SAnc1_4_839	p5sc00069.V1.gene194|p5sc00003.V1.gene48	NA	NA	NA	NA	AGKpost_5_49	NA	ATA8.1685.t1	EVM0017377.1	Dioal.12G089800	NA	Sp02G14330
NA	NewAnc_3_70	AMK_3_3460	NA	p5sc00003.V1.gene49	NA	NA	NA	NA	AGKpost_1_2009	AGKpre_1_2127	NA	EVM0027012.1	NA	NA	NA
3	NewAnc_3_71	AMK_3_3461	SAnc1_4_838	p5sc00560.V1.gene11	LOC_Os01g62460|LOC_Os12g38490	Bradi2g54670|Bradi4g03867	Sb03g039510|Sb08g018940	Aco000510	AGKpost_1_2007	AGKpre_1_2125	ATA8.1683.t1	EVM0006243.1	Dioal.12G089500	Dr10913.1	NA
3	NewAnc_3_72	AMK_3_3463	NA	p5sc00560.V1.gene19	NA	NA	NA	NA	AGKpost_1_2594	NA	ATA10.1093.3.p1	EVM0000929.1	NA	NA	NA
3	NewAnc_3_73	AMK_3_3465	SAnc1_4_838	p5sc00099.V1.gene110	NA	NA	NA	NA	NA	NA	ATA10.1091.t1	EVM0014691.1	Dioal.07G128500	NA	NA
NA	NewAnc_3_74	AMK_3_3466	NA	p5sc00560.V1.gene22	NA	NA	NA	NA	AGKpost_1_2010	NA	NA	NA	Dioal.18G110100	NA	NA
3	NewAnc_3_75	AMK_3_3469	NA	p5sc00200.V1.gene31	NA	NA	NA	NA	AGKpost_5_777	AGKpre_1_2113	ATA10.1048.t1	EVM0018066.1	Dioal.12G086500	Dr10898.1	NA
3	NewAnc_3_76	AMK_3_3470	NA	p5sc00200.V1.gene32	NA	NA	NA	NA	NA	NA	ATA8.1607.t1	EVM0028022.1	Dioal.07G124700	Dr13043.1	Sp02G13850
NA	NewAnc_3_77	AMK_3_3471	SAnc1_4_418	p5sc00069.V1.gene206	NA	NA	NA	NA	NA	NA	NA	NA	Dioal.12G089400	Dr12730.1	NA
NA	NewAnc_3_78	AMK_3_3473	NA	p5sc00069.V1.gene207	NA	NA	NA	NA	NA	NA	NA	NA	Dioal.12G089300	NA	NA
NA	NewAnc_3_79	AMK_3_3474	NA	p5sc00200.V1.gene49	NA	Bradi2g54600|Bradi2g23260	Sb03g039390|Sb09g022570	Aco015461|Aco000524	NA	NA	NA	NA	Dioal.18G107400	NA	NA
3	NewAnc_3_80	AMK_3_3475	SAnc1_4_8	p5sc00003.V1.gene58	NA	NA	NA	NA	NA	NA	ATA10.1090.t1	EVM0005149.1	NA	Dr10910.1	NA
3	NewAnc_3_81	AMK_3_3476	SAnc1_4_7	p5sc00099.V1.gene115	NA	NA	NA	NA	AGKpost_3_836	NA	ATA10.1089.t1	EVM0010421.1	Dioal.18G109700	Dr10911.1	Sp02G14300
3	NewAnc_3_82	AMK_3_3478	NA	p5sc00200.V1.gene61	NA	NA	NA	NA	AGKpost_3_841	NA	ATA10.1044.t1	EVM0024301.1	Dioal.09G076100	Dr12738.1	NA
3	NewAnc_3_83	AMK_3_3479	SAnc1_4_8	p5sc00099.V1.gene117	NA	NA	NA	NA	NA	NA	ATA8.1682.t1	EVM0027904.1	Dioal.07G128400	Dr13069.1	NA
3	NewAnc_3_84	AMK_3_3480	SAnc1_4_545	p5sc00200.V1.gene70	NA	NA	NA	NA	AGKpost_1_162	AGKpre_1_35	ATA8.1618.t2	EVM0015962.1	Dioal.18G107600	Dr10903.1	Sp07G09070
3	NewAnc_3_85	AMK_3_3481	NA	p5sc00200.V1.gene82	NA	NA	NA	NA	NA	NA	ATA8.1654.t1	EVM0012976.1	Dioal.12G087700	Dr02375.1	Sp02G14080
3	NewAnc_3_86	AMK_3_3482	SAnc1_4_6	p5sc00069.V1.gene220	NA	NA	NA	NA	AGKpost_5_51	NA	ATA8.1678.2.p1	EVM0017161.1	Dioal.07G128300	Dr13068.1	NA
3	NewAnc_3_87	AMK_3_3486	SAnc1_4_5	p5sc00069.V1.gene222|p5sc00003.V1.gene63	NA	NA	NA	NA	NA	NA	ATA10.1086.1.p1	EVM0024269.1	Dioal.07G128200	NA	NA
3	NewAnc_3_88	AMK_3_3492	SAnc1_6_516	p5sc00069.V1.gene225	LOC_Os03g05110	Bradi1g75450	Sb01g047270	Aco014628	NA	NA	ATA10.1085.t1	EVM0024212.1	NA	NA	NA
3	NewAnc_3_89	AMK_3_3493	SAnc1_4_4	p5sc00003.V1.gene69	NA	NA	NA	NA	AGKpost_1_2006	AGKpre_1_2124	ATA8.1676.t3	NA	Dioal.09G077600	Dr02367.1	NA
NA	NewAnc_3_90	AMK_3_3494	NA	p5sc00099.V1.gene121	NA	NA	NA	NA	NA	NA	NA	EVM0024252.1	Dioal.12G089100	NA	NA
NA	NewAnc_3_91	AMK_3_3499	NA	p5sc00003.V1.gene82	NA	NA	NA	NA	NA	NA	NA	EVM0015277.1	Dioal.18G109200	NA	NA
3	NewAnc_3_92	AMK_3_3500	NA	p5sc00099.V1.gene122	LOC_Os03g25990|LOC_Os06g41700	Bradi1g61190|Bradi1g35830	Sb01g034050|Sb10g024380	Aco012544|Aco011896	NA	NA	ATA8.1674.t1	NA	NA	NA	NA
NA	NewAnc_3_93	AMK_3_3501	NA	p5sc00003.V1.gene83	NA	NA	NA	NA	NA	NA	NA	NA	NA	NA	Sp07G09180
3	NewAnc_3_94	AMK_3_3502	SAnc1_4_157	p5sc00099.V1.gene126	LOC_Os01g44230	Bradi2g44460	Sb03g028860	Aco002916	NA	NA	ATA8.1671.t1	NA	Dioal.07G127800	Dr13065.1	NA
NA	NewAnc_3_95	AMK_3_3507	NA	p5sc00003.V1.gene101	NA	NA	NA	NA	AGKpost_1_155	AGKpre_1_42	NA	NA	Dioal.18G108700	Dr13062.1	Sp07G09160
3	NewAnc_3_96	AMK_3_3508	SAnc1_4_157	p5sc00099.V1.gene127	NA	NA	NA	NA	NA	NA	ATA10.1077.t1	NA	Dioal.12G088900	NA	NA
3	NewAnc_3_97	AMK_3_3509	NA	p5sc00200.V1.gene137	NA	NA	NA	NA	NA	NA	ATA10.1060.t1	NA	Dioal.12G088300	Dr12734.1	NA
3	NewAnc_3_98	AMK_3_3510	NA	p5sc00069.V1.gene251	NA	NA	NA	NA	AGKpost_1_153	AGKpre_1_44	ATA8.1672.t1	EVM0012698.1	NA	NA	NA
3	NewAnc_3_99	AMK_3_3511	NA	p5sc00003.V1.gene118	NA	NA	NA	NA	NA	NA	ATA10.1059.t1.p1	NA	NA	NA	NA
NA	NewAnc_3_100	AMK_3_3512	NA	p5sc00099.V1.gene129	NA	NA	NA	NA	NA	NA	NA	NA	NA	NA	Sp02G14250
3	NewAnc_3_101	AMK_3_3513	SAnc1_4_158	p5sc00099.V1.gene130	NA	NA	NA	NA	AGKpost_1_2596	NA	ATA10.1076.t1.p1	EVM0008892.1	Dioal.18G109100	Dr10909.1	NA
3	NewAnc_3_102	AMK_3_3516	NA	p5sc00099.V1.gene134	NA	NA	NA	NA	AGKpost_5_52	NA	ATA10.1069.t1	NA	Dioal.12G088800	NA	Sp05G10290
NA	NewAnc_3_103	AMK_3_3517	NA	p5sc00099.V1.gene135	LOC_Os01g62420	Bradi2g54650	Sb03g039480	Aco015453	NA	NA	NA	EVM0022743.1	Dioal.07G127400	NA	NA
3	NewAnc_3_104	AMK_3_3518	SAnc1_4_836	p5sc00069.V1.gene267	NA	NA	NA	NA	NA	NA	ATA8.1665.t1	EVM0013363.1	Dioal.12G088600	NA	Sp02G14200
NA	NewAnc_3_105	AMK_3_3519	NA	p5sc00069.V1.gene268	NA	NA	NA	NA	NA	NA	NA	NA	Dioal.07G127200	NA	NA
NA	NewAnc_3_106	AMK_3_3521	SAnc1_4_835	p5sc00099.V1.gene138	NA	NA	NA	NA	NA	NA	NA	NA	Dioal.07G127100	Dr13061.1	NA
3	NewAnc_3_107	AMK_3_3522	SAnc1_4_835	p5sc00099.V1.gene139	NA	NA	NA	NA	AGKpost_1_156	AGKpre_1_41	ATA10.1061.1.p1	EVM0028649.1	Dioal.12G088400	Dr12733.1	Sp02G14180
NA	NewAnc_3_108	AMK_3_3525	NA	p5sc00099.V1.gene141|p5sc00003.V1.gene119	NA	NA	NA	NA	NA	NA	NA	EVM0009449.1	Dioal.18G108300	NA	NA
3	NewAnc_3_109	AMK_3_3526	NA	p5sc00200.V1.gene118	LOC_Os05g38470|LOC_Os12g38320	Bradi2g23300|Bradi4g04300	Sb09g022520|Sb08g018830	Aco014184	AGKpost_5_772	AGKpre_1_2128	ATA8.1636.t1	EVM0028379.1	Dioal.09G077200	NA	Sp07G09130
3	NewAnc_3_110	AMK_3_3527	NA	p5sc00069.V1.gene276	NA	NA	NA	NA	AGKpost_12_411	NA	ATA8.1644.t1	NA	Dioal.12G088100	NA	Sp02G14140
NA	NewAnc_3_111	AMK_3_3529	NA	p5sc00099.V1.gene142	NA	NA	NA	NA	NA	NA	NA	NA	Dioal.07G127000	NA	NA
3	NewAnc_3_112	AMK_3_3531	SAnc1_4_1	p5sc00200.V1.gene107	NA	NA	NA	NA	AGKpost_12_410	NA	ATA8.1645.t1	NA	Dioal.12G088000	NA	NA
3	NewAnc_3_113	AMK_3_3532	SAnc1_4_160	p5sc00099.V1.gene143	NA	NA	NA	NA	AGKpost_5_55	NA	ATA8.1650.t1	EVM0019647.1	Dioal.12G087900	NA	Sp07G09100
3	NewAnc_3_114	AMK_3_3533	NA	p5sc00003.V1.gene127	NA	NA	NA	NA	AGKpost_5_773	AGKpre_1_2119	ATA8.1651.t1	EVM0015110.2	Dioal.09G077000	NA	NA
NA	NewAnc_3_115	AMK_3_3535	NA	p5sc00200.V1.gene93	NA	NA	NA	NA	AGKpost_5_774	NA	NA	EVM0000208.1	NA	Dr02373.1	Sp02G14110
NA	NewAnc_3_116	AMK_3_3536	NA	p5sc00099.V1.gene145	NA	NA	NA	NA	AGKpost_1_160	AGKpre_1_37	NA	EVM0001917.1	Dioal.18G108200	Dr13060.1	NA
NA	NewAnc_3_117	AMK_3_3537	NA	p5sc00003.V1.gene130	NA	NA	NA	NA	NA	NA	NA	NA	Dioal.09G076700	NA	NA
NA	NewAnc_3_118	AMK_3_3538	NA	p5sc00069.V1.gene288	NA	NA	NA	NA	NA	NA	NA	EVM0014232.1	NA	NA	Sp07G09090
NA	NewAnc_3_119	AMK_3_3539	NA	p5sc00003.V1.gene131	NA	NA	NA	NA	NA	NA	NA	NA	Dioal.09G076600	NA	NA
NA	NewAnc_3_120	AMK_3_3542	NA	p5sc00069.V1.gene291	NA	NA	NA	NA	NA	NA	NA	NA	Dioal.12G087800	NA	NA
3	NewAnc_3_121	AMK_3_3543	NA	p5sc00200.V1.gene85	LOC_Os01g62380|LOC_Os05g38500	Bradi2g54620|Bradi2g23270	Sb03g039440|Sb09g022560	Aco020067|Aco010829	AGKpost_1_2001	AGKpre_1_2117	ATA10.1041.t1.p1	EVM0026000.1	Dioal.18G108000	NA	Sp02G14090
3	NewAnc_3_122	AMK_3_3544	NA	p5sc00099.V1.gene148	NA	NA	NA	NA	NA	NA	ATA10.1050.t1	NA	Dioal.07G126700	Dr10905.1	NA
3	NewAnc_3_123	AMK_3_3545	SAnc1_4_162	p5sc00003.V1.gene138	NA	NA	NA	NA	NA	AGKpre_1_2116	ATA8.1621.t1	EVM0027173.1	NA	NA	Sp05G10240
NA	NewAnc_3_124	AMK_3_3549	NA	p5sc00003.V1.gene149	NA	NA	NA	NA	NA	NA	NA	NA	NA	Dr02376.1	NA
NA	NewAnc_3_125	AMK_3_3550	NA	p5sc00069.V1.gene299	NA	NA	NA	NA	NA	NA	NA	NA	Dioal.07G125600	NA	NA
NA	NewAnc_3_126	AMK_3_3551	NA	p5sc00003.V1.gene151	NA	NA	NA	NA	AGKpost_5_776	NA	NA	EVM0023571.1	Dioal.07G125100	Dr13046.1	NA
NA	NewAnc_3_127	AMK_3_3552	NA	p5sc00099.V1.gene156	NA	NA	NA	NA	NA	NA	NA	EVM0007327.1	NA	NA	NA
3	NewAnc_3_128	AMK_3_3553	SAnc1_4_163	p5sc00003.V1.gene153	NA	NA	NA	NA	NA	NA	ATA8.1608.t1	NA	Dioal.18G107300	Dr10902.1	Sp05G10230
3	NewAnc_3_129	AMK_3_3554	NA	p5sc00069.V1.gene310	NA	NA	NA	NA	NA	NA	ATA8.1617.t1	EVM0011775.1	Dioal.07G125400	Dr13048.1	NA
NA	NewAnc_3_130	AMK_3_3555	NA	p5sc00003.V1.gene155	NA	NA	NA	NA	NA	NA	NA	EVM0010900.1	Dioal.18G107200	Dr10901.1	NA
NA	NewAnc_3_131	AMK_3_3556	SAnc1_4_156	p5sc00099.V1.gene158	NA	NA	NA	NA	NA	NA	NA	NA	Dioal.07G125900	Dr13049.1	NA
NA	NewAnc_3_132	AMK_3_3557	NA	p5sc00003.V1.gene156	NA	NA	NA	NA	NA	NA	NA	NA	Dioal.09G075900	Dr02377.1	NA
NA	NewAnc_3_133	AMK_3_3558	NA	p5sc00099.V1.gene161	NA	NA	NA	NA	NA	NA	NA	EVM0023150.1	NA	NA	NA
3	NewAnc_3_134	AMK_3_3560	NA	p5sc00099.V1.gene162	NA	NA	NA	NA	AGKpost_5_57	NA	ATA8.1615.t1	EVM0003204.1	Dioal.12G087500	Dr13047.1	Sp02G13940
3	NewAnc_3_135	AMK_3_3561	SAnc1_4_164	p5sc00003.V1.gene164	NA	NA	NA	NA	AGKpost_3_844	NA	ATA8.1613.t2	EVM0009510.1	Dioal.18G107000	Dr13045.1	Sp02G13910
NA	NewAnc_3_136	AMK_3_3562	NA	p5sc00099.V1.gene165	NA	NA	NA	NA	NA	AGKpre_1_2115	NA	NA	Dioal.12G087400	Dr10900.1	Sp02G13930
NA	NewAnc_3_137	AMK_3_3563	NA	p5sc00003.V1.gene165	NA	NA	NA	NA	NA	NA	NA	EVM0012236.1	Dioal.09G075800	NA	Sp07G09040
3	NewAnc_3_138	AMK_3_3564	NA	p5sc00099.V1.gene166	NA	NA	NA	NA	AGKpost_3_843	NA	ATA10.960.t1	NA	NA	NA	NA
3	NewAnc_3_139	AMK_3_3565	NA	p5sc00003.V1.gene173	NA	NA	NA	NA	NA	NA	ATA8.1599.t1	EVM0008235.1	Dioal.09G075600	NA	Sp02G13830
NA	NewAnc_3_140	AMK_3_3568	NA	p5sc00069.V1.gene323	NA	NA	NA	NA	NA	NA	NA	EVM0024071.1	Dioal.07G124900	NA	NA
3	NewAnc_3_141	AMK_3_3570	NA	p5sc00099.V1.gene173	NA	NA	NA	NA	NA	NA	ATA8.1614.t1	EVM0006626.1	Dioal.07G124800	NA	NA
3	NewAnc_3_142	AMK_3_3571	NA	p5sc00069.V1.gene326	NA	NA	NA	NA	AGKpost_5_59	NA	ATA10.1037.t1	EVM0024050.1	Dioal.18G106900	Dr10899.1	Sp02G13890
3	NewAnc_3_143	AMK_3_3574	SAnc1_4_420	p5sc00069.V1.gene333	NA	NA	NA	NA	AGKpost_3_846	NA	ATA8.1605.t1	NA	Dioal.12G087200	Dr12739.1	NA
NA	NewAnc_3_144	AMK_3_3575	NA	p5sc00069.V1.gene335	NA	NA	NA	NA	NA	NA	NA	EVM0021574.1	Dioal.07G124600	NA	NA
NA	NewAnc_3_145	AMK_3_3576	NA	p5sc00069.V1.gene336	NA	NA	NA	NA	AGKpost_1_165	AGKpre_1_32	NA	NA	Dioal.07G124500	Dr13042.1	NA
NA	NewAnc_3_146	AMK_3_3577	NA	p5sc00099.V1.gene183	NA	NA	NA	NA	NA	AGKpre_4_1501	NA	NA	Dioal.18G106600	Dr10897.1	NA
3	NewAnc_3_147	AMK_3_3579	SAnc1_4_152	p5sc00069.V1.gene340|p5sc00003.V1.gene191	LOC_Os11g47710	Bradi4g09340	Sb05g027600	Aco001458	NA	NA	ATA10.1024.1.p1	NA	Dioal.09G075300	NA	NA
3	NewAnc_3_148	AMK_3_3580	SAnc1_4_736	p5sc00003.V1.gene192	NA	NA	NA	NA	NA	NA	ATA10.1025.t1	NA	NA	NA	NA
3	NewAnc_3_149	AMK_3_3581	SAnc1_4_152	p5sc00099.V1.gene187	NA	NA	NA	NA	NA	NA	ATA8.1598.t1.p1	NA	Dioal.12G086800	NA	NA
3	NewAnc_3_150	AMK_3_3582	NA	p5sc00003.V1.gene194	LOC_Os01g62300	Bradi2g54580	Sb03g039370	Aco001459	AGKpost_1_166	AGKpre_1_31	ATA10.1022.t1	EVM0018253.1	Dioal.12G086700	Dr13041.1	Sp05G10190
NA	NewAnc_3_151	AMK_3_3583	NA	p5sc00099.V1.gene188	NA	NA	NA	NA	NA	NA	NA	NA	Dioal.07G124400	NA	NA
NA	NewAnc_3_152	AMK_3_3584	NA	p5sc00003.V1.gene196	NA	NA	NA	NA	NA	NA	NA	NA	NA	Dr12741.1	NA
3	NewAnc_3_153	AMK_3_3585	NA	p5sc00099.V1.gene190	NA	NA	NA	NA	AGKpost_1_1998	AGKpre_1_2114	ATA8.1596.t1	EVM0000596.1	Dioal.07G124300	NA	Sp07G09020
3	NewAnc_3_154	AMK_3_3586	SAnc1_4_547	p5sc00099.V1.gene194|p5sc00003.V1.gene198	LOC_Os05g38550|LOC_Os01g62244	Bradi2g23240|Bradi2g54550	Sb09g022600|Sb03g039320	Aco014200|Aco001462	AGKpost_1_1995	AGKpre_1_2111	ATA8.1558.t1	NA	Dioal.12G085700	NA	Sp07G09010
3	NewAnc_3_155	AMK_3_3587	SAnc1_4_165	p5sc00069.V1.gene346|p5sc00003.V1.gene197	NA	NA	NA	NA	NA	NA	ATA10.1021.t1	EVM0010712.1	Dioal.07G124100	Dr13039.1	Sp05G00690
3	NewAnc_3_156	AMK_3_3588	SAnc1_4_547	p5sc00069.V1.gene347	NA	NA	NA	NA	AGKpost_5_778	NA	ATA10.1018.t1	NA	Dioal.07G124000	NA	Sp05G10170
3	NewAnc_3_157	AMK_3_3589	SAnc1_4_72	p5sc00003.V1.gene200	NA	NA	NA	NA	NA	NA	ATA10.1017.t1.p1	EVM0007059.1	Dioal.18G106100	NA	Sp02G13750
3	NewAnc_3_158	AMK_3_3590	SAnc1_4_166	p5sc00099.V1.gene195	NA	NA	NA	NA	AGKpost_3_854	NA	ATA8.1559.t1	EVM0015850.1	Dioal.07G123900	NA	Sp02G13760
NA	NewAnc_3_159	AMK_3_3596	NA	p5sc00069.V1.gene351	NA	NA	NA	NA	AGKpost_3_855	NA	NA	NA	Dioal.12G085500	NA	NA
NA	NewAnc_3_160	AMK_3_3597	NA	p5sc00003.V1.gene209	NA	NA	NA	NA	NA	NA	NA	NA	Dioal.07G123500	NA	NA
NA	NewAnc_3_161	AMK_3_3598	NA	p5sc00069.V1.gene352	NA	NA	NA	NA	AGKpost_5_61	NA	NA	NA	Dioal.07G123700	NA	NA
NA	NewAnc_3_162	AMK_3_3599	NA	p5sc00003.V1.gene211	NA	NA	NA	NA	NA	NA	NA	NA	NA	Dr13036.1	NA
3	NewAnc_3_163	AMK_3_3600	NA	p5sc00099.V1.gene201	NA	NA	NA	NA	NA	NA	ATA8.1563.t1	NA	Dioal.07G123600	Dr13037.1	Sp05G10160
3	NewAnc_3_164	AMK_3_3601	NA	p5sc00069.V1.gene362|p5sc00003.V1.gene212	LOC_Os01g62020	Bradi2g54380	Sb03g039180	Aco000531	AGKpost_3_856	NA	ATA8.1565.1.p1	EVM0008312.1	Dioal.09G074800	NA	Sp05G00710
3	NewAnc_3_165	AMK_3_3602	SAnc1_4_168	p5sc00069.V1.gene363	NA	NA	NA	NA	AGKpost_1_168	AGKpre_1_29	ATA8.1566.t2	EVM0021636.1	NA	NA	NA
3	NewAnc_3_166	AMK_3_3603	SAnc1_4_169	p5sc00069.V1.gene365	NA	NA	NA	NA	NA	NA	ATA10.1010.t1	NA	Dioal.07G123400	Dr13035.1	Sp07G09000
NA	NewAnc_3_167	AMK_3_3606	NA	p5sc00003.V1.gene213	NA	NA	NA	NA	AGKpost_5_62	NA	NA	NA	Dioal.12G085100	NA	Sp05G10150
3	NewAnc_3_168	AMK_3_3607	SAnc1_4_170	p5sc00099.V1.gene204	NA	NA	NA	NA	AGKpost_1_2600	NA	ATA10.1009.t2	NA	Dioal.12G084800	Dr12744.1	Sp02G13690
3	NewAnc_3_169	AMK_3_3608	SAnc1_4_69	p5sc00069.V1.gene373	NA	NA	NA	NA	AGKpost_1_169	AGKpre_1_28	ATA10.1008.t1	EVM0015938.1	Dioal.09G074700	NA	Sp02G13680
NA	NewAnc_3_170	AMK_3_3609	SAnc1_4_171	p5sc00069.V1.gene374	NA	NA	NA	NA	AGKpost_3_858	NA	NA	NA	NA	Dr13033.1	Sp02G13670
3	NewAnc_3_171	AMK_3_3610	SAnc1_4_171	p5sc00099.V1.gene206|p5sc00003.V1.gene217	NA	NA	NA	NA	NA	NA	ATA10.1007.t1	EVM0012275.1	Dioal.07G123200	NA	NA
NA	NewAnc_3_172	AMK_3_3611	SAnc1_4_172	p5sc00003.V1.gene224	NA	NA	NA	NA	NA	NA	NA	EVM0011131.2	Dioal.18G105600	Dr10894.1	NA
3	NewAnc_3_173	AMK_3_3612	SAnc1_4_549	p5sc00069.V1.gene378	NA	NA	NA	NA	AGKpost_5_64	NA	ATA10.1005.t1	NA	Dioal.07G123100	NA	Sp05G10140
3	NewAnc_3_174	AMK_3_3613	SAnc1_4_173	p5sc00003.V1.gene225	NA	NA	NA	NA	AGKpost_3_859	NA	ATA8.1570.t1	EVM0003986.1	Dioal.12G084500	Dr13032.1	Sp02G13650
3	NewAnc_3_175	AMK_3_3614	SAnc1_4_173	p5sc00099.V1.gene208	NA	NA	NA	NA	NA	NA	ATA10.1004.t2	NA	Dioal.18G105500	NA	Sp05G00730
NA	NewAnc_3_176	AMK_3_3615	NA	p5sc00003.V1.gene226	LOC_Os12g37939	Bradi4g04030	Sb08g018540	Aco014209	NA	NA	NA	NA	NA	NA	Sp02G13620
3	NewAnc_3_177	AMK_3_3616	SAnc1_4_174	p5sc00099.V1.gene210	NA	NA	NA	NA	NA	AGKpre_4_836	ATA8.1571.t1	EVM0027454.1	NA	NA	Sp02G13640
3	NewAnc_3_178	AMK_3_3617	NA	p5sc00003.V1.gene227	NA	NA	NA	NA	AGKpost_1_158	AGKpre_1_39	ATA8.1585.t1	NA	Dioal.12G082300	NA	Sp05G09960
3	NewAnc_3_179	AMK_3_3618	NA	p5sc00099.V1.gene211	NA	NA	NA	NA	NA	NA	ATA10.1003.t1	NA	Dioal.07G122900	NA	Sp05G10130
3	NewAnc_3_180	AMK_3_3622	SAnc1_4_192	p5sc00099.V1.gene216	NA	NA	NA	NA	AGKpost_5_65	NA	ATA8.1582.t1	EVM0027736.1	Dioal.07G122600	Dr10892.1	Sp02G13600
3	NewAnc_3_181	AMK_3_3623	SAnc1_7_478|SAnc1_1_352	p5sc00003.V1.gene233	LOC_Os12g34510	Bradi2g23090	Sb08g016830|Sb09g022690	Aco004228|Aco004227	NA	AGKpre_1_2098	ATA8.1278.t1	NA	Dioal.09G074200	NA	NA
3	NewAnc_3_182	AMK_3_3624	SAnc1_4_68	p5sc00069.V1.gene387	NA	NA	NA	NA	AGKpost_1_170	AGKpre_1_27	ATA8.1572.t1	NA	NA	NA	NA
3	NewAnc_3_183	AMK_3_3626	SAnc1_4_191	p5sc00099.V1.gene219	NA	NA	NA	NA	AGKpost_3_864	NA	ATA8.1580.t1.p1	NA	Dioal.12G084100	Dr12745.1	NA
3	NewAnc_3_184	AMK_3_3628	SAnc1_4_190	p5sc00099.V1.gene224	NA	NA	NA	NA	NA	AGKpre_4_891	ATA8.1578.t1	EVM0019816.1	Dioal.12G083900	NA	Sp02G13550
NA	NewAnc_3_185	AMK_3_3629	NA	p5sc00069.V1.gene388	NA	NA	NA	NA	NA	NA	NA	NA	Dioal.09G074600	NA	NA
NA	NewAnc_3_186	AMK_3_3631	NA	p5sc00099.V1.gene228	NA	NA	NA	NA	AGKpost_1_1994	AGKpre_1_2110	NA	EVM0028223.1	Dioal.12G084400	NA	Sp02G13510
NA	NewAnc_3_187	AMK_3_3632	NA	p5sc00069.V1.gene394	NA	NA	NA	NA	NA	NA	NA	EVM0028015.1	Dioal.12G084300	NA	NA
3	NewAnc_3_188	AMK_3_3634	NA	p5sc00099.V1.gene231|p5sc00003.V1.gene238	NA	NA	NA	NA	NA	NA	ATA10.1000.t1	NA	Dioal.09G074000	NA	NA
3	NewAnc_3_189	AMK_3_3636	SAnc1_4_66	p5sc00069.V1.gene403	NA	NA	NA	NA	NA	NA	ATA8.1577.t1	NA	NA	NA	Sp05G10120
3	NewAnc_3_190	AMK_3_3639	NA	p5sc00069.V1.gene407	NA	NA	NA	NA	NA	NA	ATA8.1588.t1	NA	Dioal.07G122000	NA	NA
NA	NewAnc_3_191	AMK_3_3640	NA	p5sc00003.V1.gene240	NA	NA	NA	NA	AGKpost_7_254	NA	NA	EVM0027644.1	NA	NA	NA
3	NewAnc_3_192	AMK_3_3641	SAnc1_4_194	p5sc00069.V1.gene408	NA	NA	NA	NA	AGKpost_1_2604	AGKpre_1_2485	ATA8.1590.t1	EVM0012261.1	Dioal.12G082600	Dr12751.1	Sp05G10070
NA	NewAnc_3_193	AMK_3_3642	NA	p5sc00099.V1.gene234	NA	NA	NA	NA	AGKpost_5_785	AGKpre_1_2099	NA	NA	Dioal.07G121900	NA	NA
NA	NewAnc_3_194	AMK_3_3643	SAnc1_4_178	p5sc00099.V1.gene236	LOC_Os04g32020	Bradi5g08235|Bradi5g08230	Sb06g013940|Sb06g013930	Aco001481|Aco000539	NA	NA	NA	EVM0011643.1	Dioal.18G104300	NA	Sp02G13450
NA	NewAnc_3_195	AMK_3_3644	SAnc1_4_551	p5sc00099.V1.gene237	NA	NA	NA	NA	NA	NA	NA	NA	Dioal.12G082800	Dr12749.1	Sp05G10030
3	NewAnc_3_196	AMK_3_3645	SAnc1_4_551	p5sc00069.V1.gene415	NA	NA	NA	NA	AGKpost_5_68	AGKpre_1_2486	ATA8.1592.t2	NA	Dioal.07G121800	Dr21278.1	NA
NA	NewAnc_3_197	AMK_3_3646	SAnc1_4_178	p5sc00003.V1.gene241	NA	NA	NA	NA	NA	NA	NA	NA	Dioal.09G073700	Dr10888.1	Sp05G10050
NA	NewAnc_3_198	AMK_3_3648	NA	p5sc00069.V1.gene420	NA	NA	NA	NA	NA	NA	NA	NA	NA	Dr06838.1	NA
NA	NewAnc_3_199	AMK_3_3649	NA	p5sc00069.V1.gene422	NA	NA	NA	NA	NA	NA	NA	NA	NA	NA	Sp07G03300
3	NewAnc_3_200	AMK_3_3653	SAnc1_4_64	p5sc00069.V1.gene438|p5sc00003.V1.gene247	NA	NA	NA	NA	AGKpost_5_784	AGKpre_1_2101	ATA10.994.t1	NA	Dioal.09G073600	Dr21277.1	Sp02G13440
3	NewAnc_3_201	AMK_3_3654	NA	p5sc00200.V1.gene100	NA	NA	NA	NA	NA	NA	ATA8.1649.t1	EVM0017896.1	Dioal.09G076800	Dr02371.1	NA
3	NewAnc_3_202	AMK_3_3655	NA	p5sc00099.V1.gene250	NA	NA	NA	NA	NA	NA	ATA8.1553.t1	EVM0008895.1	Dioal.12G083100	NA	NA
3	NewAnc_3_203	AMK_3_3656	NA	p5sc00003.V1.gene248	NA	NA	NA	NA	NA	NA	ATA10.990.t1	NA	NA	NA	NA
3	NewAnc_3_204	AMK_3_3658	SAnc1_4_180	p5sc00003.V1.gene250	LOC_Os12g37960	Bradi4g04040	Sb08g018570	Aco000534	NA	NA	ATA8.1548.t1	EVM0012526.1	Dioal.09G073300	NA	NA
3	NewAnc_3_205	AMK_3_3659	SAnc1_4_195	p5sc00069.V1.gene444	NA	NA	NA	NA	NA	NA	ATA8.1551.t1	NA	NA	Dr10864.1	Sp07G03550
NA	NewAnc_3_206	AMK_3_3660	SAnc1_2_593	p5sc00003.V1.gene254	LOC_Os04g44570	Bradi5g16370	Sb06g023240	Aco008932	NA	NA	NA	NA	NA	NA	Sp02G13380
NA	NewAnc_3_207	AMK_3_3663	NA	p5sc00069.V1.gene445	NA	NA	NA	NA	NA	NA	NA	EVM0004827.1	NA	NA	NA
3	NewAnc_3_208	AMK_3_3664	SAnc1_4_63	p5sc00069.V1.gene451	NA	NA	NA	NA	AGKpost_1_2606	AGKpre_1_2493	ATA10.989.t1	EVM0027138.1	NA	NA	NA
NA	NewAnc_3_209	AMK_3_3666	NA	p5sc00099.V1.gene255	NA	NA	NA	NA	NA	NA	NA	EVM0013487.2	NA	NA	NA
NA	NewAnc_3_210	AMK_3_3667	NA	p5sc00069.V1.gene458|p5sc00003.V1.gene258	NA	NA	NA	NA	NA	NA	NA	NA	Dioal.07G121100	NA	NA
3	NewAnc_3_211	AMK_3_3668	NA	p5sc00003.V1.gene261	LOC_Os02g36340|LOC_Os05g38570|LOC_Os08g37605	Bradi3g46530|Bradi2g23220|Bradi3g38570	Sb04g023640|Sb09g022620|Sb07g029180	Aco014740|Aco015482|Aco001245	AGKpost_5_780	AGKpre_1_2109	ATA8.1539.t1	NA	NA	NA	NA
3	NewAnc_3_212	AMK_3_3669	SAnc1_4_552	p5sc00099.V1.gene256	NA	NA	NA	NA	NA	NA	ATA8.1542.t1	EVM0017425.1	Dioal.07G120900	NA	Sp05G09980
NA	NewAnc_3_213	AMK_3_3670	NA	p5sc00003.V1.gene262	NA	NA	NA	NA	AGKpost_1_1986	NA	NA	EVM0023189.1	Dioal.07G120300	NA	Sp02G13240
NA	NewAnc_3_214	AMK_3_3672	SAnc1_4_184	p5sc00003.V1.gene263	NA	NA	NA	NA	NA	NA	NA	NA	NA	Dr21266.1	NA
NA	NewAnc_3_215	AMK_3_3674	NA	p5sc00003.V1.gene265	LOC_Os03g12530	Bradi1g68950|Bradi2g23070	Sb01g041820|Sb03g039220	Aco015925|Aco014221	AGKpost_5_788	AGKpre_1_110	NA	EVM0017965.1	Dioal.07G120200	NA	NA
3	NewAnc_3_216	AMK_3_3675	SAnc1_4_151	p5sc00099.V1.gene258	NA	NA	NA	NA	NA	NA	ATA8.1543.t1	NA	Dioal.12G083600	NA	NA
3	NewAnc_3_217	AMK_3_3677	SAnc1_4_552	p5sc00069.V1.gene468	NA	Bradi1g77047	Sb01g049040	Aco010980	NA	NA	ATA8.1540.t1	EVM0000960.1	Dioal.07G120700	Dr21270.1	Sp02G13330
3	NewAnc_3_218	AMK_3_3679	SAnc1_4_151	p5sc00099.V1.gene260	NA	NA	NA	NA	AGKpost_1_2608	AGKpre_1_2498	ATA10.983.t1	EVM0002564.1	Dioal.07G120800	Dr12746.1	Sp02G13340
3	NewAnc_3_219	AMK_3_3680	SAnc1_4_184	p5sc00003.V1.gene268	NA	NA	NA	NA	NA	NA	ATA8.1522.t1.p1	EVM0019238.1	Dioal.12G080700	Dr12762.1	Sp02G13230
NA	NewAnc_3_220	AMK_3_3681	SAnc1_4_151	p5sc00099.V1.gene257	NA	NA	NA	NA	NA	NA	NA	NA	NA	Dr21272.1	NA
NA	NewAnc_3_221	AMK_3_3682	NA	p5sc00003.V1.gene270	NA	NA	NA	NA	NA	NA	NA	NA	NA	Dr21264.1	NA
NA	NewAnc_3_222	AMK_3_3684	NA	p5sc00003.V1.gene271	NA	NA	NA	NA	NA	NA	NA	NA	Dioal.09G072600	Dr02397.1	NA
3	NewAnc_3_223	AMK_3_3685	NA	p5sc00069.V1.gene475	NA	NA	NA	NA	AGKpost_5_73	AGKpre_1_2492	ATA8.1533.t1	NA	NA	Dr12757.1	NA
3	NewAnc_3_224	AMK_3_3686	NA	p5sc00003.V1.gene273	LOC_Os05g38680	Bradi2g23060	Sb09g022720	Aco014226	AGKpost_5_789	NA	ATA8.1519.t1	EVM0025330.1	NA	NA	Sp05G00810
3	NewAnc_3_225	AMK_3_3687	NA	p5sc00099.V1.gene263	NA	NA	NA	NA	AGKpost_5_74	AGKpre_1_2494	ATA10.857.1.p1	EVM0011887.1	Dioal.12G081100	Dr12758.1	Sp02G13290
3	NewAnc_3_226	AMK_3_3689	SAnc1_4_150	p5sc00099.V1.gene264	NA	NA	NA	NA	AGKpost_5_75	AGKpre_1_2495	ATA10.977.t1	EVM0000598.1	Dioal.12G081000	Dr12759.1	Sp02G13260
NA	NewAnc_3_227	AMK_3_3690	NA	p5sc00003.V1.gene277	NA	Bradi2g54390	Sb03g039200	Aco007003	AGKpost_1_1983	NA	NA	NA	Dioal.09G072300	Dr02399.1	Sp05G00250
3	NewAnc_3_228	AMK_3_3693	NA	p5sc00069.V1.gene494	NA	NA	NA	NA	AGKpost_1_1985	NA	ATA8.1523.t1	EVM0005290.1	Dioal.09G072900	Dr21265.1	Sp05G00800
3	NewAnc_3_229	AMK_3_3695	SAnc1_4_62	p5sc00069.V1.gene495	NA	NA	NA	NA	AGKpost_1_2609	AGKpre_1_2499	ATA10.974.t1	NA	Dioal.12G080900	Dr12760.1	NA
NA	NewAnc_3_230	AMK_3_3697	NA	p5sc00069.V1.gene496	NA	NA	NA	NA	AGKpost_5_34	NA	NA	NA	NA	Dr12761.1	NA
3	NewAnc_3_231	AMK_3_3698	SAnc1_4_149	p5sc00003.V1.gene285	NA	NA	NA	NA	NA	NA	ATA8.1513.t1	NA	NA	NA	NA
3	NewAnc_3_232	AMK_3_3700	NA	p5sc00099.V1.gene269	NA	NA	NA	NA	NA	NA	ATA10.972.t1	EVM0013577.1	Dioal.12G080600	NA	Sp05G00820
NA	NewAnc_3_233	AMK_3_3704	NA	p5sc00099.V1.gene273|p5sc00003.V1.gene286	NA	NA	NA	NA	NA	NA	NA	EVM0025144.1	NA	Dr10882.1	NA
3	NewAnc_3_234	AMK_3_3705	SAnc1_4_668	p5sc00003.V1.gene288	LOC_Os01g21310|LOC_Os01g62010	Bradi2g11950|Bradi2g54367	Sb03g012970|Sb03g039170	Aco002468|Aco007008	AGKpost_1_1980	NA	ATA8.1509.t1.p1	EVM0023940.1	NA	Dr02400.1	Sp05G09940
3	NewAnc_3_235	AMK_3_3706	SAnc1_4_186	p5sc00069.V1.gene512	LOC_Os01g74490	Bradi3g44820	Sb03g016720|Sb04g021590	Aco003551	NA	NA	ATA10.969.t2	NA	Dioal.12G080000	NA	NA
3	NewAnc_3_236	AMK_3_3707	NA	p5sc00003.V1.gene289	NA	NA	NA	NA	NA	NA	ATA8.1508.t1	EVM0004653.1	Dioal.09G072000	NA	Sp02G13160
3	NewAnc_3_237	AMK_3_3709	NA	p5sc00003.V1.gene301	LOC_Os02g30050	Bradi3g43840	Sb04g020440	Aco010989	NA	NA	ATA10.965.t2	NA	NA	NA	NA
3	NewAnc_3_238	AMK_3_3710	SAnc1_4_187	p5sc00069.V1.gene514	LOC_Os01g62000	Bradi2g54350	Sb03g039150	Aco007011	AGKpost_1_1979	NA	ATA10.963.t1	EVM0022613.1	Dioal.09G071800	Dr12769.1	Sp02G13150
NA	NewAnc_3_239	AMK_3_3711	NA	p5sc00003.V1.gene305	NA	NA	NA	NA	NA	NA	NA	NA	Dioal.12G079900	NA	NA
3	NewAnc_3_240	AMK_3_3713	NA	p5sc00003.V1.gene310	NA	NA	NA	NA	NA	NA	ATA8.1503.t1	NA	NA	Dr12768.1	NA
NA	NewAnc_3_241	AMK_3_3714	NA	p5sc00003.V1.gene311	NA	NA	NA	NA	NA	NA	NA	NA	Dioal.12G079700	NA	NA
3	NewAnc_3_242	AMK_3_3715	NA	p5sc00069.V1.gene517|p5sc00003.V1.gene312	LOC_Os01g61990	Bradi2g54340	Sb03g039140	Aco007012	NA	NA	ATA8.1493.t1	EVM0019905.2	Dioal.07G119600	Dr21259.1	Sp02G13140
3	NewAnc_3_243	AMK_3_3716	NA	p5sc00003.V1.gene313	NA	NA	NA	NA	AGKpost_1_1977	NA	ATA10.952.t1	EVM0013762.1	Dioal.07G119100	Dr21256.1	Sp02G13120
NA	NewAnc_3_244	AMK_3_3717	NA	p5sc00099.V1.gene293	NA	NA	NA	NA	AGKpost_1_1978	NA	NA	EVM0020160.1	Dioal.12G079600	Dr12770.1	NA
3	NewAnc_3_245	AMK_3_3718	NA	p5sc00003.V1.gene314	NA	NA	NA	NA	NA	NA	ATA10.951.t1	EVM0002409.1	Dioal.09G071600	Dr02401.1	Sp05G00860
3	NewAnc_3_246	AMK_3_3719	NA	p5sc00099.V1.gene298	NA	NA	NA	NA	AGKpost_5_80	AGKpre_1_2502	ATA10.954.t1.p1	EVM0015960.1	Dioal.07G119500	Dr07768.1	Sp05G00840
3	NewAnc_3_247	AMK_3_3721	NA	p5sc00099.V1.gene299	LOC_Os09g34280	Bradi4g35460	Sb02g030070	Aco011366	NA	NA	ATA10.953.t1	EVM0026767.1	Dioal.07G119400	Dr21257.1	Sp02G13130
3	NewAnc_3_248	AMK_3_3722	NA	p5sc00003.V1.gene316	LOC_Os01g61970|LOC_Os04g42960	Bradi2g54320|Bradi5g15250	Sb03g039120|Sb06g022100	Aco014231|Aco008911	NA	NA	ATA10.950.t1	EVM0028232.1	NA	NA	Sp05G00870
3	NewAnc_3_249	AMK_3_3724	SAnc1_4_556	p5sc00003.V1.gene320	NA	NA	NA	NA	NA	NA	ATA8.1486.t1.p1	EVM0021475.1	Dioal.09G071500	NA	Sp05G09930
3	NewAnc_3_250	AMK_3_3725	SAnc1_4_555	p5sc00099.V1.gene301	NA	NA	NA	NA	NA	NA	ATA8.1491.t1.p1	EVM0011058.1	Dioal.07G119300	Dr21255.1	NA
3	NewAnc_3_251	AMK_3_3729	NA	p5sc00099.V1.gene305	LOC_Os05g06980	Bradi2g34710	Sb09g004670	Aco001500	NA	NA	ATA8.1489.t1	EVM0027228.1	Dioal.12G077100	Dr12783.1	Sp02G13100
3	NewAnc_3_252	AMK_3_3732	NA	p5sc00003.V1.gene328	NA	NA	NA	NA	NA	NA	ATA8.1474.2.p1	EVM0000345.1	NA	NA	Sp02G13050
3	NewAnc_3_253	AMK_3_3734	SAnc1_4_188	p5sc00003.V1.gene332	NA	NA	NA	NA	NA	NA	ATA10.343.t1	EVM0009030.1	Dioal.09G071100	NA	NA
NA	NewAnc_3_254	AMK_3_3738	NA	p5sc00099.V1.gene323	NA	NA	NA	NA	NA	NA	NA	EVM0000434.1	Dioal.07G118800	Dr12778.1	NA
3	NewAnc_3_255	AMK_3_3739	NA	p5sc00099.V1.gene326	NA	NA	NA	NA	AGKpost_5_84	AGKpre_1_2506	ATA8.1478.t1	EVM0005163.1	Dioal.07G118700	Dr21251.1	NA
3	NewAnc_3_256	AMK_3_3742	NA	p5sc00099.V1.gene331	LOC_Os01g61940	Bradi2g54300	Sb03g039110	Aco010996	NA	AGKpre_1_2507	ATA10.347.t1	EVM0016061.1	Dioal.07G118500	Dr21250.1	NA
NA	NewAnc_3_257	AMK_3_3743	NA	p5sc00099.V1.gene335|p5sc00003.V1.gene340	LOC_Os01g61910	NA	Sb03g039070	Aco007018	AGKpost_1_1974	AGKpre_1_2432	NA	NA	Dioal.07G118100	Dr12776.1	NA
3	NewAnc_3_258	AMK_3_3744	SAnc1_4_148	p5sc00003.V1.gene345	NA	NA	NA	NA	NA	NA	ATA8.1466.t1	EVM0014598.1	Dioal.09G070800	Dr02407.1	Sp02G13010
3	NewAnc_3_259	AMK_3_3745	SAnc1_4_907	p5sc00069.V1.gene541	NA	NA	NA	NA	NA	NA	ATA8.1475.t1	EVM0001825.1	Dioal.07G118400	NA	Sp02G13060
3	NewAnc_3_260	AMK_3_3750	SAnc1_4_74	p5sc00099.V1.gene341|p5sc00003.V1.gene354	NA	NA	NA	NA	NA	NA	ATA8.1463.t1	EVM0001673.1	Dioal.12G078800	Dr16067.1	Sp02G12980
3	NewAnc_3_261	AMK_3_3753	NA	p5sc00003.V1.gene357	NA	NA	NA	NA	NA	NA	ATA8.1286.t1	NA	NA	NA	NA
3	NewAnc_3_262	AMK_3_3756	SAnc1_4_563	p5sc00069.V1.gene550	NA	NA	NA	NA	AGKpost_5_89	NA	ATA10.338.t1	EVM0006258.1	Dioal.12G078500	Dr12775.1	Sp05G09890
NA	NewAnc_3_263	AMK_3_3759	SAnc1_4_195	p5sc00003.V1.gene360	NA	NA	NA	NA	NA	NA	NA	NA	Dioal.12G078900	Dr12774.1	NA
NA	NewAnc_3_264	AMK_3_3760	NA	p5sc00099.V1.gene344	NA	NA	NA	NA	NA	NA	NA	EVM0018451.2	Dioal.07G117400	Dr16064.1	NA
3	NewAnc_3_265	AMK_3_3762	SAnc1_4_195	p5sc00099.V1.gene346	NA	NA	NA	NA	AGKpost_5_94	NA	ATA8.1455.1.p1	EVM0010537.1	Dioal.07G117300	Dr16063.1	Sp02G12950
3	NewAnc_3_266	AMK_3_3763	NA	p5sc00003.V1.gene365	NA	NA	NA	NA	NA	NA	ATA10.320.t1	EVM0015824.1	Dioal.18G099100	NA	Sp02G12940
NA	NewAnc_3_267	AMK_3_3764	NA	p5sc00099.V1.gene347	NA	NA	NA	NA	NA	NA	NA	NA	Dioal.18G099600	NA	NA
NA	NewAnc_3_268	AMK_3_3766	NA	p5sc00069.V1.gene561	NA	NA	NA	NA	AGKpost_5_95	NA	NA	NA	Dioal.07G110000	NA	NA
3	NewAnc_3_269	AMK_3_3767	SAnc1_4_75	p5sc00003.V1.gene367	NA	NA	NA	NA	NA	NA	ATA10.321.t1.p1	EVM0026357.1	Dioal.09G070500	NA	Sp02G12930
NA	NewAnc_3_270	AMK_3_3771	NA	p5sc00099.V1.gene351	NA	NA	NA	NA	NA	NA	NA	EVM0008930.1	NA	NA	NA
3	NewAnc_3_271	AMK_3_3772	SAnc1_2_228|SAnc1_4_850	p5sc00099.V1.gene352	LOC_Os03g04430|LOC_Os10g39780|LOC_Os03g10950|LOC_Os03g55320	Bradi1g75940|Bradi3g32480|Bradi1g70680|Bradi1g07870	Sb01g047830|Sb01g030180|Sb01g043430|Sb01g007340	Aco015809|Aco009335|Aco013700|Aco011009	NA	NA	ATA8.1448.t2	NA	NA	NA	NA
3	NewAnc_3_272	AMK_3_3773	NA	p5sc00121.V1.gene296	NA	NA	NA	NA	AGKpost_1_2612	NA	ATA8.1438.t1	NA	Dioal.07G109900	Dr16010.1	NA
3	NewAnc_3_273	AMK_3_3774	NA	p5sc00121.V1.gene293	LOC_Os12g31830	Bradi4g06800	Sb08g015600	Aco011010	NA	NA	ATA10.325.t1	EVM0010808.1	Dioal.12G075600	Dr12799.1	NA
NA	NewAnc_3_274	AMK_3_3775	NA	p5sc00099.V1.gene353	NA	NA	NA	NA	NA	NA	NA	NA	Dioal.18G099900	NA	NA
NA	NewAnc_3_275	AMK_3_3776	NA	p5sc00099.V1.gene354	NA	NA	NA	NA	AGKpost_3_891	NA	NA	EVM0028017.1	NA	NA	Sp05G09860
NA	NewAnc_3_276	AMK_3_3777	NA	p5sc00121.V1.gene290	LOC_Os01g61860	Bradi2g54230	Sb03g039030	Aco001516	AGKpost_1_1970	AGKpre_1_2074	NA	EVM0024583.1	Dioal.12G075400	Dr12800.1	Sp05G00920
NA	NewAnc_3_277	AMK_3_3778	NA	p5sc00099.V1.gene355	NA	NA	NA	NA	NA	NA	NA	EVM0002522.1	NA	NA	NA
3	NewAnc_3_278	AMK_3_3780	NA	p5sc00099.V1.gene357|p5sc00003.V1.gene379	NA	NA	NA	NA	AGKpost_3_893	NA	ATA8.1432.t1	NA	Dioal.07G109300	Dr16004.1	NA
3	NewAnc_3_279	AMK_3_3781	SAnc1_4_561	p5sc00003.V1.gene382	NA	NA	NA	NA	NA	NA	ATA8.1427.1.p1	EVM0005183.1	Dioal.07G109600	Dr16007.1	Sp05G00930
3	NewAnc_3_280	AMK_3_3782	NA	p5sc00099.V1.gene361	NA	NA	NA	NA	AGKpost_7_1250	AGKpre_4_6	ATA8.1428.t3	NA	NA	NA	NA
3	NewAnc_3_281	AMK_3_3783	NA	p5sc00003.V1.gene383	NA	NA	NA	NA	NA	NA	ATA8.1424.t1	NA	NA	NA	Sp02G12810
3	NewAnc_3_282	AMK_3_3784	NA	p5sc00121.V1.gene282	NA	NA	NA	NA	AGKpost_3_896	NA	ATA8.1409.t2	EVM0019085.1	Dioal.12G075100	NA	NA
3	NewAnc_3_283	AMK_3_3785	SAnc1_4_903	p5sc00003.V1.gene384	NA	NA	NA	NA	NA	NA	ATA8.1426.t1	EVM0008040.1	Dioal.09G070100	Dr02410.1	NA
3	NewAnc_3_284	AMK_3_3786	NA	p5sc00099.V1.gene364	NA	NA	NA	NA	AGKpost_3_897	NA	ATA8.1423.1.p1	NA	Dioal.12G075000	NA	NA
3	NewAnc_3_285	AMK_3_3787	SAnc1_4_78	p5sc00003.V1.gene387	NA	NA	NA	NA	NA	NA	ATA8.1243.t2	EVM0021417.1	NA	NA	NA
NA	NewAnc_3_286	AMK_3_3788	NA	p5sc00121.V1.gene279	NA	NA	NA	NA	AGKpost_5_98	NA	NA	EVM0013356.1	NA	NA	NA
3	NewAnc_3_287	AMK_3_3790	SAnc1_4_146	p5sc00121.V1.gene278	NA	NA	NA	NA	AGKpost_3_898	NA	ATA8.1244.t1	EVM0008391.1	Dioal.12G074900	Dr12802.1	Sp02G12800
3	NewAnc_3_288	AMK_3_3791	NA	p5sc00003.V1.gene391	LOC_Os01g61830	Bradi2g54220	Sb03g039020	Aco007027	AGKpost_1_1969	AGKpre_1_2073	ATA8.1416.1.p1	EVM0007057.1	NA	NA	Sp05G09840
3	NewAnc_3_289	AMK_3_3792	SAnc1_4_190	p5sc00121.V1.gene273	NA	NA	NA	NA	AGKpost_3_901	NA	ATA10.335.t1	EVM0011028.1	Dioal.12G074800	NA	NA
NA	NewAnc_3_290	AMK_3_3793	NA	p5sc00003.V1.gene395	LOC_Os03g60430	Bradi1g53650	Sb01g003400	Aco012448	NA	NA	NA	EVM0008675.1	Dioal.12G074600	Dr12803.1	Sp02G12790
3	NewAnc_3_291	AMK_3_3794	NA	p5sc00121.V1.gene262	NA	NA	NA	NA	AGKpost_5_99	NA	ATA8.1417.2.p1	EVM0004276.1	Dioal.07G109200	Dr16003.1	Sp05G09830
NA	NewAnc_3_292	AMK_3_3796	SAnc1_4_145	p5sc00121.V1.gene260	NA	NA	NA	NA	AGKpost_5_100	NA	NA	NA	Dioal.12G074500	Dr12804.1	NA
NA	NewAnc_3_293	AMK_3_3800	NA	p5sc00121.V1.gene258	NA	NA	NA	NA	NA	NA	NA	NA	NA	NA	Sp02G12780
NA	NewAnc_3_294	AMK_3_3801	NA	p5sc00121.V1.gene257	NA	NA	NA	NA	NA	NA	NA	NA	Dioal.12G074400	NA	Sp05G00960
3	NewAnc_3_295	AMK_3_3802	NA	p5sc00121.V1.gene254|p5sc00003.V1.gene407	NA	NA	NA	NA	AGKpost_3_903	AGKpre_4_4	ATA10.316.t1	EVM0002976.1	Dioal.07G109000	Dr16001.1	Sp05G00980
3	NewAnc_3_296	AMK_3_3803	NA	p5sc00003.V1.gene408	NA	NA	NA	NA	NA	NA	ATA8.1398.t2	EVM0001805.1	NA	NA	NA
NA	NewAnc_3_297	AMK_3_3804	NA	p5sc00003.V1.gene414	NA	NA	NA	NA	NA	NA	NA	NA	Dioal.09G069900	Dr02412.1	Sp05G09820
NA	NewAnc_3_298	AMK_3_3805	NA	p5sc00121.V1.gene249	LOC_Os04g33390	Bradi5g09030	Sb06g015310	Aco001530	AGKpost_3_905	NA	NA	EVM0003556.1	Dioal.07G108800	Dr15999.1	NA
3	NewAnc_3_299	AMK_3_3806	NA	p5sc00003.V1.gene415	NA	NA	NA	NA	NA	NA	ATA8.1019.1.p1	NA	NA	NA	NA
3	NewAnc_3_300	AMK_3_3807	NA	p5sc00121.V1.gene246|p5sc00003.V1.gene416	NA	NA	NA	NA	NA	NA	ATA10.315.t1	EVM0008777.1	NA	NA	NA
3	NewAnc_3_301	AMK_3_3810	NA	p5sc00121.V1.gene243|p5sc00003.V1.gene417	NA	NA	NA	NA	AGKpost_3_906	NA	ATA10.312.t1	EVM0011088.1	Dioal.12G073900	Dr12808.1	NA
NA	NewAnc_3_302	AMK_3_3811	NA	p5sc00003.V1.gene424	LOC_Os01g61814	Bradi2g54210	Sb03g039010	Aco012453	AGKpost_1_1968	AGKpre_1_2072	NA	EVM0017460.1	Dioal.09G069600	NA	NA
NA	NewAnc_3_303	AMK_3_3812	SAnc1_4_144	p5sc00121.V1.gene236|p5sc00003.V1.gene425	NA	NA	NA	NA	AGKpost_3_907	NA	NA	EVM0017583.2	Dioal.07G108400	Dr15996.1	NA
3	NewAnc_3_304	AMK_3_3814	NA	p5sc00003.V1.gene438	NA	NA	NA	NA	NA	NA	ATA8.1402.t1	EVM0012874.1	Dioal.09G069500	NA	NA
3	NewAnc_3_305	AMK_3_3815	NA	p5sc00003.V1.gene443	NA	NA	NA	NA	NA	NA	ATA8.1394.t1	NA	NA	NA	NA
3	NewAnc_3_306	AMK_3_3818	NA	p5sc00121.V1.gene234|p5sc00003.V1.gene450	NA	NA	NA	NA	AGKpost_1_1967	AGKpre_1_2071	ATA10.322.t1	EVM0019124.5	NA	NA	NA
3	NewAnc_3_307	AMK_3_3819	SAnc1_4_559	p5sc00003.V1.gene453	NA	NA	NA	NA	AGKpost_1_1966	AGKpre_1_2070	ATA10.329.t1	NA	NA	NA	NA
NA	NewAnc_3_308	AMK_3_3820	NA	p5sc00121.V1.gene233	NA	NA	NA	NA	NA	NA	NA	NA	Dioal.07G108200	NA	NA
NA	NewAnc_3_309	AMK_3_3821	NA	p5sc00003.V1.gene457	NA	NA	NA	NA	NA	NA	NA	EVM0011135.1	NA	NA	NA
NA	NewAnc_3_310	AMK_3_3822	NA	p5sc00121.V1.gene231	NA	NA	NA	NA	AGKpost_3_908	NA	NA	EVM0023659.1	NA	NA	NA
3	NewAnc_3_311	AMK_3_3824	SAnc1_4_80	p5sc00121.V1.gene230	NA	NA	NA	NA	NA	NA	ATA8.1389.t1	EVM0027176.1	Dioal.12G073600	Dr12811.1	NA
3	NewAnc_3_312	AMK_3_3825	NA	p5sc00121.V1.gene228	NA	NA	NA	NA	AGKpost_5_105	NA	ATA10.946.t1	NA	Dioal.12G073500	Dr15991.1	NA
3	NewAnc_3_313	AMK_3_3827	SAnc1_4_143	p5sc00121.V1.gene225|p5sc00003.V1.gene462	LOC_Os03g57670|LOC_Os05g07270	NA	Sb01g005700|Sb09g004940	Aco012185|Aco005023	AGKpost_3_911	NA	ATA8.1405.t1	EVM0016261.1	Dioal.12G073300	NA	Sp02G12670
3	NewAnc_3_314	AMK_3_3828	SAnc1_4_558	p5sc00003.V1.gene472	NA	NA	NA	NA	NA	NA	ATA10.330.t1	EVM0002535.1	Dioal.09G069200	Dr02416.1	Sp05G09770
3	NewAnc_3_315	AMK_3_3829	NA	p5sc00121.V1.gene221	NA	NA	NA	NA	AGKpost_5_107	NA	ATA8.1377.t1	EVM0001799.1	Dioal.07G107700	Dr15990.1	Sp05G09780
NA	NewAnc_3_316	AMK_3_3830	NA	p5sc00200.V1.gene168	NA	NA	NA	NA	AGKpost_1_1905	AGKpre_1_1991	NA	NA	Dioal.07G127900	NA	NA
3	NewAnc_3_317	AMK_3_3831	SAnc1_4_558	p5sc00033.V1.gene4	NA	NA	NA	NA	AGKpost_5_108	AGKpre_1_2068	ATA8.1379.t1	EVM0020809.1	Dioal.12G073100	Dr12814.1	NA
NA	NewAnc_3_318	AMK_3_3832	SAnc1_4_558	p5sc00003.V1.gene479	NA	NA	NA	NA	AGKpost_1_1964	NA	NA	NA	Dioal.07G107600	Dr15989.1	NA
3	NewAnc_3_319	AMK_3_3833	SAnc1_4_901	p5sc00033.V1.gene5	NA	NA	NA	NA	AGKpost_5_109	NA	ATA8.1376.t1	EVM0002499.1	Dioal.07G107500	Dr15988.1	NA
NA	NewAnc_3_320	AMK_3_3834	SAnc1_4_81	p5sc00121.V1.gene215|p5sc00003.V1.gene480	LOC_Os03g56540	Bradi1g06980	Sb01g006420	Aco011029	NA	NA	NA	EVM0002006.1	Dioal.12G073000	NA	NA
NA	NewAnc_3_321	AMK_3_3835	NA	p5sc00033.V1.gene6	NA	NA	NA	NA	NA	NA	NA	EVM0028241.1	Dioal.07G107400	NA	NA
NA	NewAnc_3_322	AMK_3_3836	NA	p5sc00121.V1.gene213	NA	NA	NA	NA	NA	NA	NA	NA	Dioal.18G098200	NA	Sp05G09750
NA	NewAnc_3_323	AMK_3_3837	SAnc1_4_88	p5sc00033.V1.gene8	NA	NA	NA	NA	NA	NA	ATA11.892.t1	EVM0023281.1	NA	Dr15987.1	NA
3	NewAnc_3_324	AMK_3_3838	SAnc1_4_142	p5sc00033.V1.gene10	NA	NA	NA	NA	AGKpost_3_914	NA	ATA8.1375.t1	EVM0013416.1	Dioal.12G072800	Dr12815.1	Sp02G12600
NA	NewAnc_3_325	AMK_3_3839	NA	p5sc00003.V1.gene485	NA	NA	NA	NA	NA	NA	ATA11.893.t1	EVM0010137.1	NA	NA	Sp05G09720
3	NewAnc_3_326	AMK_3_3840	SAnc1_4_89	p5sc00121.V1.gene210	NA	NA	NA	NA	NA	NA	ATA8.1385.t1	NA	Dioal.12G072700	NA	Sp05G09730
NA	NewAnc_3_327	AMK_3_3841	SAnc1_4_87	p5sc00033.V1.gene11	LOC_Os07g44970	Bradi1g19690	Sb02g041110	NA	NA	NA	NA	EVM0019204.1	Dioal.12G072600	Dr12816.1	Sp05G09700
NA	NewAnc_3_328	AMK_3_3842	SAnc1_4_82	p5sc00033.V1.gene12	NA	NA	NA	NA	NA	NA	NA	NA	Dioal.07G107300	Dr15986.1	NA
3	NewAnc_3_329	AMK_3_3843	SAnc1_4_82	p5sc00033.V1.gene13	NA	NA	NA	NA	AGKpost_5_110	NA	ATA8.1373.t2	EVM0008705.1	Dioal.12G072500	Dr12817.1	Sp02G12580
NA	NewAnc_3_330	AMK_3_3846	SAnc1_4_738|SAnc1_4_211	p5sc00121.V1.gene204	NA	Bradi1g04070	Sb01g003630	Aco007111	NA	NA	NA	NA	Dioal.09G069000	Dr02417.1	Sp02G12570
NA	NewAnc_3_331	AMK_3_3847	NA	p5sc00033.V1.gene29	NA	NA	NA	NA	NA	NA	NA	EVM0015066.1	NA	NA	NA
3	NewAnc_3_332	AMK_3_3848	NA	p5sc00033.V1.gene34	NA	NA	NA	NA	AGKpost_3_917	NA	ATA8.1355.t1.p1	EVM0021186.1	Dioal.09G068900	NA	NA
3	NewAnc_3_333	AMK_3_3849	SAnc1_4_897	p5sc00033.V1.gene35	NA	NA	NA	NA	AGKpost_3_918	NA	ATA8.1354.t1	EVM0018052.1	Dioal.12G072200	Dr12819.1	Sp02G12500
3	NewAnc_3_334	AMK_3_3850	NA	p5sc00033.V1.gene37|p5sc00003.V1.gene495	NA	NA	NA	NA	NA	NA	ATA10.327.t1	NA	Dioal.12G072100	NA	NA
NA	NewAnc_3_335	AMK_3_3852	SAnc1_4_210	p5sc00121.V1.gene190	NA	NA	NA	NA	NA	NA	NA	EVM0012367.1	Dioal.09G068800	Dr02418.1	Sp02G12490
3	NewAnc_3_336	AMK_3_3854	SAnc1_4_190	p5sc00121.V1.gene186	NA	NA	NA	NA	NA	NA	ATA8.1359.t1	EVM0012273.1	Dioal.12G071800	Dr12821.1	Sp02G12470
3	NewAnc_3_337	AMK_3_3856	SAnc1_4_896	p5sc00033.V1.gene39	LOC_Os01g61690|LOC_Os02g42310	Bradi2g54150	Sb03g038940|Sb04g035810	Aco007040|Aco011570	AGKpost_1_1962	AGKpre_1_2066	ATA10.298.t1	EVM0009850.1	Dioal.12G071500	NA	NA
NA	NewAnc_3_338	AMK_3_3857	SAnc1_5_517	p5sc00003.V1.gene504	NA	NA	NA	NA	NA	NA	NA	NA	NA	Dr16018.1	NA
3	NewAnc_3_339	AMK_3_3858	NA	p5sc00033.V1.gene40	NA	NA	NA	NA	AGKpost_5_114	NA	ATA8.1338.t1	EVM0016253.1	Dioal.07G111800	NA	NA
3	NewAnc_3_340	AMK_3_3859	NA	p5sc00003.V1.gene505	NA	NA	NA	NA	NA	NA	ATA8.1269.t1	NA	NA	NA	NA
NA	NewAnc_3_341	AMK_3_3862	NA	p5sc00033.V1.gene41	NA	NA	NA	NA	AGKpost_5_115	NA	NA	EVM0025788.1	Dioal.18G097700	NA	Sp02G12430
3	NewAnc_3_342	AMK_3_3863	SAnc1_4_207	p5sc00003.V1.gene506	NA	NA	NA	NA	NA	NA	ATA10.302.t1	NA	Dioal.09G068500	NA	NA
3	NewAnc_3_343	AMK_3_3867	NA	p5sc00003.V1.gene511	NA	NA	NA	NA	AGKpost_5_117	NA	ATA10.295.t1	EVM0014368.1	Dioal.07G111900	Dr16021.1	Sp02G12270
3	NewAnc_3_344	AMK_3_3871	SAnc1_4_85	p5sc00033.V1.gene47	NA	NA	NA	NA	NA	NA	ATA10.301.t1	EVM0001658.1	Dioal.07G111300	Dr16017.1	Sp05G09640
3	NewAnc_3_345	AMK_3_3873	NA	p5sc00121.V1.gene165	NA	NA	NA	NA	NA	NA	ATA8.1345.t1	NA	Dioal.18G097400	NA	NA
3	NewAnc_3_346	AMK_3_3874	NA	p5sc00033.V1.gene49|p5sc00003.V1.gene512	NA	NA	NA	NA	AGKpost_7_1244	AGKpre_4_19	ATA8.1327.t2	EVM0017294.1	Dioal.12G070900	Dr12827.1	Sp05G01140
NA	NewAnc_3_347	AMK_3_3877	NA	p5sc00121.V1.gene157	NA	NA	NA	NA	NA	NA	NA	NA	Dioal.07G111200	NA	NA
NA	NewAnc_3_348	AMK_3_3878	SAnc1_4_206	p5sc00003.V1.gene515	LOC_Os05g39070	Bradi2g22770	Sb09g022940	Aco007043	AGKpost_5_805	AGKpre_1_2063	NA	EVM0003572.1	Dioal.12G070500	Dr12829.1	Sp05G09610
3	NewAnc_3_349	AMK_3_3879	NA	p5sc00033.V1.gene62	NA	NA	NA	NA	NA	NA	ATA8.1341.t1	EVM0016799.1	Dioal.12G070800	Dr12828.1	NA
3	NewAnc_3_350	AMK_3_3880	NA	p5sc00033.V1.gene63	NA	NA	NA	NA	NA	NA	ATA8.1328.t1	NA	NA	NA	NA
3	NewAnc_3_351	AMK_3_3881	NA	p5sc00121.V1.gene138	NA	NA	NA	NA	NA	NA	ATA10.294.t1	EVM0004391.1	NA	Dr16022.1	Sp02G12260
NA	NewAnc_3_352	AMK_3_3882	SAnc1_4_205	p5sc00003.V1.gene517	NA	NA	NA	NA	AGKpost_5_806	AGKpre_1_2061	NA	NA	Dioal.09G068300	Dr02422.1	NA
3	NewAnc_3_353	AMK_3_3884	SAnc1_4_895	p5sc00121.V1.gene137	NA	NA	NA	NA	AGKpost_3_924	AGKpre_4_10	ATA8.1326.t1.p1	NA	Dioal.12G070700	NA	Sp07G08490
NA	NewAnc_3_354	AMK_3_3887	NA	p5sc00121.V1.gene132	NA	NA	NA	NA	NA	NA	NA	EVM0002835.1	NA	NA	NA
3	NewAnc_3_355	AMK_3_3888	SAnc1_4_894	p5sc00033.V1.gene71	LOC_Os03g54890	Bradi1g08260	Sb01g007690	Aco012467	NA	NA	ATA8.411.t1	NA	NA	NA	NA
3	NewAnc_3_356	AMK_3_3889	SAnc1_4_84	p5sc00121.V1.gene131	NA	NA	NA	NA	AGKpost_7_1243	NA	ATA8.1352.2.p1	NA	Dioal.07G112400	Dr16024.1	NA
NA	NewAnc_3_357	AMK_3_3890	SAnc1_4_205	p5sc00003.V1.gene522	NA	NA	NA	NA	NA	NA	NA	EVM0027134.1	Dioal.18G096900	Dr02423.1	NA
NA	NewAnc_3_358	AMK_3_3891	NA	p5sc00033.V1.gene72	NA	NA	NA	NA	AGKpost_5_119	NA	NA	EVM0002291.1	Dioal.18G097000	NA	NA
3	NewAnc_3_359	AMK_3_3892	SAnc1_4_206	p5sc00121.V1.gene129	LOC_Os01g61640	Bradi2g54120	Sb03g038910	NA	AGKpost_1_1959	NA	ATA10.291.t1.p1	NA	Dioal.18G097200	NA	NA
3	NewAnc_3_360	AMK_3_3893	NA	p5sc00033.V1.gene76	NA	NA	NA	NA	AGKpost_5_120	AGKpre_1_2060	ATA8.407.t1	EVM0007897.1	Dioal.18G096100	NA	Sp02G12330
3	NewAnc_3_361	AMK_3_3899	NA	p5sc00121.V1.gene105|p5sc00003.V1.gene549	NA	NA	NA	NA	AGKpost_3_926	AGKpre_4_12	ATA10.274.t1	EVM0001711.1	Dioal.07G112700	Dr16026.1	Sp02G12230
3	NewAnc_3_362	AMK_3_3900	NA	p5sc00003.V1.gene556	NA	NA	NA	NA	NA	NA	ATA10.275.t1	NA	Dioal.09G067800	Dr02424.1	Sp07G08480
3	NewAnc_3_363	AMK_3_3901	SAnc1_4_204	p5sc00121.V1.gene102	NA	NA	NA	NA	AGKpost_7_1242	AGKpre_4_24	ATA10.277.t1	NA	NA	NA	NA
NA	NewAnc_3_364	AMK_3_3902	SAnc1_1_796	p5sc00003.V1.gene571	LOC_Os01g61400	Bradi2g53960	Sb03g038740	Aco007053	AGKpost_1_1943	AGKpre_1_2042	ATA11.898.t1.p1	EVM0003969.1	Dioal.09G067700	NA	NA
NA	NewAnc_3_365	AMK_3_3903	NA	p5sc00033.V1.gene95	NA	NA	NA	NA	NA	NA	NA	EVM0016069.1	NA	NA	NA
NA	NewAnc_3_366	AMK_3_3904	NA	p5sc00003.V1.gene573	LOC_Os01g61410	Bradi2g53970	Sb03g038750	Aco007054	AGKpost_1_1944	AGKpre_1_2043	NA	EVM0016410.1	Dioal.18G095500	NA	NA
3	NewAnc_3_367	AMK_3_3908	NA	p5sc00003.V1.gene578	NA	NA	NA	NA	NA	NA	ATA8.390.t1	EVM0020666.1	Dioal.09G067400	NA	Sp02G12180
NA	NewAnc_3_368	AMK_3_3909	SAnc1_4_204	p5sc00033.V1.gene96	NA	Bradi2g34680	Sb09g004730	Aco021289	NA	NA	NA	NA	Dioal.12G069800	Dr12834.1	NA
NA	NewAnc_3_369	AMK_3_3911	NA	p5sc00121.V1.gene96	NA	NA	NA	NA	NA	NA	NA	NA	Dioal.07G113000	Dr16027.1	NA
NA	NewAnc_3_370	AMK_3_3912	NA	p5sc00003.V1.gene585	NA	NA	NA	NA	NA	NA	NA	NA	Dioal.18G095200	NA	NA
3	NewAnc_3_371	AMK_3_3913	SAnc1_4_200	p5sc00121.V1.gene95	LOC_Os05g07090	Bradi2g35780	Sb09g004840	Aco021288	NA	NA	ATA8.393.t1	EVM0019725.1	Dioal.12G069700	Dr12835.1	NA
NA	NewAnc_3_372	AMK_3_3914	NA	p5sc00003.V1.gene586	NA	NA	NA	NA	NA	NA	NA	NA	NA	Dr16028.1	NA
NA	NewAnc_3_373	AMK_3_3915	NA	p5sc00033.V1.gene98	NA	NA	NA	NA	AGKpost_5_123	NA	NA	NA	Dioal.18G095300	NA	NA
NA	NewAnc_3_374	AMK_3_3916	NA	p5sc00033.V1.gene101	NA	NA	NA	NA	AGKpost_5_125	NA	NA	NA	NA	Dr14766.1	NA
NA	NewAnc_3_375	AMK_3_3920	NA	p5sc00033.V1.gene103	NA	NA	NA	NA	NA	NA	NA	NA	NA	Dr02427.1	NA
3	NewAnc_3_376	AMK_3_3921	NA	p5sc00121.V1.gene77|p5sc00003.V1.gene587	NA	NA	NA	NA	NA	NA	ATA8.388.t1	EVM0004328.1	Dioal.18G095100	NA	Sp02G12150
NA	NewAnc_3_377	AMK_3_3922	NA	p5sc00121.V1.gene74	NA	NA	NA	NA	NA	NA	NA	EVM0011896.1	Dioal.12G069200	Dr12839.1	NA
3	NewAnc_3_378	AMK_3_3923	NA	p5sc00033.V1.gene104	LOC_Os03g18140|LOC_Os01g61460	Bradi1g65530|Bradi2g54010	Sb01g038450|Sb03g038800	Aco025366|Aco001569	NA	NA	ATA8.389.t1	EVM0010746.1	Dioal.07G113700	Dr16033.1	NA
3	NewAnc_3_379	AMK_3_3924	NA	p5sc00121.V1.gene70	NA	NA	NA	NA	AGKpost_3_932	AGKpre_4_20	ATA8.386.t1	NA	Dioal.12G069400	Dr12838.1	NA
NA	NewAnc_3_380	AMK_3_3925	NA	p5sc00121.V1.gene69	NA	NA	NA	NA	NA	NA	NA	EVM0009447.1	NA	NA	NA
NA	NewAnc_3_381	AMK_3_3926	SAnc1_4_199	p5sc00033.V1.gene105	LOC_Os07g49270	Bradi1g16620	Sb02g043940	Aco011065	AGKpost_7_1240	NA	NA	NA	Dioal.07G113900	NA	Sp02G12140
NA	NewAnc_3_382	AMK_3_3927	NA	p5sc00121.V1.gene68	NA	NA	NA	NA	NA	NA	NA	NA	NA	NA	Sp02G12120
3	NewAnc_3_383	AMK_3_3929	SAnc1_4_199	p5sc00033.V1.gene109	NA	NA	NA	NA	NA	NA	ATA8.385.t1	NA	NA	Dr16035.1	NA
NA	NewAnc_3_384	AMK_3_3930	NA	p5sc00200.V1.gene188	NA	NA	NA	NA	NA	NA	NA	NA	Dioal.07G128000	NA	NA
3	NewAnc_3_385	AMK_3_3931	SAnc1_4_201	p5sc00121.V1.gene61	NA	NA	NA	NA	NA	NA	ATA8.387.t1	EVM0009029.1	Dioal.07G113800	Dr16034.1	NA
3	NewAnc_3_386	AMK_3_3932	SAnc1_4_203	p5sc00121.V1.gene57	NA	NA	NA	NA	NA	NA	ATA8.381.t1	NA	Dioal.07G114000	Dr16036.1	Sp02G12100
3	NewAnc_3_387	AMK_3_3933	SAnc1_4_202	p5sc00033.V1.gene111	NA	NA	NA	NA	NA	NA	ATA8.382.t1	EVM0002318.1	Dioal.12G069100	Dr12841.1	Sp05G09510
NA	NewAnc_3_388	AMK_3_3934	SAnc1_4_891	p5sc00033.V1.gene115	LOC_Os03g18160	Bradi1g65510	Sb01g038400	Aco011069	AGKpost_3_934	AGKpre_4_22	NA	EVM0002524.1	Dioal.07G114200	Dr16038.1	Sp02G12070
3	NewAnc_3_389	AMK_3_3935	SAnc1_4_198	p5sc00121.V1.gene54	LOC_Os03g18150	Bradi1g65520	Sb01g038410	Aco011068	NA	NA	ATA8.383.t1	NA	Dioal.07G114100	NA	NA
3	NewAnc_3_390	AMK_3_3936	SAnc1_4_891	p5sc00033.V1.gene121	NA	NA	NA	NA	NA	NA	ATA10.261.t1	NA	NA	NA	NA
NA	NewAnc_3_391	AMK_3_3937	NA	p5sc00121.V1.gene52	NA	Bradi3g54080	Sb04g035895	NA	NA	NA	NA	NA	Dioal.06G022300	NA	NA
3	NewAnc_3_392	AMK_3_3939	NA	p5sc00003.V1.gene596	NA	NA	NA	NA	NA	NA	ATA10.268.t1	NA	Dioal.09G064400	NA	Sp02G12110
3	NewAnc_3_393	AMK_3_3940	SAnc1_4_198	p5sc00033.V1.gene126	NA	NA	NA	NA	AGKpost_3_935	AGKpre_4_23	ATA8.378.t1	EVM0011214.1	Dioal.07G114300	Dr16039.1	NA
3	NewAnc_3_394	AMK_3_3941	NA	p5sc00033.V1.gene127	NA	NA	NA	NA	NA	NA	ATA8.374.1.p1	NA	Dioal.12G069000	Dr20902.1	Sp05G09500
3	NewAnc_3_395	AMK_3_3943	NA	p5sc00121.V1.gene46	NA	NA	NA	NA	NA	NA	ATA10.256.t1	NA	Dioal.18G094900	Dr12842.1	NA
3	NewAnc_3_396	AMK_3_3944	NA	p5sc00033.V1.gene129	LOC_Os03g18180	Bradi1g65490	Sb01g038390	Aco025363	NA	NA	ATA8.375.t1.p1	NA	Dioal.09G067200	NA	NA
NA	NewAnc_3_397	AMK_3_3945	NA	p5sc00033.V1.gene130	NA	NA	NA	NA	NA	NA	NA	NA	Dioal.18G094700	NA	NA
NA	NewAnc_3_398	AMK_3_3946	NA	p5sc00121.V1.gene42	NA	NA	NA	NA	NA	NA	NA	NA	Dioal.09G067100	Dr02429.1	NA
3	NewAnc_3_399	AMK_3_3948	NA	p5sc00003.V1.gene602	NA	NA	NA	NA	AGKpost_3_936	AGKpre_4_25	ATA10.255.t1	NA	Dioal.18G094800	NA	NA
3	NewAnc_3_400	AMK_3_3949	NA	p5sc00121.V1.gene39	LOC_Os07g49260	Bradi1g16640	Sb02g043920	Aco001575	AGKpost_7_1239	AGKpre_4_35	ATA8.373.t1	NA	Dioal.07G114400	Dr16040.1	Sp05G09480
3	NewAnc_3_401	AMK_3_3951	NA	p5sc00033.V1.gene132	NA	NA	NA	NA	NA	NA	ATA10.254.t3.p1	NA	Dioal.07G114600	Dr16042.1	NA
3	NewAnc_3_402	AMK_3_3953	SAnc1_4_197	p5sc00121.V1.gene34	NA	NA	NA	NA	AGKpost_3_937	AGKpre_4_26	ATA8.371.t1.p1	NA	Dioal.07G114500	Dr16041.1	Sp05G09470
3	NewAnc_3_403	AMK_3_3955	SAnc1_4_889	p5sc00121.V1.gene25	NA	NA	NA	NA	NA	NA	ATA10.253.t1	EVM0014284.1	Dioal.18G094600	NA	NA
NA	NewAnc_3_404	AMK_3_3956	NA	p5sc00033.V1.gene133|p5sc00003.V1.gene606	NA	NA	NA	NA	NA	NA	NA	EVM0001324.1	NA	NA	NA
3	NewAnc_3_405	AMK_3_3957	NA	p5sc00003.V1.gene609	NA	NA	NA	NA	AGKpost_3_939	AGKpre_4_29	ATA10.251.t1	NA	Dioal.12G068600	NA	Sp05G01230
3	NewAnc_3_406	AMK_3_3958	SAnc1_4_889	p5sc00121.V1.gene20	LOC_Os03g18300	Bradi1g65430	Sb01g038350	Aco011072	AGKpost_3_940	AGKpre_4_30	ATA8.366.t1	NA	Dioal.12G068400	NA	NA
NA	NewAnc_3_407	AMK_3_3959	NA	p5sc00003.V1.gene613	NA	NA	NA	NA	NA	NA	NA	NA	Dioal.09G066800	NA	Sp02G11990
NA	NewAnc_3_408	AMK_3_3960	SAnc1_4_889	p5sc00121.V1.gene19	NA	NA	NA	NA	NA	NA	NA	NA	NA	Dr19899.1	NA
3	NewAnc_3_409	AMK_3_3962	SAnc1_4_888	p5sc00121.V1.gene18	LOC_Os05g07130|LOC_Os03g18310	Bradi2g34580|Bradi1g65420	Sb09g004780|Sb01g038340	Aco001581	NA	NA	ATA8.364.t1	NA	Dioal.07G115100	Dr16045.1	Sp05G01260
3	NewAnc_3_410	AMK_3_3963	SAnc1_4_862	p5sc00003.V1.gene624	NA	NA	NA	NA	AGKpost_5_813	NA	ATA8.359.t1	NA	Dioal.18G094300	NA	NA
NA	NewAnc_3_411	AMK_3_3965	NA	p5sc00003.V1.gene625	NA	NA	NA	NA	NA	NA	NA	NA	Dioal.18G094200	NA	NA
3	NewAnc_3_412	AMK_3_3966	NA	p5sc00033.V1.gene136	LOC_Os03g18210	Bradi1g65450	Sb01g038370	Aco001579	AGKpost_3_938	AGKpre_4_27	ATA10.252.t1	NA	Dioal.07G114800	Dr16043.1	Sp07G08450
NA	NewAnc_3_413	AMK_3_3967	NA	p5sc00003.V1.gene627	NA	NA	NA	NA	NA	NA	NA	NA	Dioal.18G094100	NA	NA
NA	NewAnc_3_414	AMK_3_3969	NA	p5sc00003.V1.gene628	LOC_Os01g65000	NA	Sb03g041140	Aco007888	NA	NA	NA	NA	Dioal.09G066400	Dr05831.1	NA
NA	NewAnc_3_415	AMK_3_3973	NA	p5sc00003.V1.gene632	NA	NA	NA	NA	AGKpost_5_812	AGKpre_1_2053	NA	EVM0010176.2	NA	NA	Sp02G11970
NA	NewAnc_3_416	AMK_3_3975	NA	p5sc00003.V1.gene633	NA	NA	NA	NA	NA	NA	NA	EVM0022859.1	NA	NA	NA
3	NewAnc_3_417	AMK_3_3976	NA	p5sc00033.V1.gene147	LOC_Os05g07210	Bradi2g34560	Sb09g004880	Aco011075	NA	NA	ATA8.358.t1.p1	EVM0025039.1	Dioal.07G116700	Dr16057.1	NA
3	NewAnc_3_418	AMK_3_3977	SAnc1_4_275	p5sc00003.V1.gene634	LOC_Os11g01420	Bradi4g44960	Sb05g000460	Aco012485	NA	NA	ATA8.343.t1	NA	NA	NA	NA
3	NewAnc_3_419	AMK_3_3982	NA	p5sc00033.V1.gene152	NA	NA	NA	NA	NA	NA	ATA10.245.t1	EVM0000478.1	Dioal.07G116800	Dr16058.1	Sp05G09460
NA	NewAnc_3_420	AMK_3_3983	NA	p5sc00033.V1.gene153	NA	NA	NA	NA	NA	NA	NA	EVM0026083.1	NA	NA	Sp05G09450
3	NewAnc_3_421	AMK_3_3984	NA	p5sc00121.V1.gene6	NA	NA	NA	NA	NA	NA	ATA8.345.t1	EVM0026763.1	Dioal.12G068000	Dr19904.1	NA
3	NewAnc_3_422	AMK_3_3987	NA	p5sc00033.V1.gene156	NA	NA	NA	NA	NA	NA	ATA10.244.t1	EVM0028515.1	NA	Dr19905.1	Sp02G11940
3	NewAnc_3_423	AMK_3_3988	SAnc1_4_272	p5sc00033.V1.gene158	NA	NA	NA	NA	NA	NA	ATA10.243.t1	EVM0002545.1	Dioal.07G117100	Dr16061.1	NA
3	NewAnc_3_424	AMK_3_3989	NA	p5sc00007.V1.gene6|p5sc00003.V1.gene649	NA	NA	NA	NA	AGKpost_5_816	AGKpre_1_2049	ATA8.330.t2.p1	EVM0010741.2	Dioal.18G093800	NA	NA
3	NewAnc_3_425	AMK_3_3991	SAnc1_1_48|SAnc1_4_271	p5sc00033.V1.gene167	LOC_Os03g18360	Bradi1g65350	Sb01g038320	Aco009688	AGKpost_3_943	AGKpre_4_33	ATA8.331.t1	EVM0007494.1	Dioal.12G067800	Dr19906.1	Sp02G11930
3	NewAnc_3_426	AMK_3_3993	SAnc1_4_271	p5sc00033.V1.gene168	LOC_Os12g38110	NA	Sb08g018670	Aco005796	NA	NA	ATA8.329.t1	NA	NA	NA	Sp05G01290
3	NewAnc_3_427	AMK_3_3994	SAnc1_4_271	p5sc00003.V1.gene653	NA	NA	NA	NA	AGKpost_3_942	AGKpre_4_32	ATA8.337.t1	NA	Dioal.12G067700	NA	NA
NA	NewAnc_3_428	AMK_3_3995	NA	p5sc00033.V1.gene169	NA	NA	NA	NA	AGKpost_3_944	NA	NA	EVM0017445.1	Dioal.12G067600	NA	NA
3	NewAnc_3_429	AMK_3_3996	SAnc1_4_865	p5sc00003.V1.gene657	NA	NA	NA	NA	NA	NA	ATA10.241.t1	NA	Dioal.18G093600	NA	Sp05G01300
3	NewAnc_3_430	AMK_3_3999	NA	p5sc00007.V1.gene10|p5sc00003.V1.gene661	LOC_Os05g48660|LOC_Os03g18370	Bradi4g44890|Bradi1g65340	Sb09g028300|Sb05g000510|Sb01g038310	Aco011081|Aco012488|Aco001583	AGKpost_7_1237	AGKpre_4_34	ATA10.239.t1	EVM0028050.1	Dioal.09G066100	Dr02433.1	Sp05G09440
3	NewAnc_3_431	AMK_3_4000	SAnc1_1_383	p5sc00003.V1.gene663	LOC_Os07g46570|LOC_Os01g61350	Bradi1g18960|Bradi2g53910	Sb02g041880|Sb03g038700	Aco008750|Aco007072	AGKpost_5_818	AGKpre_1_2044	ATA8.323.t1	EVM0011993.1	NA	NA	Sp02G11910
3	NewAnc_3_432	AMK_3_4002	SAnc1_1_592	p5sc00003.V1.gene670	LOC_Os01g61330	Bradi2g53900	Sb03g038690	NA	NA	AGKpre_1_2036	ATA10.238.t1	EVM0019650.1	NA	NA	Sp02G11900
3	NewAnc_3_433	AMK_3_4003	NA	p5sc00033.V1.gene176	NA	NA	NA	NA	NA	AGKpre_1_2037	ATA10.235.t1.p1	NA	NA	NA	NA
NA	NewAnc_3_434	AMK_3_4004	NA	p5sc00003.V1.gene671	LOC_Os11g01510|LOC_Os03g18380|LOC_Os07g49230	Bradi4g26790|Bradi1g65330|Bradi1g16680	Sb05g000520|Sb01g038300|Sb02g043880	Aco012489	AGKpost_7_1236	AGKpre_4_58	NA	NA	Dioal.09G066000	Dr02434.1	Sp05G01320
NA	NewAnc_3_435	AMK_3_4007	NA	p5sc00007.V1.gene19	NA	NA	NA	NA	NA	NA	NA	NA	Dioal.12G067400	Dr19910.1	NA
NA	NewAnc_3_436	AMK_3_4010	NA	p5sc00003.V1.gene680	NA	NA	NA	NA	NA	NA	NA	NA	Dioal.09G065900	Dr02435.1	NA
NA	NewAnc_3_437	AMK_3_4012	SAnc1_4_866	p5sc00003.V1.gene683	NA	NA	NA	NA	NA	NA	NA	NA	Dioal.09G065800	Dr02436.1	NA
NA	NewAnc_3_438	AMK_3_4013	NA	p5sc00007.V1.gene24	NA	NA	NA	NA	AGKpost_3_946	AGKpre_4_37	NA	NA	Dioal.12G065300	Dr19930.1	NA
NA	NewAnc_3_439	AMK_3_4014	NA	p5sc00003.V1.gene684	NA	NA	NA	NA	NA	NA	NA	NA	Dioal.18G093100	NA	NA
NA	NewAnc_3_440	AMK_3_4015	NA	p5sc00033.V1.gene182	NA	NA	NA	NA	NA	NA	NA	NA	Dioal.12G065400	NA	NA
NA	NewAnc_3_441	AMK_3_4016	NA	p5sc00200.V1.gene199	NA	NA	NA	NA	NA	NA	NA	NA	Dioal.18G109600	NA	NA
NA	NewAnc_3_442	AMK_3_4017	SAnc1_4_866	p5sc00033.V1.gene187	NA	NA	NA	NA	NA	NA	NA	NA	Dioal.07G110300	Dr19929.1	NA
9	NewAnc_3_443	AMK_3_4018	SAnc1_2_47	p5sc00003.V1.gene688	LOC_Os10g33780|LOC_Os02g07030	Bradi3g28800|Bradi3g04960	Sb01g019290|Sb04g004470	Aco010109|Aco008403	NA	NA	ATA1.1204.t1	EVM0001434.1	NA	Dr19923.1	NA
NA	NewAnc_3_444	AMK_3_4019	NA	p5sc00007.V1.gene29	NA	NA	NA	NA	AGKpost_5_560	NA	NA	EVM0005056.1	Dioal.07G110500	NA	Sp02G11890
3	NewAnc_3_445	AMK_3_4021	SAnc1_4_269	p5sc00007.V1.gene31	LOC_Os03g18430	Bradi1g65300	Sb01g038280	Aco001585	AGKpost_3_947	AGKpre_4_38	ATA8.319.t1	NA	Dioal.12G065500	NA	Sp05G01340
3	NewAnc_3_446	AMK_3_4022	SAnc1_4_198	p5sc00003.V1.gene693	NA	NA	NA	NA	NA	NA	ATA10.229.t1	EVM0008832.1	Dioal.18G092900	NA	Sp05G01360
NA	NewAnc_3_447	AMK_3_4023	NA	p5sc00007.V1.gene34	NA	NA	NA	NA	NA	NA	NA	EVM0006567.1	NA	NA	NA
NA	NewAnc_3_448	AMK_3_4025	NA	p5sc00007.V1.gene35	NA	NA	NA	NA	NA	NA	NA	EVM0011036.1	NA	NA	NA
NA	NewAnc_3_449	AMK_3_4026	SAnc1_1_590	p5sc00003.V1.gene695	LOC_Os03g60380|LOC_Os01g61230	Bradi2g53850	Sb01g003480|Sb03g038630|Sb03g038620	Aco012491|Aco007078	AGKpost_3_2273	AGKpre_4_1421	NA	EVM0015702.1	Dioal.09G065400	Dr02441.1	NA
3	NewAnc_3_450	AMK_3_4029	SAnc1_4_750	p5sc00007.V1.gene36	NA	NA	NA	NA	AGKpost_3_948	AGKpre_4_39	ATA8.315.t1	NA	NA	NA	NA
3	NewAnc_3_451	AMK_3_4032	SAnc1_4_867	p5sc00033.V1.gene191	NA	NA	NA	NA	NA	AGKpre_1_2032	ATA10.228.t1.p1	EVM0008621.1	Dioal.12G065900	Dr02439.1	Sp07G08330
3	NewAnc_3_452	AMK_3_4034	SAnc1_4_749	p5sc00007.V1.gene44|p5sc00003.V1.gene719	NA	Bradi4g44870	Sb05g000530	Aco001590	NA	NA	ATA8.293.t1	EVM0026472.1	Dioal.09G065100	Dr02443.1	NA
3	NewAnc_3_453	AMK_3_4035	SAnc1_4_266	p5sc00033.V1.gene197	NA	NA	NA	NA	NA	AGKpre_1_2007	ATA8.290.t1	EVM0002529.1	Dioal.18G092500	NA	Sp05G09340
3	NewAnc_3_454	AMK_3_4038	NA	p5sc00007.V1.gene58	NA	NA	NA	NA	NA	NA	ATA8.288.t1.p1	EVM0009013.1	NA	NA	Sp05G01410
3	NewAnc_3_455	AMK_3_4043	SAnc1_4_267	p5sc00003.V1.gene729	NA	NA	NA	NA	AGKpost_3_2271	AGKpre_4_1418	ATA8.291.3.p1	NA	NA	NA	NA
3	NewAnc_3_456	AMK_3_4044	NA	p5sc00033.V1.gene200	NA	NA	NA	NA	AGKpost_3_956	AGKpre_4_47	ATA8.285.t1	EVM0007587.1	NA	Dr19919.1	Sp07G08280
9	NewAnc_3_457	AMK_3_4046	SAnc1_1_369	p5sc00015.V1.gene11	NA	NA	NA	NA	AGKpost_5_822	AGKpre_1_2028	ATA1.1286.t1	NA	NA	NA	NA
NA	NewAnc_3_458	AMK_3_4048	NA	p5sc00033.V1.gene202	NA	NA	NA	NA	NA	NA	NA	EVM0015848.1	NA	NA	NA
3	NewAnc_3_459	AMK_3_4050	SAnc1_4_747	p5sc00033.V1.gene203	LOC_Os03g18560	Bradi1g65157	Sb01g038180	Aco018687	NA	NA	ATA8.279.t1	EVM0023273.1	Dioal.12G066400	Dr19918.1	Sp07G08270
NA	NewAnc_3_460	AMK_3_4053	NA	p5sc00007.V1.gene65	NA	NA	NA	NA	NA	NA	NA	NA	Dioal.12G066500	Dr19917.1	NA
NA	NewAnc_3_461	AMK_3_4054	NA	p5sc00033.V1.gene206	NA	NA	NA	NA	AGKpost_3_958	AGKpre_4_49	NA	NA	Dioal.09G064800	NA	NA
NA	NewAnc_3_462	AMK_3_4055	NA	p5sc00003.V1.gene757	NA	NA	NA	NA	NA	AGKpre_4_1422	NA	NA	Dioal.18G092300	NA	NA
NA	NewAnc_3_463	AMK_3_4056	NA	p5sc00033.V1.gene207	LOC_Os03g18570	NA	Sb01g038170	Aco001597	AGKpost_3_959	AGKpre_4_50	NA	NA	Dioal.18G092100	NA	NA
3	NewAnc_3_464	AMK_3_4057	SAnc1_4_307	p5sc00007.V1.gene69	NA	NA	NA	NA	AGKpost_3_960	AGKpre_4_51	ATA8.278.t1	EVM0012232.1	Dioal.09G064700	Dr02446.1	Sp07G08260
3	NewAnc_3_465	AMK_3_4058	SAnc1_5_701	p5sc00003.V1.gene759	LOC_Os03g60350|LOC_Os03g60340	Bradi1g03940|Bradi1g03947|Bradi4g44860	Sb01g003510|Sb01g003520|Sb08g000590	Aco000560|Aco006794|Aco012495	AGKpost_7_1241	AGKpre_4_28	ATA10.207.t1	NA	Dioal.18G092000	Dr02447.1	NA
NA	NewAnc_3_466	AMK_3_4060	NA	p5sc00033.V1.gene210	NA	NA	NA	NA	AGKpost_3_961	NA	NA	EVM0004255.1	NA	NA	NA
NA	NewAnc_3_467	AMK_3_4064	NA	p5sc00015.V1.gene26	NA	NA	NA	NA	AGKpost_5_823	AGKpre_1_2027	NA	NA	Dioal.12G066600	NA	Sp07G08250
3	NewAnc_3_468	AMK_3_4067	NA	p5sc00003.V1.gene772	NA	NA	NA	NA	NA	NA	ATA8.275.t1	NA	Dioal.18G091900	NA	Sp02G11800
3	NewAnc_3_469	AMK_3_4069	NA	p5sc00033.V1.gene214	NA	NA	NA	NA	NA	NA	ATA8.117.t1	NA	NA	NA	NA
3	NewAnc_3_470	AMK_3_4071	NA	p5sc00007.V1.gene79	NA	NA	NA	NA	AGKpost_3_2268	AGKpre_4_1414	ATA8.274.t2	EVM0011166.1	Dioal.12G066700	Dr19916.1	Sp02G11790
3	NewAnc_3_471	AMK_3_4072	NA	p5sc00007.V1.gene80|p5sc00003.V1.gene775	LOC_Os03g60300	Bradi1g03970	Sb01g003530	Aco001599	AGKpost_3_2270	AGKpre_4_1417	ATA8.277.t1	EVM0011857.1	Dioal.09G064600	Dr02450.1	Sp05G01430
3	NewAnc_3_472	AMK_3_4073	SAnc1_4_308	p5sc00003.V1.gene776	NA	NA	NA	NA	NA	NA	ATA8.272.t1.p1	EVM0005244.1	Dioal.09G064300	Dr02449.1	Sp02G11780
NA	NewAnc_3_473	AMK_3_4075	NA	p5sc00015.V1.gene46	NA	NA	NA	NA	NA	NA	NA	NA	NA	NA	Sp02G11760
3	NewAnc_3_474	AMK_3_4077	NA	p5sc00003.V1.gene787	LOC_Os01g61200	Bradi2g53830	Sb03g038590	Aco012498	NA	AGKpre_1_2025	ATA10.203.t1	NA	Dioal.18G091600	NA	NA
NA	NewAnc_3_475	AMK_3_4078	NA	p5sc00007.V1.gene88	NA	NA	NA	NA	NA	NA	NA	EVM0018794.1	Dioal.18G091700	NA	NA
NA	NewAnc_3_476	AMK_3_4079	NA	p5sc00015.V1.gene47	NA	NA	NA	NA	AGKpost_5_824	NA	NA	NA	Dioal.09G064100	NA	NA
NA	NewAnc_3_477	AMK_3_4080	SAnc1_4_869	p5sc00033.V1.gene216	NA	NA	NA	NA	AGKpost_3_962	AGKpre_4_53	NA	EVM0019222.1	Dioal.12G067200	Dr19913.1	NA
3	NewAnc_3_478	AMK_3_4081	NA	p5sc00015.V1.gene54	LOC_Os05g39610	Bradi2g22490	Sb09g023210	NA	AGKpost_5_825	AGKpre_1_2023	ATA8.256.t1	EVM0024680.1	Dioal.18G091200	NA	Sp05G01450
3	NewAnc_3_479	AMK_3_4082	NA	p5sc00007.V1.gene90	NA	NA	NA	NA	NA	NA	ATA8.267.t1	EVM0016078.1	NA	Dr11935.1	NA
NA	NewAnc_3_480	AMK_3_4085	NA	p5sc00003.V1.gene796	LOC_Os01g61170	Bradi2g53810|Bradi4g26760	Sb03g038560|Sb08g000680	Aco001601	NA	NA	NA	EVM0014922.1	NA	NA	NA
3	NewAnc_3_481	AMK_3_4086	NA	p5sc00033.V1.gene217	NA	NA	NA	NA	NA	NA	ATA10.201.1.p1	EVM0026649.1	NA	NA	NA
3	NewAnc_3_482	AMK_3_4089	SAnc1_4_772	p5sc00003.V1.gene806	NA	NA	NA	NA	NA	NA	ATA8.250.t2	NA	NA	Dr09221.1	NA
NA	NewAnc_3_483	AMK_3_4090	NA	p5sc00007.V1.gene98	NA	NA	NA	NA	NA	NA	NA	EVM0007014.1	NA	NA	NA
3	NewAnc_3_484	AMK_3_4092	NA	p5sc00033.V1.gene218	NA	NA	NA	NA	NA	NA	ATA10.200.t1	EVM0017793.1	Dioal.12G067300	Dr19911.1	Sp05G01460
3	NewAnc_3_485	AMK_3_4094	NA	p5sc00033.V1.gene221|p5sc00015.V1.gene79	LOC_Os05g39670	Bradi2g22480	Sb09g023220	Aco007087	AGKpost_5_826	AGKpre_1_2026	ATA8.248.t1	EVM0010917.1	NA	NA	Sp07G08240
3	NewAnc_3_486	AMK_3_4095	SAnc1_4_871	p5sc00003.V1.gene810	NA	Bradi4g44820	Sb08g000760	Aco012501	NA	NA	ATA8.254.t1	NA	NA	Dr11931.1	NA
3	NewAnc_3_487	AMK_3_4096	NA	p5sc00007.V1.gene101	NA	NA	NA	NA	NA	AGKpre_1_2022	ATA10.196.t1	NA	Dioal.18G091100	NA	NA
3	NewAnc_3_488	AMK_3_4097	SAnc1_4_746	p5sc00003.V1.gene811	NA	NA	NA	NA	NA	NA	ATA8.247.t1	EVM0001958.1	Dioal.19G116000	Dr00310.1	NA
3	NewAnc_3_489	AMK_3_4098	SAnc1_4_772	p5sc00033.V1.gene227	NA	NA	NA	NA	NA	NA	ATA10.198.t1	EVM0006642.1	Dioal.12G062400	Dr11933.1	Sp02G11750
3	NewAnc_3_490	AMK_3_4100	SAnc1_4_870	p5sc00033.V1.gene233	NA	NA	NA	NA	NA	NA	ATA8.251.t1	EVM0018553.1	NA	NA	NA
3	NewAnc_3_491	AMK_3_4103	SAnc1_4_309	p5sc00003.V1.gene817	LOC_Os01g61120	Bradi2g53780	Sb03g038530	Aco012504	NA	AGKpre_1_2019	ATA8.245.t1	EVM0011506.1	Dioal.19G116100	Dr00309.1	Sp02G11720
3	NewAnc_3_492	AMK_3_4104	SAnc1_4_870	p5sc00007.V1.gene110	LOC_Os03g18640	Bradi1g65100|Bradi4g44810	Sb01g038130|Sb05g000680	Aco007089	NA	AGKpre_1_2021	ATA8.252.t1	EVM0010271.1	NA	Dr02453.1	NA
3	NewAnc_3_493	AMK_3_4105	SAnc1_4_310	p5sc00003.V1.gene818	NA	NA	NA	NA	AGKpost_5_828	AGKpre_1_2018	ATA8.244.t1	NA	NA	NA	NA
3	NewAnc_3_494	AMK_3_4106	NA	p5sc00007.V1.gene120	NA	NA	NA	NA	NA	NA	ATA8.246.t1	EVM0019669.1	NA	NA	Sp02G11730
NA	NewAnc_3_495	AMK_3_4107	NA	p5sc00003.V1.gene819	NA	NA	NA	NA	NA	NA	NA	NA	Dioal.19G116200	NA	NA
3	NewAnc_3_496	AMK_3_4108	NA	p5sc00033.V1.gene237	NA	NA	NA	NA	NA	NA	ATA10.194.t1	EVM0008353.1	Dioal.12G062500	NA	NA
NA	NewAnc_3_497	AMK_3_4109	NA	p5sc00015.V1.gene113	NA	NA	NA	NA	NA	NA	NA	EVM0004292.1	Dioal.19G115900	Dr00311.1	NA
NA	NewAnc_3_498	AMK_3_4110	NA	p5sc00003.V1.gene824	LOC_Os11g01820	Bradi4g44740	Sb05g000770	NA	NA	NA	NA	NA	Dioal.09G063700	NA	NA
3	NewAnc_3_499	AMK_3_4111	NA	p5sc00007.V1.gene123|p5sc00003.V1.gene826	NA	NA	NA	NA	NA	NA	ATA8.243.t1	EVM0012215.1	Dioal.09G063800	Dr02454.1	Sp07G08230
3	NewAnc_3_500	AMK_3_4113	SAnc1_4_746	p5sc00033.V1.gene243	NA	NA	NA	NA	NA	NA	ATA10.188.t1	EVM0023764.1	NA	Dr11930.1	Sp07G08220
3	NewAnc_3_501	AMK_3_4114	NA	p5sc00015.V1.gene127	LOC_Os05g39720	Bradi2g22440	Sb09g023270	Aco011109	NA	AGKpre_1_2016	ATA8.239.t1.p1	EVM0006435.1	Dioal.12G062900	Dr09223.1	NA
NA	NewAnc_3_502	AMK_3_4115	NA	p5sc00033.V1.gene249	NA	NA	NA	NA	NA	NA	NA	NA	NA	NA	Sp02G11660
NA	NewAnc_3_503	AMK_3_4117	NA	p5sc00007.V1.gene129|p5sc00003.V1.gene848	NA	NA	NA	NA	NA	NA	NA	EVM0024662.1	Dioal.09G063500	Dr02456.1	Sp02G11650
NA	NewAnc_3_504	AMK_3_4118	NA	p5sc00003.V1.gene850	NA	NA	NA	NA	NA	NA	NA	EVM0004226.1	NA	NA	NA
3	NewAnc_3_505	AMK_3_4121	SAnc1_4_312	p5sc00007.V1.gene137	NA	NA	NA	NA	NA	NA	ATA8.237.t3.p1	EVM0017989.3	Dioal.12G063000	Dr09224.1	NA
NA	NewAnc_3_506	AMK_3_4124	NA	p5sc00007.V1.gene140	LOC_Os01g07200	Bradi2g04070	Sb03g004830	Aco018693	NA	NA	NA	NA	NA	Dr09225.1	NA
NA	NewAnc_3_507	AMK_3_4125	SAnc1_4_689	p5sc00033.V1.gene257	LOC_Os03g59610	Bradi1g64987|Bradi1g04320	Sb01g038050|Sb01g003880	Aco001608|Aco000623	AGKpost_3_971	AGKpre_4_63	NA	NA	Dioal.12G063400	Dr09228.1	Sp05G01510
3	NewAnc_3_508	AMK_3_4126	NA	p5sc00007.V1.gene141|p5sc00003.V1.gene862	NA	NA	NA	NA	NA	NA	ATA8.236.t1	EVM0005154.1	Dioal.12G063100	Dr09226.1	Sp05G01490
3	NewAnc_3_509	AMK_3_4127	SAnc1_4_323	p5sc00033.V1.gene258	NA	NA	NA	NA	NA	NA	ATA8.232.t1.p2	EVM0020647.1	Dioal.09G063300	Dr02457.1	NA
3	NewAnc_3_510	AMK_3_4128	SAnc1_4_312	p5sc00007.V1.gene143	NA	NA	NA	NA	NA	NA	ATA8.235.t1	EVM0015734.3	Dioal.12G063200	Dr09227.1	Sp05G01500
3	NewAnc_3_511	AMK_3_4129	SAnc1_4_775|SAnc1_4_111	p5sc00007.V1.gene144	LOC_Os03g18720	Bradi1g65000	Sb01g038060	Aco021518	AGKpost_3_970	AGKpre_4_62	ATA10.182.t1	NA	Dioal.19G116900	NA	Sp02G11610
3	NewAnc_3_512	AMK_3_4130	SAnc1_4_312	p5sc00003.V1.gene865	NA	NA	NA	NA	NA	NA	ATA10.183.1.p1	EVM0023884.1	Dioal.19G116700	Dr00305.1	Sp02G11630
3	NewAnc_3_513	AMK_3_4131	NA	p5sc00007.V1.gene148	NA	NA	NA	NA	NA	NA	ATA8.233.t2	EVM0001720.1	NA	NA	NA
3	NewAnc_3_514	AMK_3_4135	SAnc1_4_323	p5sc00033.V1.gene262	LOC_Os03g18770	Bradi1g64980	Sb01g038030	Aco001611	AGKpost_5_867	AGKpre_1_1946	ATA8.231.t1	EVM0018125.1	NA	NA	Sp02G11580
3	NewAnc_3_515	AMK_3_4137	SAnc1_4_323	p5sc00007.V1.gene158|p5sc00003.V1.gene872	LOC_Os03g18790	Bradi1g64970	Sb01g038020	Aco001612	AGKpost_3_973	AGKpre_4_65	ATA8.228.1.p1	EVM0024364.1	NA	Dr11928.1	Sp07G08190
3	NewAnc_3_516	AMK_3_4138	SAnc1_4_323	p5sc00003.V1.gene875	LOC_Os01g61060	Bradi2g53740	Sb03g038490	Aco012509	NA	AGKpre_1_2013	ATA8.229.t1	NA	Dioal.19G117200	Dr11927.1	NA
NA	NewAnc_3_517	AMK_3_4139	SAnc1_4_323	p5sc00007.V1.gene164	NA	NA	NA	NA	NA	NA	NA	EVM0018877.1	Dioal.19G117000	Dr09229.1	NA
3	NewAnc_3_518	AMK_3_4140	SAnc1_4_313	p5sc00015.V1.gene135	NA	NA	NA	NA	NA	NA	ATA8.234.t2	EVM0018179.1	Dioal.19G116800	Dr00304.1	NA
3	NewAnc_3_519	AMK_3_4141	SAnc1_4_323	p5sc00007.V1.gene166|p5sc00003.V1.gene876	NA	NA	NA	NA	AGKpost_5_831	NA	ATA8.230.t1	EVM0011534.1	Dioal.09G063200	Dr11926.1	Sp02G11560
NA	NewAnc_3_520	AMK_3_4145	NA	p5sc00015.V1.gene138	NA	NA	NA	NA	NA	NA	NA	EVM0025312.1	NA	NA	NA
3	NewAnc_3_521	AMK_3_4146	NA	p5sc00003.V1.gene903	NA	NA	NA	NA	NA	NA	ATA8.221.t1.p1	NA	NA	NA	NA
NA	NewAnc_3_522	AMK_3_4148	NA	p5sc00003.V1.gene904	NA	NA	NA	NA	NA	AGKpre_4_1412	NA	EVM0005240.1	Dioal.09G062900	Dr02461.1	NA
3	NewAnc_3_523	AMK_3_4151	SAnc1_4_314	p5sc00015.V1.gene139	LOC_Os01g61044	Bradi2g53730	Sb03g038470	Aco007096	NA	AGKpre_1_2012	ATA8.226.t2	EVM0008158.1	Dioal.19G117300	Dr00303.1	NA
NA	NewAnc_3_524	AMK_3_4152	SAnc1_4_322	p5sc00003.V1.gene915	LOC_Os07g12730	Bradi1g53710	Sb02g006920	Aco000565	NA	NA	NA	NA	NA	NA	Sp02G11500
3	NewAnc_3_525	AMK_3_4153	SAnc1_4_324	p5sc00007.V1.gene185	NA	NA	NA	NA	NA	NA	ATA8.225.t1	NA	Dioal.12G063700	Dr09231.1	NA
3	NewAnc_3_526	AMK_3_4154	SAnc1_4_743	p5sc00003.V1.gene921	LOC_Os01g61030	Bradi2g53720	Sb03g038450	Aco011118	AGKpost_5_832	AGKpre_1_1948	ATA10.24.t1	NA	NA	Dr11924.1	NA
3	NewAnc_3_527	AMK_3_4155	NA	p5sc00003.V1.gene922	NA	NA	NA	NA	NA	NA	ATA10.169.t2	EVM0000057.1	Dioal.09G062800	Dr02462.1	Sp07G08120
NA	NewAnc_3_528	AMK_3_4156	NA	p5sc00007.V1.gene187	NA	NA	NA	NA	NA	NA	NA	NA	NA	NA	Sp05G01540
NA	NewAnc_3_529	AMK_3_4157	NA	p5sc00015.V1.gene148	NA	NA	NA	NA	NA	NA	NA	NA	Dioal.19G117400	Dr00302.1	Sp07G08180
3	NewAnc_3_530	AMK_3_4160	SAnc1_4_315	p5sc00003.V1.gene926	NA	NA	NA	NA	NA	NA	ATA8.218.t1	EVM0017092.1	Dioal.09G062500	Dr02465.1	NA
3	NewAnc_3_531	AMK_3_4161	SAnc1_4_315	p5sc00003.V1.gene927	NA	NA	NA	NA	NA	NA	ATA10.171.t1	NA	NA	NA	NA
3	NewAnc_3_532	AMK_3_4163	NA	p5sc00015.V1.gene157	NA	NA	NA	NA	NA	NA	ATA10.23.t1	NA	NA	NA	Sp02G11480
NA	NewAnc_3_533	AMK_3_4164	SAnc1_4_743	p5sc00007.V1.gene199	NA	NA	NA	NA	NA	NA	NA	NA	NA	Dr19934.1	Sp02G11490
3	NewAnc_3_534	AMK_3_4165	SAnc1_4_777	p5sc00003.V1.gene938	NA	NA	NA	NA	NA	NA	ATA10.166.t1	NA	NA	NA	NA
3	NewAnc_3_535	AMK_3_4166	SAnc1_4_778	p5sc00003.V1.gene953	NA	NA	NA	NA	NA	NA	ATA10.17.t1	EVM0010847.1	NA	NA	NA
NA	NewAnc_3_536	AMK_3_4167	NA	p5sc00007.V1.gene200	NA	NA	NA	NA	AGKpost_5_865	NA	NA	NA	Dioal.12G064900	NA	NA
3	NewAnc_3_537	AMK_3_4168	NA	p5sc00003.V1.gene954	LOC_Os02g48720	Bradi3g53520	Sb04g029750	Aco010535	NA	NA	ATA10.163.t1	NA	Dioal.09G062100	Dr02468.1	Sp02G11450
NA	NewAnc_3_538	AMK_3_4169	NA	p5sc00015.V1.gene161	LOC_Os01g61010	Bradi2g53700	Sb03g038420	Aco012518	NA	AGKpre_1_2008	NA	EVM0008668.1	Dioal.09G062000	Dr02469.1	NA
3	NewAnc_3_539	AMK_3_4171	SAnc1_4_316	p5sc00033.V1.gene271|p5sc00003.V1.gene959	NA	Bradi1g63040|Bradi1g17910	Sb01g035970|Sb02g042810	Aco011121|Aco001615	AGKpost_5_863	AGKpre_1_1950	ATA8.210.t1	EVM0013168.1	Dioal.12G065000	Dr19933.1	Sp02G11440
3	NewAnc_3_540	AMK_3_4172	SAnc1_4_777	p5sc00007.V1.gene212|p5sc00003.V1.gene935	LOC_Os03g07570	Bradi1g73120	Sb01g045680	Aco018682	NA	AGKpre_1_2015	ATA8.213.t1	EVM0021404.1	Dioal.09G062300	Dr02466.1	Sp02G11470
3	NewAnc_3_541	AMK_3_4173	SAnc1_4_325	p5sc00007.V1.gene215	LOC_Os03g60190	Bradi1g04030	Sb01g003600	Aco012513	AGKpost_3_2263	AGKpre_4_1406	ATA8.212.t1	NA	NA	NA	NA
NA	NewAnc_3_542	AMK_3_4174	NA	p5sc00007.V1.gene217	NA	NA	NA	NA	NA	NA	NA	EVM0015464.1	NA	NA	Sp07G08100
3	NewAnc_3_543	AMK_3_4176	SAnc1_4_317	p5sc00007.V1.gene226	LOC_Os07g48030|LOC_Os07g48040|LOC_Os11g02130|LOC_Os07g48060|LOC_Os07g48050	Bradi1g63060|Bradi1g17840|Bradi4g44510|Bradi1g17790|Bradi1g17850	Sb02g042840|Sb02g042870|Sb05g001010|Sb02g042880|Sb02g042860	Aco011125|Aco001618|Aco011128|Aco012522|Aco010007	NA	NA	ATA8.199.t1	NA	Dioal.09G061700	Dr00299.1	NA
3	NewAnc_3_544	AMK_3_4177	SAnc1_5_477	p5sc00033.V1.gene283	LOC_Os03g13210|LOC_Os01g15830|LOC_Os01g36240	Bradi1g68887|Bradi2g09690|Bradi2g40590	Sb01g041770|Sb03g010240|Sb03g010250	Aco026779|Aco020332|Aco021127	NA	NA	ATA8.202.t1	EVM0006963.1	NA	NA	Sp02G11400
3	NewAnc_3_545	AMK_3_4178	NA	p5sc00033.V1.gene286	LOC_Os01g15810	Bradi2g09650	Sb03g010230	Aco020334	NA	NA	ATA10.12.t1	EVM0005718.1	NA	NA	NA
3	NewAnc_3_546	AMK_3_4179	NA	p5sc00015.V1.gene175	NA	NA	NA	NA	NA	NA	ATA8.209.t1	EVM0009653.1	Dioal.19G117600	NA	Sp05G01590
3	NewAnc_3_547	AMK_3_4180	NA	p5sc00007.V1.gene236	NA	NA	NA	NA	AGKpost_7_1178	AGKpre_4_265	ATA8.201.t1	EVM0025284.1	NA	NA	NA
NA	NewAnc_3_548	AMK_3_4182	NA	p5sc00033.V1.gene289	NA	NA	NA	NA	NA	NA	NA	EVM0016693.1	NA	NA	NA
3	NewAnc_3_549	AMK_3_4184	SAnc1_4_742	p5sc00007.V1.gene237	NA	NA	NA	NA	NA	NA	ATA8.196.t1.p1	EVM0028270.1	Dioal.12G065100	Dr19932.1	NA
NA	NewAnc_3_550	AMK_3_4185	NA	p5sc00015.V1.gene182	NA	NA	NA	NA	NA	NA	NA	EVM0002286.1	Dioal.19G117700	NA	NA
3	NewAnc_3_551	AMK_3_4188	SAnc1_4_779	p5sc00007.V1.gene240	NA	NA	NA	NA	NA	NA	ATA10.10.t1	NA	NA	NA	NA
3	NewAnc_3_552	AMK_3_4190	SAnc1_4_779	p5sc00033.V1.gene295	NA	NA	NA	NA	NA	AGKpre_4_263	ATA8.193.t1	EVM0020733.1	NA	NA	Sp05G01640
NA	NewAnc_3_553	AMK_3_4192	NA	p5sc00007.V1.gene248	NA	NA	NA	NA	NA	NA	NA	EVM0019080.1	NA	NA	NA
3	NewAnc_3_554	AMK_3_4193	SAnc1_4_320	p5sc00015.V1.gene186	LOC_Os11g02110	Bradi4g44480	Sb05g001020	Aco012523	NA	NA	ATA8.197.t1	NA	Dioal.09G061800	Dr02471.1	NA
3	NewAnc_3_555	AMK_3_4194	SAnc1_4_741	p5sc00033.V1.gene296	NA	NA	NA	NA	NA	NA	ATA10.8.t1	EVM0020085.1	NA	NA	NA
3	NewAnc_3_556	AMK_3_4195	SAnc1_4_741	p5sc00003.V1.gene978	NA	NA	NA	NA	AGKpost_12_14	AGKpre_6_6	ATA10.155.t1	EVM0022661.1	Dioal.09G061400	Dr00298.1	NA
3	NewAnc_3_557	AMK_3_4196	SAnc1_4_318	p5sc00033.V1.gene306	LOC_Os11g24060	Bradi4g19930	Sb05g007500	Aco003536	NA	NA	ATA10.151.t1	EVM0000181.1	Dioal.12G062200	Dr09219.1	Sp02G11320
3	NewAnc_3_558	AMK_3_4197	SAnc1_4_266	p5sc00015.V1.gene190	NA	NA	NA	NA	NA	NA	ATA10.157.t1	NA	Dioal.19G117900	NA	Sp02G11380
3	NewAnc_3_559	AMK_3_4198	SAnc1_4_327	p5sc00033.V1.gene311	LOC_Os03g21900	Bradi1g63087	Sb01g036030	Aco001626	NA	AGKpre_4_261	ATA8.185.t1.p1	EVM0017074.1	NA	NA	NA
3	NewAnc_3_560	AMK_3_4199	SAnc1_4_319	p5sc00003.V1.gene979	NA	NA	NA	NA	NA	NA	ATA8.191.t1.p1	EVM0024076.1	Dioal.19G118200	Dr00297.1	Sp02G11340
3	NewAnc_3_561	AMK_3_4200	SAnc1_4_328	p5sc00007.V1.gene272	LOC_Os05g07632	Bradi2g34490	Sb09g004990	NA	NA	NA	ATA8.184.t1.p1	EVM0023825.1	Dioal.12G061900	Dr09218.1	Sp02G11300
3	NewAnc_3_562	AMK_3_4201	SAnc1_4_780	p5sc00015.V1.gene205	NA	NA	NA	NA	AGKpost_12_15	AGKpre_6_7	ATA10.6.t1	EVM0023692.1	Dioal.19G118400	NA	Sp02G11330
NA	NewAnc_3_563	AMK_3_4203	SAnc1_4_740	p5sc00015.V1.gene206	NA	NA	NA	NA	NA	NA	NA	EVM0017148.1	Dioal.19G118500	Dr00294.1	NA
NA	NewAnc_3_564	AMK_3_4205	SAnc1_4_740	p5sc00003.V1.gene992	NA	NA	NA	NA	NA	NA	NA	NA	Dioal.19G118600	Dr00292.1	Sp02G11310
NA	NewAnc_3_565	AMK_3_4206	NA	p5sc00007.V1.gene279	NA	NA	NA	NA	NA	AGKpre_4_260	NA	NA	NA	NA	Sp02G12060
NA	NewAnc_3_566	AMK_3_4208	NA	p5sc00033.V1.gene322	NA	NA	NA	NA	NA	NA	NA	NA	Dioal.19G119300	Dr00288.1	NA
NA	NewAnc_3_567	AMK_3_4209	NA	p5sc00003.V1.gene993	LOC_Os12g02150	Bradi4g44470	Sb08g002750	NA	NA	NA	NA	NA	Dioal.19G118700	Dr00291.1	NA
NA	NewAnc_3_568	AMK_3_4210	SAnc1_4_782	p5sc00033.V1.gene329	NA	NA	NA	NA	NA	NA	NA	EVM0011481.1	Dioal.19G119600	Dr00286.1	NA
NA	NewAnc_3_569	AMK_3_4211	NA	p5sc00003.V1.gene994	NA	NA	NA	NA	NA	AGKpre_4_1411	NA	NA	Dioal.12G062100	NA	NA
3	NewAnc_3_570	AMK_3_4213	SAnc1_1_248	p5sc00015.V1.gene246	LOC_Os01g60860	Bradi2g53650	Sb03g038360	Aco012535	AGKpost_5_839	AGKpre_1_1999	ATA10.145.t1	EVM0007523.1	Dioal.19G119000	Dr00289.1	Sp02G11280
3	NewAnc_3_571	AMK_3_4214	SAnc1_4_782	p5sc00033.V1.gene330	NA	NA	NA	NA	AGKpost_7_1182	NA	ATA10.140.t1	NA	NA	NA	NA
NA	NewAnc_3_572	AMK_3_4220	SAnc1_4_332	p5sc00007.V1.gene294	NA	NA	NA	NA	NA	NA	NA	NA	Dioal.09G059300	Dr02480.1	NA
3	NewAnc_3_573	AMK_3_4222	SAnc1_4_332	p5sc00033.V1.gene333	NA	NA	NA	NA	NA	NA	ATA8.174.1.p1	EVM0028301.1	NA	NA	Sp07G08030
3	NewAnc_3_574	AMK_3_4225	SAnc1_4_781	p5sc00015.V1.gene264	LOC_Os07g08750	Bradi4g44427	Sb02g004750|Sb05g001070	Aco012292|Aco012539	NA	NA	ATA8.178.t1	EVM0008971.1	Dioal.19G119500	Dr00287.1	Sp02G11250
NA	NewAnc_3_575	AMK_3_4226	NA	p5sc00033.V1.gene335	NA	NA	NA	NA	NA	NA	NA	NA	NA	NA	Sp02G11230
3	NewAnc_3_576	AMK_3_4228	SAnc1_4_277	p5sc00033.V1.gene336	LOC_Os01g07310	Bradi2g04130	Sb03g004750	Aco007112	NA	NA	ATA10.134.t1	EVM0009349.1	NA	NA	NA
3	NewAnc_3_577	AMK_3_4229	SAnc1_4_781	p5sc00003.V1.gene1026	NA	NA	NA	NA	NA	NA	ATA10.141.t1	NA	NA	Dr11072.1	NA
3	NewAnc_3_578	AMK_3_4232	SAnc1_4_277|SAnc1_2_236	p5sc00033.V1.gene337	LOC_Os02g41780	NA	Sb04g026600	Aco007726	NA	NA	ATA8.172.t1	EVM0024977.1	Dioal.09G059400	NA	NA
3	NewAnc_3_579	AMK_3_4233	SAnc1_4_738	p5sc00015.V1.gene281	NA	NA	NA	NA	NA	NA	ATA8.177.t1	NA	NA	NA	NA
3	NewAnc_3_580	AMK_3_4237	SAnc1_4_738	p5sc00015.V1.gene283	NA	NA	NA	NA	NA	NA	ATA8.173.t1	EVM0016623.1	NA	NA	NA
NA	NewAnc_3_581	AMK_3_4238	NA	p5sc00033.V1.gene343	NA	NA	NA	NA	AGKpost_5_840	NA	NA	NA	Dioal.19G119800	NA	NA
3	NewAnc_3_582	AMK_3_4241	SAnc1_4_332	p5sc00003.V1.gene1050	NA	NA	NA	NA	NA	NA	ATA10.132.t3	EVM0018354.1	Dioal.09G059700	NA	NA
3	NewAnc_3_583	AMK_3_4244	SAnc1_4_278	p5sc00033.V1.gene345	LOC_Os07g48180	Bradi1g17700	Sb02g042990	Aco001636	AGKpost_7_1183	NA	ATA10.127.t1	EVM0013254.1	NA	NA	NA
NA	NewAnc_3_584	AMK_3_4247	NA	p5sc00015.V1.gene299	NA	NA	NA	NA	NA	NA	NA	NA	NA	Dr02484.1	NA
3	NewAnc_3_585	AMK_3_4250	NA	p5sc00033.V1.gene350	NA	NA	NA	NA	NA	NA	ATA10.120.t1	NA	NA	NA	NA
NA	NewAnc_3_586	AMK_3_4251	NA	p5sc00015.V1.gene315	NA	NA	NA	NA	NA	NA	NA	EVM0026182.1	NA	NA	NA
NA	NewAnc_3_587	AMK_3_4252	NA	p5sc00007.V1.gene321	NA	NA	NA	NA	NA	NA	NA	NA	Dioal.09G060400	NA	NA
3	NewAnc_3_588	AMK_3_4253	SAnc1_4_737	p5sc00015.V1.gene333	LOC_Os12g02340|LOC_Os12g02310	Bradi4g44400|Bradi4g25750|Bradi4g44410	Sb08g002660|Sb08g002690|Sb08g002670	Aco012545|Aco000574|Aco007113	AGKpost_12_19	AGKpre_6_11	ATA10.129.t1	EVM0023369.1	Dioal.09G059900	NA	Sp07G07870
3	NewAnc_3_589	AMK_3_4254	SAnc1_4_38	p5sc00033.V1.gene351	LOC_Os07g48200	Bradi1g17680	Sb02g043000	Aco001637	AGKpost_7_1184	AGKpre_4_259	ATA8.150.t4	NA	Dioal.19G120500	NA	Sp07G07820
3	NewAnc_3_590	AMK_3_4257	SAnc1_4_737	p5sc00003.V1.gene1069	LOC_Os01g60740	Bradi2g22280	Sb03g038280	Aco012546	NA	NA	ATA8.167.t1	EVM0007143.1	NA	NA	Sp07G07970
NA	NewAnc_3_591	AMK_3_4259	NA	p5sc00015.V1.gene348	NA	NA	NA	NA	NA	AGKpre_1_1990	NA	EVM0013422.1	NA	NA	NA
NA	NewAnc_3_592	AMK_3_4260	NA	p5sc00033.V1.gene369	LOC_Os07g48244	Bradi1g17665	Sb02g043020	Aco011146	AGKpost_7_1186	AGKpre_4_252	NA	EVM0009943.1	NA	NA	NA
3	NewAnc_3_593	AMK_3_4261	SAnc1_4_39	p5sc00003.V1.gene1070	NA	NA	NA	NA	NA	NA	ATA8.166.t1	NA	NA	NA	NA
3	NewAnc_3_594	AMK_3_4263	SAnc1_4_278	p5sc00015.V1.gene349	NA	NA	NA	NA	AGKpost_3_1130	AGKpre_4_253	ATA8.165.t1	NA	Dioal.12G061600	NA	Sp02G11160
3	NewAnc_3_595	AMK_3_4264	NA	p5sc00033.V1.gene370	NA	NA	NA	NA	NA	NA	ATA8.138.t1	EVM0005546.1	NA	NA	Sp02G11030
3	NewAnc_3_596	AMK_3_4265	NA	p5sc00015.V1.gene353	NA	NA	NA	NA	AGKpost_12_21	AGKpre_6_13	ATA10.125.t1	EVM0005300.1	Dioal.19G120200	NA	NA
3	NewAnc_3_597	AMK_3_4267	NA	p5sc00015.V1.gene354	LOC_Os12g02370	Bradi4g44390	Sb08g002620	Aco012547	NA	NA	ATA8.163.t1	EVM0012714.1	Dioal.19G120300	NA	Sp07G07840
3	NewAnc_3_598	AMK_3_4268	NA	p5sc00033.V1.gene375	NA	NA	NA	NA	NA	NA	ATA8.133.t1	NA	Dioal.07G099400	NA	NA
3	NewAnc_3_599	AMK_3_4269	NA	p5sc00003.V1.gene1080	NA	NA	NA	NA	NA	NA	ATA8.153.t1	NA	NA	NA	NA
3	NewAnc_3_600	AMK_3_4271	SAnc1_4_38	p5sc00015.V1.gene361	NA	NA	NA	NA	NA	NA	ATA10.113.t2	EVM0002218.1	Dioal.12G061400	NA	NA
NA	NewAnc_3_601	AMK_3_4274	NA	p5sc00007.V1.gene373	NA	NA	NA	NA	NA	NA	NA	NA	Dioal.19G121800	NA	NA
3	NewAnc_3_602	AMK_3_4275	NA	p5sc00015.V1.gene362	NA	NA	NA	NA	NA	NA	ATA8.19.t1	NA	NA	NA	NA
3	NewAnc_3_603	AMK_3_4276	NA	p5sc00033.V1.gene381	NA	NA	NA	NA	AGKpost_1_1894	AGKpre_1_1977	ATA8.130.t1.p1	NA	NA	NA	NA
NA	NewAnc_3_604	AMK_3_4277	NA	p5sc00003.V1.gene1082	NA	NA	NA	NA	AGKpost_3_1129	AGKpre_4_251	NA	NA	Dioal.19G120600	NA	NA
3	NewAnc_3_605	AMK_3_4280	SAnc1_4_36	p5sc00033.V1.gene384	LOC_Os03g21690	Bradi1g63240	Sb01g036190	Aco001645	AGKpost_3_1125	AGKpre_4_246	ATA10.109.t1	EVM0013927.1	Dioal.07G099100	NA	Sp07G07750
NA	NewAnc_3_606	AMK_3_4281	NA	p5sc00003.V1.gene1083	NA	NA	NA	NA	NA	NA	NA	NA	Dioal.12G061100	NA	Sp07G07810
3	NewAnc_3_607	AMK_3_4287	SAnc1_4_787	p5sc00003.V1.gene1087	NA	NA	NA	NA	NA	NA	ATA8.23.t1	EVM0005967.1	NA	NA	NA
3	NewAnc_3_608	AMK_3_4288	NA	p5sc00007.V1.gene409	NA	NA	NA	NA	AGKpost_7_1187	NA	ATA8.126.t2	EVM0016399.1	NA	NA	NA
3	NewAnc_3_609	AMK_3_4291	SAnc1_4_787	p5sc00003.V1.gene1088	LOC_Os12g02380	Bradi4g25740	Sb08g002610	Aco012548	AGKpost_12_22	AGKpre_6_14	ATA8.146.t1	EVM0027779.1	Dioal.19G120800	NA	Sp02G11070
3	NewAnc_3_610	AMK_3_4292	NA	p5sc00033.V1.gene386	NA	NA	NA	NA	AGKpost_3_1124	AGKpre_4_245	ATA8.129.t1	EVM0004638.1	Dioal.07G099000	NA	Sp02G11000
3	NewAnc_3_611	AMK_3_4293	NA	p5sc00015.V1.gene405	LOC_Os01g60660	Bradi2g53532	Sb03g038230	Aco012553	NA	NA	ATA10.117.t1	NA	Dioal.19G121100	NA	NA
NA	NewAnc_3_612	AMK_3_4294	NA	p5sc00007.V1.gene411	NA	NA	NA	NA	NA	NA	NA	NA	Dioal.07G098700	NA	Sp02G10980
3	NewAnc_3_613	AMK_3_4297	NA	p5sc00015.V1.gene406	LOC_Os01g60650	Bradi2g53526	Sb03g038220	Aco007121	AGKpost_1_1899	AGKpre_1_1984	ATA10.118.t1.p1	NA	NA	NA	NA
3	NewAnc_3_614	AMK_3_4298	NA	p5sc00015.V1.gene408	LOC_Os03g21720|LOC_Os06g45380	Bradi1g63210|Bradi1g31820	Sb01g036170|Sb10g026544	Aco012554|Aco020275	AGKpost_7_1185	AGKpre_4_248	ATA8.27.t1.p1	NA	Dioal.12G060800	NA	NA
NA	NewAnc_3_615	AMK_3_4300	NA	p5sc00015.V1.gene423	NA	NA	NA	NA	NA	NA	NA	NA	NA	Dr14114.1	NA
3	NewAnc_3_616	AMK_3_4306	NA	p5sc00003.V1.gene1136	NA	NA	NA	NA	NA	NA	ATA8.132.t1.p1	NA	NA	NA	Sp02G11010
3	NewAnc_3_617	AMK_3_4310	SAnc1_4_734	p5sc00003.V1.gene1149	LOC_Os03g60130	Bradi1g04097	Sb01g003660	Aco012555	NA	NA	ATA8.127.t1	EVM0015356.1	Dioal.19G121900	NA	NA
NA	NewAnc_3_618	AMK_3_4311	NA	p5sc00007.V1.gene414	NA	NA	NA	NA	NA	NA	NA	NA	Dioal.07G098600	NA	NA
NA	NewAnc_3_619	AMK_3_4313	SAnc1_4_35	p5sc00007.V1.gene416	LOC_Os03g21630	Bradi1g63277	Sb01g036220	Aco018672	NA	NA	NA	EVM0006351.1	NA	NA	NA
3	NewAnc_3_620	AMK_3_4314	SAnc1_4_788	p5sc00003.V1.gene1154	NA	NA	NA	NA	NA	AGKpre_4_1402	ATA8.125.t1.p1	EVM0026048.1	Dioal.09G057200	Dr05867.1	Sp02G10960
3	NewAnc_3_621	AMK_3_4315	SAnc1_4_34	p5sc00033.V1.gene392	LOC_Os03g21550	NA	Sb01g036250	Aco001650	AGKpost_3_1119	AGKpre_4_239	ATA8.114.t1	NA	Dioal.09G057100	Dr05866.1	NA
NA	NewAnc_3_622	AMK_3_4316	NA	p5sc00015.V1.gene456	NA	NA	NA	NA	NA	NA	NA	NA	Dioal.19G122000	NA	NA
3	NewAnc_3_623	AMK_3_4318	SAnc1_4_789	p5sc00003.V1.gene1158	LOC_Os05g40180	Bradi2g22210	Sb09g023530	Aco007128	AGKpost_5_844	NA	ATA8.121.t1	EVM0017830.1	Dioal.19G122300	NA	NA
3	NewAnc_3_624	AMK_3_4319	SAnc1_4_280	p5sc00007.V1.gene424	LOC_Os03g21620	Bradi1g63290	Sb01g036230	Aco001649	AGKpost_3_1121	AGKpre_4_241	ATA10.104.1.p1	EVM0006838.1	Dioal.07G098500	NA	Sp05G08960
NA	NewAnc_3_625	AMK_3_4322	SAnc1_4_280	p5sc00003.V1.gene1166	NA	Bradi4g25680	Sb05g001270	Aco012561	NA	NA	NA	NA	Dioal.09G057000	Dr05865.1	Sp05G08950
3	NewAnc_3_626	AMK_3_4323	SAnc1_4_790	p5sc00007.V1.gene427	NA	NA	NA	NA	NA	NA	ATA8.115.t1	EVM0026488.1	Dioal.07G098400	NA	Sp02G10950
3	NewAnc_3_627	AMK_3_4324	SAnc1_4_733	p5sc00015.V1.gene461	LOC_Os11g02580	Bradi4g25700|Bradi4g25690	Sb05g001240|Sb05g001250	Aco012558	NA	NA	ATA10.106.t1.p1	EVM0006937.1	NA	NA	NA
NA	NewAnc_3_628	AMK_3_4325	SAnc1_4_790	p5sc00007.V1.gene428	NA	NA	NA	NA	NA	NA	NA	NA	NA	Dr02348.1	NA
3	NewAnc_3_629	AMK_3_4327	NA	p5sc00033.V1.gene396	NA	NA	NA	NA	NA	NA	ATA8.103.t1	EVM0005640.1	Dioal.12G060000	NA	Sp07G07710
NA	NewAnc_3_630	AMK_3_4329	NA	p5sc00033.V1.gene398	NA	NA	NA	NA	NA	NA	NA	EVM0002936.1	Dioal.09G056900	NA	Sp02G10910
3	NewAnc_3_631	AMK_3_4330	NA	p5sc00003.V1.gene1168	NA	NA	NA	NA	AGKpost_1_1892	AGKpre_1_1974	ATA8.101.t1	NA	Dioal.12G059400	NA	NA
3	NewAnc_3_632	AMK_3_4333	SAnc1_4_791	p5sc00033.V1.gene403	LOC_Os03g21490	Bradi1g63380	Sb01g036300	Aco007380	AGKpost_3_1114	AGKpre_4_234	ATA10.89.t1.p1	NA	Dioal.07G097800	NA	Sp02G10890
NA	NewAnc_3_633	AMK_3_4334	NA	p5sc00003.V1.gene1174	NA	NA	NA	NA	NA	NA	NA	EVM0023719.1	NA	NA	NA
3	NewAnc_3_634	AMK_3_4335	SAnc1_4_792	p5sc00007.V1.gene457	NA	NA	NA	NA	NA	AGKpre_1_1971	ATA10.93.t1	EVM0016650.1	NA	Dr05861.1	Sp02G10870
3	NewAnc_3_635	AMK_3_4338	NA	p5sc00015.V1.gene490	NA	NA	NA	NA	NA	NA	ATA8.93.t1.p1	NA	Dioal.07G097600	NA	NA
3	NewAnc_3_636	AMK_3_4341	NA	p5sc00033.V1.gene406	LOC_Os01g07382	Bradi2g04190	Sb03g004660	Aco018667	NA	NA	ATA10.94.t1	EVM0006174.1	Dioal.07G097400	NA	Sp05G08930
3	NewAnc_3_637	AMK_3_4342	NA	p5sc00003.V1.gene1180	NA	NA	NA	NA	NA	NA	ATA10.92.t1	NA	Dioal.09G056500	Dr02346.1	NA
3	NewAnc_3_638	AMK_3_4343	SAnc1_4_33	p5sc00033.V1.gene411	NA	NA	NA	NA	NA	NA	ATA10.83.t1	EVM0013513.1	NA	Dr02411.1	Sp07G07690
3	NewAnc_3_639	AMK_3_4345	NA	p5sc00007.V1.gene465	NA	NA	NA	NA	AGKpost_5_850	AGKpre_1_1969	ATA10.85.t3	NA	Dioal.09G055200	Dr05854.1	NA
NA	NewAnc_3_640	AMK_3_4346	NA	p5sc00003.V1.gene1181	NA	NA	NA	NA	NA	NA	NA	EVM0010867.1	Dioal.19G122700	Dr05862.1	Sp02G10880
3	NewAnc_3_641	AMK_3_4349	NA	p5sc00007.V1.gene466	NA	NA	NA	NA	NA	NA	ATA10.86.t1	NA	Dioal.09G055400	Dr05860.1	NA
3	NewAnc_3_642	AMK_3_4351	NA	p5sc00003.V1.gene1200	NA	NA	NA	NA	NA	NA	ATA8.90.1.p1	EVM0017346.1	Dioal.12G058800	NA	Sp02G10850
NA	NewAnc_3_643	AMK_3_4352	NA	p5sc00003.V1.gene1202	NA	NA	NA	NA	NA	NA	NA	NA	Dioal.09G055500	Dr05855.1	NA
3	NewAnc_3_644	AMK_3_4354	NA	p5sc00003.V1.gene1203	NA	NA	NA	NA	NA	NA	ATA8.87.2.p1	NA	NA	Dr05856.1	NA
NA	NewAnc_3_645	AMK_3_4355	NA	p5sc00007.V1.gene474|p5sc00003.V1.gene1205	NA	NA	NA	NA	AGKpost_5_853	AGKpre_1_1964	NA	EVM0026025.1	Dioal.09G055700	NA	Sp07G07660
3	NewAnc_3_646	AMK_3_4356	SAnc1_4_793	p5sc00007.V1.gene475	NA	NA	NA	NA	NA	NA	ATA8.86.t1	EVM0023458.1	Dioal.09G055800	NA	Sp02G10830
3	NewAnc_3_647	AMK_3_4357	SAnc1_4_33	p5sc00033.V1.gene413	NA	NA	NA	NA	NA	NA	ATA8.85.t1	EVM0009861.2	Dioal.12G058500	NA	Sp02G10820
3	NewAnc_3_648	AMK_3_4358	SAnc1_4_793	p5sc00015.V1.gene518	LOC_Os11g02630|LOC_Os12g02550	Bradi4g25910|Bradi4g44310	Sb05g001310|Sb08g002320	Aco000578|Aco012570	AGKpost_12_24	AGKpre_6_16	ATA10.80.t1	EVM0025370.1	Dioal.19G122900	Dr05858.1	NA
3	NewAnc_3_649	AMK_3_4359	NA	p5sc00033.V1.gene414	NA	NA	NA	NA	NA	NA	ATA8.84.t2	NA	NA	NA	NA
3	NewAnc_3_650	AMK_3_4361	NA	p5sc00015.V1.gene520	LOC_Os12g02570	Bradi4g25917	Sb08g002270	Aco012571	NA	NA	ATA10.78.t1	NA	Dioal.09G055900	Dr05859.1	NA
3	NewAnc_3_651	AMK_3_4362	SAnc1_4_32	p5sc00033.V1.gene417	NA	NA	NA	NA	NA	NA	ATA10.74.t1	EVM0007615.1	Dioal.07G097100	NA	Sp05G08890
NA	NewAnc_3_652	AMK_3_4364	NA	p5sc00003.V1.gene1220	NA	NA	NA	NA	NA	NA	NA	NA	Dioal.19G123000	NA	NA
NA	NewAnc_3_653	AMK_3_4366	NA	p5sc00033.V1.gene423	NA	NA	NA	NA	NA	AGKpre_4_230	NA	EVM0000449.1	Dioal.19G123600	NA	Sp05G08850
3	NewAnc_3_654	AMK_3_4367	SAnc1_4_941	p5sc00003.V1.gene1224	NA	NA	NA	NA	NA	NA	ATA8.73.t1	EVM0011849.1	Dioal.19G123400	NA	NA
NA	NewAnc_3_655	AMK_3_4370	NA	p5sc00015.V1.gene526	LOC_Os01g60250	Bradi2g53377	Sb03g038060	Aco007140	NA	NA	NA	NA	Dioal.09G055000	NA	NA
3	NewAnc_3_656	AMK_3_4371	NA	p5sc00033.V1.gene426	NA	NA	NA	NA	NA	NA	ATA8.69.1.p1	NA	Dioal.07G096900	NA	NA
NA	NewAnc_3_657	AMK_3_4373	SAnc1_4_281	p5sc00003.V1.gene1228	NA	NA	NA	NA	NA	NA	NA	NA	Dioal.09G054800	Dr05850.1	NA
3	NewAnc_3_658	AMK_3_4374	NA	p5sc00007.V1.gene493	NA	NA	NA	NA	NA	NA	ATA10.69.t1	NA	Dioal.19G123700	Dr11961.1	NA
NA	NewAnc_3_659	AMK_3_4375	NA	p5sc00033.V1.gene432	NA	NA	NA	NA	NA	NA	NA	EVM0022385.1	NA	NA	Sp05G08840
[truncated: 1,567 more rows]

## Sheet: S7
Supplementary Table S7. Summary of ortholog group (OG) evolution between monocots and non-monocot angiosperms by COUNT software analysis, CAFÉ analysis, and copy number statistical analysis.
OG ID	Amborella	Euryale	Nymphaea	Aristolochia	Piper	Cinnamomum	Litsea	Persea	Liriodendron	Magnolia	Chloranthus	Arabidopsis	Vitis	Tetracentron	Nelumbo	Aquilegia	Colocasia	Spirodela	Zostera	Asparagus	Dendrobium	Elaeis	Musa	Oryza	Sorghum	Ananas	Dioscorea	Acorus	COUNT program	CAFÉ	P-value (two sided Mann-whiteny U test)	Fold change of average copy number (monocots/dicots)	Comparison (higher)
OG0000000	32	91	45	30	110	83	86	68	59	56	38	67	69	87	77	36	63	34	51	46	62	11	175	62	70	61	42	67	N.A.	N.A.	0.403235	1.10382	N.A.
OG0000001	19	15	174	7	116	78	48	6	148	83	26	6	25	21	38	48	34	7	7	49	14	17	18	100	62	18	21	18	N.A.	N.A.	0.284908	1.84388	N.A.
OG0000002	5	46	44	43	45	19	53	24	58	70	67	24	42	58	49	51	50	47	32	13	47	30	43	29	27	34	26	34	N.A.	N.A.	0.125267	1.14165	N.A.
OG0000003	0	6	9	8	90	69	58	1	16	16	52	2	85	2	72	68	75	16	22	8	35	64	42	75	40	32	66	12	N.A.	Expansion	0.377291	0.80722	N.A.
OG0000004	27	4	10	3	62	124	54	5	71	78	77	25	52	65	15	77	36	31	3	41	4	21	6	14	5	11	36	27	N.A.	N.A.	0.0598753	1.86631	N.A.
OG0000005	27	6	6	34	39	51	37	26	51	28	38	50	20	25	33	87	20	8	13	38	55	2	34	72	80	27	26	18	N.A.	N.A.	0.545785	1.04562	N.A.
OG0000006	130	22	110	11	37	120	2	5	55	138	47	11	8	56	41	0	5	4	1	8	58	1	18	20	0	12	4	26	N.A.	N.A.	0.0325775	3.1679	N.A.
OG0000007	5	2	99	188	71	19	0	0	9	5	111	5	9	17	53	0	54	4	2	0	206	0	1	7	2	5	0	20	N.A.	N.A.	0.233265	1.01391	N.A.
OG0000008	10	6	2	6	45	56	32	17	54	40	17	24	20	55	109	33	15	41	17	18	7	16	43	75	56	20	10	19	N.A.	N.A.	0.780361	1.24605	N.A.
OG0000009	32	31	20	23	32	37	39	25	52	23	19	12	31	36	23	31	44	31	21	41	41	5	39	28	31	31	39	22	N.A.	N.A.	0.454823	0.988269	N.A.
OG0000010	0	2	0	11	106	12	59	13	36	30	42	18	0	17	14	129	20	0	0	94	2	27	38	55	26	10	4	42	N.A.	N.A.	1	1.07608	N.A.
OG0000011	3	14	5	19	23	44	41	6	35	37	35	31	43	48	33	26	58	37	43	25	25	11	23	31	37	8	29	26	N.A.	N.A.	0.981456	0.91137	N.A.
OG0000012	4	23	12	13	21	5	2	5	0	7	142	4	0	23	18	92	36	3	22	43	253	0	2	0	1	1	25	27	N.A.	N.A.	1	0.357748	N.A.
OG0000013	21	8	7	28	80	52	10	1	11	56	30	1	44	42	25	19	21	1	3	17	4	4	77	35	20	54	79	33	N.A.	Expansion	0.925964	0.928596	N.A.
OG0000014	7	45	36	10	24	56	28	13	48	50	20	37	41	22	34	30	30	18	12	18	15	9	21	45	35	25	40	9	N.A.	N.A.	0.131145	1.40341	N.A.
OG0000015	12	46	21	16	53	34	26	22	20	19	24	30	25	22	25	24	32	24	27	31	35	2	57	38	36	27	20	26	N.A.	N.A.	0.108803	0.903287	N.A.
OG0000016	11	31	22	12	23	42	17	28	86	56	25	14	50	62	42	12	17	55	40	4	14	3	19	28	14	9	19	18	N.A.	N.A.	0.0813263	1.66106	N.A.
OG0000017	88	0	4	80	0	81	46	7	140	102	10	4	6	5	1	2	19	0	0	7	23	2	0	9	0	40	16	24	N.A.	N.A.	0.338731	3.26826	N.A.
OG0000018	28	5	4	1	9	54	42	7	97	82	11	20	27	57	30	28	17	25	0	5	0	26	8	7	1	13	49	19	N.A.	N.A.	0.0568216	2.35004	N.A.
OG0000019	2	19	63	185	3	3	0	0	69	18	12	0	1	4	5	0	31	0	0	0	82	1	107	19	3	2	0	11	N.A.	N.A.	0.814159	1.20289	N.A.
OG0000020	10	11	36	26	132	18	0	0	14	0	39	1	1	25	21	4	83	14	1	0	149	0	1	19	0	12	0	21	N.A.	N.A.	0.526971	0.764495	N.A.
OG0000021	8	0	5	12	0	5	20	5	22	273	113	1	0	12	19	25	5	10	0	13	32	0	0	10	0	6	0	35	N.A.	N.A.	0.311783	1.57437	N.A.
OG0000022	1	1	0	2	0	17	27	4	342	160	0	0	0	1	1	1	5	0	0	1	3	10	0	10	1	10	8	11	N.A.	N.A.	0.66989	8.16613	N.A.
OG0000023	13	22	16	10	36	32	29	26	19	13	20	27	29	28	17	17	11	12	15	13	25	32	50	28	21	20	19	15	N.A.	N.A.	0.561124	1.03012	N.A.
OG0000024	19	35	14	15	35	29	18	10	28	23	20	17	21	56	27	18	16	10	13	5	18	8	40	29	39	15	16	21	N.A.	N.A.	0.170256	1.2652	N.A.
OG0000025	22	29	37	15	34	8	17	1	48	34	12	32	11	31	38	5	32	8	6	15	11	5	16	40	36	14	32	25	N.A.	N.A.	0.561231	1.24485	N.A.
OG0000026	29	24	2	31	29	10	11	3	13	80	93	3	5	31	27	5	23	8	6	1	44	0	7	13	0	8	68	36	N.A.	Expansion	0.402913	0.855436	N.A.
OG0000027	0	7	28	33	22	21	13	6	6	14	16	12	10	60	41	82	22	11	8	5	32	2	32	52	34	5	9	17	N.A.	N.A.	0.675915	1.25565	N.A.
OG0000028	14	20	65	14	47	68	42	16	33	22	12	7	30	38	8	41	13	10	0	14	21	2	20	2	8	6	8	16	N.A.	Contraction	0.00270997	3.05101	Dicot
OG0000029	9	7	15	18	26	55	38	8	31	21	23	12	15	4	25	34	18	25	0	4	16	15	15	47	28	40	22	23	N.A.	N.A.	0.944377	0.998551	N.A.
OG0000030	11	34	15	12	28	20	26	22	24	20	16	24	15	32	20	15	21	14	14	19	27	3	38	28	29	27	20	16	N.A.	N.A.	0.815975	1.01323	N.A.
OG0000031	2	11	9	4	35	85	27	10	73	42	17	2	35	31	28	32	8	9	0	12	2	1	33	14	9	3	35	17	N.A.	Expansion	0.0565501	2.30644	N.A.
OG0000032	3	6	7	7	6	1	1	0	5	161	80	1	6	6	12	7	4	0	0	3	223	0	0	2	0	6	3	35	N.A.	N.A.	0.0829803	0.557652	N.A.
OG0000033	0	1	4	8	22	30	39	23	39	31	36	66	3	21	21	116	25	3	1	21	6	9	6	6	17	7	5	3	N.A.	N.A.	0.0407	2.53288	N.A.
OG0000034	19	24	12	15	41	25	23	26	19	17	23	13	21	27	20	20	13	12	12	13	22	4	25	26	29	19	15	19	N.A.	N.A.	0.17684	1.20276	N.A.
OG0000035	25	8	9	2	23	56	15	6	70	60	14	1	9	68	24	6	2	3	0	3	5	21	8	37	18	28	5	19	N.A.	N.A.	0.156456	2.03026	N.A.
OG0000036	0	1	0	17	38	38	71	14	30	37	13	10	4	56	15	21	33	16	24	8	0	27	9	13	5	13	9	19	N.A.	N.A.	0.364668	1.61369	N.A.
OG0000037	9	14	176	15	8	4	0	7	3	5	109	2	1	43	27	1	9	0	5	2	77	0	5	0	0	7	2	8	N.A.	N.A.	0.112883	1.21862	N.A.
OG0000038	8	21	15	11	35	26	21	19	14	17	26	15	15	27	22	12	18	9	9	14	16	20	32	21	19	23	8	18	N.A.	N.A.	0.576738	1.03403	N.A.
OG0000039	8	18	18	10	27	23	20	9	20	28	23	11	29	22	19	20	15	16	9	27	19	16	13	25	26	15	11	13	N.A.	N.A.	0.340394	1.07189	N.A.
OG0000040	25	12	8	7	22	33	33	10	30	24	13	6	15	27	17	42	23	14	11	21	17	13	6	29	21	4	19	4	N.A.	N.A.	0.20967	1.38197	N.A.
OG0000041	10	3	14	25	59	23	16	9	37	29	10	2	26	21	11	17	7	1	0	19	4	13	5	29	42	18	16	31	N.A.	N.A.	0.471608	1.34199	N.A.
OG0000042	2	0	0	4	20	29	40	12	12	12	11	14	51	46	5	28	7	0	7	10	8	31	7	65	36	10	3	21	N.A.	N.A.	0.692617	1.10333	N.A.
OG0000043	0	10	11	1	0	5	18	6	10	18	33	11	10	17	18	171	1	0	0	82	3	5	3	22	11	7	1	13	N.A.	N.A.	0.225638	1.46486	N.A.
OG0000044	16	11	36	5	5	48	25	6	4	38	6	2	8	39	17	10	6	0	0	55	7	3	2	13	6	26	60	31	N.A.	N.A.	0.545454	1.08832	N.A.
OG0000045	8	27	9	11	18	13	29	5	26	25	20	15	11	33	23	10	19	11	12	17	12	2	27	19	16	10	15	33	N.A.	N.A.	0.834297	1.07007	N.A.
OG0000046	27	7	1	9	8	34	22	10	19	20	40	3	9	33	20	26	13	9	5	6	12	21	50	19	23	6	3	21	N.A.	N.A.	0.500326	0.942723	N.A.
OG0000047	11	37	27	8	23	58	3	2	1	1	16	42	20	6	5	0	20	61	26	2	0	7	30	42	12	2	0	7	N.A.	Expansion	0.981451	0.939887	N.A.
OG0000048	5	11	16	15	20	12	14	5	6	8	12	37	10	15	29	56	23	5	7	37	16	9	7	18	22	18	13	20	N.A.	N.A.	0.609048	1.08433	N.A.
OG0000049	14	2	0	8	39	18	14	1	40	24	15	18	27	51	8	23	22	3	10	9	5	6	20	17	31	18	3	6	N.A.	N.A.	0.340726	1.50708	N.A.
OG0000050	9	25	5	170	13	13	0	0	116	15	7	1	2	1	1	0	2	43	0	0	0	0	0	3	1	0	23	0	N.A.	N.A.	0.0569582	4.065	N.A.
OG0000051	0	1	1	19	29	29	23	7	28	40	28	23	40	19	8	12	7	0	0	1	15	10	23	31	28	6	4	14	N.A.	N.A.	0.136318	1.44756	N.A.
OG0000052	6	15	1	11	25	13	11	1	1	12	32	21	12	23	23	33	15	10	12	24	15	13	27	27	29	3	2	23	N.A.	N.A.	0.485068	0.777136	N.A.
OG0000053	13	15	21	15	48	15	25	10	43	30	10	8	21	26	9	41	2	3	1	8	8	0	2	24	11	12	5	5	N.A.	Contraction	0.00037473	3.2349	Dicot
OG0000054	13	20	5	21	35	29	20	12	18	12	23	9	26	20	12	40	16	9	3	8	6	3	15	15	20	7	1	8	N.A.	Contraction	0.00312465	1.8877	N.A.
OG0000055	8	26	10	6	25	14	17	12	4	11	9	18	9	17	20	11	13	13	18	18	18	17	35	15	16	8	8	16	N.A.	N.A.	0.328149	0.883734	N.A.
OG0000056	0	8	12	19	2	1	0	0	0	112	16	18	0	8	10	11	2	1	5	7	147	0	0	3	0	2	2	26	N.A.	N.A.	0.604803	0.8257	N.A.
OG0000057	37	105	72	0	0	5	9	1	0	0	0	70	68	5	35	0	0	1	0	0	0	0	1	1	0	0	0	0	N.A.	Contraction	0.0132686	112.736	N.A.
OG0000058	5	5	7	6	37	7	9	2	21	11	13	13	4	27	7	11	17	7	13	19	34	25	27	17	18	14	14	19	N.A.	Expansion	0.00853461	0.629177	N.A.
OG0000059	6	13	12	8	27	16	18	6	14	18	10	21	15	18	30	13	20	10	21	10	12	20	16	7	8	8	15	14	N.A.	N.A.	0.576423	1.19089	N.A.
OG0000060	6	12	3	25	22	8	28	8	19	26	19	27	0	11	14	16	9	5	3	21	11	14	31	17	20	9	3	19	N.A.	N.A.	0.625371	1.07729	N.A.
OG0000061	3	2	1	4	51	55	23	16	33	19	7	8	69	35	22	11	3	0	0	1	5	16	15	0	0	0	5	0	N.A.	N.A.	0.00108636	5.85453	Dicot
OG0000062	0	6	39	3	2	70	3	3	2	98	44	5	2	21	20	2	6	1	0	5	22	0	0	12	5	23	0	9	N.A.	Expansion	0.304506	1.88256	N.A.
OG0000063	0	10	9	0	2	13	34	2	18	62	10	2	3	23	27	1	13	0	2	0	4	8	0	15	7	54	76	5	N.A.	N.A.	0.726554	0.920328	N.A.
OG0000064	8	4	7	4	21	39	32	14	32	38	5	10	16	40	33	2	4	1	1	6	0	10	3	27	22	0	10	8	N.A.	N.A.	0.0200713	2.67816	N.A.
OG0000065	6	28	14	11	25	20	16	15	11	14	10	15	13	15	12	11	8	7	14	9	13	8	30	15	16	17	12	8	N.A.	N.A.	0.388801	1.17272	N.A.
OG0000066	1	1	4	0	7	0	0	0	5	139	65	2	0	6	11	37	13	2	3	13	68	0	0	0	0	4	4	7	N.A.	N.A.	0.981148	1.03126	N.A.
OG0000067	2	4	80	15	15	5	4	1	3	106	23	1	4	7	33	4	5	6	14	0	11	1	6	15	4	0	8	15	N.A.	N.A.	0.640781	2.27747	N.A.
OG0000068	37	8	9	6	35	7	12	4	13	11	16	13	9	24	12	18	18	19	8	15	11	13	9	11	10	5	20	17	N.A.	N.A.	0.870662	1.09838	N.A.
OG0000069	9	12	11	8	31	25	11	5	9	8	8	6	14	31	31	14	16	14	12	8	4	4	17	30	19	10	4	16	N.A.	N.A.	0.870468	1.20354	N.A.
OG0000070	5	10	8	8	17	9	16	10	7	6	11	22	6	13	15	28	15	8	12	16	9	17	22	28	34	12	7	13	N.A.	N.A.	0.130564	0.764856	N.A.
OG0000071	4	29	9	10	21	9	6	5	16	15	17	17	20	30	19	15	19	6	10	5	13	17	17	9	10	11	14	10	N.A.	N.A.	0.316364	1.23398	N.A.
OG0000072	8	3	3	8	55	8	12	9	16	9	12	13	4	20	15	17	4	5	1	6	10	18	19	39	35	17	4	13	N.A.	N.A.	0.83423	0.947214	N.A.
OG0000073	27	8	8	13	5	21	17	3	21	16	5	10	27	31	31	14	11	6	3	17	4	15	9	11	13	7	8	20	N.A.	N.A.	0.124905	1.69233	N.A.
OG0000074	6	24	9	8	22	15	13	12	6	12	9	14	9	17	17	8	14	9	10	9	11	9	39	13	18	12	18	17	N.A.	N.A.	0.374592	0.885186	N.A.
OG0000075	18	5	8	9	13	44	28	12	38	33	9	1	12	31	36	8	11	1	2	3	8	7	8	11	5	5	10	2	N.A.	Contraction	0.00336423	3.12509	Dicot
OG0000076	3	7	11	4	23	28	20	6	18	13	7	14	13	8	38	25	3	7	11	12	7	5	38	11	8	1	21	12	N.A.	N.A.	0.244576	1.39964	N.A.
OG0000077	8	3	2	5	7	15	65	1	12	16	14	26	7	9	12	53	13	2	22	20	2	0	1	15	19	1	1	14	N.A.	N.A.	0.351971	1.68369	N.A.
OG0000078	6	6	13	8	18	9	6	4	2	3	34	33	29	34	48	21	19	6	11	7	4	3	11	7	7	5	7	3	N.A.	N.A.	0.129929	1.67671	N.A.
OG0000079	7	18	10	14	25	16	18	7	10	8	12	16	5	20	14	10	12	10	11	10	13	13	21	14	17	8	9	14	N.A.	N.A.	0.944209	1.0463	N.A.
OG0000080	7	1	1	10	33	21	18	12	12	8	3	9	25	6	15	17	12	8	1	11	6	5	20	32	19	14	19	14	N.A.	N.A.	0.727276	1.03046	N.A.
OG0000081	10	18	11	9	21	14	18	10	12	10	10	15	10	20	12	11	21	7	13	13	12	3	16	13	17	12	8	13	N.A.	N.A.	0.962753	1.10245	N.A.
OG0000082	8	31	9	4	31	12	13	13	8	7	11	10	8	6	12	5	17	12	16	8	11	15	28	15	13	7	10	11	N.A.	N.A.	0.113181	0.881698	N.A.
OG0000083	3	20	9	6	32	12	26	11	9	16	6	9	10	13	13	7	10	6	6	8	9	1	21	11	12	8	37	11	N.A.	N.A.	0.514118	1.16332	N.A.
OG0000084	0	0	0	5	0	2	0	1	0	0	83	4	0	14	7	136	2	0	4	0	5	0	0	61	4	6	0	1	N.A.	N.A.	1	0.882421	N.A.
OG0000085	2	15	6	5	8	17	28	8	12	7	23	6	9	22	18	11	10	9	18	24	4	9	12	12	17	8	6	8	N.A.	N.A.	0.98142	0.942547	N.A.
OG0000086	2	0	52	0	43	0	1	0	57	39	5	0	0	3	1	2	27	0	8	1	49	1	4	4	0	14	17	4	N.A.	N.A.	0.383908	1.29325	N.A.
OG0000087	10	14	10	6	11	26	14	17	17	20	6	21	9	27	6	7	7	17	17	6	11	15	8	12	5	9	2	2	N.A.	N.A.	0.107977	1.59193	N.A.
OG0000088	4	4	4	4	8	4	13	1	24	13	32	3	8	21	5	12	23	3	0	15	4	13	9	40	22	9	22	6	N.A.	N.A.	0.338397	0.560558	N.A.
OG0000089	5	30	5	5	24	16	18	15	7	10	8	13	6	16	11	9	11	8	8	4	12	17	27	11	9	4	4	9	N.A.	N.A.	0.415209	1.24723	N.A.
OG0000090	15	12	4	4	1	19	16	6	24	17	3	11	17	15	18	24	13	12	5	10	3	8	8	16	14	2	14	11	N.A.	N.A.	0.143097	1.47791	N.A.
OG0000091	19	3	5	12	17	19	17	0	30	12	8	7	8	27	20	15	10	3	0	8	7	14	5	7	16	13	10	9	N.A.	N.A.	0.0939933	1.66164	N.A.
OG0000092	9	21	10	5	21	14	12	10	12	14	9	9	9	20	9	11	14	11	11	10	8	9	23	9	8	7	5	11	N.A.	N.A.	0.250259	1.19389	N.A.
OG0000093	8	11	20	4	14	17	7	6	7	28	28	19	1	2	14	36	7	7	5	10	0	11	6	12	9	10	1	17	N.A.	N.A.	0.142712	1.36655	N.A.
OG0000094	4	19	8	7	18	12	11	13	5	8	6	10	12	20	13	9	11	11	8	10	12	20	22	10	10	8	6	10	N.A.	N.A.	0.833598	1.01711	N.A.
OG0000095	0	0	0	1	1	0	0	0	105	123	1	1	0	0	1	0	2	0	7	4	7	11	47	0	0	0	1	0	N.A.	N.A.	0.283366	2.51088	N.A.
OG0000096	1	3	5	51	3	0	0	0	17	1	24	3	1	10	40	0	28	8	0	0	7	1	1	32	0	52	22	0	N.A.	N.A.	0.943646	0.668817	N.A.
OG0000097	3	8	9	2	15	15	18	2	13	28	4	35	19	16	12	4	5	3	2	10	17	1	1	30	15	4	18	1	N.A.	N.A.	0.217474	1.55311	N.A.
OG0000098	5	24	8	5	21	9	9	9	8	9	10	13	7	14	16	11	10	9	7	11	13	14	25	10	11	5	5	11	N.A.	N.A.	0.79716	1.03259	N.A.
OG0000099	4	0	0	2	14	17	37	7	18	29	11	11	0	12	8	42	11	0	0	27	0	3	3	30	19	1	0	3	N.A.	N.A.	0.214551	1.61223	N.A.
OG0000100	0	10	6	19	17	17	14	9	12	20	8	11	12	6	30	8	3	7	4	1	1	2	7	21	18	5	33	7	N.A.	N.A.	0.0897798	1.41435	N.A.
OG0000101	5	17	8	6	24	11	12	10	11	10	7	10	5	19	11	6	9	8	10	6	13	17	32	10	9	6	8	7	N.A.	N.A.	0.833575	1.00704	N.A.
OG0000102	11	5	7	7	13	23	17	13	15	12	17	20	19	10	18	15	5	3	11	8	5	9	10	9	9	7	3	5	N.A.	N.A.	0.000797827	1.7581	N.A.
OG0000103	4	18	8	6	9	8	9	8	11	13	12	12	9	18	11	8	10	8	9	5	19	17	21	12	13	10	7	9	N.A.	N.A.	0.483317	0.866781	N.A.
OG0000104	0	0	0	0	0	1	1	0	92	167	2	0	0	0	2	0	0	0	0	1	0	0	0	0	1	22	14	0	N.A.	N.A.	0.765341	5.68311	N.A.
OG0000105	2	2	2	11	14	10	11	11	15	8	14	6	36	21	13	10	5	4	0	19	13	0	15	16	17	2	13	12	N.A.	N.A.	0.944316	1.14652	N.A.
OG0000106	3	21	10	5	24	10	15	10	7	9	9	15	5	15	16	5	15	6	7	9	11	12	16	7	6	8	12	13	N.A.	N.A.	0.907238	1.12456	N.A.
OG0000107	0	0	2	0	1	0	0	0	0	0	21	0	1	0	0	0	8	8	0	23	21	64	39	30	15	18	27	22	N.A.	Expansion	7.3488e-05	0.0121456	Monocot
OG0000108	3	7	46	1	10	5	0	0	4	4	66	1	4	30	84	14	2	5	0	0	1	0	0	0	0	13	0	0	N.A.	Contraction	0.00371041	2.12017	Dicot
OG0000109	5	2	2	12	30	8	13	7	16	19	7	27	18	19	11	19	8	3	1	10	10	0	9	14	17	3	7	2	N.A.	N.A.	0.0406724	1.97955	N.A.
OG0000110	4	20	7	6	16	10	14	11	8	10	9	11	9	15	12	9	12	9	9	8	9	2	19	14	14	11	9	9	N.A.	N.A.	0.887777	1.04771	N.A.
OG0000111	9	11	10	6	10	16	13	8	11	14	9	15	10	15	10	14	17	16	6	10	1	4	12	20	9	5	4	11	N.A.	N.A.	0.363149	1.20194	N.A.
OG0000112	2	3	3	22	13	14	2	1	15	9	13	16	22	22	13	28	15	3	0	14	3	3	1	14	13	5	17	10	N.A.	N.A.	0.282917	1.44392	N.A.
OG0000113	8	6	12	4	16	10	13	4	11	8	8	11	7	26	21	9	8	4	6	10	9	19	9	17	13	7	4	14	N.A.	N.A.	0.815726	1.12383	N.A.
OG0000114	6	15	21	21	35	11	5	3	34	24	28	4	20	15	8	17	10	0	1	3	0	0	0	0	0	0	9	4	N.A.	Contraction	9.28274e-05	3.75954	Dicot
OG0000115	4	25	10	6	32	9	15	9	8	10	8	10	9	22	12	8	5	4	3	4	9	11	19	8	8	7	8	9	N.A.	N.A.	0.0393518	1.58955	N.A.
OG0000116	9	0	0	7	14	21	9	0	1	5	7	17	17	23	9	24	1	0	13	18	1	13	7	34	19	6	7	10	N.A.	N.A.	0.96282	0.994123	N.A.
OG0000117	5	18	8	6	22	13	10	11	10	10	8	11	7	12	12	7	8	7	9	0	14	15	21	13	10	9	6	9	N.A.	N.A.	0.852163	1.08828	N.A.
OG0000118	4	13	6	4	15	12	9	5	8	5	6	16	7	21	10	11	7	11	10	6	13	2	24	17	14	13	12	6	N.A.	N.A.	0.33993	0.897494	N.A.
OG0000119	2	9	8	8	15	23	33	3	7	8	6	7	6	9	14	2	5	22	6	17	5	0	4	15	15	9	14	14	N.A.	N.A.	0.726879	1.0111	N.A.
OG0000120	5	16	7	4	19	12	11	12	9	9	10	12	8	17	12	6	9	5	7	8	15	15	20	6	7	6	6	11	N.A.	N.A.	0.388343	1.10229	N.A.
OG0000121	10	12	9	6	13	11	16	1	9	9	8	6	14	15	20	13	13	15	3	15	9	14	12	8	8	5	1	8	N.A.	N.A.	0.427962	1.19419	N.A.
OG0000122	12	14	13	11	6	3	12	8	4	7	9	13	15	15	24	18	11	1	6	0	4	1	10	22	28	6	2	8	N.A.	N.A.	0.056618	1.40383	N.A.
OG0000123	4	33	50	5	37	4	1	1	0	0	44	8	1	16	40	6	0	6	9	1	10	0	0	3	0	1	1	2	N.A.	Contraction	0.0462895	2.31639	N.A.
OG0000124	2	3	2	6	19	35	29	4	23	6	8	10	20	29	4	4	3	2	0	7	7	11	15	5	8	3	8	9	N.A.	N.A.	0.316963	1.97372	N.A.
OG0000125	6	8	7	5	9	11	9	4	22	9	10	8	7	15	6	24	6	3	3	8	10	12	14	19	16	13	10	7	N.A.	N.A.	0.692296	0.992374	N.A.
OG0000126	10	11	6	4	7	18	13	15	20	9	7	5	19	24	8	15	8	6	2	6	6	11	10	10	11	4	5	10	N.A.	N.A.	0.0560077	1.66022	N.A.
OG0000127	2	11	4	9	13	7	12	3	10	7	12	13	6	16	16	15	10	10	9	11	10	13	17	10	11	8	4	8	N.A.	N.A.	1	0.938406	N.A.
OG0000128	4	18	9	5	31	6	8	9	10	6	9	18	7	6	13	5	10	10	12	8	9	3	15	12	11	10	7	6	N.A.	N.A.	0.484104	1.10099	N.A.
OG0000129	2	0	0	20	6	14	6	5	28	39	11	0	30	15	17	39	1	0	20	2	0	4	0	1	0	0	10	7	N.A.	N.A.	0.0212795	3.41463	N.A.
OG0000130	4	17	6	3	13	10	8	10	8	5	5	11	16	12	13	7	7	9	21	11	11	13	13	10	10	9	7	7	N.A.	N.A.	0.427643	0.931896	N.A.
OG0000131	6	22	7	5	16	15	13	12	12	11	5	11	11	9	8	5	7	6	10	6	10	5	18	13	13	7	7	5	N.A.	N.A.	0.400513	1.26101	N.A.
OG0000132	6	13	8	4	12	15	18	10	6	7	10	9	13	13	11	6	7	8	13	7	9	15	15	10	9	7	5	8	N.A.	N.A.	0.726263	1.06389	N.A.
OG0000133	4	6	5	8	19	11	11	7	5	15	10	17	4	12	13	11	12	6	8	13	8	9	16	13	14	5	2	9	N.A.	N.A.	0.944331	1.02611	N.A.
OG0000134	6	9	3	18	11	17	14	4	13	10	4	10	13	13	11	5	9	14	4	9	10	4	8	19	17	10	6	2	N.A.	N.A.	0.544402	1.17279	N.A.
OG0000135	13	12	5	7	21	11	11	11	14	8	10	9	11	12	7	10	7	4	6	9	5	2	13	18	22	5	7	3	N.A.	N.A.	0.0591051	1.26456	N.A.
OG0000136	4	5	4	5	12	7	7	7	16	11	15	6	7	15	15	14	8	6	13	10	12	12	23	10	8	7	5	8	N.A.	N.A.	0.607665	0.854153	N.A.
OG0000137	1	0	0	19	4	26	18	4	22	12	30	0	16	19	9	12	3	2	0	20	11	13	7	1	7	5	3	7	N.A.	N.A.	0.235268	1.28773	N.A.
OG0000138	4	14	5	6	18	20	16	4	9	7	8	12	7	15	8	8	8	8	7	9	8	15	15	9	9	10	4	7	N.A.	N.A.	0.98132	1.13319	N.A.
OG0000139	0	2	2	17	15	6	7	8	11	14	25	1	4	7	4	15	0	0	0	26	6	18	4	22	44	2	2	8	N.A.	N.A.	0.815751	0.62409	N.A.
OG0000140	6	2	1	1	24	4	3	3	4	3	2	12	3	16	7	10	11	0	13	5	2	19	34	28	24	16	8	8	N.A.	Expansion	0.0383352	0.505084	N.A.
OG0000141	6	20	7	6	18	11	15	10	8	10	7	8	6	13	9	6	10	4	3	6	10	14	24	8	7	6	8	8	N.A.	N.A.	0.439327	1.15287	N.A.
OG0000142	2	7	3	2	4	20	12	9	6	3	6	3	2	4	6	3	17	13	4	20	16	16	14	14	23	10	13	15	N.A.	Expansion	0.000333965	0.412209	Monocot
OG0000143	1	7	11	1	18	35	22	2	2	11	12	18	4	4	5	34	5	2	1	10	6	11	10	13	5	5	7	5	N.A.	N.A.	0.484044	1.64764	N.A.
OG0000144	0	0	1	10	0	47	1	0	0	0	5	10	0	31	0	49	11	0	13	0	42	0	0	37	7	0	0	0	N.A.	N.A.	0.8996	1.12276	N.A.
OG0000145	7	15	6	9	20	7	8	9	5	6	9	18	9	12	6	8	7	5	8	4	6	20	15	10	13	7	5	7	N.A.	N.A.	0.454511	1.08324	N.A.
OG0000146	3	27	9	5	19	10	11	9	5	7	9	13	4	9	12	4	9	5	11	6	6	2	26	10	12	6	3	9	N.A.	N.A.	0.62365	1.11741	N.A.
OG0000147	14	29	15	4	21	14	14	5	16	9	7	0	0	2	12	2	7	12	0	8	2	6	8	16	5	12	14	6	N.A.	N.A.	0.560261	1.32063	N.A.
OG0000148	8	1	2	5	8	9	7	5	16	0	7	19	22	16	6	35	4	0	4	14	12	2	11	11	13	3	16	4	N.A.	N.A.	0.530053	1.36389	N.A.
OG0000149	6	13	6	7	12	14	18	14	8	8	7	11	8	11	6	5	7	5	8	10	5	8	18	9	12	9	7	7	N.A.	N.A.	0.623409	1.13734	N.A.
OG0000150	3	6	5	3	25	8	8	8	7	8	8	11	4	11	8	4	3	3	10	21	14	18	30	9	8	6	4	6	N.A.	N.A.	0.438944	0.736911	N.A.
OG0000151	8	18	7	9	10	5	7	1	11	7	21	10	3	15	9	11	14	4	11	18	8	1	10	5	8	7	10	11	N.A.	N.A.	0.944193	0.887094	N.A.
OG0000152	4	12	6	5	16	16	13	12	13	13	7	13	13	13	9	14	7	4	4	11	7	1	8	7	7	10	8	5	N.A.	N.A.	0.00428223	1.73223	N.A.
OG0000153	4	12	10	6	11	11	11	11	7	6	6	9	7	10	9	8	9	7	8	11	11	9	24	8	8	11	5	9	N.A.	N.A.	0.706683	0.908031	N.A.
OG0000154	1	13	10	7	1	6	4	2	4	5	9	10	9	17	17	24	3	4	5	12	15	11	11	11	15	6	6	19	N.A.	N.A.	0.402202	0.887255	N.A.
OG0000155	6	24	9	5	16	10	9	3	6	2	8	12	9	15	11	7	14	6	9	4	9	1	22	11	11	5	4	9	N.A.	N.A.	0.691327	1.1043	N.A.
OG0000156	0	4	6	2	18	12	14	5	36	50	8	0	21	8	18	3	15	0	1	1	3	9	2	5	4	5	5	2	N.A.	N.A.	0.056211	2.84157	N.A.
OG0000157	2	18	16	5	6	16	6	3	13	5	3	0	5	10	6	8	19	16	4	5	6	5	9	20	19	11	6	14	N.A.	N.A.	0.117564	0.753032	N.A.
OG0000158	4	6	5	1	6	14	17	11	15	34	4	3	8	16	8	15	3	11	0	6	10	10	4	14	10	5	9	7	N.A.	N.A.	0.415401	1.51827	N.A.
OG0000159	4	15	4	6	8	13	13	7	17	7	7	8	6	20	18	8	8	3	6	5	3	0	13	15	15	7	6	13	N.A.	N.A.	0.215698	1.32104	N.A.
OG0000160	4	13	5	6	22	9	6	8	8	7	6	14	12	16	10	4	14	9	6	3	6	11	16	7	9	9	4	10	N.A.	N.A.	0.962773	1.13439	N.A.
OG0000161	4	8	8	6	20	6	10	1	11	11	8	11	7	9	6	9	11	5	9	9	10	12	15	13	12	9	5	7	N.A.	N.A.	0.191076	0.880657	N.A.
OG0000162	1	13	7	8	1	16	16	4	10	7	5	13	6	9	17	20	14	6	3	23	3	3	7	11	10	7	2	10	N.A.	N.A.	0.514466	1.23304	N.A.
OG0000163	4	0	1	1	0	52	11	5	25	19	3	9	13	10	26	6	2	27	0	1	0	9	0	3	3	8	9	4	N.A.	N.A.	0.148266	2.28357	N.A.
OG0000164	2	8	6	4	15	9	14	14	10	26	5	4	7	7	13	12	13	3	11	5	4	4	7	15	12	7	3	9	N.A.	N.A.	0.375979	1.33493	N.A.
OG0000165	16	9	23	14	16	4	8	3	17	14	8	1	11	22	4	18	2	0	0	2	5	12	7	10	9	4	3	7	N.A.	Contraction	0.00985819	2.2585	Dicot
OG0000166	2	0	0	17	11	8	15	7	18	6	10	13	5	22	12	11	10	6	3	1	13	5	13	13	7	8	8	3	N.A.	N.A.	0.376373	1.27364	N.A.
OG0000167	16	1	1	9	5	27	21	3	10	12	3	2	4	30	3	31	3	0	20	3	1	2	0	22	11	0	2	3	N.A.	N.A.	0.0553985	2.1645	N.A.
OG0000168	0	0	0	10	16	31	34	23	27	13	6	9	3	11	0	10	2	0	0	25	11	3	2	2	3	1	1	1	N.A.	N.A.	0.0924569	2.83908	N.A.
OG0000169	3	22	7	5	14	7	9	8	7	8	6	8	6	14	10	8	7	7	4	5	10	14	19	8	8	6	6	7	N.A.	N.A.	0.60531	1.10143	N.A.
OG0000170	1	6	10	2	8	15	15	3	3	16	10	5	4	8	29	6	9	2	7	18	6	3	16	8	9	4	6	14	N.A.	N.A.	0.815851	1.01367	N.A.
OG0000171	4	15	8	4	11	12	19	11	10	13	6	11	2	13	11	13	7	4	5	5	5	12	10	7	5	6	5	8	N.A.	N.A.	0.0298916	1.59987	N.A.
OG0000172	5	12	4	14	6	19	10	4	22	18	14	1	8	12	7	19	12	12	2	5	1	6	7	5	3	4	2	7	N.A.	N.A.	0.0210817	1.74296	N.A.
OG0000173	2	11	5	3	19	10	9	9	3	8	6	10	3	16	6	5	6	5	9	4	9	12	29	14	12	6	3	7	N.A.	N.A.	0.484044	0.84552	N.A.
OG0000174	6	11	6	5	19	8	10	8	8	8	11	9	7	14	8	7	8	6	9	9	5	4	15	9	10	8	6	6	N.A.	N.A.	0.45199	1.09548	N.A.
OG0000175	6	13	3	7	18	10	13	12	9	8	13	7	7	11	6	4	15	8	6	6	5	9	8	5	8	9	6	8	N.A.	N.A.	0.337727	1.09548	N.A.
OG0000176	1	0	0	0	0	0	0	0	110	74	4	0	0	27	0	0	22	0	0	0	0	0	0	0	0	0	0	0	N.A.	N.A.	0.154814	7.03648	N.A.
OG0000177	5	13	6	4	13	9	11	11	6	7	6	9	8	12	9	5	10	5	7	7	8	8	18	9	7	10	6	7	N.A.	N.A.	0.981351	1.02713	N.A.
OG0000178	6	5	4	11	7	1	3	11	15	21	8	4	15	17	12	11	7	1	0	35	1	3	2	3	2	14	12	5	N.A.	N.A.	0.0695231	1.33215	N.A.
OG0000179	25	5	8	16	41	11	5	2	7	14	1	0	1	3	4	5	3	1	6	41	4	5	6	10	7	2	3	0	N.A.	N.A.	0.529486	1.43083	N.A.
OG0000180	0	1	2	3	83	0	0	0	17	36	32	1	0	4	2	1	2	2	7	1	34	0	0	4	0	3	1	0	N.A.	N.A.	0.757904	1.51086	N.A.
OG0000181	4	9	10	7	10	6	5	8	2	3	8	11	15	13	16	7	10	11	8	6	8	9	8	11	7	7	6	9	N.A.	N.A.	0.870112	1.0111	N.A.
OG0000182	4	3	2	10	17	12	6	9	23	12	8	2	12	24	10	7	4	1	3	8	2	8	13	8	13	3	5	5	N.A.	N.A.	0.129982	1.63602	N.A.
OG0000183	3	15	7	4	8	11	6	8	10	9	6	11	5	11	7	14	8	6	5	12	10	8	10	11	13	5	3	8	N.A.	N.A.	0.981369	1.06468	N.A.
OG0000184	7	6	7	3	9	10	11	3	2	5	9	8	7	12	7	10	10	10	7	16	13	11	15	10	10	10	1	5	N.A.	N.A.	0.0514111	0.73046	N.A.
OG0000185	2	0	87	1	32	12	1	0	0	1	9	2	3	2	34	12	0	4	1	1	1	1	10	0	2	15	0	1	N.A.	Contraction	0.20183	3.6324	N.A.
OG0000186	17	4	1	5	9	10	11	4	12	13	12	13	12	10	8	9	6	3	2	7	6	8	8	9	8	7	12	7	N.A.	N.A.	0.0475118	1.25859	N.A.
OG0000187	6	3	6	4	16	13	8	4	11	10	1	19	13	8	1	14	9	5	0	5	18	5	6	16	8	4	10	9	N.A.	N.A.	0.797898	1.22747	N.A.
OG0000188	3	9	7	5	7	15	6	6	15	5	4	2	4	1	12	4	10	12	3	4	34	1	12	8	16	10	3	11	N.A.	Expansion	0.273709	0.684175	N.A.
OG0000189	5	17	4	6	6	10	12	10	7	11	8	13	9	12	10	5	9	2	6	7	6	13	12	5	5	7	5	7	N.A.	N.A.	0.160813	1.29017	N.A.
OG0000190	5	14	7	4	11	7	8	5	10	13	7	9	7	12	6	6	11	5	9	8	8	0	13	11	11	7	5	10	N.A.	N.A.	0.725972	1.02346	N.A.
OG0000191	1	8	5	3	3	9	2	1	12	2	16	15	8	31	10	10	7	8	15	11	5	11	9	10	9	5	0	3	N.A.	N.A.	0.852203	0.954183	N.A.
OG0000192	2	5	8	3	18	5	5	5	2	3	3	5	3	7	11	7	12	6	10	8	8	11	21	17	17	9	10	5	N.A.	N.A.	0.00159389	0.563431	N.A.
OG0000193	7	18	9	6	13	7	7	5	2	2	5	12	3	5	9	16	6	10	6	15	6	5	9	14	8	6	6	8	N.A.	N.A.	0.59062	1.00832	N.A.
OG0000194	5	14	6	4	14	7	9	8	8	5	7	7	5	17	9	6	9	8	5	5	8	11	13	8	8	7	6	6	N.A.	N.A.	0.851063	1.06394	N.A.
OG0000195	4	12	6	4	12	8	8	7	6	5	5	10	4	9	7	3	8	3	7	8	8	15	25	9	9	6	11	6	N.A.	N.A.	0.147594	0.758595	N.A.
OG0000196	12	6	2	7	38	8	10	7	7	11	5	7	12	23	7	11	12	1	0	2	1	6	3	13	11	2	1	0	N.A.	Contraction	0.013385	2.55085	N.A.
OG0000197	10	10	7	5	12	8	9	8	12	9	6	7	8	8	9	13	12	8	1	11	3	10	6	6	8	4	6	8	N.A.	N.A.	0.110544	1.31415	N.A.
OG0000198	0	83	65	0	0	0	0	0	14	51	0	0	0	7	3	0	0	0	0	0	0	0	1	0	0	0	0	0	N.A.	N.A.	0.0626678	171.147	N.A.
OG0000199	2	0	29	19	0	0	0	0	1	38	78	0	2	7	0	6	0	0	0	0	6	0	0	2	1	23	3	6	N.A.	N.A.	0.492787	0.757688	N.A.
OG0000200	2	19	8	5	13	9	10	7	7	6	5	6	7	16	10	6	6	5	4	5	5	11	19	7	8	5	4	8	N.A.	N.A.	0.223455	1.23373	N.A.
OG0000201	5	15	7	7	11	11	9	4	8	6	8	8	9	7	12	6	9	7	6	7	5	11	11	7	9	6	5	7	N.A.	N.A.	0.437725	1.1053	N.A.
OG0000202	0	0	3	6	5	0	0	0	94	67	16	2	2	9	2	2	2	2	0	0	0	1	1	1	0	6	2	0	N.A.	N.A.	0.0888482	5.3495	N.A.
OG0000203	4	7	7	5	9	9	11	5	6	10	6	8	6	14	7	6	7	7	11	5	13	3	25	5	7	7	3	8	N.A.	N.A.	0.943867	0.923457	N.A.
OG0000204	5	2	1	6	12	16	4	4	11	8	16	6	13	7	6	6	6	2	11	10	6	9	7	7	11	4	19	5	N.A.	N.A.	0.761249	0.820855	N.A.
OG0000205	1	5	4	1	22	30	20	5	8	6	2	18	6	4	2	1	9	9	4	3	0	0	14	19	7	5	8	5	N.A.	N.A.	0.925791	1.35553	N.A.
OG0000206	4	9	7	4	20	9	7	8	7	8	7	6	8	11	8	4	6	2	6	6	6	14	12	10	9	7	4	8	N.A.	N.A.	0.742679	1.07207	N.A.
OG0000207	1	14	6	6	19	7	7	7	4	8	6	9	6	10	11	9	14	6	5	8	4	9	14	7	7	6	2	5	N.A.	N.A.	0.439519	1.15534	N.A.
OG0000208	3	7	13	0	4	15	12	2	16	17	11	0	9	4	10	0	0	18	0	5	1	5	4	30	14	3	3	10	N.A.	N.A.	0.779713	0.933417	N.A.
OG0000209	3	10	5	5	12	9	8	7	6	5	6	7	10	7	10	7	7	3	10	10	8	6	11	13	15	5	3	7	N.A.	N.A.	0.557698	0.925094	N.A.
OG0000210	3	16	6	5	9	7	7	7	7	8	7	10	4	13	9	8	9	6	9	5	7	8	13	8	6	7	2	5	N.A.	N.A.	0.572971	1.12084	N.A.
OG0000211	0	0	1	4	1	0	0	0	71	49	9	0	0	0	0	0	1	0	0	1	18	0	0	1	0	28	26	1	N.A.	N.A.	0.46191	1.28427	N.A.
OG0000212	3	14	6	4	9	10	9	9	6	4	5	10	8	9	6	8	6	6	4	10	7	2	14	12	11	7	6	5	N.A.	N.A.	1	1.04906	N.A.
OG0000213	4	11	5	5	12	5	8	7	6	7	4	5	2	9	14	3	10	7	6	7	9	9	18	10	11	6	5	5	N.A.	N.A.	0.122622	0.834469	N.A.
OG0000214	2	17	9	6	9	6	7	7	5	4	6	8	5	13	8	6	6	6	8	7	6	12	13	7	6	6	2	11	N.A.	N.A.	0.794637	1.0111	N.A.
OG0000215	1	8	3	5	15	7	10	5	5	7	9	4	8	10	7	6	7	6	7	10	9	13	22	7	4	4	3	6	N.A.	N.A.	0.778999	0.818289	N.A.
OG0000216	4	7	5	3	16	7	5	4	8	11	4	10	5	7	7	8	6	7	9	3	12	8	17	11	8	7	3	5	N.A.	N.A.	0.412429	0.927428	N.A.
OG0000217	2	10	4	4	9	8	10	10	6	8	11	12	8	8	9	6	14	4	8	3	4	7	11	7	6	8	4	5	N.A.	N.A.	0.2059	1.07381	N.A.
OG0000218	2	10	3	3	18	6	9	5	6	7	4	12	2	12	9	5	5	4	9	10	8	7	16	11	9	4	3	7	N.A.	N.A.	0.544513	0.973918	N.A.
OG0000219	1	14	5	5	9	8	11	7	6	7	5	10	8	9	10	5	4	4	3	5	6	13	16	7	8	8	4	7	N.A.	N.A.	0.350043	1.10725	N.A.
OG0000220	0	6	14	3	3	8	3	2	3	2	6	8	6	6	9	11	2	4	1	7	14	2	10	22	27	6	10	10	N.A.	N.A.	0.242818	0.60208	N.A.
OG0000221	3	10	4	5	14	7	7	6	6	6	9	12	8	11	16	10	6	4	4	7	6	1	7	10	8	4	3	11	N.A.	N.A.	0.0971665	1.35359	N.A.
OG0000222	0	0	0	0	15	7	5	5	6	4	2	7	21	14	6	6	2	0	0	5	9	8	5	35	29	5	3	6	N.A.	N.A.	0.796635	0.763585	N.A.
OG0000223	10	12	10	2	12	5	9	5	3	3	2	1	5	5	6	3	16	7	8	10	5	18	3	8	6	5	15	10	N.A.	N.A.	0.0520967	0.698282	N.A.
OG0000224	3	7	5	3	10	10	10	10	10	4	6	8	8	6	9	4	5	6	5	6	9	9	11	8	12	7	7	5	N.A.	N.A.	0.778999	0.966018	N.A.
OG0000225	5	9	8	5	8	7	7	10	9	4	8	8	6	14	7	5	7	4	7	8	4	10	9	9	7	8	4	6	N.A.	N.A.	0.654921	1.06657	N.A.
OG0000226	3	11	6	5	13	10	8	8	4	5	4	11	8	10	8	7	8	7	5	10	6	0	17	5	5	6	4	8	N.A.	N.A.	0.398875	1.19265	N.A.
OG0000227	5	4	1	10	8	15	9	5	23	9	10	13	27	13	9	9	0	1	0	4	8	0	2	0	3	1	9	4	N.A.	N.A.	0.000270475	3.29449	Dicot
OG0000228	9	2	8	8	6	6	7	2	16	8	20	0	10	15	1	1	4	3	0	13	4	7	5	7	20	11	2	6	N.A.	N.A.	0.692336	0.841379	N.A.
OG0000229	3	4	2	2	2	9	6	5	1	3	3	2	2	3	6	1	5	3	6	4	7	18	40	17	20	20	2	5	N.A.	Expansion	0.00341091	0.295277	Monocot
OG0000230	1	0	5	0	4	0	0	0	55	21	34	0	1	3	65	0	0	1	0	0	11	0	0	0	0	0	0	0	N.A.	Contraction	0.032768	2.91488	N.A.
OG0000231	4	15	6	3	14	9	7	7	3	4	4	15	8	15	6	7	6	5	8	5	8	6	11	3	3	6	7	5	N.A.	N.A.	0.374062	1.38377	N.A.
OG0000232	2	3	7	0	5	2	2	4	6	3	6	7	2	12	2	6	3	3	8	3	13	10	9	31	31	13	4	3	N.A.	N.A.	0.021754	0.39911	N.A.
OG0000233	4	10	4	5	14	9	5	7	5	9	7	5	5	8	9	5	9	5	8	6	5	8	13	9	8	5	4	8	N.A.	N.A.	0.651749	0.948842	N.A.
OG0000234	5	15	1	6	16	8	15	2	1	7	5	10	6	10	11	7	10	6	5	5	3	8	17	7	6	2	0	5	N.A.	N.A.	0.315427	1.31594	N.A.
OG0000235	0	1	0	13	0	0	3	2	23	134	12	0	8	0	1	0	0	0	0	0	0	0	0	0	0	0	0	0	Loss	N.A.	0.00274532	13.2286	Dicot
OG0000236	1	7	2	4	15	8	10	2	5	3	3	6	6	15	5	9	7	17	5	4	2	0	3	13	28	2	3	11	N.A.	N.A.	0.98141	0.866843	N.A.
OG0000237	3	6	3	2	11	19	15	9	25	5	5	1	16	5	9	14	1	3	3	6	3	7	3	3	3	5	8	2	N.A.	N.A.	0.0286512	2.37988	N.A.
OG0000238	3	15	7	5	11	8	7	6	6	5	2	9	7	7	9	6	7	7	10	8	7	3	16	5	5	5	3	6	N.A.	N.A.	0.655102	1.14501	N.A.
OG0000239	6	9	5	4	14	9	9	7	6	11	9	8	4	7	7	12	5	4	8	7	8	5	8	4	6	5	6	1	N.A.	N.A.	0.0312992	1.34502	N.A.
OG0000240	2	13	6	4	13	7	6	7	8	6	4	13	5	7	9	4	7	5	7	8	6	1	13	8	8	4	6	7	N.A.	N.A.	0.962529	1.13471	N.A.
OG0000241	2	10	10	4	2	15	12	0	10	6	5	2	3	7	9	4	4	4	5	21	2	9	10	13	7	6	9	3	N.A.	N.A.	0.559665	0.84918	N.A.
OG0000242	2	7	3	7	9	12	8	7	10	8	4	8	7	17	7	8	11	0	2	12	2	7	2	8	14	3	6	3	N.A.	N.A.	0.174028	1.40469	N.A.
OG0000243	1	12	173	0	2	1	0	0	0	1	0	0	4	0	0	0	0	0	0	0	0	0	0	0	0	0	0	0	Loss	N.A.	0.0112346	1294.33	N.A.
OG0000244	0	0	0	0	0	14	11	2	1	3	3	5	13	26	11	19	30	1	2	6	13	0	0	13	2	5	1	12	N.A.	N.A.	0.814668	1.03404	N.A.
OG0000245	4	5	2	3	8	11	7	8	5	7	3	6	8	30	6	3	5	3	5	4	7	8	10	11	11	5	2	5	N.A.	N.A.	0.981312	1.23927	N.A.
OG0000246	2	16	7	5	20	7	6	6	6	3	7	7	4	7	8	5	7	6	7	2	5	10	11	7	6	5	5	5	N.A.	N.A.	0.758305	1.13794	N.A.
OG0000247	0	4	2	2	8	3	3	3	5	14	6	5	10	7	7	4	8	4	3	24	17	12	7	7	9	8	3	7	N.A.	N.A.	0.0420124	0.580764	N.A.
OG0000248	5	14	10	5	8	8	9	4	4	5	4	11	4	9	9	7	5	4	7	3	8	2	16	8	7	6	5	5	N.A.	N.A.	0.324729	1.21299	N.A.
OG0000249	4	1	1	5	9	8	8	9	13	9	9	6	21	14	4	7	4	2	2	5	9	6	6	9	7	3	3	7	N.A.	N.A.	0.111888	1.43163	N.A.
OG0000250	4	11	6	3	12	9	9	9	4	6	5	8	7	6	7	5	4	6	6	7	10	7	8	7	7	6	4	8	N.A.	N.A.	0.962513	1.08066	N.A.
OG0000251	6	15	5	4	10	3	11	0	9	8	4	4	4	12	10	4	6	3	5	7	7	10	13	8	8	3	3	8	N.A.	N.A.	0.944124	1.07048	N.A.
OG0000252	1	2	8	2	18	3	4	1	2	3	5	20	1	3	14	9	8	6	5	6	3	0	27	5	23	5	2	4	N.A.	N.A.	0.30464	0.7969	N.A.
OG0000253	4	4	3	5	4	10	7	5	13	9	10	8	1	5	9	14	3	3	11	7	8	9	5	9	8	5	8	3	N.A.	N.A.	0.815048	0.983545	N.A.
OG0000254	2	10	6	5	8	8	8	7	4	4	6	10	5	7	16	9	5	4	11	8	5	6	11	5	5	5	3	5	N.A.	N.A.	0.300052	1.19546	N.A.
OG0000255	2	9	4	3	11	22	19	9	6	6	3	6	3	5	9	2	5	3	4	6	4	3	18	7	6	4	5	3	N.A.	N.A.	0.496462	1.4152	N.A.
OG0000256	3	10	5	3	7	7	6	6	5	3	6	10	6	9	7	6	5	4	9	11	9	0	14	11	10	6	5	4	N.A.	N.A.	0.482405	0.857644	N.A.
OG0000257	3	0	4	3	4	8	5	5	16	17	10	28	7	5	9	14	3	13	0	8	2	1	1	3	7	3	3	5	N.A.	N.A.	0.0263933	1.87829	N.A.
OG0000258	0	0	0	2	12	1	8	4	7	17	7	0	0	4	2	0	16	15	1	1	1	6	16	17	22	8	0	20	N.A.	N.A.	0.0437804	0.380619	N.A.
OG0000259	0	4	7	6	31	6	4	1	13	9	6	12	11	4	3	9	1	4	3	2	5	5	10	11	8	3	2	6	N.A.	N.A.	0.216777	1.57463	N.A.
OG0000260	4	12	5	4	13	8	11	8	7	6	5	7	6	9	5	6	5	4	6	8	6	6	12	4	5	5	5	4	N.A.	N.A.	0.113944	1.28218	N.A.
OG0000261	5	3	1	3	7	6	6	4	9	7	12	1	9	10	10	6	6	2	2	6	7	11	12	8	12	7	4	10	N.A.	N.A.	0.400578	0.761929	N.A.
OG0000262	5	4	4	7	20	3	6	2	10	6	8	7	4	5	5	29	6	1	5	4	5	6	2	11	11	3	0	6	N.A.	N.A.	0.3035	1.49024	N.A.
OG0000263	6	13	5	4	6	6	7	3	7	8	4	8	4	6	22	8	10	3	16	1	6	10	3	3	1	4	3	8	N.A.	N.A.	0.181996	1.35954	N.A.
OG0000264	3	9	5	5	12	10	6	2	10	6	5	13	4	8	5	6	3	5	2	13	4	11	7	7	9	5	2	8	N.A.	N.A.	0.673972	1.11258	N.A.
OG0000265	9	0	2	1	2	27	13	1	15	15	21	2	12	1	26	0	3	9	1	0	1	0	0	2	0	0	10	12	N.A.	N.A.	0.048383	1.84898	N.A.
OG0000266	3	14	6	4	14	6	6	6	6	5	6	6	5	7	6	2	6	6	4	4	6	9	17	7	8	6	3	6	N.A.	N.A.	0.540338	0.945535	N.A.
OG0000267	2	6	5	3	25	10	16	8	3	5	3	8	4	7	7	5	4	1	5	7	5	9	9	6	9	6	3	3	N.A.	N.A.	0.743369	1.41067	N.A.
OG0000268	5	10	6	4	15	7	6	6	4	4	4	7	9	12	10	4	5	6	3	4	5	2	13	8	9	6	5	4	N.A.	N.A.	0.312258	1.27609	N.A.
OG0000269	2	5	4	5	15	6	6	4	2	7	8	8	3	9	11	4	3	3	6	6	3	7	18	12	10	9	3	4	N.A.	N.A.	0.815325	0.857448	N.A.
OG0000270	2	11	4	4	5	6	7	5	6	6	6	11	4	5	6	4	7	5	8	10	5	2	13	9	12	8	7	5	N.A.	N.A.	0.0710448	0.768695	N.A.
OG0000271	4	14	7	4	12	12	9	8	5	5	4	5	5	10	8	4	6	4	4	5	5	8	10	6	5	4	5	5	N.A.	N.A.	0.31718	1.36647	N.A.
OG0000272	7	2	8	3	4	4	8	5	8	9	4	9	5	11	4	19	16	2	6	5	4	9	3	7	8	3	3	7	N.A.	N.A.	0.454323	1.19275	N.A.
OG0000273	13	3	2	9	18	12	21	2	13	10	3	1	2	11	9	3	5	5	1	7	1	5	2	6	9	2	0	8	N.A.	N.A.	0.0653149	2.0678	N.A.
OG0000274	5	17	5	4	12	12	5	6	1	4	5	6	6	11	7	6	3	2	4	5	5	3	14	11	8	7	4	3	N.A.	N.A.	0.214678	1.25271	N.A.
OG0000275	1	7	4	3	3	2	3	2	2	4	3	13	1	3	5	22	6	6	6	4	5	5	9	14	13	3	4	28	N.A.	Expansion	0.00818401	0.613681	N.A.
OG0000276	3	18	8	3	13	5	4	4	4	3	2	3	5	7	5	3	8	5	8	9	7	10	11	9	7	7	4	5	N.A.	N.A.	0.0139238	0.829227	N.A.
OG0000277	1	3	4	0	1	17	3	1	11	13	11	4	11	11	12	2	2	4	4	8	9	5	5	7	10	3	11	5	N.A.	N.A.	0.851819	0.969888	N.A.
OG0000278	2	7	3	4	7	7	8	8	5	5	6	3	5	7	7	7	9	4	3	7	6	10	11	9	11	5	5	7	N.A.	N.A.	0.16417	0.792405	N.A.
OG0000279	3	7	3	2	14	6	8	1	3	4	4	5	2	8	4	8	9	6	5	7	8	8	27	10	6	4	1	4	N.A.	N.A.	0.111888	0.683244	N.A.
OG0000280	5	6	7	2	15	9	13	7	8	7	5	2	5	4	11	3	5	6	4	8	3	5	6	6	8	4	8	5	N.A.	N.A.	0.558192	1.23429	N.A.
OG0000281	3	6	12	4	4	8	7	4	8	7	4	11	4	4	7	14	4	4	9	16	3	7	2	10	6	2	3	3	N.A.	N.A.	0.203299	1.22243	N.A.
OG0000282	1	3	1	0	0	0	0	0	13	123	3	0	1	24	2	2	0	0	0	0	1	0	0	0	0	0	0	2	N.A.	N.A.	0.0132772	24.056	N.A.
OG0000283	3	6	2	2	16	6	8	6	7	10	3	9	8	6	3	6	5	0	5	4	8	5	8	9	11	6	11	2	N.A.	N.A.	1	1.10286	N.A.
OG0000284	2	6	3	5	18	9	8	5	4	6	5	9	5	7	6	4	8	3	5	7	5	9	13	5	4	7	3	4	N.A.	N.A.	0.851001	1.07765	N.A.
OG0000285	3	5	7	6	8	10	8	7	11	12	3	3	9	18	7	6	4	1	0	7	2	8	7	7	6	3	3	4	N.A.	N.A.	0.0217357	1.88881	N.A.
OG0000286	4	8	3	3	16	6	5	5	5	5	5	8	5	6	5	4	9	6	4	4	8	6	11	8	8	8	4	5	N.A.	N.A.	0.154965	0.886993	N.A.
OG0000287	0	0	0	34	0	4	7	0	0	5	2	0	0	0	8	3	0	0	2	0	1	0	0	0	0	32	68	8	N.A.	N.A.	1	0.468458	N.A.
OG0000288	10	6	66	0	1	6	0	0	0	3	43	1	0	21	1	1	0	0	0	0	5	0	1	2	1	0	5	1	N.A.	Contraction	0.140732	1.73169	N.A.
OG0000289	9	3	4	5	2	4	3	5	9	2	3	12	14	5	6	8	8	1	1	12	2	6	6	10	10	8	12	3	N.A.	N.A.	0.674652	0.961849	N.A.
OG0000290	5	11	6	2	13	6	4	5	2	5	3	10	5	5	6	4	3	4	9	7	5	6	11	5	6	5	7	12	N.A.	N.A.	0.257781	0.929428	N.A.
OG0000291	4	3	2	5	4	7	7	10	10	7	7	7	9	9	5	9	4	5	4	11	6	6	6	6	8	3	6	2	N.A.	N.A.	0.232551	1.14749	N.A.
OG0000292	1	2	7	0	11	6	6	2	2	3	8	13	5	2	8	10	7	7	6	8	5	0	16	11	12	7	3	4	N.A.	N.A.	0.283516	0.719537	N.A.
OG0000293	4	11	4	4	14	6	6	5	5	3	5	4	6	8	6	4	7	7	4	5	4	8	14	5	6	4	7	6	N.A.	N.A.	0.368071	0.951297	N.A.
OG0000294	0	10	3	3	4	15	12	8	9	6	4	0	10	10	8	7	3	0	5	6	8	2	1	11	13	5	6	3	N.A.	N.A.	0.316364	1.35752	N.A.
OG0000295	6	0	0	2	9	8	7	7	17	20	17	9	6	11	0	17	6	4	0	6	1	1	0	0	0	7	0	10	N.A.	N.A.	0.0185254	1.98088	N.A.
OG0000296	2	5	3	5	16	6	5	6	7	6	7	5	5	8	12	6	5	3	5	4	5	9	10	6	5	6	5	4	N.A.	N.A.	0.304397	1.1358	N.A.
OG0000297	2	15	5	2	14	5	4	5	4	3	6	7	3	13	7	5	3	8	4	7	4	1	15	7	8	5	4	5	N.A.	N.A.	0.888135	1.05791	N.A.
OG0000298	4	7	4	3	12	7	7	8	6	7	4	6	3	13	6	8	6	6	5	5	5	5	8	6	7	4	5	4	N.A.	N.A.	0.322898	1.25001	N.A.
OG0000299	2	6	6	6	13	14	14	5	5	4	4	9	9	11	6	2	9	3	0	1	10	5	4	4	8	0	8	3	N.A.	N.A.	0.0803241	1.64378	N.A.
OG0000300	3	10	4	3	7	8	6	4	4	7	3	6	5	9	7	5	6	4	4	6	5	9	18	6	6	4	7	4	N.A.	N.A.	0.759298	0.930192	N.A.
OG0000301	1	2	8	2	2	1	1	2	3	6	3	14	33	14	11	14	2	1	1	4	1	5	1	11	19	3	1	3	N.A.	N.A.	0.288248	1.79449	N.A.
OG0000302	18	4	21	7	2	10	16	1	6	1	4	8	3	7	9	1	2	2	5	6	12	0	2	5	1	2	5	9	N.A.	N.A.	0.207665	1.79449	N.A.
OG0000303	3	9	14	1	9	3	4	0	2	2	1	3	2	5	42	8	10	1	0	8	6	1	3	10	7	5	5	5	N.A.	N.A.	0.69161	1.49466	N.A.
OG0000304	2	7	4	4	13	3	5	1	10	4	4	7	6	12	7	4	6	5	12	5	2	7	10	7	8	5	2	6	N.A.	N.A.	0.482588	0.97641	N.A.
OG0000305	1	12	4	3	5	4	4	3	3	4	4	6	4	5	11	6	11	5	6	19	8	7	8	7	5	6	1	6	N.A.	Expansion	0.015732	0.699345	N.A.
OG0000306	2	11	3	2	9	8	8	6	5	6	5	8	0	11	6	5	4	2	6	3	8	8	15	6	5	6	5	5	N.A.	N.A.	0.81403	1	N.A.
OG0000307	2	3	2	1	11	1	13	4	5	3	10	9	1	11	14	18	9	2	3	3	3	0	2	10	13	12	0	3	N.A.	N.A.	0.426554	1.21294	N.A.
OG0000308	2	8	3	4	12	9	7	6	7	10	6	1	8	9	4	7	8	1	4	5	4	7	7	10	6	5	3	5	N.A.	N.A.	0.326546	1.1837	N.A.
OG0000309	3	7	4	3	16	6	11	7	5	9	3	4	8	4	7	3	5	4	9	6	8	4	10	7	4	4	2	5	N.A.	N.A.	1	1.1837	N.A.
OG0000310	3	8	3	2	8	5	6	5	5	5	5	5	5	11	5	11	6	6	4	8	4	5	7	11	9	5	4	5	N.A.	N.A.	0.614211	0.954505	N.A.
OG0000311	2	11	4	4	11	8	9	8	6	4	4	7	3	6	7	4	4	3	10	5	4	2	11	7	7	4	5	6	N.A.	N.A.	0.671559	1.13124	N.A.
OG0000312	3	10	5	6	12	6	6	6	7	5	5	6	5	8	5	6	5	6	5	5	5	7	9	4	5	6	3	5	N.A.	N.A.	0.166904	1.18822	N.A.
OG0000313	2	9	3	5	9	6	5	7	10	7	5	5	6	12	3	9	2	2	0	12	3	4	7	3	6	4	15	5	N.A.	N.A.	0.160929	1.24854	N.A.
OG0000314	2	5	1	1	8	18	12	2	26	16	4	4	6	11	5	3	2	3	2	3	2	5	5	7	4	2	2	4	N.A.	N.A.	0.115782	2.30733	N.A.
OG0000315	2	6	2	4	12	14	9	6	5	6	4	9	11	6	6	3	6	2	6	2	3	5	9	6	6	5	3	7	N.A.	N.A.	0.33161	1.36696	N.A.
OG0000316	4	8	2	4	6	12	13	9	9	4	11	5	3	7	2	5	5	2	4	5	5	6	7	6	10	4	3	3	N.A.	N.A.	0.349575	1.13496	N.A.
OG0000317	2	7	2	3	8	6	6	6	4	4	3	11	7	6	5	3	5	3	5	8	12	9	13	7	7	4	3	5	N.A.	N.A.	0.215061	0.825667	N.A.
OG0000318	3	5	4	3	10	5	8	5	4	6	4	6	9	7	8	5	6	12	4	3	6	7	11	4	4	6	3	6	N.A.	N.A.	1	1.0035	N.A.
OG0000319	2	11	5	3	12	5	7	5	5	4	5	9	5	9	10	4	3	3	5	5	6	6	14	4	4	5	2	6	N.A.	N.A.	0.368412	1.2231	N.A.
OG0000320	5	3	5	4	6	10	15	2	9	3	7	0	0	0	2	10	5	11	0	2	27	0	3	0	0	4	20	11	N.A.	N.A.	0.962608	0.713007	N.A.
OG0000321	3	12	7	5	1	13	19	6	4	1	2	6	8	8	8	3	3	3	4	7	5	4	9	3	4	6	3	7	N.A.	N.A.	0.439964	1.50114	N.A.
OG0000322	1	9	1	7	3	7	3	2	12	11	22	7	5	19	3	14	5	7	3	3	4	0	3	2	1	1	5	4	N.A.	N.A.	0.0394066	1.50114	N.A.
OG0000323	3	8	6	5	17	9	4	2	7	7	2	5	10	8	6	2	5	0	2	8	7	7	7	4	6	6	6	4	N.A.	N.A.	0.542726	1.33993	N.A.
OG0000324	2	10	7	3	10	6	8	5	5	6	4	5	5	11	5	5	4	5	4	3	4	6	12	6	5	6	6	5	N.A.	N.A.	0.552491	1.15115	N.A.
OG0000325	3	8	3	3	9	8	6	6	5	4	4	8	3	8	5	4	4	3	7	4	5	9	14	7	6	5	6	6	N.A.	N.A.	0.452497	0.89933	N.A.
OG0000326	2	28	11	3	1	13	6	7	8	10	2	4	15	1	18	7	3	8	3	1	0	0	4	0	0	3	4	1	N.A.	N.A.	0.00549797	3.99119	Dicot
OG0000327	4	6	4	4	8	4	5	4	4	10	4	6	4	10	6	3	6	5	4	5	9	10	13	5	6	4	2	7	N.A.	N.A.	0.272175	0.888514	N.A.
OG0000328	1	6	4	3	8	8	13	4	3	6	6	8	6	12	6	6	4	3	4	3	7	9	8	6	6	5	3	4	N.A.	N.A.	0.36882	1.19766	N.A.
OG0000329	5	7	6	6	13	11	3	11	9	6	7	2	7	10	2	7	3	2	0	4	3	6	4	8	3	4	8	5	N.A.	N.A.	0.0282163	1.59513	N.A.
OG0000330	3	8	4	4	14	5	6	4	8	5	4	3	8	8	6	5	7	3	4	6	7	1	8	9	9	4	4	5	N.A.	N.A.	1	1.1106	N.A.
OG0000331	4	11	4	3	8	8	10	6	4	4	3	8	5	12	6	4	4	4	7	5	4	1	12	5	5	6	5	4	N.A.	N.A.	0.537702	1.29275	N.A.
OG0000332	4	10	5	4	8	6	6	6	7	5	4	5	6	8	6	4	9	4	3	6	6	2	10	6	7	6	3	5	N.A.	N.A.	0.73986	1.09841	N.A.
OG0000333	2	5	3	3	17	10	5	4	9	5	2	5	2	5	11	2	6	8	3	3	5	1	11	8	6	7	9	4	N.A.	N.A.	0.439901	1.04467	N.A.
OG0000334	2	5	3	3	13	8	13	4	12	12	7	6	4	3	5	8	4	3	3	5	3	3	11	5	5	4	3	4	N.A.	N.A.	0.0981623	1.4579	N.A.
OG0000335	2	4	2	4	13	7	21	5	2	17	2	0	0	4	6	7	7	1	2	5	3	0	6	6	7	6	11	10	N.A.	N.A.	0.725936	1.23388	N.A.
OG0000336	3	13	4	5	7	9	5	10	4	5	4	5	4	7	5	6	4	1	3	7	6	7	11	3	7	6	4	5	N.A.	N.A.	0.671907	1.17222	N.A.
OG0000337	2	8	4	5	11	10	7	6	4	7	3	8	5	7	4	4	3	4	7	5	5	6	6	5	8	5	5	6	N.A.	N.A.	0.77758	1.17222	N.A.
OG0000338	32	3	39	8	10	5	1	1	0	0	6	0	0	4	8	0	0	28	0	0	0	0	0	0	0	11	1	2	N.A.	Contraction	0.0911844	2.00145	N.A.
OG0000339	4	10	5	4	6	9	7	5	6	3	5	5	5	5	4	4	5	5	6	7	8	6	7	5	5	8	5	5	N.A.	N.A.	0.138787	0.923074	N.A.
OG0000340	2	8	3	1	29	2	9	3	8	5	4	5	6	6	20	4	18	10	1	0	0	1	2	1	2	1	6	2	N.A.	N.A.	0.0206927	2.00145	N.A.
OG0000341	3	9	3	4	6	7	7	6	3	4	5	7	5	7	6	4	5	6	5	5	5	0	12	8	7	5	7	7	N.A.	N.A.	0.394823	0.911837	N.A.
OG0000342	3	13	5	3	6	4	6	4	4	6	3	6	3	10	6	4	6	6	7	3	5	5	13	5	5	7	4	6	N.A.	N.A.	0.265523	0.959182	N.A.
OG0000343	4	6	2	1	6	14	9	7	7	9	3	3	3	13	5	2	7	5	2	2	3	5	8	11	8	6	0	7	N.A.	N.A.	0.888628	1.17677	N.A.
OG0000344	5	7	8	6	0	8	16	0	7	8	9	15	8	10	6	4	3	0	2	2	1	5	2	8	13	0	1	4	N.A.	N.A.	0.0162306	1.86974	N.A.
OG0000345	3	8	5	4	7	5	5	5	4	3	4	8	6	9	6	6	4	4	6	6	5	8	8	7	6	9	3	3	N.A.	N.A.	0.741878	0.997265	N.A.
OG0000346	3	8	3	2	13	7	7	6	4	8	7	2	3	13	7	2	8	5	3	4	3	8	9	5	6	3	4	4	N.A.	N.A.	0.962602	1.10512	N.A.
OG0000347	3	12	5	3	14	2	7	2	1	3	5	4	1	8	5	4	9	4	3	9	8	6	15	7	4	5	3	4	N.A.	N.A.	0.147032	0.782459	N.A.
OG0000348	5	1	1	9	6	7	11	6	17	16	1	3	1	1	9	11	4	1	1	6	8	6	4	3	4	3	6	5	N.A.	N.A.	0.323781	1.7315	N.A.
OG0000349	3	12	5	2	8	4	3	3	6	3	4	4	5	8	6	4	6	4	6	4	5	8	14	7	8	7	2	5	N.A.	N.A.	0.133235	0.82362	N.A.
OG0000350	5	12	6	4	7	6	8	6	4	6	5	4	4	8	8	4	3	4	3	4	5	0	15	6	6	4	4	5	N.A.	N.A.	0.0603884	1.24533	N.A.
OG0000351	5	9	5	3	3	11	6	6	8	7	4	2	11	10	5	7	5	2	1	4	8	7	5	6	3	4	3	6	N.A.	N.A.	0.096981	1.46333	N.A.
OG0000352	4	8	4	4	7	5	5	8	6	3	3	10	4	7	7	3	7	4	5	4	5	8	7	6	7	7	5	3	N.A.	N.A.	0.687988	1.03749	N.A.
OG0000353	3	7	5	2	10	9	13	8	7	9	4	3	7	7	3	3	2	2	4	6	3	2	9	5	10	6	4	3	N.A.	N.A.	0.174268	1.38583	N.A.
OG0000354	1	9	6	3	15	7	6	6	3	2	4	6	4	11	5	4	3	4	6	3	6	9	10	6	7	3	1	6	N.A.	N.A.	0.981177	1.12134	N.A.
OG0000355	2	8	3	2	7	5	6	3	9	9	8	7	7	6	7	6	6	4	4	3	9	0	13	5	5	5	1	6	N.A.	N.A.	0.206847	1.09258	N.A.
OG0000356	4	9	4	2	4	7	8	6	5	2	4	9	3	6	4	4	5	5	5	5	6	8	16	6	5	6	2	5	N.A.	N.A.	0.257445	0.855796	N.A.
OG0000357	5	6	4	4	8	3	7	3	4	4	8	5	7	7	4	18	6	2	3	5	7	7	4	6	6	4	3	4	N.A.	N.A.	0.332572	1.18629	N.A.
OG0000358	7	5	5	6	10	11	6	6	6	8	4	6	4	8	8	9	6	0	7	1	3	4	5	6	6	1	2	4	N.A.	N.A.	0.00377249	1.85487	N.A.
OG0000359	3	4	2	2	9	4	4	4	4	4	4	9	10	12	14	12	4	2	3	4	6	7	8	3	4	3	4	5	N.A.	N.A.	0.313457	1.47377	N.A.
OG0000360	3	5	3	4	9	8	8	5	6	5	3	8	4	8	7	6	7	3	2	4	5	9	9	5	4	7	3	4	N.A.	N.A.	0.466934	1.18629	N.A.
OG0000361	2	14	5	4	12	5	4	4	5	9	4	6	4	4	6	3	4	4	4	6	3	7	13	8	6	3	2	3	N.A.	N.A.	0.618893	1.12513	N.A.
OG0000362	12	2	1	2	7	2	7	1	4	5	3	9	7	6	1	14	0	1	0	18	10	6	8	5	6	2	7	7	N.A.	N.A.	0.888536	0.949861	N.A.
OG0000363	4	4	0	5	5	13	9	3	10	6	4	6	3	8	4	14	7	2	0	3	2	7	5	4	11	3	5	6	N.A.	N.A.	0.30397	1.37995	N.A.
OG0000364	1	4	3	6	6	6	9	5	4	8	3	5	3	4	8	4	3	3	5	8	4	8	13	8	8	6	4	4	N.A.	N.A.	0.369432	0.855655	N.A.
OG0000365	0	2	0	0	0	0	39	0	49	55	0	0	0	0	0	0	0	0	0	0	0	8	0	0	0	0	0	0	N.A.	N.A.	0.251434	15.4731	N.A.
OG0000366	2	0	2	8	11	3	5	5	17	12	5	3	5	3	9	7	7	2	0	8	4	3	4	6	10	5	5	1	N.A.	N.A.	0.49772	1.32818	N.A.
OG0000367	3	5	2	3	11	4	5	4	6	7	12	5	4	8	8	5	6	7	3	4	5	6	8	4	4	5	3	5	N.A.	N.A.	0.688656	0.96303	N.A.
OG0000368	4	5	4	5	12	4	6	4	5	9	7	6	4	10	6	5	8	6	4	4	5	1	6	4	2	6	6	4	N.A.	N.A.	0.262096	1.22388	N.A.
OG0000369	6	7	1	3	4	7	6	4	9	5	4	5	9	5	2	7	4	4	1	9	6	6	5	9	12	6	3	3	N.A.	N.A.	0.943953	0.96303	N.A.
OG0000370	2	5	2	3	9	7	11	5	8	4	5	7	8	6	7	4	3	3	5	5	5	6	5	3	6	7	4	7	N.A.	N.A.	0.346746	1.19128	N.A.
OG0000371	2	4	3	5	6	7	6	6	5	4	5	9	6	4	3	5	4	3	4	10	6	7	6	8	8	4	5	6	N.A.	N.A.	0.267492	0.85551	N.A.
OG0000372	2	10	5	2	8	12	12	4	3	3	3	6	4	6	4	2	10	2	4	4	8	6	12	5	5	3	2	4	N.A.	N.A.	0.832729	1.05773	N.A.
OG0000373	5	6	4	2	8	6	3	3	5	3	6	5	2	8	6	6	5	2	9	10	4	0	9	13	9	5	4	3	N.A.	N.A.	0.512075	0.790219	N.A.
OG0000374	0	0	3	4	0	1	0	0	17	67	24	0	0	1	5	0	1	0	0	0	6	0	0	0	0	21	1	0	N.A.	N.A.	0.340295	1.60104	N.A.
OG0000375	6	3	38	7	15	6	0	1	3	0	10	3	1	3	9	6	2	1	1	2	1	1	2	7	2	8	7	6	N.A.	N.A.	0.280978	1.74872	N.A.
OG0000376	5	4	2	7	8	3	3	3	7	5	2	10	3	4	3	21	4	5	0	9	6	4	5	9	6	3	6	3	N.A.	N.A.	0.655509	1.22963	N.A.
OG0000377	2	2	3	3	4	10	9	5	4	6	1	1	6	6	4	4	8	2	0	6	3	6	12	12	11	11	3	6	N.A.	N.A.	0.134048	0.738691	N.A.
OG0000378	3	4	3	5	6	5	5	4	4	6	6	6	7	11	5	5	6	2	3	5	4	6	6	8	7	7	6	5	N.A.	N.A.	0.476515	0.964384	N.A.
OG0000379	2	8	4	3	13	6	4	4	0	3	5	7	1	9	5	6	8	3	7	5	2	3	16	5	10	6	4	1	N.A.	N.A.	0.708898	0.866897	N.A.
OG0000380	4	9	3	4	6	8	6	6	6	3	6	2	7	7	7	6	5	3	6	4	4	7	8	5	3	4	5	6	N.A.	N.A.	0.309529	1.10283	N.A.
OG0000381	2	7	5	2	14	4	4	4	3	2	3	5	3	8	3	6	10	4	6	3	9	9	12	3	10	4	3	2	N.A.	N.A.	0.249463	0.800333	N.A.
OG0000382	2	0	3	17	0	8	1	1	6	26	0	0	0	0	5	0	13	0	29	0	4	0	0	22	0	0	0	13	N.A.	N.A.	0.960416	0.738691	N.A.
OG0000383	2	6	2	2	6	6	6	5	4	4	7	5	3	9	3	3	6	5	5	9	5	0	17	7	8	5	4	5	N.A.	N.A.	0.180349	0.689643	N.A.
OG0000384	3	5	3	3	5	5	5	5	7	5	4	8	6	9	5	4	7	4	3	5	4	8	10	7	6	5	3	5	N.A.	N.A.	0.632964	0.9522	N.A.
OG0000385	1	2	8	6	0	6	6	3	6	2	2	1	6	10	10	2	3	2	4	6	1	6	5	18	17	6	8	2	N.A.	N.A.	0.449692	0.74791	N.A.
OG0000386	3	6	5	5	5	3	3	1	7	3	1	11	9	9	7	18	3	0	0	7	12	5	1	6	10	3	6	0	N.A.	N.A.	0.349039	1.52343	N.A.
OG0000387	4	15	5	4	7	6	4	4	5	4	5	6	5	6	4	4	6	4	7	3	3	7	8	4	4	6	4	4	N.A.	N.A.	0.661769	1.10645	N.A.
OG0000388	3	1	3	2	5	8	9	5	8	2	2	1	7	6	5	6	8	1	1	2	9	9	5	10	13	7	6	4	N.A.	N.A.	0.242949	0.799473	N.A.
OG0000389	1	9	4	6	11	5	6	4	4	3	6	7	8	9	10	9	3	3	6	3	3	5	5	4	3	2	3	6	N.A.	N.A.	0.00844269	1.5985	N.A.
OG0000390	7	6	4	4	4	3	3	1	3	6	10	3	8	12	6	5	3	2	4	8	5	4	2	10	10	5	8	2	N.A.	N.A.	0.869862	0.890606	N.A.
OG0000391	1	16	4	2	3	2	7	3	5	5	5	7	8	6	4	3	6	3	3	8	4	10	8	7	6	5	3	4	N.A.	N.A.	0.336718	0.914968	N.A.
OG0000392	1	11	5	3	5	5	8	3	3	5	4	4	4	5	6	5	6	2	4	5	6	10	11	6	4	6	5	5	N.A.	N.A.	0.15408	0.855209	N.A.
OG0000393	1	7	8	4	5	7	6	6	6	4	8	6	4	5	7	6	4	8	13	3	5	3	6	2	2	3	3	5	N.A.	N.A.	0.0786125	1.09315	N.A.
OG0000394	7	9	5	3	3	4	4	4	3	1	6	6	3	4	6	4	9	4	6	2	7	4	14	10	7	4	3	5	N.A.	N.A.	0.163753	0.706644	N.A.
OG0000395	2	0	0	4	1	0	0	0	11	19	7	4	3	7	26	4	5	8	3	6	0	6	4	15	1	8	0	3	N.A.	N.A.	0.589636	1.06351	N.A.
OG0000396	3	7	6	5	7	8	8	6	7	4	4	8	6	8	5	4	3	4	4	5	4	1	7	4	5	4	4	6	N.A.	N.A.	0.0135473	1.44864	N.A.
OG0000397	0	0	0	0	1	0	0	0	41	64	0	0	0	0	0	0	0	0	0	0	0	39	0	1	1	0	0	0	N.A.	N.A.	0.846007	2.23673	N.A.
OG0000398	6	1	2	8	3	4	5	2	4	6	2	12	13	2	1	16	4	1	2	10	4	5	7	4	1	4	13	4	N.A.	N.A.	0.981252	1.20721	N.A.
OG0000399	5	0	1	3	8	4	12	2	1	1	16	12	2	3	2	33	2	2	2	6	1	4	2	5	7	4	3	3	N.A.	N.A.	0.869465	1.35241	N.A.
OG0000400	4	8	3	10	11	5	4	4	5	7	3	3	8	2	3	7	4	3	1	11	5	6	10	2	3	4	7	3	N.A.	N.A.	0.541258	1.17383	N.A.
OG0000401	0	9	4	3	5	5	4	0	7	11	2	9	4	7	5	7	3	3	3	4	4	5	3	14	10	8	4	3	N.A.	N.A.	0.672427	1.05041	N.A.
OG0000402	2	6	4	7	6	6	8	6	5	4	4	3	5	8	10	3	7	4	1	4	4	5	11	4	4	3	1	11	N.A.	N.A.	0.358259	1.14151	N.A.
OG0000403	3	1	2	5	9	9	6	6	17	5	5	9	7	6	3	5	5	0	1	6	5	4	5	4	4	5	5	4	N.A.	N.A.	0.0612742	1.51948	N.A.
OG0000404	1	6	3	1	5	6	6	4	5	7	3	16	2	4	4	3	3	2	7	3	11	5	17	5	5	4	4	3	N.A.	N.A.	0.638686	0.878922	N.A.
OG0000405	1	12	5	3	9	4	6	6	1	2	4	5	5	9	6	3	4	3	4	4	6	8	11	5	7	6	3	3	N.A.	N.A.	0.778458	0.981408	N.A.
OG0000406	5	6	5	6	14	2	7	2	5	9	2	4	3	10	7	10	5	1	2	7	2	0	2	13	6	4	5	1	N.A.	N.A.	0.0712813	1.64499	N.A.
OG0000407	1	5	3	2	6	3	4	5	5	26	13	3	5	3	6	3	2	12	3	2	4	4	4	3	8	2	1	7	N.A.	N.A.	0.424358	1.06653	N.A.
OG0000408	3	6	4	2	6	8	6	6	6	6	4	5	5	6	5	3	4	5	6	4	4	6	8	5	5	5	5	7	N.A.	N.A.	0.942686	0.981408	N.A.
OG0000409	3	3	5	4	24	10	5	2	3	4	2	11	7	7	8	6	3	1	4	2	4	5	7	1	2	7	0	4	N.A.	N.A.	0.0494556	2.10135	N.A.
OG0000410	2	4	3	1	22	4	8	5	3	3	2	7	5	8	4	4	3	1	4	4	5	5	11	8	6	5	3	4	N.A.	N.A.	0.604498	1.17885	N.A.
OG0000411	3	4	4	5	7	7	3	7	9	19	9	2	5	3	1	3	0	0	0	6	8	5	8	3	2	5	8	8	N.A.	N.A.	0.640133	1.14593	N.A.
OG0000412	2	3	1	3	8	14	6	4	11	10	2	1	1	3	14	2	9	6	2	4	2	7	3	9	5	3	4	5	N.A.	N.A.	0.574734	1.17885	N.A.
OG0000413	2	9	3	2	8	4	4	4	3	2	3	7	3	5	3	2	5	6	4	4	3	6	24	7	9	4	2	6	N.A.	N.A.	0.0598221	0.637516	N.A.
OG0000414	5	13	6	3	7	4	9	3	4	6	3	3	8	9	4	8	6	3	0	5	6	4	6	3	4	4	2	6	N.A.	N.A.	0.137689	1.532	N.A.
OG0000415	7	3	4	5	9	14	1	0	0	6	3	2	3	7	11	11	3	3	2	6	4	8	8	8	8	4	1	3	N.A.	N.A.	0.98134	1.17885	N.A.
OG0000416	0	0	0	0	0	0	0	0	0	1	69	0	0	6	30	5	10	0	0	14	0	0	0	7	2	0	0	0	N.A.	N.A.	0.933094	0.357681	N.A.
OG0000417	0	16	0	12	70	1	0	0	0	1	10	0	0	0	0	0	0	1	0	1	3	0	0	0	0	0	0	29	N.A.	N.A.	0.724331	1.96684	N.A.
OG0000418	4	5	3	3	9	6	9	5	3	4	5	4	4	6	8	3	6	3	3	8	4	7	7	4	4	5	4	7	N.A.	N.A.	0.794609	0.983117	N.A.
OG0000419	2	5	4	3	6	5	8	6	6	11	4	5	3	7	5	3	5	4	11	3	6	5	8	4	3	5	2	4	N.A.	N.A.	0.65433	1.06965	N.A.
OG0000420	1	7	3	5	13	18	1	3	2	2	6	3	17	13	6	5	4	2	8	2	5	3	4	0	1	4	1	4	N.A.	N.A.	0.112187	1.9472	N.A.
OG0000421	2	3	2	3	10	4	3	4	7	10	4	5	2	6	5	5	5	3	4	5	15	6	10	6	6	3	2	3	N.A.	N.A.	0.46631	0.854892	N.A.
OG0000422	3	6	1	4	5	3	7	2	3	3	7	16	1	6	7	7	5	8	2	10	3	5	6	6	6	3	3	5	N.A.	N.A.	0.759692	0.929601	N.A.
OG0000423	2	2	4	2	8	6	3	3	21	6	4	1	8	7	5	4	7	1	8	3	2	11	4	2	10	1	6	2	N.A.	N.A.	0.743094	1.16468	N.A.
OG0000424	0	0	0	0	8	0	0	1	62	28	0	0	1	0	4	3	0	2	0	0	32	0	1	0	0	1	0	0	N.A.	N.A.	0.476222	2.57026	N.A.
OG0000425	0	0	0	0	0	0	0	0	4	1	0	0	2	6	0	13	1	0	0	2	0	1	0	62	36	4	0	10	N.A.	N.A.	0.164293	0.195155	N.A.
OG0000426	2	4	2	1	3	3	3	2	3	2	3	6	4	3	2	4	9	6	3	10	11	10	12	6	7	5	9	7	N.A.	Expansion	4.81689e-05	0.389925	Monocot
OG0000427	0	8	6	2	4	13	12	1	3	3	1	3	4	14	9	6	12	6	0	3	4	2	3	6	5	2	3	7	N.A.	N.A.	0.639901	1.41136	N.A.
OG0000428	2	3	2	8	6	9	16	6	6	4	2	3	12	6	6	2	9	1	2	6	1	5	5	4	5	3	5	3	N.A.	N.A.	0.222422	1.54502	N.A.
OG0000429	3	11	4	3	10	4	6	4	3	4	3	5	4	7	6	3	5	4	5	6	5	4	9	6	7	4	3	4	N.A.	N.A.	0.365945	1.02661	N.A.
OG0000430	0	0	3	0	0	2	0	1	38	85	0	0	0	0	4	4	0	0	0	0	2	0	0	3	0	0	0	0	N.A.	N.A.	0.110477	23.1702	N.A.
OG0000431	3	5	10	1	14	3	3	3	2	1	3	6	1	3	3	3	5	5	5	2	11	6	10	11	8	4	4	6	N.A.	N.A.	0.0109572	0.661384	N.A.
OG0000432	2	10	4	2	10	6	5	5	2	5	4	6	1	12	6	4	5	3	2	7	3	7	15	3	4	3	1	4	N.A.	N.A.	0.482771	1.13632	N.A.
OG0000433	3	11	4	3	10	4	3	3	3	3	2	4	6	8	5	2	7	6	3	6	4	7	10	4	4	5	5	6	N.A.	N.A.	0.0733304	0.904528	N.A.
OG0000434	3	4	3	1	9	11	6	1	3	1	6	3	6	3	3	7	4	10	4	7	8	6	1	8	15	2	3	3	N.A.	N.A.	0.27828	0.720818	N.A.
OG0000435	1	3	1	4	9	5	2	2	0	9	5	2	15	7	3	7	2	4	3	3	3	2	2	18	17	2	5	4	N.A.	N.A.	0.943812	0.866914	N.A.
OG0000436	0	0	0	5	9	3	4	3	5	3	2	6	5	5	6	3	7	4	2	3	9	8	18	6	12	2	3	7	N.A.	N.A.	0.0791968	0.595814	N.A.
OG0000437	1	6	2	2	6	8	4	6	2	1	3	3	4	8	4	3	6	5	5	5	4	7	20	5	5	8	3	4	N.A.	N.A.	0.05177	0.650568	N.A.
OG0000438	2	12	4	4	3	5	7	6	4	5	3	7	7	6	7	4	3	5	4	4	5	5	11	3	5	4	1	4	N.A.	N.A.	0.246122	1.26139	N.A.
OG0000439	1	11	6	2	7	3	4	3	3	2	3	5	2	8	6	3	7	5	1	6	9	6	12	5	6	6	4	4	N.A.	N.A.	0.0871367	0.773371	N.A.
OG0000440	3	9	4	4	5	5	5	5	5	4	3	3	4	5	8	3	6	4	3	4	3	8	12	5	4	5	4	7	N.A.	N.A.	0.566428	0.917804	N.A.
OG0000441	2	11	10	3	7	6	6	6	2	4	3	5	3	7	4	3	5	3	4	5	3	2	5	5	10	4	2	10	N.A.	N.A.	0.689733	1.12214	N.A.
OG0000442	4	1	1	2	4	1	2	0	3	2	2	1	3	1	2	3	11	9	6	5	4	11	11	9	17	4	11	10	N.A.	Expansion	1.18811e-05	0.237265	Monocot
OG0000443	1	4	3	4	25	5	10	0	10	6	4	3	6	19	8	12	3	1	7	1	1	1	2	2	2	0	0	0	N.A.	N.A.	0.00126986	4.17171	Dicot
OG0000444	1	1	1	0	5	3	1	1	10	2	16	0	2	10	6	20	2	5	2	3	4	1	1	13	11	4	7	7	N.A.	N.A.	0.336449	0.718902	N.A.
OG0000445	3	8	3	3	8	5	6	6	5	4	4	6	6	7	5	3	7	6	4	3	4	7	6	5	3	4	3	5	N.A.	N.A.	0.619342	1.10797	N.A.
OG0000446	3	7	3	3	5	5	10	6	6	3	6	5	5	5	7	5	4	2	3	5	5	3	6	5	5	6	6	5	N.A.	N.A.	0.383736	1.10797	N.A.
OG0000447	1	8	4	3	29	4	4	4	4	2	4	5	5	6	4	2	3	2	2	8	8	1	8	4	4	4	2	4	N.A.	N.A.	0.563646	1.36332	N.A.
OG0000448	4	9	4	3	10	5	6	5	6	6	5	3	1	9	5	4	4	4	3	6	4	2	9	6	6	4	3	3	N.A.	N.A.	0.298686	1.17476	N.A.
OG0000449	2	9	4	3	10	5	5	2	5	3	3	8	3	5	4	2	6	4	1	8	3	6	10	6	10	5	3	4	N.A.	N.A.	0.260056	0.879454	N.A.
OG0000450	3	1	1	3	6	4	4	2	8	9	9	1	7	5	1	25	0	0	0	3	0	4	1	11	5	2	4	20	N.A.	N.A.	0.198811	1.17476	N.A.
OG0000451	5	5	3	5	4	4	4	4	7	8	5	6	4	12	7	5	4	3	2	3	2	3	6	4	8	6	4	5	N.A.	N.A.	0.076026	1.30715	N.A.
OG0000452	2	9	7	1	6	4	4	5	3	8	17	5	4	6	5	6	6	3	3	3	4	4	8	2	2	4	2	5	N.A.	N.A.	0.0708871	1.03168	N.A.
OG0000453	2	2	4	4	2	5	4	4	5	7	2	3	3	8	15	6	1	3	2	10	7	6	8	6	6	6	2	5	N.A.	N.A.	0.438944	1.00208	N.A.
OG0000454	2	4	4	4	4	3	3	3	6	8	3	8	2	4	5	20	5	2	1	6	1	4	7	3	4	5	15	2	N.A.	N.A.	0.672124	1.19497	N.A.
OG0000455	2	8	3	2	10	5	5	5	3	6	4	6	3	8	6	5	4	5	6	4	4	0	15	5	4	6	1	3	N.A.	N.A.	0.480936	1.09379	N.A.
OG0000456	4	4	2	9	5	7	7	5	5	5	3	7	7	8	5	1	3	5	3	4	3	6	8	4	4	4	4	6	N.A.	N.A.	0.220151	1.23105	N.A.
OG0000457	2	8	3	4	6	8	5	3	4	5	1	5	6	6	7	4	4	2	4	3	6	6	9	6	6	6	3	6	N.A.	N.A.	0.739788	1.06224	N.A.
OG0000458	3	6	4	6	2	7	5	8	7	7	6	9	6	6	8	3	8	3	1	7	2	5	2	4	5	3	2	3	N.A.	N.A.	0.0191077	1.47721	N.A.
OG0000459	3	3	2	4	4	9	13	5	7	8	18	1	4	8	4	1	2	1	3	6	2	8	4	4	5	4	2	3	N.A.	N.A.	0.213207	1.06224	N.A.
OG0000460	3	7	4	3	3	5	6	4	7	5	6	5	5	6	6	4	6	4	7	4	4	5	8	5	5	4	2	5	N.A.	N.A.	0.905415	0.973387	N.A.
OG0000461	2	9	4	3	4	7	8	7	5	5	3	5	4	6	6	2	6	3	3	7	3	6	9	4	6	4	2	4	N.A.	N.A.	0.724502	1.11198	N.A.
OG0000462	2	5	6	1	12	7	6	2	0	5	5	6	0	9	12	3	4	2	2	9	3	6	8	6	5	10	0	1	N.A.	N.A.	0.870077	1.07961	N.A.
OG0000463	2	4	3	3	12	6	6	6	5	4	6	5	5	8	5	5	1	3	2	5	5	9	5	4	6	6	3	3	N.A.	N.A.	0.26566	1.18006	N.A.
OG0000464	4	12	6	4	8	4	6	3	3	5	2	4	5	3	9	5	6	3	3	10	3	4	5	2	3	9	3	3	N.A.	N.A.	0.275142	1.25298	N.A.
OG0000465	2	8	4	4	6	4	3	4	6	4	3	5	5	9	8	4	5	3	4	4	5	6	10	3	4	5	3	6	N.A.	N.A.	0.943139	1.07961	N.A.
OG0000466	2	9	4	2	9	6	4	5	4	3	3	5	3	5	5	4	5	4	5	3	5	7	18	5	5	3	1	3	N.A.	N.A.	0.775227	0.905656	N.A.
OG0000467	2	9	4	2	4	3	5	3	4	2	5	4	5	5	7	5	6	5	5	4	3	7	10	6	7	6	4	5	N.A.	N.A.	0.0419359	0.760244	N.A.
OG0000468	2	6	5	3	5	3	4	4	5	3	5	3	7	10	4	6	3	1	5	6	7	6	9	5	7	5	5	3	N.A.	N.A.	0.356149	0.905656	N.A.
OG0000469	3	11	5	3	4	6	6	5	4	5	3	5	3	5	4	3	4	2	7	3	6	7	10	5	6	4	4	4	N.A.	N.A.	0.463284	0.96008	N.A.
OG0000470	5	5	7	2	2	9	10	3	2	4	7	4	13	13	7	2	4	0	0	9	2	5	3	10	5	1	1	2	N.A.	N.A.	0.0679518	1.55499	N.A.
OG0000471	3	0	1	3	8	4	6	3	2	1	6	2	2	6	6	3	8	1	1	8	3	12	5	16	14	1	9	3	N.A.	N.A.	0.139627	0.498833	N.A.
OG0000472	1	5	0	4	5	5	5	3	0	4	3	4	4	3	10	3	7	4	4	9	8	6	10	6	6	5	4	8	N.A.	Expansion	0.00261529	0.607305	N.A.
OG0000473	6	2	1	4	16	4	2	3	26	10	2	21	4	4	3	1	2	0	0	0	0	1	0	9	12	2	0	1	N.A.	Contraction	0.0039113	3.18789	Dicot
OG0000474	1	1	2	1	4	2	2	3	1	1	1	10	2	1	4	7	12	11	2	1	1	8	14	18	19	4	2	1	N.A.	N.A.	0.0559961	0.38808	N.A.
OG0000475	1	8	4	2	9	3	3	3	4	5	12	4	5	4	3	3	6	6	3	4	3	6	12	6	5	7	3	2	N.A.	N.A.	0.345114	0.7054	N.A.
OG0000476	1	10	4	3	6	6	7	7	1	2	4	3	4	5	5	3	5	4	3	4	6	7	12	5	6	5	1	7	N.A.	N.A.	0.302154	0.841844	N.A.
OG0000477	0	0	0	0	0	0	0	0	91	45	0	0	0	0	0	0	0	0	0	0	0	0	0	0	0	0	0	0	N.A.	Contraction	0.231989	907.667	N.A.
OG0000478	5	5	15	4	3	1	2	1	1	1	1	2	1	7	12	6	8	16	3	6	4	3	6	5	8	3	0	6	N.A.	N.A.	0.146639	0.829307	N.A.
OG0000479	2	16	4	6	6	2	2	3	2	0	2	6	3	5	6	7	3	2	6	1	10	1	5	11	11	5	5	3	N.A.	N.A.	0.690021	0.933466	N.A.
OG0000480	4	4	3	5	7	7	3	5	6	3	5	8	8	6	5	3	6	4	4	5	3	5	7	4	4	4	4	3	N.A.	N.A.	0.307184	1.15024	N.A.
OG0000481	4	2	2	4	5	11	7	4	8	8	4	5	5	5	7	5	8	3	2	2	5	7	4	4	4	3	3	4	N.A.	N.A.	0.0798058	1.34005	N.A.
OG0000482	1	9	4	10	7	5	5	4	5	5	4	6	3	6	3	6	8	4	4	1	3	4	10	3	5	5	1	4	N.A.	N.A.	0.203108	1.2221	N.A.
OG0000483	4	1	1	1	6	24	33	8	1	1	1	4	3	1	1	8	3	2	0	6	1	1	1	5	8	2	3	5	N.A.	N.A.	0.847831	2.20815	N.A.
OG0000484	2	12	6	2	11	6	6	5	4	11	3	3	3	8	4	1	2	2	2	5	3	6	11	3	4	2	4	4	N.A.	N.A.	0.249463	1.42636	N.A.
OG0000485	3	11	5	2	8	4	5	4	4	3	4	6	5	5	7	3	7	4	3	3	5	5	9	5	5	3	3	4	N.A.	N.A.	0.811943	1.08315	N.A.
OG0000486	3	3	4	10	10	6	7	2	4	9	8	6	3	3	3	6	3	5	4	5	3	5	7	3	4	2	1	5	N.A.	N.A.	0.203044	1.24427	N.A.
OG0000487	3	9	5	4	10	3	4	3	3	2	2	6	3	5	7	5	5	4	6	4	2	7	9	5	3	4	5	6	N.A.	N.A.	0.410072	1.00644	N.A.
OG0000488	1	2	1	3	5	6	3	3	6	5	2	3	11	9	6	4	0	1	1	11	1	5	3	8	19	5	7	3	N.A.	N.A.	0.962608	0.89314	N.A.
OG0000489	6	9	7	4	5	5	10	5	6	1	8	5	7	8	6	6	2	4	0	1	6	0	2	2	3	2	1	13	N.A.	N.A.	0.00278216	1.77045	N.A.
OG0000490	5	4	2	4	6	11	10	8	5	5	3	4	10	6	4	10	1	0	1	5	4	3	4	2	1	4	7	5	N.A.	N.A.	0.00911383	2.03331	Dicot
OG0000491	3	8	8	3	8	3	6	4	4	3	3	4	1	4	3	3	5	1	4	8	3	4	10	10	10	7	0	4	N.A.	N.A.	0.217403	0.81677	N.A.
OG0000492	4	2	3	3	5	4	2	1	3	2	6	15	12	6	3	4	2	3	2	6	6	5	2	10	10	3	5	5	N.A.	N.A.	0.58854	0.92016	N.A.
OG0000493	2	6	2	3	6	5	7	7	6	6	3	5	5	7	5	3	5	3	2	5	3	4	9	8	5	4	2	6	N.A.	N.A.	0.555648	1.10147	N.A.
OG0000494	4	3	2	4	18	4	4	1	5	4	3	6	7	6	2	5	5	1	4	5	7	8	5	7	6	3	3	2	N.A.	N.A.	0.589428	1.10147	N.A.
OG0000495	3	8	5	3	5	4	4	4	4	4	5	3	6	7	6	4	6	3	2	6	9	6	5	4	6	4	3	5	N.A.	N.A.	0.721833	0.948022	N.A.
OG0000496	2	10	4	2	13	5	6	3	2	4	3	3	1	4	2	1	5	5	8	6	4	5	12	7	5	4	5	3	N.A.	N.A.	0.0167129	0.746754	N.A.
OG0000497	1	4	3	3	6	4	4	2	5	9	1	5	4	7	2	9	6	3	2	6	6	7	14	4	8	4	2	3	N.A.	N.A.	0.439327	0.89314	N.A.
OG0000498	2	8	3	2	8	6	9	2	3	2	4	5	5	8	4	4	5	5	5	6	4	5	9	5	5	3	3	4	N.A.	N.A.	0.463728	0.976768	N.A.
OG0000499	4	8	8	1	4	7	8	8	4	4	1	2	4	4	2	5	4	13	4	4	3	4	3	10	9	2	2	2	N.A.	N.A.	0.905021	1.03708	N.A.
OG0000500	3	9	3	3	8	5	5	6	3	2	4	5	4	5	5	3	3	3	4	5	4	5	9	6	6	7	4	4	N.A.	N.A.	0.448014	0.934508	N.A.
OG0000501	1	15	5	2	11	4	5	4	3	2	3	7	4	8	4	3	6	3	2	9	2	3	9	3	4	3	4	4	N.A.	N.A.	0.653644	1.22855	N.A.
OG0000502	1	8	3	6	6	1	3	1	6	7	2	5	4	3	3	2	5	4	2	5	17	5	8	8	5	4	5	4	N.A.	N.A.	0.0960536	0.691533	N.A.
OG0000503	4	4	2	3	3	6	8	2	3	5	5	12	1	9	5	5	5	4	1	7	4	9	7	4	4	3	4	4	N.A.	N.A.	0.96236	1.0229	N.A.
OG0000504	0	6	4	2	7	4	4	6	8	7	8	5	7	8	3	3	2	1	1	6	7	4	5	4	7	5	4	5	N.A.	N.A.	0.324526	1.08681	N.A.
OG0000505	3	5	3	2	5	5	6	5	8	4	4	4	5	6	5	4	7	4	3	5	4	7	8	4	4	6	3	4	N.A.	N.A.	0.924007	0.963039	N.A.
OG0000506	1	0	0	5	14	7	20	8	6	5	3	3	4	8	5	1	1	1	1	1	3	5	9	3	4	3	5	7	N.A.	N.A.	0.36008	1.63733	N.A.
OG0000507	2	10	5	2	7	4	4	4	5	4	6	5	3	6	4	7	5	4	4	5	5	7	10	5	5	0	2	3	N.A.	N.A.	0.849579	1.0229	N.A.
OG0000508	2	8	2	2	11	4	4	4	3	4	3	6	3	3	4	2	6	3	8	2	7	5	12	7	6	4	3	4	N.A.	N.A.	0.0808352	0.76805	N.A.
OG0000509	3	0	53	9	1	1	0	0	0	0	8	2	8	1	6	9	3	2	5	0	3	0	1	2	2	2	0	11	N.A.	N.A.	0.868772	2.06312	N.A.
OG0000510	4	5	2	5	9	5	5	2	3	5	1	8	6	6	13	12	3	3	0	5	2	5	3	7	6	3	1	3	N.A.	N.A.	0.0775275	1.8545	N.A.
OG0000511	30	0	21	4	26	10	0	0	0	2	1	0	0	1	1	0	0	33	0	0	0	0	0	0	0	3	0	0	N.A.	N.A.	0.0774099	2.22094	N.A.
OG0000512	2	5	3	3	7	5	6	1	4	4	3	4	5	4	4	3	4	5	5	11	4	7	7	3	3	5	7	8	N.A.	Expansion	0.0352553	0.722723	N.A.
OG0000513	4	1	10	2	3	2	2	2	0	6	4	17	2	1	3	4	11	4	6	7	2	0	5	13	13	3	1	4	N.A.	N.A.	0.174268	0.700989	N.A.
OG0000514	0	0	0	0	0	11	16	9	14	43	2	2	0	0	2	27	2	0	0	0	0	1	1	1	1	0	0	0	N.A.	N.A.	0.0859584	13.2345	N.A.
OG0000515	4	9	4	2	11	4	5	4	2	3	4	3	3	8	5	2	3	2	4	4	5	6	13	4	3	7	3	4	N.A.	N.A.	0.757333	0.96459	N.A.
OG0000516	2	2	3	3	3	3	3	5	8	4	10	1	5	26	7	6	4	5	1	3	3	3	3	2	3	5	0	8	N.A.	N.A.	0.26306	1.40295	N.A.
OG0000517	2	7	3	2	11	4	4	4	4	3	3	6	3	6	11	2	6	6	2	5	3	5	10	4	4	4	5	2	N.A.	N.A.	0.654239	1.0575	N.A.
OG0000518	3	7	4	3	6	5	5	5	3	4	4	6	5	3	6	4	5	2	5	4	3	6	9	4	5	4	5	6	N.A.	N.A.	0.756961	0.96459	N.A.
OG0000519	0	10	10	3	4	6	6	3	3	1	4	3	4	5	6	4	4	2	4	3	4	7	9	5	5	6	5	5	N.A.	N.A.	0.450908	0.935583	N.A.
OG0000520	2	6	2	3	10	6	7	7	4	4	5	3	5	6	3	5	3	3	3	2	4	8	6	6	6	4	2	6	N.A.	N.A.	0.637079	1.0906	N.A.
OG0000521	5	3	8	0	2	19	21	12	1	1	5	0	1	2	0	0	32	2	0	0	1	1	1	1	0	4	0	9	N.A.	N.A.	0.380809	1.16034	N.A.
OG0000522	3	9	5	3	11	3	5	3	5	6	3	6	4	4	5	4	3	3	4	4	5	5	7	4	6	4	2	5	N.A.	N.A.	0.721335	1.19711	N.A.
OG0000523	2	8	3	3	4	6	5	5	3	7	2	3	3	5	5	3	4	3	3	5	7	7	12	4	5	5	4	4	N.A.	N.A.	0.225713	0.866933	N.A.
OG0000524	1	12	4	2	10	3	4	4	3	3	2	8	0	5	6	3	4	4	4	6	7	2	20	2	2	4	2	3	N.A.	N.A.	0.962392	0.950641	N.A.
OG0000525	1	0	1	3	8	5	3	4	3	3	5	8	2	3	4	9	4	6	5	5	5	5	7	4	9	4	5	9	N.A.	N.A.	0.017415	0.677287	N.A.
OG0000526	2	9	4	3	2	5	5	5	4	4	3	5	5	7	6	3	6	4	6	7	4	5	7	4	3	4	4	4	N.A.	N.A.	0.552092	0.98037	N.A.
OG0000527	3	7	3	3	6	6	6	5	4	3	3	5	3	4	5	5	4	4	5	6	1	6	8	7	5	5	4	4	N.A.	N.A.	0.343264	0.950641	N.A.
OG0000528	4	6	3	4	11	7	7	7	6	5	3	4	5	4	4	4	6	5	2	4	2	4	6	3	5	3	2	4	N.A.	N.A.	0.0676607	1.43151	N.A.
OG0000529	2	6	3	1	10	6	8	4	12	2	3	4	3	6	7	7	2	1	3	5	1	2	6	7	12	2	3	2	N.A.	N.A.	0.127384	1.43151	N.A.
OG0000530	4	6	5	3	7	5	4	3	4	4	5	3	2	7	15	3	4	5	4	4	5	7	7	3	3	5	0	3	N.A.	N.A.	0.775853	1.18139	N.A.
OG0000531	1	3	1	5	1	4	6	2	6	3	1	13	7	6	9	1	4	2	2	9	7	6	5	5	7	6	3	5	N.A.	N.A.	0.28138	0.950641	N.A.
OG0000532	0	6	4	2	9	4	4	4	4	5	4	10	4	3	4	4	3	4	6	6	6	2	9	6	5	4	4	4	N.A.	N.A.	0.363654	0.921854	N.A.
OG0000533	2	2	5	2	1	5	2	4	5	2	3	2	6	4	4	6	15	7	0	5	4	8	7	5	9	4	9	2	N.A.	N.A.	0.0253763	0.57848	N.A.
OG0000534	1	10	2	4	11	4	15	2	8	4	8	1	2	11	7	8	13	2	0	4	0	0	1	3	1	1	5	2	N.A.	N.A.	0.0169881	1.94692	N.A.
OG0000535	3	7	3	3	4	5	5	5	7	5	4	3	4	7	6	3	4	3	4	4	3	7	9	5	5	4	2	5	N.A.	N.A.	0.849003	1.02819	N.A.
OG0000536	3	2	1	3	2	5	5	5	12	2	7	4	9	3	3	3	8	10	2	7	4	4	4	7	5	3	4	2	N.A.	N.A.	0.335299	0.802374	N.A.
OG0000537	3	5	4	5	4	4	4	3	2	5	3	8	7	7	5	4	3	3	6	6	3	7	5	6	5	5	5	2	N.A.	N.A.	0.687062	1.02819	N.A.
OG0000538	3	10	5	2	11	3	4	2	2	4	2	10	5	4	4	3	4	4	5	2	4	5	9	5	4	8	1	4	N.A.	N.A.	0.552605	1.09452	N.A.
OG0000539	4	4	3	2	6	7	8	5	5	6	4	5	4	8	5	3	5	3	6	5	4	2	7	4	4	4	2	4	N.A.	N.A.	0.253925	1.20321	N.A.
OG0000540	2	4	2	2	4	5	3	3	2	3	3	2	2	8	4	3	8	3	3	4	8	9	10	5	6	4	4	13	N.A.	Expansion	0.00166622	0.531594	N.A.
OG0000541	2	8	5	3	8	4	4	4	5	4	4	4	4	7	6	3	4	1	4	3	4	5	11	5	5	3	4	5	N.A.	N.A.	0.790882	1.06078	N.A.
OG0000542	2	11	5	2	7	4	4	3	4	9	3	4	5	9	4	3	4	4	2	3	3	5	13	3	2	5	3	3	N.A.	N.A.	0.274799	1.24217	N.A.
OG0000543	7	1	15	6	31	2	1	1	1	0	5	1	2	5	5	3	2	0	4	3	1	1	4	7	2	4	8	7	N.A.	N.A.	0.943867	1.46125	N.A.
OG0000544	2	4	2	3	12	4	11	5	7	5	3	2	1	6	5	7	3	2	3	3	3	0	13	4	5	8	2	4	N.A.	N.A.	0.425136	1.24217	N.A.
OG0000545	3	8	1	4	12	5	11	3	6	5	7	2	7	3	2	13	2	2	1	3	1	5	2	3	6	6	4	2	N.A.	N.A.	0.0391875	1.67226	N.A.
OG0000546	2	7	2	3	4	6	9	8	4	3	5	6	5	6	5	3	4	3	1	6	3	4	8	4	4	4	4	5	N.A.	N.A.	0.395092	1.14995	N.A.
OG0000547	1	3	1	1	6	3	3	4	3	7	3	6	4	5	4	3	4	3	5	4	5	2	25	6	6	6	2	3	N.A.	N.A.	0.227833	0.633077	N.A.
OG0000548	0	0	0	0	0	0	0	0	0	0	0	0	0	0	1	0	0	0	0	1	72	1	0	9	1	43	0	0	N.A.	N.A.	0.00852099	0.00783974	Monocot
OG0000549	3	9	4	3	12	5	5	5	5	8	3	4	5	6	6	6	2	1	1	3	5	4	6	2	3	5	3	4	N.A.	N.A.	0.00771098	1.77221	N.A.
OG0000550	1	6	2	0	2	2	3	2	2	2	1	8	2	3	2	1	7	1	1	13	6	7	17	16	13	4	2	2	N.A.	N.A.	0.0250496	0.36684	N.A.
OG0000551	2	11	5	3	9	5	6	5	6	2	3	5	4	2	5	3	4	5	5	4	5	4	8	5	4	3	2	3	N.A.	N.A.	0.739249	1.14995	N.A.
OG0000552	3	7	2	3	3	5	6	5	4	2	7	8	7	4	5	4	6	4	4	3	5	5	7	4	4	2	6	3	N.A.	N.A.	0.777183	0.982261	N.A.
OG0000553	2	4	3	3	6	8	6	8	6	3	4	7	3	6	6	2	4	3	2	4	3	1	5	6	6	7	3	7	N.A.	N.A.	0.554528	1.14995	N.A.
OG0000554	10	0	0	3	2	1	0	5	8	2	8	2	3	18	21	1	16	1	1	3	3	1	6	6	2	3	1	1	N.A.	N.A.	0.777854	1.266	N.A.
OG0000555	0	0	0	0	0	0	0	0	0	0	0	0	0	0	2	0	0	0	0	4	6	1	0	61	53	1	0	0	N.A.	N.A.	0.00947109	0.0147731	Monocot
OG0000556	2	5	2	2	6	5	10	6	4	4	5	5	4	6	3	5	3	2	2	6	5	6	5	5	8	5	2	5	N.A.	N.A.	0.961778	1.01353	N.A.
OG0000557	2	7	2	2	8	10	8	5	5	3	1	6	4	4	8	3	3	2	3	3	2	4	8	5	9	4	3	4	N.A.	N.A.	0.572756	1.30771	N.A.
OG0000558	3	5	9	4	4	4	4	2	3	7	3	9	5	4	3	7	14	2	2	2	3	1	3	9	6	2	5	3	N.A.	N.A.	0.150798	1.14995	N.A.
OG0000559	0	0	0	0	1	0	0	0	0	0	0	0	0	0	0	0	11	0	0	0	0	116	0	0	0	0	0	0	N.A.	N.A.	0.36409	0.00783974	N.A.
OG0000560	1	3	1	1	16	4	4	3	2	3	4	4	9	8	4	3	3	2	0	4	3	9	12	6	11	4	1	2	N.A.	N.A.	0.906242	0.937837	N.A.
OG0000561	3	5	3	3	13	6	4	3	5	4	8	4	3	8	5	4	3	3	2	4	2	5	5	4	6	3	2	7	N.A.	N.A.	0.192655	1.17119	N.A.
OG0000562	5	3	2	5	6	5	5	4	5	8	4	1	4	3	3	2	11	1	4	9	3	5	3	3	6	6	6	5	N.A.	N.A.	0.267762	0.801401	N.A.
OG0000563	2	7	5	3	6	5	7	4	3	6	5	4	4	5	4	3	3	3	6	5	2	4	9	5	6	4	4	3	N.A.	N.A.	0.72263	0.998873	N.A.
OG0000564	2	5	3	2	16	6	7	5	1	3	5	4	5	3	8	3	4	2	3	3	3	7	7	7	8	2	1	2	N.A.	N.A.	0.588331	1.17119	N.A.
OG0000565	2	9	8	2	5	4	4	3	4	5	2	3	2	3	6	6	3	2	1	10	5	6	11	5	5	5	2	4	N.A.	N.A.	0.621417	0.937837	N.A.
OG0000566	0	6	2	2	9	3	4	3	3	5	3	7	6	7	7	4	3	3	5	6	6	4	7	4	4	4	5	5	N.A.	N.A.	0.654694	0.998873	N.A.
OG0000567	0	8	4	2	8	5	12	4	3	3	3	4	5	5	4	4	6	5	5	3	3	5	11	3	2	4	4	2	N.A.	N.A.	0.831517	1.09858	N.A.
OG0000568	3	10	5	3	8	6	4	5	4	4	3	5	2	6	5	2	4	5	5	5	5	7	6	3	3	4	2	3	N.A.	N.A.	0.849664	1.13423	N.A.
OG0000569	1	5	12	7	6	4	5	1	7	3	2	5	4	3	1	9	6	1	2	14	2	7	4	1	1	2	5	7	N.A.	N.A.	0.622538	1.17119	N.A.
OG0000570	4	4	2	12	11	2	5	6	5	4	2	8	5	4	6	8	4	3	0	2	1	3	7	4	6	3	1	5	N.A.	N.A.	0.0415858	1.8153	N.A.
OG0000571	7	5	2	1	3	4	12	4	9	6	1	1	7	2	6	9	19	3	2	2	3	2	2	2	3	3	6	1	N.A.	N.A.	0.221451	1.37859	N.A.
OG0000572	4	0	9	1	0	0	0	0	35	61	2	0	0	1	1	0	11	0	0	0	0	0	1	0	0	0	0	1	N.A.	N.A.	0.16125	6.4241	N.A.
OG0000573	1	5	2	3	6	3	3	3	4	5	4	5	4	7	6	2	4	2	4	5	4	6	7	8	9	8	4	2	N.A.	N.A.	0.151545	0.763643	N.A.
OG0000574	2	6	2	4	3	4	3	3	3	3	3	7	5	8	4	3	4	2	2	10	11	3	11	4	7	5	3	1	N.A.	N.A.	0.553287	0.788296	N.A.
OG0000575	4	6	5	2	6	6	6	4	5	3	3	4	5	6	4	4	4	4	3	6	3	4	9	4	4	4	3	5	N.A.	N.A.	0.397507	1.08314	N.A.
OG0000576	2	7	2	3	10	6	5	6	4	5	4	4	4	8	4	5	4	3	2	4	3	2	8	5	5	2	5	4	N.A.	N.A.	0.18469	1.27381	N.A.
OG0000577	1	1	0	3	6	3	20	4	3	3	3	5	3	4	4	2	3	3	4	6	5	7	11	7	6	4	3	2	N.A.	N.A.	0.0680536	0.839909	N.A.
OG0000578	2	6	2	2	7	4	5	6	4	1	2	3	6	3	4	3	3	5	4	6	4	4	8	7	8	10	4	3	N.A.	N.A.	0.0429877	0.739713	N.A.
OG0000579	2	4	2	2	10	6	6	4	1	11	5	4	4	6	5	5	5	4	3	6	3	1	7	6	5	3	3	3	N.A.	N.A.	0.60536	1.15518	N.A.
OG0000580	3	2	3	2	4	2	5	3	3	6	3	8	3	4	3	5	9	3	3	6	5	1	12	10	10	4	2	2	N.A.	N.A.	0.296969	0.693902	N.A.
OG0000581	4	0	53	1	0	12	5	1	0	1	0	5	2	4	7	4	2	1	0	1	2	0	5	4	2	9	0	1	N.A.	N.A.	0.479205	3.16734	N.A.
OG0000582	2	4	3	2	8	3	3	4	6	3	3	4	4	3	7	3	6	5	5	4	6	3	15	4	5	1	1	8	N.A.	N.A.	0.177896	0.77519	N.A.
OG0000583	4	7	4	3	5	4	4	3	4	7	5	4	3	5	4	2	10	3	5	5	4	0	7	4	4	4	4	7	N.A.	N.A.	0.480596	0.880895	N.A.
OG0000584	1	5	3	3	18	5	7	6	5	6	6	3	7	4	5	6	5	3	3	1	1	7	5	2	1	1	3	3	N.A.	N.A.	0.010038	1.77316	N.A.
OG0000585	3	7	3	3	2	4	4	4	4	7	3	3	3	5	8	3	5	2	2	5	3	10	9	5	5	4	4	5	N.A.	N.A.	0.264636	0.880895	N.A.
OG0000586	1	0	1	3	4	3	4	2	4	10	2	3	1	6	5	4	1	0	4	5	14	3	1	20	19	2	1	2	N.A.	N.A.	0.94389	0.598004	N.A.
OG0000587	2	7	4	4	5	4	4	4	2	3	3	4	2	12	5	5	5	4	3	5	5	8	10	4	4	2	3	2	N.A.	N.A.	0.774975	1.00115	N.A.
OG0000588	0	0	0	0	0	0	0	0	0	0	0	0	0	0	0	8	0	0	0	0	0	1	0	69	47	0	0	0	N.A.	N.A.	0.169833	0.0603034	N.A.
OG0000589	1	4	2	3	6	8	6	5	6	6	6	5	5	5	5	3	6	2	3	7	2	4	9	2	1	4	4	4	N.A.	N.A.	0.221645	1.12316	N.A.
OG0000590	3	5	4	2	5	7	6	1	4	5	5	7	2	8	4	2	4	2	4	6	3	5	9	7	4	5	1	4	N.A.	N.A.	1	0.954902	N.A.
OG0000591	2	5	5	0	10	6	7	3	8	6	3	6	12	3	5	13	1	0	0	2	8	1	1	2	6	3	3	3	N.A.	N.A.	0.00873961	2.38445	Dicot
OG0000592	1	11	3	2	5	5	7	4	4	4	1	4	3	6	11	10	5	4	2	2	2	4	8	5	4	2	2	3	N.A.	N.A.	0.238808	1.57406	N.A.
OG0000593	4	2	0	5	0	4	5	3	2	4	10	0	10	4	7	10	7	1	0	5	11	9	10	3	2	4	2	0	N.A.	N.A.	0.962634	0.81288	N.A.
OG0000594	4	8	3	2	8	6	5	6	5	4	5	4	3	6	4	3	4	2	3	2	5	7	6	4	3	5	2	5	N.A.	N.A.	0.299643	1.16061	N.A.
OG0000595	3	9	3	2	6	5	6	3	3	3	4	5	4	7	3	4	4	2	4	6	8	6	8	2	3	4	3	4	N.A.	N.A.	0.905577	0.986238	N.A.
OG0000596	3	9	3	3	8	6	5	5	4	15	2	4	3	4	6	3	4	3	4	3	4	8	5	2	1	2	1	4	N.A.	N.A.	0.108347	1.63065	N.A.
OG0000597	1	4	11	4	12	4	2	2	4	1	5	2	0	4	9	10	10	4	5	5	0	4	8	2	4	1	1	5	N.A.	N.A.	0.962371	1.12316	N.A.
OG0000598	5	0	0	0	2	9	8	5	9	5	2	3	17	29	8	18	0	0	0	1	0	0	0	0	0	0	0	3	N.A.	N.A.	0.000420516	16.7042	Dicot
OG0000599	4	24	22	5	4	4	1	2	3	4	3	5	2	7	16	0	2	0	2	2	1	2	4	0	0	0	2	3	N.A.	N.A.	0.00258267	4.23079	Dicot
OG0000600	2	9	3	2	6	6	4	2	3	3	2	7	2	5	4	2	5	4	4	8	4	6	6	5	6	4	4	5	N.A.	N.A.	0.0472522	0.825756	N.A.
OG0000601	1	10	4	3	4	5	5	5	3	4	2	4	2	4	3	1	3	3	3	3	4	5	16	6	5	6	4	5	N.A.	N.A.	0.141665	0.773786	N.A.
OG0000602	7	5	7	2	4	3	6	5	7	8	1	3	3	5	3	9	6	0	8	4	1	3	6	4	6	2	1	4	N.A.	N.A.	0.271719	1.44945	N.A.
OG0000603	7	3	23	13	26	4	1	1	1	0	4	1	2	2	3	6	1	2	0	2	1	1	5	5	0	4	4	1	N.A.	N.A.	0.179125	2.67939	N.A.
OG0000604	1	3	4	3	7	6	4	3	3	4	2	7	7	4	4	7	4	1	3	5	3	2	8	4	13	5	5	1	N.A.	N.A.	0.887541	1.03682	N.A.
OG0000605	2	7	3	3	6	5	6	3	4	4	2	5	4	9	6	5	4	3	4	4	5	0	10	3	4	4	3	5	N.A.	N.A.	0.407153	1.22296	N.A.
OG0000606	1	9	3	2	7	5	4	5	5	2	4	5	4	3	6	4	5	3	4	4	5	2	9	5	4	4	4	5	N.A.	N.A.	0.848246	0.971329	N.A.
OG0000607	1	4	2	3	18	4	6	0	4	2	2	3	4	13	2	16	1	3	3	4	1	5	4	3	3	3	1	8	N.A.	N.A.	0.60404	1.73102	N.A.
OG0000608	6	2	5	4	11	8	10	8	5	7	2	2	6	4	3	3	11	4	0	3	2	3	1	5	2	1	2	3	N.A.	N.A.	0.0203765	1.86379	N.A.
OG0000609	1	9	3	4	6	5	6	5	3	6	3	4	4	6	3	2	4	3	2	3	2	6	14	4	4	3	4	4	N.A.	N.A.	0.505971	1.03682	N.A.
OG0000610	2	6	4	2	7	7	7	5	3	6	1	5	4	4	4	3	3	3	4	3	3	5	8	7	6	4	4	3	N.A.	N.A.	0.924666	1.10715	N.A.
OG0000611	2	6	4	2	7	6	7	5	5	6	2	5	4	5	4	5	3	4	4	4	5	4	5	4	4	3	3	5	N.A.	N.A.	0.103636	1.26465	N.A.
OG0000612	4	1	1	4	3	4	5	6	7	3	3	3	6	1	3	4	1	8	3	4	2	3	6	13	16	3	2	4	N.A.	N.A.	0.653185	0.701551	N.A.
OG0000613	2	8	15	3	10	1	1	0	5	6	6	11	6	11	5	14	2	0	0	0	1	2	2	2	3	1	2	4	N.A.	N.A.	0.00317944	3.38493	Dicot
OG0000614	3	12	1	1	2	6	12	2	5	3	3	4	4	4	5	2	6	2	2	7	3	6	10	3	3	3	2	6	N.A.	N.A.	0.688739	1.02138	N.A.
OG0000615	4	8	1	4	5	3	4	3	6	6	4	6	1	7	4	4	4	2	1	3	3	8	7	4	5	7	3	5	N.A.	N.A.	0.850212	1.02138	N.A.
OG0000616	1	6	4	2	3	6	4	7	2	5	4	7	4	5	5	3	2	4	5	8	3	4	7	5	5	4	3	4	N.A.	N.A.	0.849854	0.95642	N.A.
OG0000617	3	7	3	2	4	4	4	3	4	3	23	4	3	4	6	3	2	2	3	4	2	5	8	4	4	3	3	2	N.A.	N.A.	0.257645	0.760479	N.A.
OG0000618	2	0	0	1	0	0	0	0	1	16	0	0	1	0	0	0	1	0	0	2	1	0	0	19	1	40	1	36	N.A.	N.A.	0.0529873	0.181252	N.A.
OG0000619	2	7	3	3	4	4	9	3	4	4	3	4	4	4	5	6	5	3	3	7	3	4	8	4	5	4	1	6	N.A.	N.A.	0.773637	1.02138	N.A.
OG0000620	2	6	3	2	5	4	6	3	2	4	2	5	4	8	4	3	6	5	2	5	4	6	10	5	5	3	4	4	N.A.	N.A.	0.156082	0.86695	N.A.
OG0000621	3	6	3	3	7	4	4	4	7	4	4	7	5	9	6	4	3	2	2	2	4	3	6	3	4	5	3	5	N.A.	N.A.	0.0242108	1.43067	N.A.
OG0000622	1	1	0	3	3	2	2	2	1	10	14	2	5	18	7	1	2	4	7	5	4	3	5	4	6	4	2	4	N.A.	N.A.	0.159417	0.785852	N.A.
OG0000623	2	9	3	3	6	3	7	4	6	6	2	4	3	6	4	2	3	4	5	4	3	7	9	5	4	3	1	4	N.A.	N.A.	0.905938	1.09114	N.A.
OG0000624	2	5	3	2	5	3	4	8	6	5	3	4	4	8	4	8	2	2	5	4	3	6	6	5	8	3	0	4	N.A.	N.A.	0.572217	1.20601	N.A.
OG0000625	3	9	3	2	6	5	7	4	3	1	2	8	3	5	4	3	3	2	5	5	4	6	14	2	5	3	2	3	N.A.	N.A.	0.905938	1.02138	N.A.
OG0000626	1	2	2	3	6	6	6	4	4	5	3	9	7	13	14	3	8	0	1	1	1	5	4	2	2	1	6	3	N.A.	N.A.	0.0314169	1.98752	N.A.
OG0000627	2	5	3	3	7	4	3	3	4	2	4	8	4	5	5	5	6	4	4	6	8	4	7	4	4	2	3	3	N.A.	N.A.	0.617537	0.925588	N.A.
OG0000628	0	0	0	66	0	0	0	0	5	21	0	0	0	25	0	0	0	0	0	0	0	0	0	0	0	4	1	0	N.A.	N.A.	0.457058	19.7914	N.A.
OG0000629	4	4	1	2	8	4	4	4	3	3	4	4	3	5	3	3	5	4	6	4	4	5	8	6	6	4	6	4	N.A.	N.A.	0.00327384	0.722768	N.A.
OG0000630	3	4	2	3	8	4	5	5	6	14	4	3	4	5	6	5	3	2	3	3	5	6	3	2	4	3	1	5	N.A.	N.A.	0.0415867	1.51514	N.A.
OG0000631	2	6	3	3	3	5	5	4	3	3	7	5	4	3	5	3	3	2	4	5	5	6	6	6	6	4	4	6	N.A.	N.A.	0.127892	0.772337	N.A.
OG0000632	1	9	4	2	9	5	5	3	4	4	4	3	3	5	6	3	5	2	4	4	4	3	11	4	4	4	2	4	N.A.	N.A.	0.809812	1.03991	N.A.
OG0000633	3	3	1	1	6	4	4	4	3	2	2	7	0	3	3	3	6	4	7	6	7	9	15	5	4	6	1	2	N.A.	N.A.	0.00986155	0.551239	N.A.
OG0000634	2	6	5	3	9	7	4	5	4	3	3	3	5	5	9	5	3	3	2	2	4	6	5	3	4	4	3	3	N.A.	N.A.	0.059983	1.44316	N.A.
OG0000635	2	11	4	2	5	4	5	5	4	2	3	5	3	3	4	2	5	4	3	4	5	6	10	3	4	4	3	5	N.A.	N.A.	0.233598	0.896274	N.A.
OG0000636	0	7	4	2	5	2	3	2	5	6	4	4	3	2	6	4	5	3	3	2	1	2	12	8	10	11	2	2	N.A.	N.A.	0.832033	0.733866	N.A.
OG0000637	5	4	1	3	3	4	2	2	4	10	4	7	23	3	2	5	2	1	2	6	1	9	3	1	1	2	9	1	N.A.	N.A.	0.0666894	1.60764	N.A.
OG0000638	1	10	4	2	8	4	5	3	6	3	2	3	3	4	5	6	4	2	2	4	3	7	12	4	4	2	3	4	N.A.	N.A.	0.740324	1.09536	N.A.
OG0000639	2	10	3	2	4	4	8	4	4	6	3	4	3	4	5	2	6	6	3	4	2	6	8	4	4	4	2	3	N.A.	N.A.	0.755732	1.02419	N.A.
OG0000640	0	3	1	2	5	5	8	5	2	1	2	8	4	7	5	4	4	3	3	3	6	10	8	4	5	5	3	4	N.A.	N.A.	0.359744	0.866955	N.A.
OG0000641	2	6	2	4	5	3	3	3	4	5	4	6	1	4	5	7	4	3	5	5	4	2	7	6	6	6	3	5	N.A.	N.A.	0.288521	0.866955	N.A.
OG0000642	1	12	8	2	9	3	2	3	3	3	4	1	5	4	3	1	2	2	6	4	2	5	11	6	7	5	2	4	N.A.	N.A.	0.336314	0.866955	N.A.
OG0000643	1	8	5	2	10	5	5	4	4	3	4	4	3	4	4	4	5	3	2	4	3	6	10	5	3	4	3	2	N.A.	N.A.	0.60047	1.05912	N.A.
OG0000644	6	0	0	4	7	4	5	3	9	9	6	1	0	9	0	10	2	0	0	17	2	1	3	3	9	1	4	5	N.A.	N.A.	0.439901	1.09536	N.A.
OG0000645	2	3	2	3	11	10	7	4	7	5	2	5	11	3	4	2	3	2	3	6	3	3	6	4	4	2	1	2	N.A.	N.A.	0.163395	1.6678	N.A.
OG0000646	2	10	2	2	11	7	4	4	3	2	3	5	9	5	9	3	3	3	2	3	3	4	8	5	2	4	0	2	N.A.	N.A.	0.163335	1.60764	N.A.
OG0000647	3	0	17	8	33	7	1	0	0	0	3	2	5	3	11	5	1	2	0	0	2	0	2	8	1	3	0	3	N.A.	N.A.	0.1034	3.28147	N.A.
OG0000648	0	0	0	0	0	0	0	0	0	0	0	0	0	0	0	0	0	0	0	39	0	0	0	0	0	0	79	2	Gain	N.A.	0.0422252	0.00108216	N.A.
OG0000649	5	4	0	0	0	9	6	4	14	4	3	3	2	11	8	6	2	1	0	2	7	4	0	9	6	2	3	4	N.A.	N.A.	0.292308	1.53018	N.A.
OG0000650	3	4	4	2	4	6	6	4	2	5	3	5	4	4	6	6	4	3	6	3	5	5	6	4	6	4	1	4	N.A.	N.A.	0.942552	1.04311	N.A.
OG0000651	1	10	4	2	5	4	4	4	3	4	1	5	4	4	2	2	5	5	4	3	5	5	8	6	7	4	3	5	N.A.	N.A.	0.0208432	0.824418	N.A.
OG0000652	2	3	1	2	7	3	4	1	3	2	3	3	2	8	3	4	5	3	2	6	5	6	16	7	8	5	2	3	N.A.	N.A.	0.0315329	0.586672	N.A.
OG0000653	1	5	2	2	21	4	5	4	4	3	0	2	2	8	4	3	5	7	1	3	5	5	8	3	3	5	2	2	N.A.	N.A.	0.49477	1.23747	N.A.
OG0000654	2	7	3	2	14	5	5	5	0	4	1	6	3	8	7	3	5	2	1	2	3	5	8	2	2	2	1	11	N.A.	N.A.	0.269177	1.42396	N.A.
OG0000655	2	6	3	3	6	5	5	5	4	7	3	5	2	4	2	2	4	3	3	3	5	4	8	5	6	3	5	6	N.A.	N.A.	0.381013	0.911692	N.A.
OG0000656	0	0	0	0	0	0	3	0	45	68	2	0	0	0	0	1	0	0	0	0	0	0	0	0	0	0	0	0	N.A.	Contraction	0.0403186	47.6667	N.A.
OG0000657	0	0	0	0	0	0	1	0	0	11	35	0	0	1	1	0	1	0	0	13	1	0	0	42	13	0	0	0	N.A.	N.A.	0.479686	0.116649	N.A.
OG0000658	1	9	3	2	8	3	3	3	4	5	2	5	3	6	5	3	3	1	3	2	6	5	11	5	5	6	2	4	N.A.	N.A.	0.740538	0.992744	N.A.
OG0000659	1	10	3	4	6	3	4	3	5	4	3	4	3	6	6	2	7	3	3	3	4	4	9	4	4	2	3	5	N.A.	N.A.	0.980925	1.0271	N.A.
OG0000660	1	2	3	2	9	6	5	5	6	3	2	5	6	3	5	8	3	3	2	5	5	4	7	3	6	3	5	1	N.A.	N.A.	0.636267	1.21982	N.A.
OG0000661	1	14	9	0	3	2	4	2	1	2	3	2	21	10	5	0	2	2	1	3	2	8	1	4	8	3	3	2	N.A.	N.A.	0.850295	1.5665	N.A.
OG0000662	4	5	3	2	7	4	4	3	7	6	5	7	4	6	4	3	3	3	3	5	5	4	6	3	4	2	2	4	N.A.	N.A.	0.117087	1.21982	N.A.
OG0000663	1	10	4	2	7	2	2	1	3	3	2	4	5	7	4	3	8	4	3	4	1	6	10	6	6	3	3	4	N.A.	N.A.	0.188114	0.838128	N.A.
OG0000664	3	8	4	3	6	3	3	3	5	3	3	5	11	7	4	3	3	2	1	3	5	5	7	4	4	3	3	4	N.A.	N.A.	0.408895	1.30837	N.A.
OG0000665	1	10	4	3	6	4	4	4	4	4	2	3	2	7	3	2	8	1	3	6	5	6	7	4	4	5	3	3	N.A.	N.A.	0.27692	0.92765	N.A.
OG0000666	1	8	3	2	7	4	3	4	3	5	3	5	2	4	3	4	9	3	2	5	4	5	10	3	6	6	1	3	N.A.	N.A.	0.382499	0.838128	N.A.
OG0000667	0	11	9	1	5	4	3	1	1	1	1	8	3	4	6	2	7	3	7	3	1	0	5	8	10	10	0	4	N.A.	N.A.	0.482771	0.86696	N.A.
OG0000668	4	7	3	5	7	4	2	4	5	2	3	6	2	7	4	2	2	3	2	4	6	2	7	5	7	6	4	3	N.A.	N.A.	0.981145	1.0271	N.A.
OG0000669	0	1	0	0	0	3	0	0	0	8	5	2	0	2	26	6	55	0	0	3	1	0	0	4	0	1	1	0	N.A.	N.A.	0.746614	0.595038	N.A.
OG0000670	0	0	0	0	0	45	0	0	0	0	0	1	0	64	0	2	0	0	0	0	2	0	0	0	0	0	0	4	N.A.	N.A.	0.604811	15.8559	N.A.
OG0000671	2	5	3	2	3	5	2	4	6	4	4	3	4	7	4	3	4	4	2	5	4	6	8	6	6	4	3	4	N.A.	N.A.	0.151475	0.823715	N.A.
OG0000672	1	4	2	2	9	4	4	4	4	3	4	4	3	3	3	3	3	3	8	5	3	2	8	7	8	5	5	3	N.A.	N.A.	0.121345	0.718281	N.A.
OG0000673	2	9	4	2	3	3	3	4	4	6	4	3	3	6	4	4	5	4	1	3	8	6	7	3	3	4	0	9	N.A.	N.A.	0.651328	0.91248	N.A.
OG0000674	1	6	2	1	4	8	5	4	4	5	2	6	1	5	3	3	10	3	3	4	2	5	7	6	6	3	2	6	N.A.	N.A.	0.291299	0.852303	N.A.
OG0000675	3	7	2	2	6	3	3	3	3	3	3	4	3	3	4	3	6	4	6	6	3	6	8	8	5	5	2	3	N.A.	N.A.	0.0162038	0.693945	N.A.
OG0000676	3	5	2	4	4	4	3	5	4	2	2	2	3	13	6	4	5	4	5	3	3	7	5	4	4	4	2	5	N.A.	N.A.	0.304957	1.04643	N.A.
OG0000677	1	6	2	1	5	4	3	4	1	3	1	3	1	2	2	1	11	6	7	7	2	3	10	9	15	5	0	2	N.A.	N.A.	0.00994415	0.434276	Monocot
OG0000678	1	0	2	1	4	6	9	4	4	2	4	11	11	6	6	8	2	0	0	1	4	1	2	12	13	0	1	2	N.A.	N.A.	0.0826371	1.54593	N.A.
OG0000679	0	0	0	0	0	0	1	1	0	5	54	1	0	5	1	0	0	0	0	21	0	0	0	13	14	0	0	1	N.A.	N.A.	0.853186	0.118911	N.A.
OG0000680	3	6	4	3	5	5	9	6	4	3	4	5	4	4	4	3	3	2	2	3	4	7	5	3	5	4	5	1	N.A.	N.A.	0.215953	1.22716	N.A.
OG0000681	3	10	5	3	4	4	4	4	4	4	4	4	5	9	7	3	2	3	1	3	3	0	6	5	5	3	4	4	N.A.	N.A.	0.0647991	1.4699	N.A.
OG0000682	3	7	2	2	11	3	5	3	2	2	3	6	1	5	3	3	6	3	3	3	5	2	14	6	5	4	1	3	N.A.	N.A.	0.416945	0.866965	N.A.
OG0000683	2	6	3	3	7	4	10	4	4	4	2	6	3	6	4	2	3	4	3	2	4	5	8	5	7	2	1	2	N.A.	N.A.	0.524123	1.22716	N.A.
OG0000684	1	6	3	2	3	5	7	6	5	3	2	4	1	4	4	4	4	2	4	4	6	6	10	7	6	3	1	3	N.A.	N.A.	0.370717	0.866965	N.A.
OG0000685	2	8	3	2	4	6	5	4	4	3	3	7	2	5	3	2	5	4	3	5	3	3	6	7	7	4	2	4	N.A.	N.A.	0.382095	0.928737	N.A.
OG0000686	0	7	2	2	4	4	9	4	3	4	5	5	3	6	3	2	3	4	2	5	6	5	11	3	5	6	1	2	N.A.	N.A.	0.689733	0.866965	N.A.
OG0000687	3	8	3	2	8	5	7	5	3	2	6	3	3	5	3	2	2	4	4	6	2	5	9	4	3	3	3	3	N.A.	N.A.	0.904967	0.995074	N.A.
OG0000688	4	5	1	1	3	2	2	2	1	2	5	0	1	9	4	7	7	1	2	10	7	3	4	6	8	4	13	2	N.A.	N.A.	0.0489503	0.530477	N.A.
OG0000689	0	9	4	2	9	6	4	5	2	2	2	5	3	6	3	4	3	3	2	5	4	5	11	3	3	3	4	4	N.A.	N.A.	1	1.0665	N.A.
OG0000690	0	11	11	17	5	0	0	0	4	4	5	12	12	18	9	8	0	0	0	0	0	0	0	0	0	0	0	0	Loss	Contraction	0.000231648	18.7778	Dicot
OG0000691	2	1	1	2	7	4	4	4	3	5	3	3	4	6	5	3	8	3	2	5	3	8	8	4	3	5	4	5	N.A.	N.A.	0.137022	0.767708	N.A.
OG0000692	1	6	4	2	4	5	3	6	4	3	2	4	3	4	7	3	3	3	7	2	3	5	7	5	4	6	4	5	N.A.	N.A.	0.298069	0.913297	N.A.
OG0000693	1	7	3	3	8	4	5	5	3	4	3	4	3	6	5	4	5	3	5	3	4	5	6	4	4	3	1	4	N.A.	N.A.	0.829747	1.12634	N.A.
OG0000694	6	4	3	3	5	5	4	3	7	5	3	4	3	7	4	3	4	4	2	4	5	5	3	5	4	4	3	3	N.A.	N.A.	0.562321	1.1669	N.A.
OG0000695	2	7	3	2	4	5	8	5	3	2	1	4	3	7	3	3	3	3	3	7	5	8	7	4	4	4	2	3	N.A.	N.A.	0.405745	0.979063	N.A.
OG0000696	1	9	4	4	6	4	5	2	7	5	5	2	3	5	5	4	3	4	2	4	3	6	6	3	3	4	3	3	N.A.	N.A.	0.192972	1.1669	N.A.
OG0000697	2	12	3	3	8	3	4	3	6	3	3	3	3	6	5	3	4	3	3	2	4	8	8	3	3	3	1	3	N.A.	N.A.	0.544258	1.20916	N.A.
OG0000698	2	8	3	2	5	5	5	6	3	2	3	3	2	7	5	2	4	3	3	5	3	5	10	3	4	6	3	3	N.A.	N.A.	0.472433	0.945583	N.A.
OG0000699	1	3	2	2	3	2	2	3	4	3	8	6	4	8	3	3	17	2	3	2	3	2	7	5	6	4	4	3	N.A.	N.A.	0.417753	0.644135	N.A.
OG0000700	4	0	1	1	1	5	4	3	3	1	1	1	1	1	5	18	0	0	0	7	1	1	23	12	9	8	4	0	N.A.	N.A.	0.867445	0.644135	N.A.
OG0000701	2	3	2	2	7	3	4	3	2	3	2	3	2	7	2	3	5	3	3	6	4	6	9	7	10	4	5	3	N.A.	N.A.	0.00247866	0.62163	N.A.
OG0000702	4	6	3	3	6	3	4	3	3	3	3	3	4	6	4	4	3	3	4	4	5	6	7	4	4	6	3	4	N.A.	N.A.	0.200531	0.913297	N.A.
OG0000703	2	8	3	2	11	4	4	3	2	1	2	3	4	3	3	3	3	3	2	6	5	8	12	3	3	5	3	4	N.A.	N.A.	0.129635	0.822989	N.A.
OG0000704	1	5	3	2	6	3	3	2	2	5	3	3	5	7	3	4	5	4	5	6	5	4	8	4	5	5	3	3	N.A.	N.A.	0.045442	0.780476	N.A.
OG0000705	2	8	2	2	3	6	7	4	10	4	3	5	2	5	4	3	2	3	4	4	5	4	7	3	3	3	4	2	N.A.	N.A.	0.60193	1.23481	N.A.
OG0000706	2	10	5	2	8	2	2	2	3	2	3	3	4	4	4	3	3	3	2	6	5	7	10	4	4	5	2	4	N.A.	N.A.	0.14768	0.837147	N.A.
OG0000707	2	11	8	3	7	4	5	4	4	6	3	5	3	5	10	3	5	2	1	1	3	1	6	3	2	2	2	3	N.A.	N.A.	0.00281731	2.03526	Dicot
OG0000708	1	9	3	3	7	5	5	4	3	3	5	4	5	4	3	4	3	3	2	5	2	5	5	5	5	4	3	4	N.A.	N.A.	0.736724	1.07041	N.A.
OG0000709	2	9	3	2	2	5	6	3	5	8	2	3	2	3	7	3	5	2	1	4	5	7	8	4	2	6	0	5	N.A.	N.A.	0.924994	1.07041	N.A.
OG0000710	3	5	3	4	4	5	4	6	7	4	4	7	9	8	5	4	9	2	4	3	0	1	2	3	3	2	0	3	N.A.	N.A.	0.000828531	1.87462	N.A.
OG0000711	1	6	4	2	4	2	5	3	3	4	5	4	1	3	3	2	6	3	4	8	4	4	16	4	4	5	3	1	N.A.	N.A.	0.0962072	0.608719	N.A.
OG0000712	3	9	4	3	11	2	5	1	0	1	0	3	3	6	5	2	6	2	4	4	5	5	9	3	5	4	5	4	N.A.	N.A.	0.105205	0.897856	N.A.
OG0000713	3	3	1	3	6	5	5	5	4	3	2	2	4	5	5	4	8	3	4	3	5	5	8	3	4	3	5	3	N.A.	N.A.	0.472174	0.897856	N.A.
OG0000714	3	9	2	3	7	3	2	2	1	2	1	10	3	5	3	3	5	4	7	3	6	4	9	4	4	3	2	4	N.A.	N.A.	0.0653145	0.897856	N.A.
OG0000715	0	11	5	2	8	3	3	3	3	3	2	4	2	5	6	3	6	4	4	5	4	4	5	4	5	6	1	3	N.A.	N.A.	0.202534	0.99749	N.A.
OG0000716	0	7	4	1	6	4	1	1	0	4	2	3	10	5	2	2	4	1	2	4	6	5	7	10	11	3	6	3	N.A.	N.A.	0.0836238	0.677738	N.A.
OG0000717	2	9	3	3	3	5	5	5	4	3	2	4	3	3	5	4	5	2	4	4	4	6	10	3	4	2	3	4	N.A.	N.A.	0.738269	0.99749	N.A.
OG0000718	5	4	2	3	10	0	3	0	2	2	4	6	2	5	7	11	4	3	3	3	2	1	5	5	11	5	1	5	N.A.	N.A.	0.96255	1.03325	N.A.
OG0000719	5	10	6	3	4	3	2	3	6	3	3	2	4	5	3	3	7	0	3	4	3	4	7	5	4	7	2	2	N.A.	N.A.	0.868048	1.05346	N.A.
OG0000720	3	4	3	1	1	2	3	2	4	9	9	4	3	8	7	3	2	2	2	3	2	7	3	12	5	4	3	2	N.A.	N.A.	0.635305	0.882416	N.A.
OG0000721	1	3	1	0	8	3	5	4	7	8	5	2	0	10	5	6	2	1	2	6	7	5	4	5	4	4	2	3	N.A.	N.A.	0.725826	1.09176	N.A.
OG0000722	2	4	4	3	10	4	7	2	4	4	4	5	4	5	4	5	4	1	2	2	3	3	5	6	5	4	4	3	N.A.	N.A.	0.210425	1.26158	N.A.
OG0000723	1	6	2	2	8	4	6	4	3	4	4	6	2	3	3	1	6	4	3	4	4	6	11	3	4	3	1	5	N.A.	N.A.	0.367934	0.822238	N.A.
OG0000724	3	1	2	2	4	3	4	3	10	4	2	2	5	3	2	2	6	3	3	2	7	0	10	8	7	7	5	3	N.A.	N.A.	0.0621614	0.688474	N.A.
OG0000725	2	2	1	2	7	10	8	6	2	5	4	4	3	5	3	6	4	2	1	12	2	1	4	3	4	3	0	7	N.A.	N.A.	0.280844	1.21642	N.A.
OG0000726	3	3	3	3	3	3	4	4	11	10	6	2	4	6	5	3	4	2	1	4	2	0	11	3	6	3	3	1	N.A.	N.A.	0.109946	1.26158	N.A.
OG0000727	2	8	1	2	12	3	3	2	2	2	2	3	2	5	4	4	4	2	6	4	3	5	11	5	6	4	3	3	N.A.	N.A.	0.0441064	0.822238	N.A.
OG0000728	2	5	5	3	12	2	4	3	4	4	4	7	2	4	5	6	7	4	5	4	3	2	6	2	2	3	1	2	N.A.	N.A.	0.201574	1.30874	N.A.
OG0000729	1	7	6	1	10	5	5	5	4	3	3	2	4	8	5	1	5	1	2	4	8	7	3	0	5	2	3	3	N.A.	N.A.	0.425201	1.26158	N.A.
OG0000730	4	4	2	5	4	4	5	4	5	2	2	13	14	4	6	4	2	3	3	3	2	1	3	3	4	4	2	1	N.A.	N.A.	0.00270411	2.09669	Dicot
OG0000731	2	10	3	2	3	5	6	4	4	4	2	5	2	8	6	4	5	2	3	2	5	5	8	3	2	1	3	4	N.A.	N.A.	0.369906	1.30874	N.A.
OG0000732	2	4	4	3	6	3	5	4	7	4	5	3	4	4	5	4	5	1	2	7	5	5	2	4	5	3	2	5	N.A.	N.A.	0.774848	1.05346	N.A.
OG0000733	1	4	4	1	10	7	3	3	8	3	2	4	4	8	2	2	4	1	4	4	6	0	8	4	4	5	3	4	N.A.	N.A.	0.667971	1.13162	N.A.
OG0000734	0	0	0	3	4	22	5	4	6	2	35	2	1	1	1	0	16	8	0	0	0	0	2	0	0	0	0	1	N.A.	N.A.	0.0655357	0.713504	N.A.
OG0000735	2	10	2	2	6	7	6	2	6	4	4	3	3	6	4	3	5	2	3	4	5	4	3	4	7	3	0	2	N.A.	N.A.	0.479081	1.24279	N.A.
OG0000736	1	5	2	2	8	4	4	3	3	4	3	5	3	7	4	6	4	3	3	6	4	5	6	3	3	4	4	3	N.A.	N.A.	0.867026	1.03651	N.A.
OG0000737	2	4	2	2	6	3	3	3	3	2	2	6	4	5	4	6	6	5	5	3	3	4	7	4	5	4	4	5	N.A.	N.A.	0.0582446	0.83663	N.A.
OG0000738	7	3	2	2	9	3	5	3	3	3	3	4	4	4	6	5	2	4	4	3	3	5	8	3	3	5	2	4	N.A.	N.A.	0.773862	1.11398	N.A.
OG0000739	1	2	1	1	3	6	12	5	3	9	2	12	1	7	4	3	4	3	3	7	4	3	9	2	1	2	0	2	N.A.	N.A.	0.605512	1.44307	N.A.
OG0000740	1	4	4	1	3	1	2	0	2	2	2	5	2	5	6	2	2	9	5	3	2	4	7	11	15	8	0	4	N.A.	N.A.	0.0285169	0.482416	N.A.
OG0000741	1	9	3	2	7	5	4	5	3	7	4	3	3	9	3	3	3	4	3	3	4	6	4	3	4	3	1	3	N.A.	N.A.	0.408332	1.28953	N.A.
OG0000742	2	5	2	3	6	5	8	5	4	2	2	5	2	5	3	3	3	3	3	5	4	4	5	5	5	6	2	5	N.A.	N.A.	0.486176	1	N.A.
OG0000743	2	9	2	3	9	3	5	3	5	3	8	2	3	4	6	4	4	2	1	5	4	4	5	3	3	4	3	3	N.A.	N.A.	0.505299	1.11398	N.A.
OG0000744	2	7	3	2	4	9	4	5	4	2	2	1	7	5	2	3	2	2	3	5	5	1	6	7	11	2	4	2	N.A.	N.A.	0.943318	1	N.A.
OG0000745	2	9	3	0	1	5	5	4	1	2	6	3	2	5	4	4	4	2	5	7	3	10	9	5	4	4	0	3	N.A.	N.A.	0.291029	0.699555	N.A.
OG0000746	1	7	2	2	8	2	4	3	5	3	2	7	5	5	3	3	3	3	4	8	4	4	8	3	3	5	2	3	N.A.	N.A.	0.552605	1	N.A.
OG0000747	3	3	3	2	10	3	4	3	8	11	2	4	0	3	5	6	1	2	4	6	4	3	4	3	3	5	3	4	N.A.	N.A.	0.829723	1.33839	N.A.
OG0000748	2	4	0	5	13	1	7	4	5	8	7	2	0	2	3	7	6	11	0	4	3	3	5	0	2	2	0	6	N.A.	N.A.	0.4683	1.11398	N.A.
OG0000749	2	3	3	1	6	4	6	4	3	3	3	4	3	4	6	3	7	5	4	7	5	6	7	2	2	1	5	3	N.A.	N.A.	0.237481	0.83663	N.A.
OG0000750	2	8	4	2	13	4	3	4	3	3	4	4	3	6	4	2	3	3	5	5	4	4	3	3	3	4	3	2	N.A.	N.A.	0.69845	1.224	N.A.
OG0000751	1	7	3	4	3	4	6	4	4	5	3	6	7	7	4	3	3	3	2	4	4	4	4	3	2	4	5	2	N.A.	N.A.	0.0886154	1.36943	N.A.
OG0000752	1	2	2	2	10	5	5	4	3	3	3	7	4	6	2	2	1	2	2	1	5	5	12	4	6	5	4	3	N.A.	N.A.	0.83222	0.948554	N.A.
OG0000753	2	5	3	2	5	4	7	5	2	2	3	5	6	7	6	4	8	2	4	4	2	3	6	3	3	4	1	3	N.A.	N.A.	0.31117	1.224	N.A.
OG0000754	2	6	3	3	6	8	6	8	2	6	5	1	4	8	5	3	3	3	2	5	4	3	4	2	2	4	1	2	N.A.	N.A.	0.0303856	1.53659	N.A.
OG0000755	1	3	2	2	5	5	6	5	4	4	4	4	4	5	3	1	3	4	1	4	4	8	10	5	5	4	2	3	N.A.	N.A.	0.651375	0.82146	N.A.
OG0000756	1	7	1	2	11	6	5	3	5	4	3	2	3	5	4	7	3	2	2	2	6	1	7	3	4	4	3	5	N.A.	N.A.	0.45237	1.27033	N.A.
OG0000757	1	9	7	3	6	4	4	1	4	1	3	6	4	6	4	2	2	2	3	2	3	4	9	4	5	3	6	3	N.A.	N.A.	0.671122	1.09634	N.A.
OG0000758	0	6	2	2	7	4	4	4	2	4	3	12	4	7	3	2	3	3	2	5	4	4	9	3	3	3	3	3	N.A.	N.A.	0.829941	1.13713	N.A.
OG0000759	1	6	3	2	4	6	5	5	2	2	2	5	4	5	4	2	3	3	4	2	5	3	9	6	5	7	3	3	N.A.	N.A.	0.369838	0.882701	N.A.
OG0000760	2	15	8	2	1	1	2	3	5	2	1	1	2	5	9	2	10	2	3	2	4	4	5	7	7	2	2	2	N.A.	N.A.	0.249254	1.01956	N.A.
OG0000761	3	11	3	2	5	1	4	3	1	1	5	3	3	8	5	6	4	4	6	5	3	5	5	5	5	3	1	1	N.A.	N.A.	0.651749	0.983375	N.A.
OG0000762	2	10	5	3	5	4	4	3	5	3	2	4	4	4	6	2	4	4	1	2	3	5	8	5	5	2	2	4	N.A.	N.A.	0.686384	1.17964	N.A.
OG0000763	2	9	4	3	4	5	5	5	4	4	5	3	3	9	5	3	3	2	2	3	4	6	4	3	2	3	2	4	N.A.	N.A.	0.0268119	1.36943	N.A.
OG0000764	2	5	2	2	7	5	5	5	4	2	4	2	5	6	3	2	3	2	3	4	3	5	10	4	4	4	4	4	N.A.	N.A.	0.943025	0.915019	N.A.
OG0000765	2	12	5	5	5	4	6	7	4	3	1	3	3	6	9	4	2	2	4	4	2	3	4	1	1	3	4	2	N.A.	N.A.	0.0089395	2.04437	Dicot
OG0000766	1	9	13	1	0	6	1	3	2	3	5	7	2	5	4	6	2	3	0	11	1	3	2	1	1	1	12	6	N.A.	N.A.	0.372329	1.13713	N.A.
OG0000767	2	9	5	2	4	3	3	2	3	4	4	8	1	7	3	3	6	3	3	3	5	3	11	4	4	1	2	3	N.A.	N.A.	0.942926	0.983375	N.A.
OG0000768	0	5	2	4	1	2	7	5	5	3	3	4	2	1	3	2	4	3	1	11	2	6	7	6	7	7	4	3	N.A.	N.A.	0.0490134	0.623681	N.A.
OG0000769	1	2	1	2	1	7	10	7	2	3	4	1	3	3	5	5	3	2	3	3	5	7	9	5	4	5	2	5	N.A.	N.A.	0.195181	0.80629	N.A.
OG0000770	2	9	3	2	3	5	5	4	4	2	4	4	3	6	5	4	3	2	1	4	3	6	7	5	4	3	4	3	N.A.	N.A.	0.686511	1.0787	N.A.
OG0000771	1	3	1	2	3	5	6	7	6	4	5	4	5	6	4	5	3	0	1	5	6	5	9	2	6	3	1	2	N.A.	N.A.	0.411188	1.11912	N.A.
OG0000772	0	2	1	2	5	3	3	3	3	2	3	7	7	4	3	4	3	2	10	7	2	6	6	4	4	3	3	8	N.A.	N.A.	0.111999	0.696821	N.A.
OG0000773	0	0	0	0	0	14	14	14	9	12	2	0	4	13	13	3	2	0	0	0	0	2	0	0	0	3	0	5	N.A.	N.A.	0.0368773	5.89738	N.A.
OG0000774	4	2	2	3	8	1	2	3	3	7	6	5	2	7	6	6	5	1	1	4	3	6	7	4	4	3	2	3	N.A.	N.A.	0.589115	1.0787	N.A.
OG0000775	1	5	4	8	6	2	4	3	1	5	4	3	4	4	6	3	5	4	2	3	3	3	9	4	5	3	2	4	N.A.	N.A.	0.739788	1.00261	N.A.
OG0000776	1	1	1	1	2	1	3	1	3	1	2	1	1	1	2	14	2	1	1	1	1	1	3	30	28	3	1	2	N.A.	N.A.	0.393451	0.388765	N.A.
OG0000777	2	6	2	2	7	3	7	5	2	3	3	5	4	5	4	2	3	2	5	3	4	4	10	4	4	3	4	2	N.A.	N.A.	0.981067	1.00261	N.A.
OG0000778	2	5	5	4	4	4	4	0	3	3	4	3	3	3	3	3	3	3	5	5	4	6	6	4	8	4	3	6	N.A.	N.A.	0.0194268	0.696821	N.A.
OG0000779	3	3	2	2	7	4	5	4	10	5	4	3	2	6	6	2	4	3	2	3	2	6	6	2	3	5	3	3	N.A.	N.A.	0.433167	1.20522	N.A.
OG0000780	1	0	0	2	6	4	6	1	15	2	11	3	5	12	11	3	2	2	0	6	3	3	3	2	2	2	0	3	N.A.	N.A.	0.164527	1.57586	N.A.
OG0000781	2	3	2	2	6	10	11	1	6	4	3	8	3	4	4	5	4	3	1	2	5	4	5	3	3	3	1	2	N.A.	N.A.	0.164646	1.57586	N.A.
OG0000782	2	4	3	2	11	4	6	4	5	6	2	1	3	8	4	3	3	2	3	2	3	5	6	5	4	4	2	3	N.A.	N.A.	0.570313	1.29912	N.A.
OG0000783	3	3	1	2	7	6	4	3	6	4	3	8	5	5	4	3	2	2	4	4	3	3	3	6	8	2	1	5	N.A.	N.A.	0.332915	1.20522	N.A.
OG0000784	0	5	3	2	4	5	4	3	3	2	3	5	3	6	4	2	4	3	6	5	3	6	6	3	6	5	5	3	N.A.	N.A.	0.0427537	0.762601	N.A.
OG0000785	4	1	4	3	0	4	1	1	3	1	1	5	3	3	11	12	3	1	0	12	0	3	4	5	12	9	3	0	N.A.	N.A.	0.90611	0.915929	N.A.
OG0000786	1	6	2	2	7	5	4	5	4	3	1	3	3	5	7	5	5	2	2	8	2	6	6	2	3	3	3	4	N.A.	N.A.	0.813928	1.14287	N.A.
OG0000787	1	6	5	3	5	5	0	3	3	5	1	5	5	1	7	3	9	2	3	5	3	3	9	5	5	3	2	2	N.A.	N.A.	0.829552	0.950125	N.A.
OG0000788	2	6	5	5	6	4	4	2	4	2	3	3	3	2	4	3	2	3	4	7	4	6	6	3	4	5	3	4	N.A.	N.A.	0.28447	0.882998	N.A.
OG0000789	1	6	1	2	8	5	7	6	2	5	3	4	2	5	5	4	3	2	5	5	3	4	6	4	4	3	1	3	N.A.	N.A.	0.480566	1.18643	N.A.
OG0000790	2	6	2	2	4	3	4	3	4	7	8	4	7	6	6	3	3	3	4	3	3	5	3	3	4	4	1	2	N.A.	N.A.	0.115564	1.18643	N.A.
OG0000791	3	7	6	3	5	3	3	3	3	4	4	3	3	4	5	3	4	3	2	3	3	7	6	6	5	3	2	3	N.A.	N.A.	0.803471	0.985657	N.A.
OG0000792	2	2	2	2	6	5	3	5	3	4	2	5	4	5	3	4	2	5	3	9	3	4	6	4	4	7	2	3	N.A.	N.A.	0.420488	0.882998	N.A.
OG0000793	1	6	2	3	7	4	6	4	3	1	3	5	4	3	3	3	4	4	3	2	3	5	9	5	5	3	4	4	N.A.	N.A.	0.352565	0.882998	N.A.
OG0000794	2	8	3	2	7	4	3	1	5	4	2	2	3	5	5	2	5	5	5	3	2	7	9	3	1	5	2	4	N.A.	N.A.	0.434873	0.915929	N.A.
OG0000795	2	3	2	2	4	3	3	2	5	4	3	8	4	4	3	3	5	1	2	5	2	4	6	10	9	4	3	3	N.A.	N.A.	0.30753	0.79112	N.A.
OG0000796	1	10	5	2	9	3	3	3	3	3	3	4	5	3	4	3	3	2	3	6	3	4	6	5	4	4	3	2	N.A.	N.A.	0.827009	1.10112	N.A.
OG0000797	1	6	2	2	7	7	3	3	3	3	2	5	2	5	14	4	3	3	2	3	3	4	5	3	4	4	2	4	N.A.	N.A.	0.793428	1.38136	N.A.
OG0000798	1	7	3	2	6	2	2	2	4	5	1	4	12	3	2	2	3	2	2	7	2	3	7	8	8	5	2	2	N.A.	N.A.	0.387451	0.950125	N.A.
OG0000799	0	2	0	0	28	0	0	0	9	17	0	0	0	0	0	0	1	0	0	5	0	1	1	26	14	2	3	0	N.A.	N.A.	0.110367	0.915929	N.A.
OG0000800	2	7	5	1	6	6	6	0	6	3	1	3	4	4	2	4	3	1	3	7	3	4	5	8	7	4	1	3	N.A.	N.A.	0.778187	1.02261	N.A.
OG0000801	2	2	2	4	5	5	4	4	9	4	4	5	6	1	3	8	14	2	2	6	1	5	3	0	0	3	3	2	N.A.	N.A.	0.121477	1.23192	N.A.
OG0000802	0	3	0	41	52	1	0	0	0	1	3	0	1	0	0	0	0	1	0	4	0	0	1	1	0	0	0	0	N.A.	N.A.	0.457968	8.48272	N.A.
OG0000803	0	12	5	2	5	5	4	3	4	3	3	5	5	6	5	2	4	4	4	1	4	1	6	2	3	4	3	3	N.A.	N.A.	0.177773	1.36079	N.A.
OG0000804	1	10	3	2	1	3	5	4	6	3	2	5	3	6	5	2	4	2	2	4	3	4	8	4	5	4	2	5	N.A.	N.A.	0.759233	1.04342	N.A.
OG0000805	1	2	2	3	11	6	5	1	4	3	2	1	1	5	4	10	5	8	1	5	2	6	4	3	3	1	3	6	N.A.	N.A.	0.573079	1.04342	N.A.
OG0000806	2	5	3	3	5	3	3	3	6	4	3	3	4	5	4	3	4	4	5	4	3	6	7	3	4	4	3	2	N.A.	N.A.	0.422882	0.9335	N.A.
OG0000807	1	3	1	2	4	5	5	5	3	3	3	3	6	5	4	3	4	8	4	5	3	2	8	5	5	3	2	3	N.A.	N.A.	0.40392	0.83554	N.A.
OG0000808	0	8	5	2	5	4	5	3	4	3	4	4	4	5	3	2	7	2	1	4	7	0	9	5	4	3	3	2	N.A.	N.A.	0.813722	0.968707	N.A.
OG0000809	3	9	3	4	5	2	3	3	3	2	3	3	3	4	4	4	3	3	2	7	3	2	11	5	5	4	1	4	N.A.	N.A.	0.71754	0.899617	N.A.
OG0000810	1	9	4	2	5	3	3	2	5	3	2	4	3	3	6	4	6	4	6	1	4	4	8	4	4	2	3	3	N.A.	N.A.	0.447755	0.968707	N.A.
OG0000811	1	6	3	3	4	4	5	3	2	2	2	4	5	4	5	4	2	3	1	3	3	5	7	7	8	5	2	5	N.A.	N.A.	0.509171	0.899617	N.A.
OG0000812	3	3	3	4	4	4	3	5	4	4	4	4	3	4	4	4	7	4	5	3	4	4	6	3	3	3	3	3	N.A.	N.A.	0.879213	0.9335	N.A.
OG0000813	2	3	2	3	7	4	3	3	2	5	2	4	2	6	4	4	11	2	0	1	1	2	12	8	8	2	1	4	N.A.	N.A.	0.53949	0.866987	N.A.
OG0000814	6	0	0	3	1	3	4	2	7	4	4	0	4	4	2	28	1	0	0	2	1	1	3	10	6	4	7	1	N.A.	N.A.	0.541429	1.4718	N.A.
OG0000815	2	7	3	2	4	3	3	4	5	5	7	3	3	6	8	5	5	2	3	4	3	4	6	3	5	0	0	3	N.A.	N.A.	0.200098	1.21272	N.A.
OG0000816	2	2	2	2	11	9	11	8	1	4	2	3	1	10	4	3	1	1	2	2	9	2	7	3	3	0	1	2	N.A.	N.A.	0.0969228	1.80463	N.A.
OG0000817	2	1	1	3	2	5	6	4	3	3	8	2	1	7	2	1	6	1	1	2	6	7	9	8	5	4	3	4	N.A.	N.A.	0.139461	0.583138	N.A.
OG0000818	1	5	2	1	20	2	4	2	2	2	19	2	3	6	2	2	4	1	1	2	4	2	4	3	3	2	4	2	N.A.	N.A.	0.903294	0.951757	N.A.
OG0000819	2	6	3	2	6	2	4	5	4	1	3	3	4	4	5	3	4	2	3	4	3	7	8	4	4	3	4	4	N.A.	N.A.	0.442689	0.883305	N.A.
OG0000820	6	2	1	2	1	12	7	5	5	2	2	0	7	7	5	3	1	0	5	2	4	4	6	8	4	1	2	3	N.A.	N.A.	0.527087	1.34022	N.A.
OG0000821	2	8	2	1	3	4	11	4	2	2	7	3	2	2	5	2	0	1	1	4	6	4	14	5	6	3	2	1	N.A.	N.A.	0.850441	0.850976	N.A.
OG0000822	1	8	3	2	6	5	6	5	3	3	2	5	3	6	4	3	3	4	6	4	5	0	7	2	2	3	3	3	N.A.	N.A.	0.521938	1.2402	N.A.
OG0000823	2	3	2	2	7	3	4	3	5	4	4	3	4	4	5	5	2	1	1	5	4	4	4	5	13	4	2	2	N.A.	N.A.	0.6337	0.951757	N.A.
OG0000824	2	8	3	2	3	4	4	3	5	2	3	5	3	4	4	3	3	3	4	0	3	7	9	4	6	5	2	3	N.A.	N.A.	0.598675	0.916874	N.A.
OG0000825	27	0	2	1	2	2	5	3	5	1	3	2	12	8	2	3	2	2	0	5	2	1	2	2	3	2	6	2	N.A.	Contraction	0.332129	2.02708	N.A.
OG0000826	5	1	1	0	1	11	11	5	7	4	2	2	7	7	1	3	6	0	0	3	2	5	3	4	4	5	7	0	N.A.	N.A.	0.558848	1.39387	N.A.
OG0000827	1	10	4	2	7	3	2	3	3	3	1	9	2	2	4	3	2	3	4	5	2	6	7	5	6	4	1	3	N.A.	N.A.	0.370582	1.02578	N.A.
OG0000828	2	6	3	3	7	3	3	2	4	4	3	5	3	5	4	3	4	3	2	6	3	5	5	5	5	3	3	3	N.A.	N.A.	0.661053	0.988031	N.A.
OG0000829	17	2	2	7	1	1	3	4	4	2	2	1	7	8	4	1	3	2	1	2	7	5	1	9	7	1	1	2	N.A.	N.A.	0.704296	1.28905	N.A.
OG0000830	2	7	4	2	3	4	5	5	3	3	4	4	3	7	4	3	5	2	1	5	4	6	6	4	3	4	1	3	N.A.	N.A.	0.886793	1.0651	N.A.
OG0000831	3	2	3	3	4	6	6	5	5	4	3	2	4	5	3	4	2	2	3	4	3	5	4	6	6	5	2	3	N.A.	N.A.	0.775478	1.0651	N.A.
OG0000832	0	0	0	0	0	0	0	0	0	0	4	0	0	0	0	0	0	0	0	0	0	1	1	42	53	6	0	0	N.A.	N.A.	0.027853	0.00121348	N.A.
OG0000833	2	7	3	1	4	8	6	4	2	3	3	5	4	5	5	3	3	3	3	3	3	5	7	3	4	2	2	3	N.A.	N.A.	0.28991	1.22056	N.A.
OG0000834	2	6	4	2	4	7	5	6	2	2	4	5	3	4	5	2	3	3	2	4	3	4	6	4	3	3	3	5	N.A.	N.A.	0.618091	1.0877	N.A.
OG0000835	6	10	2	2	8	2	1	2	4	5	8	2	11	2	5	4	3	2	3	2	3	1	3	6	4	4	0	1	N.A.	N.A.	0.143876	1.42861	N.A.
OG0000836	1	3	2	2	5	1	2	4	2	5	2	6	2	2	10	2	3	3	4	3	3	7	7	7	8	4	2	4	N.A.	N.A.	0.0290656	0.745609	N.A.
OG0000837	3	2	3	3	7	3	3	4	4	3	4	3	4	1	5	4	5	3	2	5	4	5	6	4	4	4	3	5	N.A.	N.A.	0.091763	0.834965	N.A.
OG0000838	2	4	3	1	12	3	3	4	8	3	2	5	3	4	4	7	2	2	2	3	1	5	4	5	5	4	1	4	N.A.	N.A.	0.464045	1.42861	N.A.
OG0000839	1	2	2	1	4	2	2	0	1	3	40	2	3	2	2	1	2	2	4	1	4	3	2	2	3	4	10	1	N.A.	N.A.	0.176462	0.312257	N.A.
OG0000840	2	6	3	2	5	3	4	3	4	5	2	6	7	7	5	2	4	2	2	2	2	5	7	2	5	3	3	3	N.A.	N.A.	0.233666	1.31965	N.A.
OG0000841	1	6	3	2	5	2	2	2	4	13	2	5	4	7	4	3	3	3	3	4	3	4	5	4	6	3	1	2	N.A.	N.A.	0.905898	1.26895	N.A.
OG0000842	4	4	5	3	4	1	2	1	0	4	0	4	0	0	0	3	7	4	1	8	3	8	9	13	9	4	1	4	N.A.	N.A.	0.006183	0.428277	Monocot
OG0000843	1	8	4	2	3	4	4	6	3	3	3	4	4	6	5	4	6	4	1	6	4	6	8	0	0	3	2	2	N.A.	N.A.	0.554528	1.17431	N.A.
OG0000844	3	1	1	2	4	9	7	5	5	7	10	0	1	7	4	3	0	0	0	5	6	8	1	3	4	1	4	5	N.A.	N.A.	0.303232	1.0877	N.A.
OG0000845	1	6	4	1	6	6	6	5	3	2	2	3	3	3	4	7	5	2	2	5	4	5	8	4	3	2	1	3	N.A.	N.A.	0.706918	1.13007	N.A.
OG0000846	3	8	3	2	4	6	4	5	5	4	2	4	3	3	4	3	4	3	1	4	4	5	6	4	3	3	2	4	N.A.	N.A.	0.772635	1.17431	N.A.
OG0000847	0	0	0	0	2	1	0	1	1	1	3	7	1	0	3	25	0	0	28	2	1	2	0	18	8	1	0	1	N.A.	N.A.	0.630327	0.569624	N.A.
OG0000848	2	3	2	1	5	9	7	6	4	3	2	4	5	4	4	6	2	4	1	2	1	2	3	9	9	2	0	4	N.A.	N.A.	0.125786	1.3728	N.A.
OG0000849	4	4	1	3	10	2	4	4	2	2	3	1	3	3	1	4	8	4	1	1	0	5	10	9	6	9	1	1	N.A.	N.A.	0.555871	0.717874	N.A.
OG0000850	2	5	0	3	16	6	3	3	0	5	2	3	1	4	4	4	5	3	2	2	4	7	7	2	3	3	2	5	N.A.	N.A.	0.741316	1.0877	N.A.
OG0000851	8	0	0	2	3	4	8	3	15	5	7	0	2	7	0	7	3	0	0	4	5	7	1	2	3	3	3	4	N.A.	N.A.	0.437982	1.31965	N.A.
OG0000852	1	0	0	0	1	3	18	1	2	72	6	0	0	0	0	0	0	0	0	0	0	0	0	0	0	0	1	1	N.A.	N.A.	0.0472416	10.4629	N.A.
OG0000853	1	7	3	2	8	7	7	6	2	4	2	3	2	4	3	4	7	2	2	3	2	4	6	4	5	2	1	2	N.A.	N.A.	0.379653	1.29907	N.A.
OG0000854	3	8	5	3	7	4	4	4	3	2	4	5	2	4	3	2	2	1	5	5	4	5	2	5	4	4	2	3	N.A.	N.A.	0.793602	1.11128	N.A.
OG0000855	0	11	3	3	1	3	4	3	6	5	1	1	6	5	6	2	3	11	1	2	4	1	5	3	3	3	4	5	N.A.	N.A.	0.943519	1.11128	N.A.
OG0000856	4	6	2	3	7	4	4	3	5	8	3	3	3	8	5	3	3	3	3	2	3	3	3	3	3	2	2	4	N.A.	N.A.	0.00773074	1.59072	N.A.
OG0000857	2	6	2	2	5	6	4	5	3	1	3	4	3	5	2	4	2	2	4	2	5	5	7	4	4	4	6	3	N.A.	N.A.	0.537934	0.917856	N.A.
OG0000858	1	9	2	2	4	6	6	5	2	3	2	5	3	5	4	1	4	6	4	3	2	3	8	3	2	4	1	5	N.A.	N.A.	0.962492	1.06931	N.A.
OG0000859	2	8	3	2	3	5	6	5	3	3	1	1	3	5	5	3	4	2	2	4	5	5	4	5	5	3	4	4	N.A.	N.A.	0.490526	1.02909	N.A.
OG0000860	2	3	3	1	6	6	10	6	4	6	2	3	2	4	4	3	2	4	2	3	2	4	4	5	5	3	2	4	N.A.	N.A.	0.5217	1.29907	N.A.
OG0000861	2	6	6	4	3	5	2	3	9	1	1	2	7	4	2	2	2	3	1	5	2	5	3	10	7	2	5	1	N.A.	N.A.	1	1.06931	N.A.
OG0000862	1	5	16	2	10	1	1	1	1	2	2	3	11	4	2	6	3	2	2	4	3	3	4	4	5	2	3	2	N.A.	N.A.	0.554303	1.46512	N.A.
OG0000863	1	4	2	1	8	3	3	1	9	13	4	8	2	4	2	2	5	3	6	2	1	3	6	5	1	1	2	3	N.A.	N.A.	0.67195	1.29907	N.A.
OG0000864	2	11	3	2	3	5	5	5	2	2	5	2	3	4	4	2	5	3	2	4	5	6	4	5	3	3	3	2	N.A.	N.A.	0.518816	0.953454	N.A.
OG0000865	1	3	3	1	10	3	3	2	7	6	7	4	3	19	13	7	1	1	0	1	3	1	2	0	0	0	0	4	N.A.	N.A.	0.000418006	3.666	Dicot
OG0000866	0	0	0	0	0	0	0	0	0	3	99	1	0	0	0	0	0	0	0	0	0	0	0	0	0	0	2	0	N.A.	N.A.	0.445682	0.0355648	N.A.
OG0000867	1	8	2	2	2	4	4	3	4	6	2	2	5	5	6	2	3	3	2	2	3	5	9	4	4	4	2	5	N.A.	N.A.	0.757097	1.01108	N.A.
OG0000868	2	10	3	2	6	4	4	3	1	2	4	4	3	4	4	3	2	3	8	4	3	4	8	3	3	3	2	2	N.A.	N.A.	0.773219	0.972861	N.A.
OG0000869	1	5	2	2	4	4	8	4	3	3	2	4	3	4	4	3	3	2	3	3	4	5	7	6	5	4	4	2	N.A.	N.A.	0.377044	0.936166	N.A.
OG0000870	2	4	3	2	2	5	4	4	4	4	4	5	3	2	4	5	6	3	1	5	5	4	4	4	5	5	2	3	N.A.	N.A.	0.386546	0.900906	N.A.
OG0000871	2	6	3	3	4	4	6	4	2	2	2	5	5	6	4	3	4	3	5	4	3	5	7	1	3	3	2	3	N.A.	N.A.	0.704377	1.1359	N.A.
OG0000872	2	3	2	2	6	2	3	3	6	5	2	7	1	5	11	4	3	3	3	3	4	3	7	3	4	2	1	4	N.A.	N.A.	0.867861	1.2785	N.A.
OG0000873	2	9	3	1	6	2	3	2	3	5	2	2	3	5	2	1	5	4	3	2	6	4	10	5	7	3	2	2	N.A.	N.A.	0.106095	0.772659	N.A.
OG0000874	6	2	2	1	5	1	4	1	3	3	0	1	28	0	0	8	4	3	1	0	1	2	2	2	2	19	0	3	N.A.	N.A.	0.850629	1.44297	N.A.
OG0000875	2	8	3	3	7	5	2	4	5	4	3	3	3	4	4	3	2	3	3	7	3	4	3	4	3	4	3	2	N.A.	N.A.	0.353326	1.18128	N.A.
OG0000876	2	3	2	2	3	3	3	3	2	4	3	4	2	2	2	3	5	0	4	2	2	4	5	15	7	3	3	11	N.A.	N.A.	0.045893	0.542596	N.A.
OG0000877	2	4	2	2	2	4	5	4	4	3	3	4	3	3	4	4	4	4	3	5	4	5	8	5	3	4	3	3	N.A.	N.A.	0.0800018	0.802944	N.A.
OG0000878	2	2	1	3	6	4	4	4	3	3	4	5	3	5	6	3	3	1	1	3	2	8	9	4	4	6	2	3	N.A.	N.A.	0.740431	0.936166	N.A.
OG0000879	5	8	3	2	4	5	5	4	3	3	4	5	3	4	3	4	2	3	4	2	6	4	7	3	2	2	2	2	N.A.	N.A.	0.0668756	1.22877	N.A.
OG0000880	1	4	6	1	2	2	1	1	1	2	0	1	2	4	4	4	3	4	4	4	7	0	11	3	7	4	19	2	N.A.	N.A.	0.015735	0.459856	N.A.
OG0000881	3	4	2	4	7	4	5	3	4	6	4	4	4	5	4	5	3	1	4	5	5	3	3	2	3	3	2	2	N.A.	N.A.	0.0129513	1.38541	N.A.
OG0000882	1	7	3	2	3	4	5	4	3	2	3	5	3	2	3	2	4	3	2	4	6	5	9	6	5	3	2	3	N.A.	N.A.	0.133901	0.772659	N.A.
OG0000883	2	4	1	2	4	3	2	2	5	4	2	5	3	5	3	4	4	4	2	4	3	6	11	4	4	4	3	4	N.A.	N.A.	0.134278	0.772659	N.A.
OG0000884	2	4	3	2	7	13	5	6	4	5	4	6	3	4	3	2	3	1	4	4	4	2	3	3	4	1	1	1	N.A.	N.A.	0.0216589	1.70595	N.A.
OG0000885	5	7	15	3	4	5	3	4	4	3	7	11	2	5	5	2	4	1	0	1	0	0	4	0	0	2	0	7	N.A.	N.A.	0.0013066	2.59204	Dicot
OG0000886	0	4	2	3	3	4	5	4	3	3	4	3	3	3	5	4	3	3	3	4	3	7	7	5	5	3	5	3	N.A.	N.A.	0.21733	0.772659	N.A.
OG0000887	2	6	1	2	7	5	2	5	3	3	2	4	4	7	4	2	3	2	3	3	4	4	8	5	5	3	2	3	N.A.	N.A.	0.831234	1.05092	N.A.
OG0000888	2	2	2	2	1	13	7	1	6	3	4	1	16	2	8	3	5	3	5	3	1	4	0	3	1	1	5	0	N.A.	N.A.	0.335841	1.70595	N.A.
OG0000889	1	0	0	1	1	1	2	2	1	1	17	12	4	29	13	17	0	0	0	1	0	1	0	0	0	0	0	0	N.A.	N.A.	0.000217042	3.85764	Dicot
OG0000890	1	5	4	1	0	2	1	2	1	1	1	1	3	2	1	5	2	1	0	8	4	0	8	13	12	15	2	7	N.A.	N.A.	0.0580299	0.357309	N.A.
OG0000891	2	5	4	2	2	3	3	4	4	3	2	4	3	6	6	2	2	2	3	4	6	5	5	7	7	3	1	3	N.A.	N.A.	0.492384	0.918878	N.A.
OG0000892	2	7	3	2	4	6	7	6	5	3	3	5	2	5	3	1	5	3	2	1	4	5	5	3	2	3	2	4	N.A.	N.A.	0.320641	1.25793	N.A.
OG0000893	2	8	3	3	6	3	2	3	4	7	2	3	3	5	4	3	4	3	3	1	4	5	5	4	4	4	2	3	N.A.	N.A.	0.829013	1.16164	N.A.
OG0000894	2	7	3	2	3	4	5	5	2	2	3	3	5	5	4	3	3	3	3	2	4	4	7	4	4	3	4	4	N.A.	N.A.	0.736909	0.993074	N.A.
OG0000895	2	4	1	3	9	3	3	2	4	2	4	5	4	3	5	2	6	3	3	5	4	4	5	4	6	2	3	2	N.A.	N.A.	0.30753	0.883956	N.A.
OG0000896	0	4	3	2	2	5	5	5	7	4	4	4	7	6	4	7	4	1	1	4	3	5	4	2	1	2	2	5	N.A.	N.A.	0.0444385	1.48081	N.A.
OG0000897	1	6	3	2	3	4	7	5	4	3	3	4	2	2	4	4	2	3	5	4	3	6	8	3	2	4	3	3	N.A.	N.A.	0.867313	0.955221	N.A.
OG0000898	3	4	4	2	2	6	8	6	3	3	2	7	5	2	7	7	2	3	1	3	1	4	8	2	1	2	2	3	N.A.	N.A.	0.0246788	1.75593	N.A.
OG0000899	5	2	13	8	13	5	0	0	1	0	3	3	2	8	7	3	1	1	0	2	2	0	5	5	3	3	3	5	N.A.	N.A.	0.279565	1.83509	N.A.
OG0000900	0	0	0	0	0	0	0	0	0	0	8	0	0	0	3	0	3	0	0	29	0	0	0	15	18	21	0	6	N.A.	Expansion	0.0231634	0.0272646	N.A.
OG0000901	0	4	4	2	1	5	11	2	3	2	6	4	7	13	9	2	1	2	5	3	2	2	3	2	2	1	3	2	N.A.	N.A.	0.0666402	1.75593	N.A.
OG0000902	5	3	2	3	3	3	8	1	5	2	5	2	3	5	4	4	7	0	2	2	5	4	5	6	4	3	2	5	N.A.	N.A.	0.758438	0.918878	N.A.
OG0000903	2	5	3	3	3	4	4	2	4	4	4	5	3	5	4	4	3	3	3	3	2	4	9	3	4	2	2	6	N.A.	N.A.	0.300086	0.993074	N.A.
OG0000904	1	9	2	2	9	4	7	6	2	2	2	2	2	3	4	2	2	2	3	3	5	4	7	5	4	2	4	3	N.A.	N.A.	0.399736	1.0737	N.A.
OG0000905	2	9	6	2	7	3	6	5	6	1	4	4	2	3	3	3	3	3	2	2	4	4	4	6	2	2	3	2	N.A.	N.A.	0.22538	1.30959	N.A.
OG0000906	1	2	11	4	7	0	0	0	21	3	24	0	0	17	6	1	0	0	0	0	4	0	0	0	0	1	0	1	N.A.	Contraction	0.010479	2.1041	N.A.
OG0000907	2	4	2	2	3	5	8	4	4	5	6	4	4	5	5	3	2	1	2	3	3	4	8	3	2	3	3	2	N.A.	N.A.	0.0273175	1.23736	N.A.
OG0000908	1	4	2	1	3	5	6	3	4	3	5	1	3	2	4	4	5	5	4	2	4	4	6	4	3	3	6	5	N.A.	N.A.	0.0679357	0.712572	N.A.
OG0000909	1	8	2	2	8	3	4	3	3	2	2	5	4	6	5	3	2	2	3	3	4	3	6	4	5	3	3	3	N.A.	N.A.	0.923743	1.18858	N.A.
OG0000910	2	7	4	3	7	4	4	4	4	4	4	4	4	2	3	3	4	3	3	4	2	3	5	3	3	4	2	3	N.A.	N.A.	0.138952	1.18858	N.A.
OG0000911	3	3	2	3	6	6	5	4	3	4	4	3	3	6	5	2	4	4	2	3	1	5	4	4	5	3	2	3	N.A.	N.A.	0.43078	1.142	N.A.
OG0000912	0	6	4	3	6	5	4	5	2	3	3	5	2	3	3	2	4	1	4	3	2	3	4	8	8	3	3	3	N.A.	N.A.	0.942893	0.937581	N.A.
OG0000913	4	5	2	2	4	3	4	3	2	2	4	3	3	4	3	7	3	3	2	4	4	5	6	5	3	4	5	3	N.A.	N.A.	0.239734	0.867006	N.A.
OG0000914	6	2	2	5	7	4	3	3	2	2	3	6	3	2	6	3	3	3	2	4	4	4	4	4	4	5	2	4	N.A.	N.A.	0.684798	1.05492	N.A.
OG0000915	1	8	4	2	6	5	5	6	3	4	4	4	0	4	3	1	4	1	1	3	3	6	10	3	3	3	1	4	N.A.	N.A.	0.40762	1.05492	N.A.
OG0000916	1	5	8	2	12	4	4	4	4	5	2	6	3	3	3	2	2	1	3	2	3	5	5	2	2	3	2	4	N.A.	N.A.	0.117716	1.58677	N.A.
OG0000917	1	6	3	2	6	2	4	3	3	1	1	2	2	3	3	2	3	3	2	2	4	7	12	6	9	3	3	4	N.A.	N.A.	0.0266586	0.632448	N.A.
OG0000918	3	3	1	0	3	1	2	1	2	1	1	4	2	22	8	2	3	3	2	9	4	5	5	3	3	2	3	4	N.A.	N.A.	0.0259989	1.01415	N.A.
OG0000919	1	8	4	3	6	4	4	5	2	2	3	4	3	6	3	4	4	1	5	3	3	6	8	2	2	2	1	3	N.A.	N.A.	0.29896	1.18858	N.A.
OG0000920	2	0	0	1	21	4	2	3	1	1	2	0	1	0	0	0	3	1	5	8	1	5	4	7	12	5	2	11	N.A.	Expansion	0.00264084	0.473764	Monocot
OG0000921	3	4	3	2	4	3	3	3	2	4	4	3	1	6	5	2	7	2	2	3	3	5	6	6	8	5	1	2	N.A.	N.A.	0.407553	0.770922	N.A.
OG0000922	3	3	3	3	4	3	5	3	3	3	3	3	1	4	4	3	3	2	2	6	5	5	7	5	7	5	1	3	N.A.	N.A.	0.154252	0.770922	N.A.
OG0000923	3	3	2	5	6	4	6	4	4	5	3	2	5	3	6	5	3	2	3	3	2	3	4	3	2	4	3	4	N.A.	N.A.	0.02729	1.39867	N.A.
OG0000924	1	1	14	4	34	6	2	1	0	0	2	1	2	2	1	5	1	1	0	3	1	1	0	5	5	6	0	3	N.A.	N.A.	0.506519	2.28451	N.A.
OG0000925	0	0	0	0	0	0	0	0	36	3	0	0	0	62	0	0	0	0	0	0	0	0	0	0	0	1	0	0	N.A.	N.A.	0.401527	77.5782	N.A.
OG0000926	2	5	2	2	10	3	4	3	3	5	1	3	2	4	3	2	3	2	2	6	5	6	8	4	4	2	3	3	N.A.	N.A.	0.283847	0.937581	N.A.
OG0000927	3	5	3	3	6	5	4	3	5	2	3	7	3	7	5	4	4	0	5	1	1	0	5	4	5	4	3	2	N.A.	N.A.	0.107697	1.52069	N.A.
OG0000928	2	10	3	2	3	2	2	2	3	1	7	3	2	1	3	2	5	3	6	3	4	7	6	6	6	4	2	2	N.A.	N.A.	0.0171416	0.583401	N.A.
OG0000929	3	5	6	2	5	6	6	6	4	6	2	1	4	4	2	2	2	2	4	2	2	4	9	3	3	3	3	1	N.A.	N.A.	0.1552	1.34222	N.A.
OG0000930	2	7	2	2	8	3	8	2	4	5	3	4	4	5	4	3	2	1	3	2	3	4	9	2	2	3	1	4	N.A.	N.A.	0.0791197	1.39867	N.A.
OG0000931	4	3	1	2	9	1	1	1	8	10	2	4	2	4	3	2	5	2	2	4	4	0	8	4	4	6	2	3	N.A.	N.A.	0.449628	1.03613	N.A.
OG0000932	2	7	3	2	9	2	2	2	1	3	4	5	2	5	4	4	7	3	5	2	2	3	6	4	3	3	1	5	N.A.	N.A.	0.670023	0.957061	N.A.
OG0000933	2	6	3	2	13	4	4	4	4	2	2	1	3	6	5	2	4	3	2	3	4	4	6	3	1	3	2	3	N.A.	N.A.	0.668599	1.32062	N.A.
OG0000934	2	4	4	5	7	3	3	2	1	5	7	5	1	6	5	5	6	4	2	1	1	1	3	3	4	6	3	2	N.A.	N.A.	0.151947	1.16848	N.A.
OG0000935	2	7	3	2	9	4	4	4	3	1	3	2	3	4	4	2	6	3	2	2	2	3	12	3	2	4	2	3	N.A.	N.A.	0.59734	0.995756	N.A.
OG0000936	2	6	4	3	7	4	1	3	2	1	2	2	3	4	7	6	3	1	3	4	4	2	6	6	4	6	1	4	N.A.	N.A.	0.794951	1.03613	N.A.
OG0000937	1	5	2	2	3	8	9	2	3	6	3	3	2	4	4	2	2	2	3	4	2	5	6	4	5	4	2	3	N.A.	N.A.	0.811837	1.07829	N.A.
OG0000938	4	5	5	6	3	11	5	3	3	6	1	2	2	4	5	6	2	2	1	3	0	2	4	2	5	3	1	5	N.A.	N.A.	0.017415	1.95299	N.A.
OG0000939	1	5	2	2	9	4	4	4	3	3	3	3	2	4	4	3	3	2	3	3	4	5	5	5	5	3	4	3	N.A.	N.A.	0.348215	0.957061	N.A.
OG0000940	2	2	2	2	4	3	4	3	4	5	2	5	4	4	3	3	4	4	3	2	4	5	7	5	5	4	4	2	N.A.	N.A.	0.101423	0.850055	N.A.
OG0000941	1	5	2	2	5	4	4	4	3	3	3	5	4	5	6	2	4	2	3	3	4	6	7	2	3	4	3	2	N.A.	N.A.	0.721871	1.03613	N.A.
OG0000942	1	20	7	1	6	2	2	2	2	2	1	4	2	4	2	2	2	2	4	1	2	3	14	4	3	2	1	3	N.A.	N.A.	0.752075	1.21679	N.A.
OG0000943	1	3	1	2	15	2	1	1	4	3	1	4	3	8	2	2	4	1	4	3	5	4	9	5	5	2	2	4	N.A.	N.A.	0.0622724	0.91994	N.A.
OG0000944	1	1	1	2	26	5	4	4	16	12	1	0	3	3	0	4	1	0	0	2	2	3	3	2	1	1	1	2	N.A.	N.A.	0.0934071	3.72173	N.A.
OG0000945	1	8	4	2	2	2	2	2	1	4	0	2	2	2	5	3	3	0	3	5	1	3	4	19	12	4	2	3	N.A.	N.A.	0.135018	0.617791	N.A.
OG0000946	3	5	2	2	7	4	4	4	4	4	3	4	2	5	3	2	4	3	3	5	3	0	8	2	3	5	3	4	N.A.	N.A.	0.923941	1.03613	N.A.
OG0000947	1	3	4	1	1	1	1	0	3	4	1	12	3	10	6	16	1	3	4	5	1	2	1	7	6	3	0	1	N.A.	N.A.	0.756588	1.63194	N.A.
OG0000948	1	4	1	1	2	0	11	2	15	4	2	2	0	2	5	8	2	2	1	22	0	2	4	1	1	1	1	4	N.A.	N.A.	0.431977	1.16848	N.A.
OG0000949	3	3	2	1	10	2	2	1	5	4	5	0	4	2	1	13	2	3	1	1	3	0	5	8	15	1	2	2	N.A.	N.A.	0.688781	0.957061	N.A.
OG0000950	5	1	29	8	9	3	0	0	0	0	3	1	1	3	2	3	1	1	1	1	1	1	3	3	5	5	0	11	N.A.	N.A.	0.98101	1.56278	N.A.
OG0000951	1	2	41	4	12	6	1	0	2	2	3	4	2	0	9	2	0	1	0	0	3	1	1	0	0	3	0	1	N.A.	Contraction	0.00558942	5.81848	Dicot
OG0000952	3	0	13	10	7	8	1	1	1	2	8	2	5	1	7	4	2	2	1	2	3	0	1	6	4	1	1	5	N.A.	N.A.	0.164348	1.56278	N.A.
OG0000953	2	7	3	2	5	4	4	4	4	4	3	6	3	5	4	2	2	0	2	4	3	0	8	3	4	4	3	5	N.A.	N.A.	0.27349	1.24637	N.A.
OG0000954	1	9	5	3	4	4	4	3	4	3	4	7	4	7	4	4	2	2	2	3	2	2	5	2	3	2	3	2	N.A.	N.A.	0.001258	1.67975	N.A.
OG0000955	5	4	1	1	7	5	6	5	7	5	0	0	10	7	5	4	0	0	0	3	0	4	3	2	2	5	5	4	N.A.	N.A.	0.0222785	2.22289	N.A.
OG0000956	3	8	2	1	5	4	3	4	4	3	4	4	2	4	4	2	4	3	3	4	2	5	6	3	3	2	4	4	N.A.	N.A.	0.922831	0.977368	N.A.
OG0000957	2	6	3	3	2	7	3	3	3	3	3	4	3	4	4	2	6	3	4	3	3	4	5	5	3	3	2	4	N.A.	N.A.	0.32435	0.939054	N.A.
OG0000958	3	6	2	2	4	4	4	3	5	1	3	2	5	5	2	2	3	4	5	3	1	3	7	6	5	4	2	4	N.A.	N.A.	0.344636	0.867012	N.A.
OG0000959	2	7	3	2	5	4	4	4	2	3	3	6	1	5	3	3	3	2	4	2	4	5	8	4	3	3	2	3	N.A.	N.A.	0.942951	1.01734	N.A.
OG0000960	3	4	3	2	4	1	1	0	1	1	7	1	3	2	6	4	9	8	2	5	4	1	6	10	7	2	2	1	N.A.	N.A.	0.090512	0.488539	N.A.
OG0000961	0	5	2	1	1	4	4	3	2	3	2	1	2	2	3	3	5	6	2	5	4	4	14	6	8	4	1	3	N.A.	N.A.	0.00445673	0.488539	Monocot
OG0000962	9	1	1	3	3	8	5	5	3	6	2	1	3	9	2	2	3	1	2	3	4	2	2	2	3	3	4	8	N.A.	N.A.	0.618443	1.35437	N.A.
OG0000963	2	9	3	3	5	3	4	3	3	4	3	2	3	5	7	5	5	3	3	2	3	0	5	4	3	3	1	4	N.A.	N.A.	0.284973	1.35437	N.A.
OG0000964	0	6	2	3	3	1	3	5	2	3	6	4	8	9	7	1	2	2	3	3	3	4	4	5	4	2	2	3	N.A.	N.A.	0.554472	1.14839	N.A.
OG0000965	2	7	4	2	2	5	6	4	3	3	2	2	3	1	4	2	3	2	3	6	3	4	8	5	5	4	3	2	N.A.	N.A.	0.216745	0.867012	N.A.
OG0000966	2	6	4	2	7	5	5	5	2	2	3	3	4	3	4	2	3	2	2	4	3	4	4	4	3	5	3	4	N.A.	N.A.	0.829723	1.10273	N.A.
OG0000967	1	7	5	2	4	3	2	2	2	2	2	5	5	4	4	3	4	2	7	3	2	2	6	5	5	4	3	4	N.A.	N.A.	0.32863	0.9023	N.A.
OG0000968	3	5	3	3	5	4	4	3	4	4	2	4	4	4	4	2	2	2	3	4	3	5	5	4	4	3	3	4	N.A.	N.A.	0.71258	1.10273	N.A.
OG0000969	2	5	3	4	6	5	5	2	3	2	2	3	3	3	5	2	3	3	8	3	2	3	5	3	6	3	3	3	N.A.	N.A.	0.604363	0.977368	N.A.
OG0000970	2	4	2	1	6	3	5	3	5	3	2	5	3	3	3	3	4	3	2	6	2	5	7	4	7	4	1	2	N.A.	N.A.	0.492323	0.9023	N.A.
OG0000971	1	9	2	2	8	3	3	3	3	3	3	2	2	5	7	1	4	3	2	5	2	2	7	4	4	3	2	5	N.A.	N.A.	0.567883	1.01734	N.A.
OG0000972	5	3	1	4	4	4	4	3	13	5	2	2	2	3	3	4	1	3	1	4	1	3	4	5	6	4	1	5	N.A.	N.A.	0.739896	1.29903	N.A.
OG0000973	0	0	0	12	26	2	0	2	3	0	2	0	2	6	9	12	1	0	0	7	1	1	1	2	6	1	3	1	N.A.	N.A.	0.586056	2.45937	N.A.
OG0000974	3	1	1	2	14	3	4	3	4	4	4	5	4	11	5	12	1	0	0	2	3	7	1	1	1	1	3	0	N.A.	N.A.	0.00188578	2.73505	Dicot
OG0000975	3	6	3	2	4	3	6	3	3	2	2	5	3	2	4	1	3	3	5	4	3	4	6	5	5	5	2	2	N.A.	N.A.	0.206468	0.88466	N.A.
OG0000976	2	4	2	2	4	4	4	4	4	6	3	3	3	4	3	3	4	3	4	3	3	0	8	5	4	6	2	2	N.A.	N.A.	0.846989	0.958979	N.A.
OG0000977	3	6	3	2	4	3	3	4	4	4	3	2	4	3	5	1	5	4	2	3	4	5	4	5	4	3	2	4	N.A.	N.A.	0.322771	0.921047	N.A.
OG0000978	3	4	3	3	4	3	3	4	3	4	4	4	2	3	5	3	3	4	2	6	6	3	5	4	3	4	0	4	N.A.	N.A.	0.476459	0.921047	N.A.
OG0000979	3	3	2	4	6	5	6	6	3	3	2	2	5	7	10	3	3	3	1	3	0	2	3	4	4	2	1	3	N.A.	N.A.	0.0220043	1.89731	N.A.
OG0000980	2	2	1	2	5	5	5	4	5	3	2	5	3	5	3	2	5	3	2	5	4	3	6	3	3	5	3	3	N.A.	N.A.	0.425642	0.958979	N.A.
OG0000981	3	6	4	2	4	3	4	3	22	1	2	2	1	3	8	3	2	2	2	2	3	4	4	1	2	3	0	3	N.A.	N.A.	0.133006	1.98905	N.A.
OG0000982	3	7	4	2	4	2	2	2	3	3	2	4	2	4	5	1	6	2	2	3	2	4	10	5	3	3	6	3	N.A.	N.A.	0.293638	0.816155	N.A.
OG0000983	1	3	4	3	10	3	4	3	4	2	2	4	4	4	4	2	2	2	5	4	4	5	6	3	4	3	1	3	N.A.	N.A.	0.754798	1.08309	N.A.
OG0000984	1	6	2	2	4	7	5	4	3	5	3	4	2	2	2	3	5	2	3	5	4	6	5	2	2	3	3	4	N.A.	N.A.	0.601515	0.958979	N.A.
OG0000985	3	9	3	2	6	3	5	3	2	3	2	5	2	6	4	3	2	2	4	2	6	4	5	3	3	5	1	1	N.A.	N.A.	0.433496	1.27743	N.A.
OG0000986	1	8	2	1	2	4	14	3	3	3	1	3	2	3	5	1	3	2	2	2	3	4	11	6	4	2	1	3	N.A.	N.A.	0.634772	1.08309	N.A.
OG0000987	3	3	2	2	6	4	4	2	4	3	3	4	4	4	3	4	5	2	3	5	5	0	5	3	5	5	3	3	N.A.	N.A.	0.415524	0.958979	N.A.
OG0000988	1	2	1	3	4	2	3	2	5	2	2	12	10	6	2	3	2	5	6	2	3	1	5	4	4	4	0	3	N.A.	N.A.	0.75887	1.2253	N.A.
OG0000989	3	5	3	3	5	4	5	4	4	3	4	1	1	5	3	4	3	3	2	3	3	4	6	4	4	3	3	4	N.A.	N.A.	0.541628	0.998555	N.A.
OG0000990	2	5	2	2	5	6	5	5	6	5	3	2	4	5	3	2	2	1	2	7	0	1	8	2	3	4	4	3	N.A.	N.A.	0.170103	1.27743	N.A.
OG0000991	2	3	2	6	5	3	3	3	3	4	3	7	2	10	3	4	3	2	1	3	2	4	5	4	5	3	2	2	N.A.	N.A.	0.269665	1.33223	N.A.
OG0000992	3	2	13	3	3	4	4	4	6	7	6	3	4	4	3	2	3	3	1	1	1	1	1	3	4	4	2	4	N.A.	N.A.	0.0122699	1.65436	N.A.
OG0000993	2	2	1	2	3	6	6	7	8	7	2	4	9	5	6	4	1	4	2	0	1	3	1	6	2	2	1	2	N.A.	N.A.	0.00575333	2.30483	Dicot
OG0000994	2	8	3	1	3	6	5	5	4	5	3	4	1	3	3	2	1	1	6	6	3	3	6	4	4	2	2	3	N.A.	N.A.	0.831588	1.08309	N.A.
OG0000995	1	3	1	1	6	3	3	2	3	2	2	8	1	3	3	1	5	3	7	3	2	8	9	6	6	3	2	2	N.A.	N.A.	0.0302871	0.61351	N.A.
OG0000996	1	0	42	26	0	0	1	0	1	0	2	0	1	1	11	5	0	0	1	0	0	0	2	0	0	5	0	0	N.A.	Contraction	0.0676735	7.62718	N.A.
OG0000997	4	4	3	2	4	4	4	4	3	1	2	3	3	5	4	3	3	3	3	4	3	5	5	5	5	3	2	4	N.A.	N.A.	0.38246	0.94059	N.A.
OG0000998	2	5	2	3	8	4	6	5	2	3	2	8	4	3	4	2	4	3	3	2	3	3	3	2	2	4	3	3	N.A.	N.A.	0.256872	1.42733	N.A.
OG0000999	2	3	4	2	7	5	4	5	1	5	2	4	0	4	6	2	2	1	2	7	3	3	6	4	3	4	4	3	N.A.	N.A.	0.887415	1.06345	N.A.
OG0001000	1	6	5	2	2	2	2	2	2	2	2	2	3	5	10	2	5	2	4	3	3	0	6	8	7	4	2	4	N.A.	N.A.	0.121058	0.832436	N.A.
OG0001001	1	7	3	1	7	1	1	1	2	1	2	4	3	2	2	2	4	1	13	2	3	4	8	8	6	5	2	2	N.A.	N.A.	0.0258717	0.549864	N.A.
OG0001002	1	8	2	2	6	3	3	4	2	3	3	5	4	7	3	3	3	3	2	3	4	1	5	4	4	4	3	3	N.A.	N.A.	0.961542	1.15508	N.A.
OG0001003	2	6	5	1	6	3	5	3	2	3	4	2	2	4	4	3	3	3	2	3	5	4	11	2	2	4	1	3	N.A.	N.A.	0.703852	0.94059	N.A.
OG0001004	1	9	3	2	5	4	3	4	3	3	3	4	3	3	3	3	3	2	4	4	4	4	5	4	3	4	3	2	N.A.	N.A.	0.444982	1.02068	N.A.
OG0001005	2	8	4	3	3	4	5	4	3	5	3	3	2	5	4	3	4	3	2	4	2	5	4	2	3	3	1	4	N.A.	N.A.	0.249462	1.25584	N.A.
OG0001006	1	4	2	2	9	3	3	3	4	3	4	3	6	4	4	3	5	1	4	5	4	3	7	3	2	2	2	2	N.A.	N.A.	0.66842	1.06345	N.A.
OG0001007	0	9	2	8	6	3	4	3	3	3	1	4	2	3	2	4	2	3	4	4	3	1	8	3	4	4	2	3	N.A.	N.A.	0.905008	1.15508	N.A.
OG0001008	2	5	3	3	6	3	5	4	4	6	2	4	3	1	5	3	2	5	3	4	2	3	4	3	3	4	1	5	N.A.	N.A.	0.460077	1.20423	N.A.
OG0001009	2	8	3	2	5	4	5	4	3	3	2	2	3	7	4	6	4	2	2	3	4	3	4	2	3	3	2	3	N.A.	N.A.	0.163678	1.42733	N.A.
OG0001010	0	10	4	2	3	3	5	3	2	2	2	2	3	3	3	3	4	3	2	2	2	5	12	4	3	4	3	4	N.A.	N.A.	0.192749	0.832436	N.A.
OG0001011	1	4	3	2	6	4	3	5	7	6	2	3	5	3	2	6	2	2	2	3	3	2	3	3	4	4	2	6	N.A.	N.A.	0.189854	1.36716	N.A.
OG0001012	1	5	1	2	6	6	7	5	3	2	3	3	2	6	2	1	4	3	2	2	2	4	6	6	6	3	2	3	N.A.	N.A.	0.651981	0.979767	N.A.
OG0001013	2	6	3	2	5	4	5	4	1	3	2	3	3	5	4	2	3	3	3	5	3	6	6	4	3	2	2	4	N.A.	N.A.	0.633553	0.979767	N.A.
OG0001014	2	3	3	2	9	2	2	2	3	3	1	3	3	3	6	3	3	1	12	3	3	4	5	4	4	3	3	3	N.A.	N.A.	0.0729439	0.867019	N.A.
OG0001015	1	0	0	4	7	5	4	3	3	2	3	2	9	14	8	2	2	0	1	3	3	0	3	6	5	2	3	3	N.A.	N.A.	0.321738	1.62897	N.A.
OG0001016	1	6	3	2	7	4	7	5	3	4	2	1	1	2	3	1	3	1	5	3	4	5	9	3	3	3	2	5	N.A.	N.A.	0.394891	0.90304	N.A.
OG0001017	0	0	0	9	0	0	1	0	2	0	2	49	0	17	1	5	1	2	0	3	0	0	0	1	0	1	0	4	N.A.	N.A.	0.636123	5.16136	N.A.
OG0001018	1	2	1	8	27	4	8	7	6	7	1	2	1	0	1	11	1	1	0	1	1	1	1	1	1	1	1	1	N.A.	N.A.	0.00362185	6.15526	Dicot
OG0001019	1	5	2	2	8	3	3	3	2	2	2	3	2	4	8	3	4	5	4	6	4	2	5	3	3	2	4	3	N.A.	N.A.	0.139215	0.94059	N.A.
OG0001020	1	6	2	3	5	3	3	3	5	4	3	5	3	5	5	3	3	2	4	5	2	5	5	2	3	2	1	5	N.A.	N.A.	0.372719	1.15508	N.A.
OG0001021	0	0	0	2	0	5	2	2	3	6	10	9	2	39	1	6	5	0	0	0	0	0	0	0	0	0	0	6	N.A.	N.A.	0.00839359	3.16438	Dicot
OG0001022	2	3	2	1	3	5	7	5	6	4	3	6	6	4	3	2	3	2	2	2	1	4	6	4	4	4	1	2	N.A.	N.A.	0.170649	1.34444	N.A.
OG0001023	1	6	3	2	4	3	4	3	4	5	2	4	4	4	3	2	4	2	1	3	4	5	8	5	3	3	2	3	N.A.	N.A.	1	1.00148	N.A.
OG0001024	3	9	3	2	5	2	2	2	2	1	2	3	5	4	6	3	2	4	2	4	2	6	7	3	4	3	4	2	N.A.	N.A.	0.533466	1.00148	N.A.
OG0001025	0	4	3	6	5	2	2	2	3	3	3	3	3	6	6	2	3	3	3	3	5	4	6	3	3	4	4	3	N.A.	N.A.	0.301936	0.922201	N.A.
OG0001026	2	7	2	2	9	4	2	0	1	3	1	4	0	3	3	2	4	2	3	2	3	3	12	7	8	5	2	1	N.A.	N.A.	0.1562	0.720183	N.A.
OG0001027	3	6	2	2	5	4	8	6	3	2	3	2	1	6	2	3	3	2	4	2	3	4	4	4	4	4	1	4	N.A.	N.A.	0.981008	1.1345	N.A.
OG0001028	2	2	2	3	5	4	4	4	6	8	5	2	3	3	3	2	2	2	1	5	3	4	3	3	5	3	4	4	N.A.	N.A.	0.811704	1.04381	N.A.
OG0001029	1	5	2	2	4	3	3	2	2	2	2	4	2	4	3	4	9	5	3	7	3	4	7	4	2	2	3	3	N.A.	N.A.	0.0556759	0.690868	N.A.
OG0001030	1	5	4	2	3	4	3	4	2	4	2	4	3	4	4	2	3	2	7	5	3	2	6	4	3	4	4	3	N.A.	N.A.	0.399459	0.885034	N.A.
OG0001031	1	6	3	2	5	3	4	4	3	6	4	5	2	5	4	2	2	3	2	2	2	5	6	3	3	5	2	3	N.A.	N.A.	0.317806	1.1345	N.A.
OG0001032	2	5	2	2	9	3	3	2	5	4	3	1	4	7	5	1	7	1	3	3	3	4	7	2	2	3	1	3	N.A.	N.A.	0.670023	1.1345	N.A.
OG0001033	0	3	2	1	8	4	4	2	2	4	5	4	1	4	5	2	3	0	2	3	2	3	9	6	11	3	2	2	N.A.	N.A.	0.962312	0.782254	N.A.
OG0001034	7	0	0	0	1	10	6	5	7	13	4	1	5	4	3	1	10	0	0	1	5	8	3	1	0	1	1	0	N.A.	Contraction	0.210955	1.60357	N.A.
OG0001035	2	1	3	3	7	3	4	3	3	3	5	2	1	5	5	2	5	3	0	8	1	5	5	6	2	5	1	4	N.A.	N.A.	0.523182	0.815147	N.A.
OG0001036	1	0	0	3	5	3	7	4	1	1	6	4	13	10	2	4	5	2	1	2	7	2	4	1	1	1	3	4	N.A.	N.A.	0.510303	1.28793	N.A.
OG0001037	0	0	0	2	5	3	5	1	8	6	4	0	1	8	2	1	3	4	7	5	4	4	4	5	5	4	3	3	N.A.	N.A.	0.105302	0.662616	N.A.
OG0001038	1	5	2	2	6	4	3	2	3	3	2	5	4	5	5	3	3	3	3	4	3	5	6	4	2	4	2	3	N.A.	N.A.	0.886161	1.04381	N.A.
OG0001039	2	9	5	2	6	3	5	5	3	4	3	3	2	5	6	5	2	2	3	2	2	3	3	3	2	2	1	4	N.A.	N.A.	0.00468613	1.75734	N.A.
OG0001040	0	0	0	0	0	11	34	6	2	1	43	0	0	0	0	0	0	0	0	0	0	0	0	0	0	0	0	0	N.A.	Contraction	0.021689	1.08811	N.A.
OG0001041	1	5	3	1	3	3	3	3	3	3	3	4	2	6	4	2	4	3	3	3	3	0	10	4	5	5	4	3	N.A.	N.A.	0.176768	0.797859	N.A.
OG0001042	1	5	2	2	4	4	5	3	2	3	2	5	3	9	3	2	2	2	1	3	2	4	6	5	5	8	1	2	N.A.	N.A.	0.830639	1.06801	N.A.
OG0001043	1	8	3	2	4	6	9	3	3	2	3	3	2	4	2	3	2	2	3	3	3	4	6	4	3	5	2	1	N.A.	N.A.	0.866642	1.16209	N.A.
OG0001044	2	3	2	2	2	6	11	5	5	8	8	1	2	4	3	3	3	1	0	3	6	3	4	1	3	2	0	3	N.A.	N.A.	0.136578	1.38064	N.A.
OG0001045	3	5	2	1	16	3	3	3	3	2	3	4	2	4	3	5	2	1	4	2	2	4	4	3	3	3	2	4	N.A.	N.A.	0.485022	1.38064	N.A.
OG0001046	0	5	2	1	9	2	2	3	2	2	2	6	2	4	2	11	2	3	1	7	2	3	5	3	2	2	3	8	N.A.	N.A.	0.576909	1.06801	N.A.
OG0001047	2	6	6	2	2	2	2	2	3	3	2	5	3	5	3	2	3	3	4	2	3	5	9	4	5	3	3	2	N.A.	N.A.	0.182882	0.867027	N.A.
OG0001048	1	6	4	3	5	1	4	2	2	5	2	3	2	4	7	2	1	2	2	2	3	17	5	3	2	2	1	3	N.A.	N.A.	0.389869	0.982273	N.A.
OG0001049	2	6	3	2	5	2	2	2	3	4	3	4	3	4	6	3	4	2	4	3	4	5	3	4	4	4	2	3	N.A.	N.A.	0.515385	0.982273	N.A.
OG0001050	0	4	1	1	6	4	4	3	3	2	1	2	1	7	2	2	6	4	4	4	9	2	7	6	4	2	2	3	N.A.	N.A.	0.0333737	0.674857	N.A.
OG0001051	1	5	4	2	3	5	4	4	2	2	4	5	3	4	3	8	5	1	1	1	2	5	7	4	3	2	4	2	N.A.	N.A.	0.344362	1.16209	N.A.
OG0001052	2	6	3	2	9	4	4	4	3	3	2	5	3	4	3	3	3	2	3	3	2	4	3	3	3	4	3	3	N.A.	N.A.	0.260135	1.32171	N.A.
OG0001053	3	4	3	2	6	5	4	4	2	3	2	2	3	6	4	2	3	3	3	4	5	1	5	4	4	4	2	3	N.A.	N.A.	0.811089	1.06801	N.A.
OG0001054	1	11	7	2	4	2	5	3	4	2	4	5	6	4	12	1	1	1	2	2	0	2	3	2	7	2	1	0	N.A.	Contraction	0.00822341	2.20899	Dicot
OG0001055	2	6	3	2	5	3	2	3	0	3	4	4	2	4	4	3	4	2	6	2	3	5	4	5	5	4	2	4	N.A.	N.A.	0.198228	0.797859	N.A.
OG0001056	2	7	5	2	3	3	1	1	5	1	2	1	6	2	8	1	6	2	2	6	0	7	4	7	4	1	2	5	N.A.	N.A.	0.42325	0.867027	N.A.
OG0001057	0	4	2	2	2	5	6	5	4	4	2	2	2	4	4	2	3	3	2	5	2	6	9	2	2	4	5	3	N.A.	N.A.	0.454626	0.867027	N.A.
OG0001058	6	0	0	1	3	4	4	4	4	6	15	0	7	12	2	14	0	1	0	1	0	5	2	1	0	1	3	0	N.A.	Contraction	0.0108339	1.99783	N.A.
OG0001059	2	6	3	3	9	4	3	3	2	1	2	6	3	2	3	5	1	2	2	4	3	3	4	5	4	3	3	5	N.A.	N.A.	0.942769	1.16209	N.A.
OG0001060	1	0	38	3	0	9	7	0	0	3	3	5	1	2	2	4	3	1	2	0	2	1	1	1	3	2	1	1	N.A.	Contraction	0.26566	3.08235	N.A.
OG0001061	1	4	1	2	6	4	7	4	4	6	2	3	5	4	3	3	2	3	2	3	2	4	6	3	3	5	1	2	N.A.	N.A.	0.246458	1.29898	N.A.
OG0001062	2	3	3	2	5	4	3	4	4	3	2	4	2	5	5	2	3	1	2	3	4	6	7	3	4	3	4	2	N.A.	N.A.	0.942902	1.00453	N.A.
OG0001063	1	6	1	2	4	3	1	2	2	0	1	7	4	4	3	5	4	3	7	4	4	1	12	4	3	4	0	3	N.A.	N.A.	0.27692	0.780571	N.A.
OG0001064	3	5	2	2	4	4	4	4	3	5	4	3	3	4	4	5	2	2	4	4	3	3	4	2	3	5	2	2	N.A.	N.A.	0.0860068	1.19105	N.A.
OG0001065	0	7	4	2	5	3	5	4	3	4	5	2	4	4	4	2	3	2	1	1	2	5	6	4	4	4	1	4	N.A.	N.A.	0.389869	1.09336	N.A.
OG0001066	1	3	2	2	21	2	3	2	2	3	1	6	1	7	3	2	3	2	2	3	3	3	5	2	5	1	1	4	N.A.	N.A.	0.719281	1.48392	N.A.
OG0001067	1	6	2	2	5	7	4	5	5	5	3	3	2	6	4	2	4	2	2	3	2	5	4	1	1	3	4	2	N.A.	N.A.	0.0928958	1.41886	N.A.
OG0001068	3	1	3	2	2	3	2	2	10	17	2	6	7	2	4	5	3	2	0	1	1	3	1	3	3	1	2	4	N.A.	N.A.	0.0515649	2.29353	N.A.
OG0001069	2	5	2	2	2	2	11	3	5	2	3	1	4	5	2	2	3	3	0	4	3	6	6	3	2	4	3	5	N.A.	N.A.	0.233194	0.96307	N.A.
OG0001070	1	3	1	0	9	2	3	1	2	3	2	4	1	3	2	2	4	1	3	3	6	5	11	9	7	3	2	2	N.A.	N.A.	0.0217898	0.553874	N.A.
OG0001071	2	5	3	3	4	4	4	4	4	3	3	3	4	4	4	4	4	3	2	3	3	3	4	3	3	3	3	3	N.A.	N.A.	0.0288518	1.19105	N.A.
OG0001072	5	7	2	0	5	3	3	3	4	2	2	5	3	5	3	3	2	5	1	4	4	5	6	3	3	1	2	4	N.A.	N.A.	0.924462	1.09336	N.A.
OG0001073	11	1	0	3	7	6	3	1	11	6	10	0	2	0	8	4	2	0	0	2	2	1	3	3	1	4	3	1	N.A.	Contraction	0.105692	1.70339	N.A.
OG0001074	2	4	2	2	3	4	4	3	5	7	4	5	2	5	4	12	2	2	2	3	2	2	3	2	3	2	1	3	N.A.	N.A.	0.00297091	1.78595	N.A.
OG0001075	1	6	1	2	4	3	2	3	6	4	5	2	3	9	5	4	4	2	2	3	2	5	6	3	2	2	2	2	N.A.	N.A.	0.282386	1.19105	N.A.
OG0001076	1	5	2	2	6	5	4	2	4	4	1	3	3	4	4	2	3	1	3	3	4	6	4	5	5	4	2	3	N.A.	N.A.	0.585415	1.00453	N.A.
OG0001077	1	7	3	2	5	3	3	3	2	2	3	6	4	4	4	4	3	2	3	4	2	5	6	3	3	3	3	2	N.A.	N.A.	0.629165	1.09336	N.A.
OG0001078	3	6	2	3	5	4	5	2	3	3	3	2	2	6	4	3	1	1	1	5	7	0	7	3	4	6	1	3	N.A.	N.A.	0.620285	1.09336	N.A.
OG0001079	2	9	3	2	5	3	2	3	4	1	6	3	3	7	4	2	2	2	5	2	4	6	5	2	2	2	1	3	N.A.	N.A.	0.338888	1.09336	N.A.
OG0001080	1	2	3	3	5	7	4	5	5	4	2	2	10	6	4	7	2	1	1	2	2	3	4	0	0	2	4	4	N.A.	N.A.	0.0072526	2.17705	Dicot
OG0001081	2	4	2	3	5	5	6	5	4	2	5	2	5	6	2	2	6	1	1	3	2	3	5	2	3	2	3	4	N.A.	N.A.	0.215491	1.19105	N.A.
OG0001082	2	6	3	4	6	5	6	5	5	5	3	2	4	3	4	3	3	2	1	2	2	2	5	3	2	2	2	3	N.A.	N.A.	0.00175181	1.70339	N.A.
OG0001083	5	2	4	2	9	1	4	3	1	3	4	5	1	5	6	2	6	4	5	3	2	1	4	3	3	3	1	3	N.A.	N.A.	0.741175	1.09336	N.A.
OG0001084	0	1	2	3	3	1	2	1	2	2	3	5	7	5	7	10	3	3	4	7	2	3	3	4	3	2	4	3	N.A.	N.A.	0.354019	1.00453	N.A.
OG0001085	1	6	2	1	5	3	4	3	5	2	2	3	6	6	2	1	2	2	2	3	7	4	7	4	7	1	1	2	N.A.	N.A.	0.850086	0.984893	N.A.
OG0001086	4	9	3	2	2	4	3	4	2	3	3	5	1	6	5	2	1	5	2	2	2	7	4	3	3	2	3	2	N.A.	N.A.	0.328281	1.22148	N.A.
OG0001087	2	6	4	3	10	3	2	3	4	5	3	4	6	2	3	2	5	3	1	2	4	1	3	3	3	4	2	1	N.A.	N.A.	0.127563	1.45925	N.A.
OG0001088	1	5	3	3	4	9	5	6	3	5	2	6	2	8	7	4	1	0	1	1	0	1	1	4	4	3	0	5	N.A.	N.A.	0.00230907	2.66595	Dicot
OG0001089	3	5	3	2	4	2	2	1	3	8	3	3	2	4	3	3	4	4	3	1	4	3	6	6	5	3	0	4	N.A.	N.A.	0.213567	0.904617	N.A.
OG0001090	1	4	2	1	4	1	2	2	4	3	1	4	3	6	4	2	2	2	1	8	2	8	7	5	5	5	3	2	N.A.	N.A.	0.1363	0.731404	N.A.
OG0001091	2	15	8	3	2	2	2	2	2	2	5	3	1	2	3	3	3	3	2	2	2	5	6	5	3	2	2	2	N.A.	N.A.	0.707172	1.07279	N.A.
OG0001092	2	7	1	2	8	2	2	2	4	3	3	4	4	5	4	3	3	1	3	3	2	4	7	5	3	3	2	2	N.A.	N.A.	0.702836	1.11994	N.A.
OG0001093	0	5	5	3	2	2	4	2	1	3	2	16	2	3	3	2	2	1	3	5	4	7	5	2	3	5	1	1	N.A.	N.A.	0.722175	1.11994	N.A.
OG0001094	0	1	2	1	8	5	8	4	6	5	3	2	4	4	4	2	3	1	6	7	3	2	2	1	1	5	2	2	N.A.	N.A.	0.37139	1.27625	N.A.
OG0001095	1	5	1	2	7	4	4	4	3	3	4	2	3	3	3	3	3	2	2	5	4	4	5	3	3	2	5	4	N.A.	N.A.	0.534358	0.904617	N.A.
OG0001096	1	7	5	3	3	3	3	3	3	4	4	3	2	2	4	3	7	3	3	2	4	3	7	2	2	4	0	4	N.A.	N.A.	1	0.943866	N.A.
OG0001097	2	5	2	2	5	6	7	5	2	0	2	4	3	2	4	2	3	3	5	2	3	5	5	3	4	3	1	4	N.A.	N.A.	0.669002	1.02782	N.A.
OG0001098	1	3	1	2	4	2	3	3	3	8	8	4	5	2	2	4	3	2	3	6	2	4	4	4	5	3	1	2	N.A.	N.A.	0.905617	0.867034	N.A.
OG0001099	6	6	2	1	5	2	3	2	4	3	2	4	2	4	4	2	3	3	2	3	2	6	6	3	3	2	4	5	N.A.	N.A.	0.632668	0.984893	N.A.
OG0001100	0	0	0	0	16	7	7	3	8	9	2	2	3	0	6	7	1	0	0	0	0	1	3	8	3	2	4	2	N.A.	N.A.	0.236215	2.26036	N.A.
OG0001101	0	0	0	9	7	25	3	6	4	8	15	0	0	8	1	8	0	0	0	0	0	0	0	0	0	0	0	0	N.A.	Contraction	0.000554878	4.53382	Dicot
OG0001102	1	7	2	3	6	2	1	1	1	4	4	4	3	2	4	6	3	2	4	4	3	2	7	3	3	3	0	8	N.A.	N.A.	0.705576	0.88583	N.A.
OG0001103	1	4	1	4	4	6	5	3	9	4	2	1	4	5	7	7	2	1	2	4	1	1	4	2	2	3	1	3	N.A.	N.A.	0.0147976	2.00723	N.A.
OG0001104	3	6	3	2	2	2	2	3	3	5	1	5	4	4	3	2	3	2	4	5	4	5	4	4	4	4	1	3	N.A.	N.A.	0.243014	0.965254	N.A.
OG0001105	3	3	2	2	3	6	6	6	3	2	4	3	2	7	4	2	8	1	1	1	1	4	3	3	3	3	5	2	N.A.	N.A.	0.253653	1.19934	N.A.
OG0001106	2	5	3	2	7	2	5	3	1	0	2	3	4	3	5	2	4	2	3	2	4	6	5	5	4	5	1	3	N.A.	N.A.	0.297863	0.88583	N.A.
OG0001107	2	5	2	1	2	2	3	4	2	3	1	3	3	6	4	4	2	2	2	4	3	5	8	5	5	5	2	3	N.A.	N.A.	0.215358	0.848646	N.A.
OG0001108	0	0	3	2	3	3	3	1	2	2	2	5	4	4	4	4	4	4	4	6	2	5	6	5	3	2	2	8	N.A.	Expansion	0.0312921	0.654934	N.A.
OG0001109	1	6	2	2	6	3	3	3	5	2	3	5	3	4	3	4	3	2	4	2	4	4	7	2	2	4	1	3	N.A.	N.A.	0.600575	1.09887	N.A.
OG0001110	2	8	3	2	4	3	3	4	2	3	1	3	3	6	7	3	3	3	3	2	2	3	5	4	4	3	1	3	N.A.	N.A.	0.694132	1.31062	N.A.
OG0001111	2	4	2	2	3	3	6	3	4	2	3	4	3	4	3	3	3	3	2	4	4	8	3	4	3	2	4	2	N.A.	N.A.	0.713834	0.924662	N.A.
OG0001112	2	7	2	2	2	2	2	2	3	1	3	5	3	5	3	4	3	2	2	6	5	5	8	4	3	4	1	2	N.A.	N.A.	0.303555	0.813006	N.A.
OG0001113	1	2	1	1	13	5	3	1	10	7	0	1	3	4	4	5	5	0	2	5	1	2	4	4	5	2	1	1	N.A.	N.A.	0.670684	1.64944	N.A.
OG0001114	3	10	5	1	19	1	2	1	2	2	3	3	1	2	5	1	3	2	2	2	2	6	5	1	2	3	1	3	N.A.	N.A.	0.923754	1.43458	N.A.
OG0001115	6	6	2	2	5	7	6	4	3	5	3	3	3	3	4	2	2	1	0	3	3	3	4	2	1	3	3	4	N.A.	N.A.	0.0247985	1.64944	N.A.
OG0001116	3	5	2	4	3	3	4	3	4	3	2	5	6	3	3	3	2	3	2	4	2	3	4	4	4	3	3	3	N.A.	N.A.	0.414002	1.19934	N.A.
OG0001117	2	9	3	3	7	4	5	3	8	3	3	3	1	4	5	3	3	2	2	2	3	0	4	2	2	1	2	4	N.A.	N.A.	0.00875068	1.81646	N.A.
OG0001118	3	5	2	3	8	1	2	2	3	4	2	2	3	3	3	3	2	2	5	3	2	5	7	4	3	4	4	3	N.A.	N.A.	0.193209	0.88583	N.A.
OG0001119	2	8	2	2	6	2	4	5	3	6	4	2	2	2	3	3	8	4	4	3	3	0	8	2	0	2	1	2	N.A.	N.A.	0.473782	1.09887	N.A.
OG0001120	2	3	3	5	4	5	8	3	4	6	5	0	1	3	5	17	1	1	2	4	1	2	1	0	0	2	1	4	N.A.	N.A.	0.0028796	2.48363	Dicot
OG0001121	3	5	2	3	5	3	3	3	4	4	2	2	3	5	4	2	4	4	1	2	3	5	5	3	3	3	4	3	N.A.	N.A.	0.846428	1.05222	N.A.
OG0001122	1	4	2	2	4	5	3	3	3	7	2	5	3	3	3	3	3	3	2	4	2	4	4	5	5	3	1	4	N.A.	N.A.	0.719045	1.05222	N.A.
OG0001123	2	3	2	2	7	3	4	3	2	2	3	3	2	3	4	2	6	2	6	5	1	6	6	3	5	4	0	2	N.A.	N.A.	0.242674	0.778818	N.A.
OG0001124	0	5	2	2	2	8	4	5	3	2	4	4	4	2	4	2	2	1	3	6	5	2	1	4	5	2	5	4	N.A.	N.A.	0.886128	0.965254	N.A.
OG0001125	1	5	2	2	4	6	6	4	3	3	2	3	3	2	4	4	2	2	2	3	4	5	6	2	3	4	2	4	N.A.	N.A.	0.810873	1.09887	N.A.
OG0001126	2	5	2	3	6	3	4	3	3	3	3	5	3	3	7	3	5	3	1	3	3	3	5	3	3	2	2	2	N.A.	N.A.	0.163268	1.25352	N.A.
OG0001127	1	7	3	3	6	3	3	3	4	4	3	3	3	6	4	3	3	3	2	2	3	1	5	2	3	2	3	5	N.A.	N.A.	0.0621046	1.31062	N.A.
OG0001128	1	1	2	3	4	3	6	2	3	1	1	3	3	2	3	2	4	2	2	1	3	7	8	6	12	6	0	2	N.A.	N.A.	0.18519	0.626824	N.A.
OG0001129	0	2	1	3	5	3	3	1	5	3	3	9	4	6	3	3	1	1	1	3	4	7	2	5	7	4	2	2	N.A.	N.A.	0.795064	1.05222	N.A.
OG0001130	2	6	2	2	4	4	5	1	4	1	3	4	3	2	3	3	5	3	3	3	5	2	6	4	4	4	2	3	N.A.	N.A.	0.253106	0.848646	N.A.
OG0001131	0	4	7	2	5	4	4	5	2	3	3	3	0	6	4	2	4	1	5	4	3	3	5	3	3	3	0	5	N.A.	N.A.	0.962205	1.05222	N.A.
OG0001132	3	2	3	2	6	4	4	4	2	1	3	4	3	3	4	2	2	2	3	3	3	6	5	5	4	4	3	3	N.A.	N.A.	0.399389	0.88583	N.A.
OG0001133	2	6	2	3	1	5	4	4	1	3	2	4	2	5	7	3	2	3	2	4	3	3	7	3	3	3	3	3	N.A.	N.A.	0.942332	1.09887	N.A.
OG0001134	0	2	3	0	4	0	4	3	5	24	3	0	10	2	3	1	0	0	11	6	2	3	0	1	1	0	4	1	N.A.	N.A.	0.395359	1.64944	N.A.
OG0001135	1	6	2	2	5	3	5	3	1	1	1	1	3	3	2	0	5	4	3	4	5	4	11	3	2	6	1	5	N.A.	Expansion	0.0209895	0.610813	N.A.
OG0001136	3	5	3	2	6	3	5	5	2	2	2	2	4	2	4	2	2	1	2	3	4	5	5	6	4	3	2	3	N.A.	N.A.	0.847853	1.03165	N.A.
[truncated: 21,363 more rows]

## Sheet: S8
Supplementary Table S8. Functional descriptions of ortholog groups gained in the ancestral monocot via Acrorus annotations.
[truncated: 154 more rows]

[truncated: 5 more sheets: S9, S10, S11, S12, S13]
