# Supplementary material for: The slow-evolving Acorus tatarinowii genome sheds light on ancestral monocot evolution
Source: Nat Plants. 2022 Jul 14;8(7):764–77. doi: 10.1038/s41477-022-01187-x (PMC9300462; doi:10.1038/s41477-022-01187-x)
Supplement: Source Data Fig. 1 — Statistical source data. [file 41477_2022_1187_MOESM4_ESM.xlsx]

## Sheet: Fig.1C
SourceData_Figure1C.Count of gene pairs in each bin of specific 4dTV range.
4dTV_1	4dTV_2	Acorus-Acorus	Acorus-Zostera	Acorus-Oryza	Acorus-Asparagus
0	0.01	6	0	0	0
0.01	0.02	7	0	0	0
0.02	0.03	3	0	0	0
0.03	0.04	12	0	0	0
0.04	0.05	6	0	0	0
0.05	0.06	15	0	0	0
0.06	0.07	11	0	0	0
0.07	0.08	24	0	0	0
0.08	0.09	43	0	0	1
0.09	0.1	49	0	1	2
0.1	0.11	76	0	0	1
0.11	0.12	95	0	0	0
0.12	0.13	116	0	2	2
0.13	0.14	149	0	0	0
0.14	0.15	145	0	3	0
0.15	0.16	126	0	0	2
0.16	0.17	151	0	2	2
0.17	0.18	136	1	3	5
0.18	0.19	141	0	0	0
0.19	0.2	121	0	4	2
0.2	0.21	124	0	2	3
0.21	0.22	96	1	0	5
0.22	0.23	112	1	0	5
0.23	0.24	90	3	1	8
0.24	0.25	76	3	4	9
0.25	0.26	61	3	2	10
0.26	0.27	58	0	6	9
0.27	0.28	57	3	5	17
0.28	0.29	77	2	11	27
0.29	0.3	70	1	5	20
0.3	0.31	54	4	6	30
0.31	0.32	44	5	3	30
0.32	0.33	47	2	6	33
0.33	0.34	52	6	9	47
0.34	0.35	36	4	11	46
0.35	0.36	37	8	10	67
0.36	0.37	32	13	26	61
0.37	0.38	32	16	22	91
0.38	0.39	32	14	18	86
0.39	0.4	24	16	21	105
0.4	0.41	20	21	24	115
0.41	0.42	20	34	29	130
0.42	0.43	24	25	50	138
0.43	0.44	20	25	33	140
0.44	0.45	14	41	44	166
0.45	0.46	9	46	48	165
0.46	0.47	11	46	58	184
0.47	0.48	10	50	69	204
0.48	0.49	16	64	77	195
0.49	0.5	6	57	89	221
0.5	0.51	10	58	79	215
0.51	0.52	6	76	82	200
0.52	0.53	4	66	87	200
0.53	0.54	11	60	90	190
0.54	0.55	10	71	116	216
0.55	0.56	9	83	104	222
0.56	0.57	8	73	119	227
0.57	0.58	6	75	138	177
0.58	0.59	2	86	118	193
0.59	0.6	6	73	114	166
0.6	0.61	2	74	118	179
0.61	0.62	7	74	129	168
0.62	0.63	5	72	144	147
0.63	0.64	4	61	140	170
0.64	0.65	8	74	169	130
0.65	0.66	6	68	153	148
0.66	0.67	6	79	142	110
0.67	0.68	5	66	136	136
0.68	0.69	7	70	151	140
0.69	0.7	6	63	159	117
0.7	0.71	2	62	132	95
0.71	0.72	5	66	139	94
0.72	0.73	2	59	131	101
0.73	0.74	1	59	132	97
0.74	0.75	2	55	129	83
0.75	0.76	0	45	128	90
0.76	0.77	0	56	117	94
0.77	0.78	5	54	119	65
0.78	0.79	3	42	114	79
0.79	0.8	1	30	111	81
0.8	0.81	2	38	118	67
0.81	0.82	1	36	115	66
0.82	0.83	0	41	116	41
0.83	0.84	2	40	96	66
0.84	0.85	3	43	81	45
0.85	0.86	0	28	80	55
0.86	0.87	4	25	108	40
0.87	0.88	1	26	102	47
0.88	0.89	0	31	85	36
0.89	0.9	3	27	87	33
0.9	0.91	0	31	67	44
0.91	0.92	1	28	85	33
0.92	0.93	1	33	60	35
0.93	0.94	1	30	76	29
0.94	0.95	1	36	67	41
0.95	0.96	0	20	63	27
0.96	0.97	3	24	57	31
0.97	0.98	0	16	33	31
0.98	0.99	1	18	42	28
0.99	1	2	19	63	22
1	1.01	0	9	62	26
1.01	1.02	2	22	48	18
1.02	1.03	1	15	45	22
1.03	1.04	0	13	47	25
1.04	1.05	1	17	52	21
1.05	1.06	1	13	44	24
1.06	1.07	0	13	35	15
1.07	1.08	1	9	32	21
1.08	1.09	1	12	42	11
1.09	1.1	1	9	37	22
1.1	1.11	3	7	46	11
1.11	1.12	0	10	35	16
1.12	1.13	0	14	27	10
1.13	1.14	0	8	33	10
1.14	1.15	0	5	40	16
1.15	1.16	0	8	26	11
1.16	1.17	1	9	31	8
1.17	1.18	0	6	27	11
1.18	1.19	0	9	24	11
1.19	1.2	0	6	24	9
1.2	1.21	0	8	32	12
1.21	1.22	0	3	27	8
1.22	1.23	0	9	16	7
1.23	1.24	0	14	12	7
1.24	1.25	0	9	25	4
1.25	1.26	0	6	27	10
1.26	1.27	3	3	15	5
1.27	1.28	0	6	19	2
1.28	1.29	0	5	17	9
1.29	1.3	0	1	18	8
1.3	1.31	3	4	21	11
1.31	1.32	0	4	17	8
1.32	1.33	0	7	13	3
1.33	1.34	0	7	16	2
1.34	1.35	0	3	11	6
1.35	1.36	1	1	10	5
1.36	1.37	0	4	24	7
1.37	1.38	0	4	14	3
1.38	1.39	0	4	9	4
1.39	1.4	0	4	12	1
1.4	1.41	0	7	5	3
1.41	1.42	0	3	7	2
1.42	1.43	1	1	12	2
1.43	1.44	2	5	12	3
1.44	1.45	0	4	16	2
1.45	1.46	0	2	11	6
1.46	1.47	0	3	8	2
1.47	1.48	0	3	8	3
1.48	1.49	0	2	7	4
1.49	1.5	0	1	9	2
1.5	1.51	0	4	11	2
1.51	1.52	0	1	10	2
1.52	1.53	1	0	6	0
1.53	1.54	0	3	6	1
1.54	1.55	0	0	16	2
1.55	1.56	0	4	3	0
1.56	1.57	1	2	4	1
1.57	1.58	0	4	5	1
1.58	1.59	0	0	5	1
1.59	1.6	0	0	11	1
1.6	1.61	0	1	7	2
1.61	1.62	0	0	8	2
1.62	1.63	0	1	6	1
1.63	1.64	0	1	3	1
1.64	1.65	0	1	3	2
1.65	1.66	0	1	5	2
1.66	1.67	0	1	7	0
1.67	1.68	0	0	6	2
1.68	1.69	0	1	2	1
1.69	1.7	0	0	5	0
1.7	1.71	0	0	7	0
1.71	1.72	0	0	4	2
1.72	1.73	0	1	2	0
1.73	1.74	0	0	5	0
1.74	1.75	0	0	1	0
1.75	1.76	0	0	3	0
1.76	1.77	1	1	0	0
1.77	1.78	0	1	3	0
1.78	1.79	0	1	2	0
1.79	1.8	0	0	4	1
1.8	1.81	0	0	1	1
1.81	1.82	0	1	1	0
1.82	1.83	0	0	1	2
1.83	1.84	0	1	1	0
1.84	1.85	0	1	1	2
1.85	1.86	0	2	2	2
1.86	1.87	0	0	4	0
1.87	1.88	1	1	1	1
1.88	1.89	0	0	3	0
1.89	1.9	0	0	5	0
1.9	1.91	0	0	0	0
1.91	1.92	0	0	1	2
1.92	1.93	0	0	1	0
1.93	1.94	0	1	0	0
1.94	1.95	0	0	1	0
1.95	1.96	0	0	2	0
1.96	1.97	0	0	5	0
1.97	1.98	0	0	3	0
1.98	1.99	0	0	0	0
1.99	2	0	0	2	0

## Sheet: Fig.1E
SourceData_Figure1E.Expression of anchor genes in LF and MF.
Leaf 1	Leaf 1	Leaf 2	Leaf 2	Leaf 3	Leaf 3	Root	Root	Rhizome	Rhizome
2.00935	-0.217813	3.89797	2.80052	2.56987	0.0537786	5.44786	5.48474	7.64075	6.80768
4.13662	6.69191	7.01054	7.70438	2.88502	4.10413	1.54382	3.80853	3.48382	5.42634
0.580161	1.0362	1.88238	0.412263	6.01965	1.45123	3.81103	3.25315	5.9882	3.59757
1.14688	1.02239	4.31616	1.82162	7.49097	4.91152	2.01196	4.73623	3.99673	4.28673
3.73887	2.16398	4.6707	2.34008	5.18369	4.85574	3.23089	2.28563	4.08863	4.51478
6.76126	6.43914	5.83606	6.44029	3.58062	7.69971	4.92484	6.58965	2.89004	6.94232
4.09425	3.14444	4.52019	2.60795	3.81841	3.05323	3.65736	2.48856	3.91697	3.78151
4.04413	6.99519	4.29259	6.6204	3.66835	5.39763	4.44652	5.61258	3.54701	5.44291
-6.64386	-6.64386	-2.07094	-6.64386	-6.64386	-6.64386	0.778209	-1.69101	3.8798	1.30648
0.919743	-2.25152	3.30175	1.53906	6.97103	1.2086	1.57144	1.27732	3.42499	2.64774
2.11908	3.12189	3.69333	3.8743	4.61772	3.17854	1.97638	2.39721	2.93278	3.68052
1.16369	7.03523	2.04111	7.05993	4.27304	6.50645	4.32855	5.08289	2.36889	4.34598
3.2952	3.54166	3.4115	3.38982	4.49432	6.37319	3.11223	3.54122	4.71036	6.25375
1.10185	1.25257	1.30326	0.476174	1.27705	3.19781	-0.166564	1.20484	1.13629	0.803293
1.52811	0.389092	-0.138334	-0.262384	-0.959714	-2.35241	-6.64386	-6.64386	-6.64386	-3.46696
4.41862	4.59562	4.88818	4.54395	5.43428	5.31141	4.68216	4.84536	5.8386	5.85386
1.27148	-1.86109	0.982332	-1.52434	-2.37508	-3.90461	1.52799	1.58949	-0.999152	-1.47125
4.9232	2.83776	5.14994	2.92578	4.46925	1.5512	3.61248	2.87136	5.28185	3.28429
6.84967	7.32134	6.37355	6.92682	5.63203	6.52582	7.39538	6.89273	6.66858	5.92166
2.64404	4.16872	2.89127	4.3121	1.16817	4.81301	1.98136	4.44807	1.07811	4.11684
-0.545098	5.6883	-0.165685	5.73721	-2.52803	7.82493	-3.62658	5.48831	-3.19284	6.94078
7.45428	6.27234	7.61738	6.26883	5.93408	8.10825	6.90062	5.76466	6.19948	6.8402
6.28155	7.42005	7.08128	7.18163	6.35855	8.01944	7.13417	7.03502	6.22311	7.78692
0.738736	-4.07602	1.56943	-2.49899	-0.749555	-3.9686	3.43323	-3.05797	0.540636	-1.55418
6.57365	0.786096	6.83859	3.01168	4.87061	2.54903	6.20736	3.91513	3.35257	2.354
2.57242	1.19195	2.38578	1.7674	2.73149	1.49434	2.46277	2.12108	3.10364	1.75117
3.72075	4.61861	3.85294	4.75398	5.50072	6.43972	3.72301	5.46423	3.2834	6.23116
0.197082	5.74479	-2.66979	4.76924	-0.604404	6.1863	-2.25195	4.91557	0.0985179	7.17709
3.05813	2.20889	3.46182	1.88938	5.11264	3.17498	3.6766	2.81985	4.62547	2.8459
-2.44244	-6.64386	1.44344	-3.78689	-2.30129	-6.64386	4.02901	0.621305	5.57777	2.8562
4.89661	-0.170047	4.91509	0.645195	4.4301	0.683237	3.26362	0.778051	3.97464	-0.287314
2.94915	2.02186	3.98822	2.55518	0.615922	0.907008	4.21616	3.25802	-1.57851	1.57395
-0.240231	-6.64386	0.994924	-1.52471	-1.36973	-2.34768	-1.23892	0.641503	-0.476579	0.096525
4.26359	3.78331	4.59654	4.22561	4.32383	5.03983	4.6814	4.33088	5.57422	4.7941
7.53913	2.91515	7.36311	2.83782	9.87589	5.00569	8.29097	4.00417	9.21295	3.13702
-0.271406	2.77397	2.63358	3.2994	-6.64386	-0.0177749	6.61711	4.96099	3.98867	1.09253
6.57924	5.36774	6.04648	4.74279	7.21838	5.57638	6.20736	4.80131	4.73892	5.71571
1.15548	1.84546	2.35598	2.34408	2.20551	2.20692	2.1182	2.18663	3.36977	4.32518
1.31968	1.74879	3.76809	3.34997	3.6576	4.44541	4.58367	4.42206	3.59323	4.856
-0.46412	-0.570989	-0.995095	-0.963453	-0.914836	2.51773	-0.0650925	1.7815	5.01262	4.9858
-1.96595	-0.595441	-4.09271	-0.613966	-6.64386	-3.88504	-4.04152	-0.356234	-3.11477	0.909587
3.08301	-0.0888407	2.97717	-0.244377	1.46952	-0.146541	1.87658	1.7092	2.46046	2.4801
2.64947	4.49697	1.5766	4.60493	4.43857	4.12449	3.20154	4.81365	3.31682	3.60538
-0.171919	-4.50862	1.14621	0.730064	-1.38056	-6.64386	1.93534	-0.62049	4.11824	0.960818
6.89226	7.97558	6.58762	6.31457	6.48647	7.01654	6.73453	5.17262	5.85889	4.57624
2.67537	2.52335	4.00541	4.5196	3.83183	1.64823	2.71172	3.11238	3.11972	2.95277
-1.69522	-2.12981	-1.77991	-1.82563	-6.64386	-1.62531	-1.00299	0.203863	-0.90091	-0.627866
5.53979	2.06672	5.22582	2.22718	3.43957	2.09425	5.33962	3.03739	4.62256	4.19353
3.67236	3.16427	4.18749	2.98651	4.89316	4.74564	4.71961	4.14861	5.09542	5.23867
3.05833	4.38463	2.51637	4.20323	2.73615	2.91865	5.61159	4.55958	6.46929	3.3025
3.12987	-0.172165	3.49398	2.83371	5.09797	4.2482	2.75195	1.49943	3.46715	3.43021
7.93803	7.38228	6.40268	8.65993	-1.94587	3.31144	-6.64386	-0.652715	-4.94871	1.5772
0.497515	-1.89914	-0.590691	-6.64386	2.23812	-6.64386	1.04833	2.53091	-1.76363	6.04459
5.48435	5.73436	5.16508	5.58134	5.6365	6.49318	5.22601	5.8367	4.85179	6.041
-0.773524	1.92562	0.985691	3.33972	3.93531	6.19595	-4.43584	-2.71481	0.192953	1.35924
6.4821	6.71708	7.05217	6.73551	6.7403	6.74399	7.11001	7.67295	6.87816	6.21506
-6.64386	-6.64386	-6.64386	-3.52872	-6.64386	-6.64386	-3.46856	-4.03839	-4.26365	0.0529625
6.74713	2.7216	6.99661	1.71572	1.82147	-6.64386	2.57967	6.11278	4.01133	3.85887
2.25461	-0.614838	1.45211	-0.0934064	0.0777735	0.425616	-1.11946	1.4327	0.201109	-0.375757
2.9736	6.02615	3.15577	6.03316	4.31874	4.59242	4.57163	5.80639	2.76539	3.51735
-1.55439	-0.203655	-1.46788	3.48744	-1.26083	-6.64386	1.44248	2.87228	-2.51479	0.0641917
-6.64386	1.86108	-6.64386	2.36532	-2.02922	-3.30315	-6.64386	-3.74573	-6.64386	-6.64386
4.24064	3.15365	4.24619	3.34632	4.96279	3.45304	4.20218	2.50827	5.3039	3.52002
1.5581	5.1168	1.68612	5.21755	-0.983421	5.78877	1.94394	4.99273	0.329052	6.13961
2.02754	3.15625	4.99726	1.94416	-3.8228	-3.81972	-6.64386	-6.64386	-2.95049	-6.64386
5.43812	3.48574	5.27581	5.35106	4.29197	2.17923	3.41414	3.78654	2.68255	4.3738
-6.64386	-6.64386	-6.64386	-0.464184	-6.64386	-6.64386	-0.163087	4.73613	1.35027	1.72169
4.07417	3.87846	3.15014	3.52841	4.76481	5.67533	3.98613	3.1833	4.72082	5.32266
6.03763	4.4312	5.70718	5.53815	5.81799	5.05842	5.71802	4.40693	5.42026	1.95781
1.82006	4.6563	-0.0489763	4.77145	2.0484	5.55356	1.76044	4.79875	1.85306	5.71174
-1.49093	-6.64386	0.804397	-6.64386	-6.64386	-3.41052	-6.64386	-1.54695	-1.71059	-2.53329
2.11839	4.00229	1.73384	3.3388	-0.929905	0.850835	-2.23801	-0.923553	-3.68667	-3.45913
2.01316	4.27618	2.49371	4.29334	2.49723	4.2845	3.95346	5.40454	3.60418	7.05607
2.28136	6.01286	2.67048	4.9091	3.57501	4.0363	4.49769	5.88212	-0.626834	2.27253
5.26049	4.06102	5.18525	3.88719	4.76508	5.08973	5.71368	4.01357	3.28668	4.30301
7.08335	7.83131	6.98367	7.81786	7.69365	9.12914	6.37046	6.90813	6.77804	7.75579
-0.208476	0.881467	0.764205	1.6926	3.64911	0.297097	0.13317	2.96035	4.08384	2.31651
5.83306	6.19773	6.20093	6.04359	5.93512	6.47452	4.96521	4.63579	4.63883	4.32847
3.53542	2.07349	4.05008	2.59621	5.48215	4.95265	4.58168	3.00075	5.58362	2.55475
1.81636	4.69557	3.06954	5.2165	2.25193	5.2868	0.185398	1.45239	1.45233	4.36616
3.57065	4.6581	5.29828	5.58536	1.51141	4.02138	2.27858	2.37864	2.57401	4.19871
4.70373	0.158724	4.90407	0.364552	4.54686	-0.428935	4.34188	1.20481	5.11479	0.425973
-6.64386	-6.64386	-6.64386	-6.64386	-6.64386	-6.64386	-6.64386	-0.399173	-3.32249	-6.64386
-6.64386	2.59217	2.67232	3.52976	-6.64386	-1.62712	4.25039	0.255796	3.86113	-0.287376
-6.64386	-6.64386	-2.60961	-4.02813	-6.64386	-6.64386	-0.997414	-6.64386	-1.63356	-2.98368
-2.18849	-6.64386	-1.91619	-6.64386	-2.53195	-0.889313	-1.93718	-6.64386	-2.12799	-4.26662
1.04068	1.54917	2.86441	2.82207	2.96709	2.17454	4.48565	3.68605	3.67636	3.14978
6.68282	8.89716	5.18124	8.70938	4.73902	9.30811	7.17615	9.07066	5.41071	8.95071
1.29227	2.48062	1.0164	2.19488	0.327663	1.94737	2.02453	3.27494	0.0758913	4.08613
3.92808	4.01798	4.19175	3.97192	3.10924	4.03192	3.84287	4.65915	3.16788	3.9262
0.530942	0.743881	0.0761678	0.905768	-2.90057	2.41537	0.985598	1.87576	-0.891726	2.3049
7.51869	3.57577	7.06463	3.43416	8.36905	2.75391	5.75981	2.54102	7.2916	5.84352
0.908089	3.75259	0.559561	3.04156	1.94306	2.91744	2.17679	4.34084	1.51194	4.07528
4.20412	-3.48292	5.0327	-6.64386	3.08894	-6.64386	4.28516	0.0820335	4.64944	0.807016
1.61121	2.89992	4.77223	4.92588	2.05779	5.08561	5.90636	7.49845	6.06151	8.37913
-4.60816	1.1339	-6.64386	-0.785848	-4.23322	2.98148	1.67742	3.14326	2.00172	1.66438
1.24203	3.80373	0.855384	3.79932	3.30709	3.69087	2.9623	4.27958	1.9249	4.37133
-0.67431	-6.64386	0.641565	1.37503	-2.45267	-6.64386	-2.21996	-6.64386	-0.890666	0.470709
-0.939554	-3.394	5.35606	-2.8002	-6.64386	-4.82795	2.02725	-2.72148	-0.748747	-4.71354
3.51055	3.75559	2.63183	3.1924	2.47087	3.90346	3.51022	2.89697	2.27271	2.91313
-2.79619	0.683265	2.54332	2.30264	0.501031	0.128365	1.05155	3.22049	1.59589	2.58029
-6.64386	6.61721	0.966351	6.93562	1.11419	3.82605	-1.41105	7.54107	-2.48004	3.64571
2.07101	3.03428	1.9708	3.04521	3.35309	4.13137	3.02524	3.76481	2.50381	4.3668
1.51965	2.89992	4.57207	4.92588	2.31527	5.08561	4.99789	7.49845	6.05067	8.37913
-4.60816	1.1339	-6.64386	-0.785848	-4.50573	2.98148	-0.030746	3.14326	1.97538	1.66438
0.206051	3.80373	0.337987	3.79932	2.46177	3.69087	-1.20904	4.27958	1.16715	4.37133
0.049437	-6.64386	0.371792	1.37503	-1.08518	-6.64386	-2.68842	-6.64386	0.753094	0.470709
-0.612801	-3.394	5.55667	-2.8002	-6.64386	-4.82795	0.208074	-2.72148	-1.4067	-4.71354
3.68658	3.75559	2.75974	3.1924	1.70227	3.90346	1.34609	2.89697	0.986636	2.91313
-0.947192	0.358898	-2.15634	2.27334	0.0958043	2.94092	-1.15149	1.38062	-0.00870256	0.231677
0.534039	2.97727	4.01353	2.95046	0.619602	2.09772	0.381325	1.81641	2.15544	0.677823
-3.56144	0.683265	0.237538	2.30264	0.43485	0.128365	-0.977693	3.22049	1.54958	2.58029
-6.64386	6.61721	-0.924837	6.93562	0.909792	3.82605	-2.73962	7.54107	-2.11406	3.64571
1.5083	3.03428	1.32511	3.04521	3.26667	4.13137	1.76351	3.76481	2.52618	4.3668
1.70014	-6.64386	2.06998	-6.64386	2.7335	-6.64386	2.05579	-5.49025	-0.220441	-3.77215
5.49834	4.5236	5.50579	4.89034	7.23097	5.19114	3.85682	3.27635	4.94411	0.215512
0.76519	-6.64386	1.56126	-6.64386	-0.864019	-6.64386	-4.40721	-6.64386	-0.816416	-6.64386
-6.64386	-3.6733	2.77716	-1.22452	-6.64386	2.84526	-2.36934	-3.19035	-1.86456	0.651999
5.10702	0.869714	4.54055	1.31043	3.53921	2.57353	4.11452	3.48939	3.645	1.53026
3.24057	4.25725	2.93136	4.21289	3.69468	6.0455	3.71206	4.3998	3.49648	5.06626
2.86913	3.36341	2.17158	3.55889	5.44169	4.03817	-0.175372	-1.54685	2.41586	1.38456
3.975	2.66611	3.9489	2.43672	3.72195	4.41067	4.3777	2.41218	2.24267	2.1555
3.975	2.68905	3.9489	2.59674	3.72195	4.05262	4.3777	2.68047	2.24267	2.20635
-6.64386	-6.64386	-6.64386	-6.64386	-6.64386	-6.64386	-3.8966	-0.93161	-2.91112	-3.18992
3.11604	3.29016	1.97047	3.27227	4.13887	0.520687	-0.228758	0.103874	2.10451	-0.98987
1.33986	7.86077	3.95753	9.37274	-3.03313	8.53422	-6.64386	6.65379	4.10733	7.72059
2.08666	3.13865	1.55892	2.8565	2.55001	1.97191	2.77153	3.60186	2.6233	2.68259
7.91582	0.113191	7.62642	-0.72868	4.88447	-6.64386	1.63907	-0.0791275	2.55141	-6.64386
-2.49906	-1.04556	-2.98344	-0.779531	-6.64386	-3.36592	1.18312	0.737315	0.29416	1.65995
5.21825	6.24276	5.04866	4.32754	5.66883	6.59234	5.074	6.14512	5.32885	4.55676
0.136352	-1.2794	-1.79917	-3.2784	-1.81855	-2.65189	-6.64386	-6.64386	-2.60983	-5.3698
-2.8427	-2.26016	1.72287	2.638	-6.64386	-6.64386	-1.57231	1.25911	-2.38608	-1.13681
-6.64386	-6.64386	-6.64386	-1.12089	-6.64386	-6.64386	-6.64386	-6.64386	-6.64386	-6.64386
0.550805	3.19099	0.679416	3.25299	2.60412	-0.04422	-6.64386	4.57731	1.18026	-0.457663
4.75886	1.90616	4.18606	1.9413	1.11945	2.26975	-0.55378	5.14302	-0.450686	0.737367
2.62963	1.43776	3.39376	2.62236	2.5069	1.70908	3.50144	3.28716	3.85753	3.03976
4.58706	1.34308	6.15109	3.3471	6.98286	5.03416	5.20453	2.14358	8.18855	3.23146
7.75473	-6.64386	7.37256	-6.64386	8.86748	-6.64386	6.04537	-6.64386	6.86141	-6.64386
3.85612	4.74619	5.79935	5.24827	-0.769268	3.6105	5.17728	4.1946	1.10669	4.08347
6.50413	6.39062	6.35235	5.31777	5.68704	2.4511	7.41374	5.07822	1.79719	0.77899
6.6181	3.22647	4.98716	3.07104	5.09979	-1.04265	5.66404	-2.88554	2.67012	-2.89463
6.11322	6.53433	5.65756	6.37797	6.28651	6.60788	5.1594	6.74306	5.41704	6.57562
4.96467	6.02269	4.46726	5.02399	2.90599	-1.98183	1.76338	0.806976	-1.94263	2.21764
5.61224	1.2026	5.86722	2.54813	6.54876	1.22337	5.07081	2.11289	5.47234	1.53461
-1.01106	-0.316974	0.0284461	-0.238413	3.26092	-2.20468	3.98432	2.38771	4.13404	3.48015
5.89155	7.33969	5.61627	7.10851	5.88566	5.50653	6.41269	5.57522	6.47306	5.19327
2.80925	1.46526	2.70874	2.44386	4.37568	4.29878	4.65442	1.89091	2.65801	0.968184
0.657752	-2.48291	-0.20688	1.31926	2.89412	-4.72295	0.313785	-3.59623	2.75269	-2.11832
0.763373	-4.28481	1.35757	-3.98158	2.73466	3.17327	0.385486	-2.58655	2.45662	-3.08143
4.40559	2.68372	4.65316	3.55446	4.07688	2.07266	6.23209	4.87132	5.36765	3.97745
0.440162	1.67612	1.56347	4.26719	2.34382	2.7451	0.542702	2.11287	3.16158	4.46888
5.15324	2.84638	5.40488	2.42839	-0.680604	-6.64386	-0.391594	2.04543	-1.66122	2.71956
4.20459	4.08238	3.3504	2.91336	4.46673	2.92927	4.47262	5.37205	2.93573	2.50467
-0.54893	-0.157544	-0.00587651	-2.04861	2.80354	-6.64386	1.88727	-3.19822	3.46903	-2.54383
5.01323	4.45523	3.95257	4.25661	3.50814	4.72397	0.901576	3.85683	-1.3721	0.951434
1.78558	-2.00853	2.38206	1.80788	1.4682	-0.590977	1.58639	-6.64386	2.55276	-1.47728
3.63918	4.62909	2.64098	4.88806	3.80135	5.00736	3.21889	5.53265	1.58484	2.0275
11.1087	7.69435	10.2769	7.59475	5.25949	6.24607	8.72887	5.80846	0.279245	3.98945
6.58163	4.6126	6.37117	3.90842	7.5511	3.60788	6.75288	3.94881	7.48064	2.99676
1.42811	-0.598232	5.8116	0.992491	-6.64386	-6.64386	2.25894	1.85894	0.340879	-3.00997
6.93209	2.43371	6.94159	1.7646	8.28462	-6.64386	6.45175	4.00259	7.33329	-6.64386
3.18501	2.62929	3.98337	3.27712	6.12572	4.68363	4.36457	3.98573	4.6435	4.19224
4.13287	3.93553	3.69732	3.63951	5.40731	4.88344	3.93885	4.4271	3.91885	3.46611
3.54639	3.60855	3.43334	3.78678	4.68669	4.55364	4.33953	4.29668	3.92759	4.19732
-1.02675	-6.64386	-0.423867	-2.24337	-0.607346	-6.64386	-6.64386	-6.64386	-0.186296	-3.2952
-6.64386	1.38013	-3.43642	4.90769	-6.64386	-6.64386	0.902233	5.39731	1.48262	6.08289
5.10302	-6.64386	3.578	-6.64386	0.0551498	-6.64386	-6.64386	-1.74904	-6.64386	-3.46532
-6.64386	7.53293	-6.64386	8.57785	-6.64386	1.72326	0.814235	6.68154	2.66302	7.1725
0.427438	-6.64386	3.05848	-1.36615	-0.516737	-6.64386	2.18186	-0.717354	0.962842	-1.05763
-6.64386	0.230089	-0.591921	3.61057	-6.64386	-0.839694	-6.64386	-0.516227	-1.01717	2.4463
2.10213	1.9552	2.20509	1.99886	2.46248	3.48564	2.25289	3.09598	1.9938	2.93292
4.18732	4.14964	3.13078	4.61523	4.14843	4.17802	-6.64386	-6.64386	0.392653	-0.734366
6.46984	3.87438	7.12773	4.49936	6.73584	4.31059	8.60245	5.72154	9.09847	5.37341
3.53046	5.24474	3.60725	4.63809	2.12492	6.08264	3.72748	4.36145	3.44066	4.07894
-3.23811	3.67488	2.40626	3.7644	-6.64386	2.81519	-6.64386	1.48062	-1.44887	1.7013
6.58921	5.66729	6.1625	5.26113	6.11064	5.213	6.71735	6.02914	5.08306	3.36781
5.32414	4.13934	5.3689	3.68957	7.32953	5.09109	5.56539	3.49938	5.86691	3.64712
4.75516	6.10431	4.87185	6.01949	7.01182	8.38671	5.26114	6.28384	5.31497	7.07811
5.50571	1.7057	4.85378	1.01733	6.09353	2.54267	6.00061	3.20809	6.45709	5.41615
4.066	3.63188	4.22907	3.63251	4.66345	4.73033	4.46643	4.51075	4.86135	4.81503
5.38667	6.14713	5.43926	6.09699	5.90487	5.70212	5.90022	6.59976	6.21501	7.06569
7.83853	7.14316	7.81681	6.90708	6.79578	6.90024	8.62938	8.50502	9.97976	9.07896
2.79804	2.02439	3.72418	2.07433	3.95711	4.17147	3.71172	2.94126	4.76675	4.28134
4.69547	2.75516	4.51567	3.90768	-2.22178	-0.483454	4.32236	6.37169	-1.50883	-0.32103
4.73139	2.74421	5.48847	3.32237	4.42785	-3.80116	5.72537	4.62028	3.96961	-2.56046
6.32847	5.83052	6.16973	6.23325	5.12043	6.48239	5.6541	4.44538	6.4915	5.6121
-2.11731	0.487905	-0.575091	1.96207	-2.05354	2.33385	2.44592	2.03319	3.4631	3.38763
6.55003	4.89763	6.31097	4.67483	6.7982	5.6837	6.19879	5.2422	5.63932	3.89209
3.07687	2.92267	4.63224	4.15035	2.84471	4.02983	4.15982	2.84823	4.05726	2.91103
4.16829	2.86667	4.49362	2.42342	5.50796	-0.0098787	4.05397	2.70719	4.00788	0.376712
4.16829	1.8861	4.49362	2.50252	5.50796	0.736323	4.05397	2.7512	4.00788	0.842204
1.16449	-2.80407	5.07979	-1.40393	-2.45704	-2.35326	-0.0131857	0.263006	3.91513	2.80287
0.621663	3.69311	1.71815	3.02845	-1.39863	-0.75163	3.28159	3.6057	1.22844	5.2613
3.77662	4.04771	3.94894	4.33954	4.89487	5.5023	4.93663	4.53916	3.96528	3.27456
2.29026	2.84797	2.07569	2.78241	7.16307	6.37173	3.53654	1.80388	4.62741	3.81012
1.25435	-0.199272	1.22797	0.724408	3.10366	-6.64386	-0.0638012	0.993592	1.54265	-0.693908
6.03735	3.30198	5.581	3.56781	8.222	5.01475	2.41552	2.93584	3.78942	2.38357
-6.64386	5.23254	-6.64386	3.7086	-6.64386	1.99008	-6.64386	3.98753	-3.25783	0.0329895
10.8248	11.0714	9.93259	10.3782	6.85303	9.03942	7.31281	10.6982	2.82798	2.81069
0.621852	2.70522	0.0682415	2.22083	-0.951443	1.5749	0.577196	1.83574	0.943025	-0.103466
-0.853428	-0.81802	-1.95868	-1.09523	-2.7308	-2.10181	0.882396	-1.45616	0.580031	2.10976
0.988702	3.48407	0.772954	2.78407	-0.156156	4.3269	3.2068	2.19233	3.60772	5.25166
-6.64386	-1.47786	-6.64386	0.559385	-4.37926	-6.64386	-0.721856	-0.0116054	-6.64386	0.584716
3.82546	2.60707	4.05893	2.72629	2.65432	4.0359	3.46029	3.84032	1.18392	4.11245
6.44948	5.56358	5.7979	5.34623	7.03803	5.54955	7.66009	5.57622	7.47557	5.39005
-0.161201	1.14805	0.382125	-0.216818	1.4152	1.43347	2.45273	1.95866	4.42038	2.03246
5.94938	2.82492	6.38781	3.21488	5.24726	-0.0392185	5.75264	2.92168	4.49334	1.29225
5.01307	5.43622	6.3968	5.61475	4.63518	5.3163	4.85989	4.72594	4.255	4.36716
-1.48193	-3.0428	2.83513	0.891315	-6.64386	-6.64386	1.47648	2.79258	2.55919	-0.834388
0.294063	4.0819	0.417665	3.6672	0.799011	4.74486	1.58325	3.459	0.485445	4.17295
-2.53777	-6.64386	-6.64386	-1.5941	-6.64386	-6.64386	-2.04522	-3.81133	2.55168	-0.217184
3.57023	5.09951	4.24402	5.35279	4.43842	5.59846	3.95424	5.92387	4.56711	5.90261
4.66803	5.34638	4.73626	5.44279	5.41793	5.10493	4.91205	5.05847	7.65494	5.90794
4.07077	3.70237	3.94823	3.58045	4.82974	4.2022	4.60499	4.93691	4.31319	3.3723
6.06335	-0.276917	5.87652	-1.03438	5.07138	-6.64386	5.53665	3.26643	6.08865	-6.64386
4.38019	5.3853	4.47088	4.99859	5.25674	6.84921	7.09629	5.86779	7.08177	8.03323
4.39528	3.68238	4.67129	3.98188	5.07231	5.28558	5.13598	4.56543	5.36811	5.96073
3.76863	2.24059	3.92961	2.05101	3.77342	3.98751	4.06646	2.72286	4.5389	2.862
-6.64386	-3.3496	-5.06077	0.752301	-4.97624	-1.14422	-5.29336	-0.790527	-1.4036	1.2693
-2.5876	-4.14959	-2.74971	-6.64386	-0.618883	-1.92375	1.39433	0.220445	-0.000929395	2.00934
-0.803824	-1.65757	0.739585	-1.16485	-1.5278	0.524054	-2.65194	0.578809	-3.8452	0.538074
3.82197	4.49291	2.67176	4.01403	3.56704	5.65623	3.95216	4.68543	2.30554	5.86896
4.78349	3.47101	5.17895	3.04741	4.9918	3.96198	4.73431	4.16495	5.86432	3.36482
-6.64386	-6.64386	-1.96056	-1.46524	-0.702337	-6.64386	-6.64386	0.673885	-0.954216	-4.64447
3.3245	3.41074	3.22057	3.35578	1.68753	5.56934	1.52213	3.78564	1.23751	3.98676
3.71111	8.32298	3.41452	7.7995	2.70554	9.28706	4.12837	7.63926	3.09244	7.49492
2.9501	2.00366	2.66353	0.833032	3.57709	-1.57615	4.15997	2.76079	2.99216	-0.120506
3.96845	-3.24201	3.62863	-2.40217	5.29505	-6.64386	4.70506	0.292797	2.96556	-6.64386
5.10925	5.96362	4.88687	5.86235	4.14555	7.30366	5.21047	5.4602	3.74248	4.96272
2.28893	0.269723	3.58166	3.38767	2.25169	2.54832	0.031014	2.54589	3.95915	4.75105
4.77762	-1.31508	7.41638	0.454555	2.69929	3.91918	1.17023	1.54558	0.55094	3.17181
6.97763	3.14124	7.20844	2.85039	6.49305	2.76488	6.86886	3.01356	7.43339	4.01747
3.90813	3.00463	4.03751	3.59394	5.54007	5.15876	4.18867	3.69787	4.01228	3.61407
3.6506	-0.211842	3.47475	-0.955139	3.75991	-5.13477	0.67992	-6.64386	2.60084	-3.37442
3.6506	-4.1398	3.47475	-4.00187	3.75991	-4.01912	0.67992	-1.94284	2.60084	-1.90762
12.5461	7.92521	10.0891	6.70529	3.12861	2.74588	7.10824	5.36632	3.23244	2.22256
2.96072	3.39929	0.858795	0.109078	-3.40325	-6.64386	-0.597457	-4.47534	-4.30849	-6.64386
3.7314	2.19911	4.11846	2.48423	4.23409	5.03503	3.86625	4.78496	3.55181	5.27586
5.09968	3.50847	5.16869	3.99539	5.53007	1.55002	5.1067	4.91165	5.18246	2.25487
4.27751	4.02874	4.47713	4.02605	5.33616	4.18151	4.61639	4.03248	5.79226	3.38328
3.79024	2.19911	4.47405	2.48423	4.24847	5.03503	3.66645	4.78496	3.78429	5.27586
4.15484	3.50847	4.58196	3.99539	4.68771	1.55002	4.71129	4.91165	4.54907	2.25487
3.66999	4.02874	3.14082	4.02605	4.28837	4.18151	3.20896	4.03248	4.98796	3.38328
3.57213	4.2968	3.23239	5.54807	5.83334	5.48736	4.63896	4.25634	4.76717	4.72618
5.97494	4.65907	6.03469	4.08939	3.56826	2.92939	4.24791	4.77238	1.29772	1.60738
-6.64386	-6.64386	-6.64386	-6.64386	-6.64386	-6.64386	-6.64386	-6.64386	-6.64386	-6.64386
3.03685	-0.211842	3.33919	-0.955139	2.78774	-5.13477	1.0517	-6.64386	5.06028	-3.37442
4.3934	4.03128	4.30634	4.03251	5.77872	5.22238	4.61713	4.6466	6.29471	5.15774
5.76502	3.98146	5.01741	3.76289	5.84813	4.95855	4.72039	4.20156	5.48983	2.26051
4.45682	3.97608	4.74848	4.45925	5.53376	5.31872	5.00232	4.84337	5.10586	5.33048
3.11973	4.36519	3.74349	5.54082	5.88171	6.0768	3.33677	3.22683	5.29881	7.18275
-6.64386	-6.64386	-6.64386	-6.64386	-6.64386	-6.64386	0.809805	2.31034	-0.16829	0.188203
4.4877	2.42239	5.0548	2.85754	6.22317	2.46741	5.03448	3.44772	5.42148	2.65108
5.82437	5.04296	5.80254	5.15369	7.24858	6.07063	6.71222	5.15889	7.57426	7.13807
1.1251	-2.05132	1.66027	-3.14515	-4.02559	-3.82769	0.342609	2.41095	1.99007	2.66277
4.65257	4.09893	4.75024	3.9674	6.19343	4.60094	5.0359	2.74885	5.5299	2.29334
3.06553	4.71463	3.16434	4.56952	4.01883	4.50216	4.21788	4.84574	4.76184	4.98084
6.87936	1.4533	6.79857	0.564989	5.86109	-6.64386	6.39533	0.570206	4.54135	-6.64386
5.45696	5.46922	5.52482	5.91751	6.39097	6.37512	6.02766	6.59202	7.05208	7.49553
4.53459	5.45595	4.08522	5.20869	3.75413	4.32158	5.26799	5.03195	5.52658	6.74202
3.62772	1.02346	2.89643	1.38754	4.4418	2.30326	3.19938	2.24593	3.9349	0.868274
-6.64386	-6.64386	-6.64386	-2.57877	-2.6769	1.30524	-6.64386	-3.17333	0.0150451	1.04626
-1.04924	-3.49784	6.68639	0.311239	-6.64386	-6.64386	2.3257	2.78159	3.71418	3.02027
3.89023	4.56627	4.17212	4.62819	4.17032	6.25131	4.58826	4.64016	2.87365	3.80773
1.64331	4.382	1.89276	4.08394	3.27265	8.01216	2.77664	2.65947	1.63691	5.45483
3.60712	5.26224	3.43545	5.57911	4.36116	7.04347	3.96265	5.42001	3.26411	6.92174
6.42709	6.14359	6.59893	6.16533	6.04661	5.4555	6.04105	6.09695	6.53962	6.94657
6.86233	4.73883	6.78744	5.38697	6.50448	2.60023	4.9297	4.97502	7.15971	5.96759
3.1906	3.58967	3.1332	3.76112	3.09854	3.98276	4.00155	3.17633	3.25144	3.29647
1.02773	-0.433762	0.349985	0.503333	3.6762	4.28217	2.22146	3.4641	-0.0828906	2.33309
4.50872	1.80505	3.23983	2.31117	4.48965	3.70889	3.98267	1.94795	3.21321	3.80055
2.46535	4.96287	2.88574	5.47468	4.78011	6.45879	3.09572	5.34076	4.32679	5.32797
-2.03296	2.67231	-1.88764	3.59291	-6.64386	2.69237	-0.43579	2.6508	-6.64386	3.82344
3.54147	1.49693	3.3336	2.84893	-4.36195	-6.64386	-3.05464	3.18433	-2.60321	-0.105695
-4.08006	-0.223717	-1.62309	1.63444	-3.44618	-3.45753	3.57268	1.50525	5.66064	2.53892
-6.64386	-6.64386	-2.88027	-4.07322	-6.64386	-6.64386	0.235727	-3.24175	1.62597	-0.77747
1.50859	0.459575	-0.934064	-0.079001	2.17112	2.51575	0.373485	1.81016	-6.64386	1.92871
5.88759	0.100761	5.56152	-0.90971	6.34804	1.11834	5.89766	2.88071	5.74215	0.673116
4.7003	6.19049	5.49121	6.02902	6.57602	5.51475	4.90843	7.21217	6.60226	5.72959
6.81992	7.78791	7.29286	7.33605	6.35075	7.9081	5.64944	7.68295	4.556	4.85993
13.7523	11.5584	13.6672	10.4246	8.81176	-1.91391	11.0785	-1.27229	-1.12097	-6.64386
-6.64386	2.40056	-6.64386	1.88962	-6.64386	1.69381	3.38153	3.70048	5.45078	2.4288
9.18101	4.76802	8.26433	4.36496	2.20246	-6.64386	6.06081	0.618314	5.29524	-1.19877
6.03105	3.17971	4.82414	3.38789	4.55649	1.67773	4.88446	2.0601	5.19265	1.64252
-2.76834	-3.42743	-6.64386	-3.2377	-6.64386	-5.09809	-4.40333	-2.15295	-1.9181	-1.48441
-6.64386	-6.64386	-6.64386	-6.64386	-6.64386	-6.64386	-6.64386	-6.64386	-6.64386	-6.64386
4.23307	4.63716	4.19762	5.12635	5.17157	5.63566	2.89769	5.34013	4.26515	6.11961
3.80379	4.90077	2.9811	4.928	2.6899	5.93986	1.76957	5.36553	1.84912	4.80833
-6.64386	-6.64386	-2.1634	-2.39846	-2.23696	4.48687	0.347748	-0.218479	0.833322	0.525647
5.13991	4.17392	6.22501	4.60279	4.42179	5.73011	2.74519	2.56619	4.7626	2.58847
0.522153	3.34353	0.935891	3.30445	2.12377	3.91072	1.70585	2.995	-1.11136	1.43487
-6.64386	-6.64386	-6.64386	-6.64386	-6.64386	-6.64386	-6.64386	-6.64386	-6.64386	-6.64386
3.89171	1.9065	4.08566	1.59956	4.94822	-0.208536	4.50687	2.48829	4.2766	2.50691
-1.94368	2.3512	-0.52915	3.39125	-4.88858	-0.730292	4.10225	2.73407	2.44561	5.33176
3.54489	0.903959	3.33633	-0.0323872	2.74147	-0.322754	3.33305	2.00449	2.9033	1.90035
0.0330233	0.428351	0.280403	1.54465	-0.384207	5.41637	0.455334	-1.09098	0.849409	5.53357
-6.64386	4.64768	-6.64386	4.69217	-6.64386	5.07204	-6.64386	-1.22688	-3.75215	1.67121
-1.53109	-6.64386	-1.3034	-6.64386	-4.29042	-6.64386	-1.30283	-6.64386	-1.85278	-6.64386
3.57675	3.48174	2.95361	3.74746	5.22194	1.52428	5.55826	4.27186	3.58155	2.6912
5.91047	6.73227	6.05384	6.94585	9.40861	9.06634	9.45242	8.47172	10.7503	9.78013
1.90325	-6.64386	2.18273	-6.64386	1.19321	-3.51329	5.13513	-6.64386	2.53764	-4.41667
4.51942	2.79984	4.81212	3.16266	5.59294	5.18738	5.47288	3.59548	5.6253	3.68711
3.04568	3.97843	3.46489	3.51916	4.32509	5.64093	4.13084	4.5243	4.00007	6.35388
4.02886	5.29543	2.88495	4.87684	-2.42289	1.4881	3.16497	3.57159	-3.54266	1.22261
4.26539	3.79257	4.18934	4.85534	3.07555	3.09245	4.08171	4.77392	2.64079	2.98674
2.084	3.09468	2.34721	2.96799	-0.605337	4.16082	1.29445	3.27251	-0.924766	3.5949
1.47443	2.29627	3.16984	4.10214	1.99465	1.42721	1.00391	1.52275	4.7358	3.10925
-6.64386	4.48942	-2.22219	1.52968	-4.13566	-0.935928	1.34248	3.80503	-2.48833	-1.8096
5.8119	2.79789	5.78465	1.85891	7.13878	3.97447	6.05509	3.98301	5.35092	3.38916
2.25696	2.16274	2.58845	2.59578	3.01514	2.39333	3.45337	2.55247	4.55913	3.12689
1.60538	1.01637	1.76904	0.713723	1.09418	1.27098	3.10883	1.04667	1.7306	-2.02902
-6.64386	-2.72573	-6.64386	-1.8517	-6.64386	-6.64386	-6.64386	-4.52942	-6.64386	-6.64386
-1.32215	-6.64386	-1.37146	-6.64386	-4.16817	-6.64386	-1.45941	-6.64386	-1.42246	-6.64386
4.30535	3.48174	3.4971	3.74746	6.47502	1.52428	6.501	4.27186	5.12093	2.6912
7.20707	6.73227	7.411	6.94585	9.51235	9.06634	9.33705	8.47172	10.8337	9.78013
0.990493	-6.64386	0.602446	-6.64386	0.7545	-3.51329	5.33811	-6.64386	2.05739	-4.41667
3.62904	3.97843	4.02641	3.51916	5.226	5.64093	3.95987	4.5243	5.00578	6.35388
4.27892	5.29543	3.42032	4.87684	-2.20447	1.4881	2.98822	3.57159	-2.81729	1.22261
3.32895	3.79257	3.48031	4.85534	2.22906	3.09245	2.94473	4.77392	2.02177	2.98674
1.07931	3.09468	0.442772	2.96799	1.7245	4.16082	1.24241	3.27251	1.07922	3.5949
1.39987	2.29627	3.1438	4.10214	1.61895	1.42721	0.786069	1.52275	4.32248	3.10925
2.7622	4.18061	2.9091	4.23592	3.40339	5.47676	3.00944	4.73316	3.72235	5.30408
5.43758	-6.64386	5.02424	-6.64386	5.52692	-6.64386	4.43503	-1.24471	2.79775	-6.64386
2.26721	2.63826	1.61444	1.06998	-1.14357	5.9363	-1.39684	3.61906	0.0519762	4.21527
4.80638	4.1418	5.15859	4.99236	6.74537	5.62886	5.73086	5.1004	7.1097	6.03977
-5.07987	4.04275	-1.7657	3.9101	0.746502	3.8035	-3.50724	3.06866	0.570804	1.73789
-6.64386	-6.64386	-6.64386	-6.64386	-6.64386	-6.64386	-6.64386	-6.64386	1.30789	-1.3097
-6.64386	-6.64386	2.85701	-0.55204	-6.64386	-6.64386	-0.764699	-3.15449	-1.99816	-0.932166
4.14307	3.06799	4.14349	3.07641	7.16215	3.50545	4.37298	4.26348	4.06122	3.76314
4.07107	3.71225	4.09282	3.37415	4.15869	2.47323	4.30517	0.851948	4.41118	1.88548
3.97269	3.69313	4.57074	3.93786	5.39538	5.51277	4.20779	5.66693	2.4831	5.06097
-1.72021	2.92565	-2.47158	3.68546	-2.12116	1.82409	0.956929	3.43161	2.57097	3.81961
6.11858	6.72469	6.39635	6.61723	6.35546	5.01482	5.28683	6.07502	6.99839	5.21126
-0.0506668	5.16232	1.51745	5.33767	0.841265	5.92168	3.73133	5.45509	0.970942	5.80699
1.60812	3.23437	2.26465	4.28709	2.59188	1.90625	3.30376	3.90276	5.46196	1.93952
0.255792	-6.64386	-2.43765	-6.64386	-0.453538	-6.64386	-1.28064	-6.64386	-0.134531	-6.64386
0.0744177	-6.64386	-3.3595	0.263965	-1.44528	0.79123	-1.58478	-6.64386	-0.553498	0.061902
6.93878	-2.56487	6.5505	-6.64386	5.0976	2.48664	2.58615	0.27445	9.34638	2.96103
0.0389334	-1.8598	-1.91744	-0.451976	-3.65435	-1.41034	-1.99044	0.563894	-4.53878	0.479688
4.75048	0.890555	4.16257	1.40507	4.58155	0.727664	5.48082	2.237	5.22844	1.22905
3.61953	4.93935	3.45052	4.76308	5.21339	5.97666	4.31869	5.06422	5.08446	3.70372
0.942581	1.41017	1.06766	1.90339	2.02431	2.46877	1.70936	2.21217	3.12902	3.29613
-6.64386	3.9924	-3.97329	4.31674	-6.64386	5.18121	-6.64386	5.75276	-3.46809	5.3964
-1.7295	-2.90375	-0.0663609	-6.64386	-3.61026	-6.64386	-2.02723	-6.64386	-0.0681672	1.44836
0.573442	2.18675	1.67316	3.37092	5.31502	-0.678197	3.46291	1.47562	3.86591	4.1631
-4.13842	-6.64386	-0.830698	-6.64386	-6.64386	-6.64386	-6.64386	-6.64386	-3.72474	-4.03106
7.65271	5.71134	8.47787	5.52318	7.87654	5.00764	7.38378	7.10903	8.43754	3.97583
-6.64386	-6.64386	-0.373353	-6.64386	-6.64386	-6.64386	0.0242133	0.9373	-0.825535	-3.18129
3.2501	3.72566	2.79276	4.08256	3.96299	2.63745	4.01223	3.7826	4.84543	3.42495
3.96867	2.68676	4.13232	2.15609	2.21356	1.10419	4.26056	3.06321	3.89262	1.34563
5.61099	3.58471	5.16006	3.19253	5.70788	5.39684	4.99704	4.3271	6.74494	4.90394
0.884045	-6.64386	2.40036	-3.03763	1.05616	-6.64386	1.35838	2.19146	1.96812	1.61772
-0.450171	-2.35182	-0.990899	-2.65238	-6.64386	-6.64386	-4.30946	-3.98642	-2.58234	-3.11819
6.26566	4.30344	7.02895	4.58732	5.99407	6.47342	4.48468	4.00197	4.97152	5.50283
-6.64386	0.977685	-6.64386	-1.38638	3.57501	11.2625	-6.64386	-6.64386	-3.73552	-1.93695
5.34584	4.03966	5.64333	4.61832	5.56803	5.73509	4.19878	4.30292	3.51422	5.56432
2.01433	3.45086	2.2378	3.30604	3.15674	-1.85015	3.40536	2.9033	1.22103	0.194588
5.62319	5.04117	6.42027	5.38409	6.78042	7.21105	5.29042	4.84864	5.8244	6.12986
6.20163	5.59907	6.14776	5.30276	6.64413	5.67979	5.90371	5.81251	5.66375	5.27791
-6.64386	-6.64386	-6.64386	-6.64386	-6.64386	-4.33427	0.46892	0.210942	0.560847	0.703995
3.7203	-6.64386	4.49331	-6.64386	-4.57004	-6.64386	3.17351	-6.64386	0.723324	-6.22529
-4.35343	-0.193066	-4.39226	0.18404	-5.5095	1.66371	-6.64386	2.48676	-2.9921	2.41281
3.16425	6.02219	2.61614	5.46718	1.77049	6.27577	2.92202	6.11144	-1.39676	5.36937
3.85607	5.37565	3.5455	6.67308	3.23025	5.46403	4.0028	5.34064	4.49446	6.28416
5.1998	5.07946	5.55804	4.33413	4.28655	5.3453	4.42361	4.22976	3.56401	3.15992
-3.83498	-3.1705	-0.821251	4.26095	-6.64386	-4.46776	1.89323	-0.24639	1.94987	0.278607
6.06233	7.57307	6.65567	8.08586	5.18672	0.159721	-6.64386	-6.64386	0.0230495	-2.46345
-6.64386	-6.64386	-1.40696	-2.16304	-6.64386	-4.05065	-0.0276764	-0.577448	-0.920451	1.38401
3.30129	0.370702	3.94709	0.958232	5.08362	3.32452	3.94855	1.42522	1.51188	3.67714
2.23097	-6.64386	2.93565	-6.64386	0.442539	-6.64386	-1.11696	-2.38844	-0.709083	-3.41136
-1.56488	-1.74049	0.620639	-0.123975	-2.3019	-6.64386	-6.64386	-3.74602	-0.800136	-2.4636
6.83435	3.02015	6.05459	3.8945	6.34128	3.84593	3.88067	2.47413	7.71644	6.51241
3.52087	1.7082	4.60979	0.207646	3.65141	4.83588	2.11236	-0.0852426	2.58731	1.34205
0.696812	1.52706	0.586478	1.55147	2.39577	-0.194249	2.72142	2.24393	1.96412	2.79316
2.14881	5.90111	-1.9104	5.95106	-3.91685	-0.46335	-6.64386	4.07982	-2.76652	5.90152
5.81594	4.82322	5.53465	4.48543	4.86027	5.01961	5.9997	4.51728	5.13353	4.09584
6.06889	6.26256	6.45597	6.72482	5.91629	6.0465	6.06406	5.78873	5.48222	6.7216
0.964324	-6.64386	0.529024	-6.64386	-0.672071	-6.64386	-0.279729	-2.43455	-0.727982	-3.83914
4.34331	3.34399	4.75274	3.68006	5.45049	2.5026	4.40418	0.598234	5.20091	1.88507
6.64654	2.90388	6.62751	1.10174	3.56746	0.868079	5.47078	1.89241	3.61771	0.98033
3.78919	5.82594	3.42923	5.72682	3.42769	6.75137	4.13533	6.06167	4.3196	5.0796
3.77667	1.96694	4.06624	2.7639	3.16885	1.62395	3.46955	1.27249	2.74486	2.00508
0.688968	-2.21803	-0.472109	-1.89068	-0.528996	-6.64386	-0.133654	0.528486	-0.24346	1.46927
-1.8882	2.68882	0.0219757	3.69803	4.71917	4.65851	2.51557	2.50601	2.37482	3.54708
5.51401	5.57682	5.67723	5.46841	6.54527	6.34279	6.89149	6.27373	8.05423	8.06946
6.16702	5.11152	5.97933	5.04534	6.61581	5.49872	5.52682	5.62848	4.59896	5.90809
3.10729	2.419	2.75014	2.37824	2.83787	2.29489	3.78419	2.42163	3.58745	1.95183
4.88478	6.58463	4.20505	6.40705	5.18375	7.85757	3.44132	6.58205	1.00553	4.19454
3.70031	5.7879	2.65554	5.42629	2.64673	4.78243	4.35509	5.49291	1.52628	2.88857
-6.64386	3.05753	-6.64386	1.45006	-0.424655	-2.70016	-0.0578706	-2.58214	-0.685113	-1.93326
5.41747	4.64305	5.97355	5.00287	5.48348	5.72873	5.11262	5.49828	6.43939	6.74103
3.43404	2.48537	2.83669	1.39316	5.25338	5.10361	2.56202	3.01313	6.25677	4.94148
3.08072	3.43027	1.84718	2.53273	4.84243	3.3427	2.51225	2.72292	1.62666	1.71609
3.87638	3.38336	4.22428	4.24947	3.60203	4.5723	4.30545	5.02323	3.71528	4.94493
3.88153	0.973402	3.77225	1.7179	4.00336	5.02681	3.8682	2.25464	4.22001	5.77092
3.99579	2.35477	4.60031	4.68636	4.52682	3.29528	3.87389	0.24671	4.57433	-0.650972
7.33241	8.05389	6.9897	7.70295	6.25846	8.41624	7.06127	8.43456	6.1648	6.77299
6.47724	2.69108	8.16707	5.08802	6.0684	-1.02012	5.60367	3.41726	5.57582	0.230385
3.80438	4.30359	3.62618	3.61779	6.05749	5.10929	4.12813	3.97716	4.02755	2.93664
4.58194	7.66118	4.38057	7.10329	7.10277	5.85793	6.0532	6.88705	6.09366	6.96825
1.72088	6.09501	2.01474	4.86831	5.59236	5.33182	4.5374	3.58742	4.06062	1.96347
4.38327	8.09188	5.89247	7.39495	4.66572	4.10107	-1.77654	0.0202412	4.5027	4.90817
1.95311	2.46011	2.21293	1.84845	2.02027	-0.959483	2.47752	-2.18064	2.59195	-1.84256
4.31466	4.48143	4.16843	4.59838	5.1461	5.29697	4.70526	4.84026	5.20005	5.78662
5.14048	5.41715	5.33935	5.80074	6.83079	5.48071	6.31266	5.4847	7.04166	6.92243
5.14048	5.64772	5.33935	5.99612	6.83079	5.86584	6.31266	5.63172	7.04166	7.22208
4.51471	0.952782	4.65763	2.06589	5.28183	2.63583	4.37881	2.40265	4.00211	1.67259
4.51471	-0.152486	4.65763	0.917691	5.28183	0.809228	4.37881	2.17919	4.00211	1.1395
5.03585	2.92252	4.45123	2.71019	2.82609	2.46757	4.18437	4.41925	1.09078	1.67469
2.50481	2.62393	2.7059	3.91782	5.1054	3.65762	3.91895	4.46473	4.77015	5.22425
3.03253	1.57688	3.45135	2.22576	3.17662	-0.410068	2.9187	1.74498	2.77296	-1.78894
4.98948	4.82193	4.88784	3.81786	2.83875	1.34282	1.99286	2.31975	3.12513	0.924135
-4.4509	-6.64386	-3.93282	-6.64386	-1.38673	-6.64386	-1.09663	-6.64386	0.24704	-3.02169
-5.20727	0.868187	-4.20471	1.35937	-4.17791	1.90077	0.329794	2.12266	-3.35834	1.64998
2.52633	6.16649	3.40907	6.19248	4.1763	7.0995	0.860324	1.03274	4.34265	3.70359
5.49632	5.83404	5.62659	5.56697	5.7841	5.83314	5.67921	5.50654	6.85879	5.7595
3.95955	-6.64386	4.08831	-6.64386	5.79286	-6.64386	3.24906	-6.64386	5.30737	-6.64386
2.02069	6.27084	4.55647	5.45967	5.67703	6.07174	3.25991	5.23725	4.89253	3.61727
-0.995095	1.04548	3.23416	2.6085	2.16203	-1.20744	-1.63063	-1.64047	4.54109	1.2524
1.97009	-0.152729	3.42427	-0.637329	1.45496	-4.63961	3.32141	1.40026	4.02566	0.148768
5.34864	7.50702	5.76466	7.93587	5.95411	8.10437	7.37497	8.10034	7.94976	8.17082
4.6614	2.00206	4.31882	2.10361	4.4929	1.4812	4.28018	2.40069	4.40043	1.81851
-1.21211	-0.459776	0.992153	0.639196	7.47625	-3.77637	5.2173	0.188092	6.98005	2.23059
4.19151	-3.26783	5.13076	-0.393526	5.87223	-6.64386	5.72291	-0.291949	7.05433	1.34604
3.46887	5.69918	3.29238	4.80002	4.71931	6.03194	3.29552	4.75278	3.96455	3.91569
1.36837	1.4619	1.50003	1.51688	2.21545	-6.64386	1.69237	2.12998	2.65808	-6.64386
1.44053	3.13646	2.6216	3.17014	2.57535	1.52015	2.74626	3.44476	3.04594	3.39207
5.07192	4.02475	6.16972	4.30059	4.14893	5.45872	4.29601	4.39595	4.29198	5.79621
7.95148	8.00934	8.7446	7.82341	5.66492	-6.64386	2.38023	-0.374344	4.58905	3.77931
3.56823	1.05572	3.91686	0.642105	2.4314	1.69107	2.83192	2.55422	3.79356	3.60141
0.961773	1.94029	1.15748	1.55119	1.16575	5.70677	2.63511	3.26464	1.10579	5.93044
3.6763	-1.32454	4.45163	1.28034	4.87254	-2.66032	2.98058	1.28197	5.80355	0.135876
1.77114	-1.81698	4.25503	3.68983	-0.459427	-6.64386	3.36356	-1.70004	1.70905	-6.64386
0.396611	3.73551	1.59574	3.27483	1.31722	2.65236	0.771496	3.35786	1.36483	2.54565
-6.64386	1.17448	-6.64386	1.65671	-6.64386	-2.65011	5.02785	2.87367	4.06512	1.45189
2.7571	1.31126	2.62856	2.83157	2.22163	3.16324	2.31121	2.78156	3.61519	3.1834
5.52048	5.31419	5.39967	4.79114	5.8186	5.00215	5.89347	5.25718	5.2523	4.48557
5.61228	0.925466	5.52369	2.23722	5.38841	2.05807	6.20535	4.72656	5.67719	5.21251
1.58512	-2.82005	0.399728	-3.67846	1.46783	-6.64386	0.244261	-1.56022	1.81985	-3.381
-0.307235	-0.634404	-6.64386	-1.14439	-6.64386	-1.56172	-6.64386	0.809406	-6.64386	-2.22069
-6.64386	-6.64386	-6.64386	-6.64386	-6.64386	-6.64386	-4.23498	-6.64386	-4.37079	-6.64386
7.32359	7.45415	6.67041	6.47493	7.1615	7.7925	2.53321	2.13203	6.32205	6.63239
-1.65999	1.00408	-0.791086	1.16462	-1.2323	4.89551	0.515316	0.808399	-2.94524	3.52261
4.50044	6.33491	3.56173	4.51693	-6.64386	-6.64386	1.10426	-6.64386	-3.13859	-6.64386
3.19185	-4.28599	5.74847	-2.14354	0.754252	-6.64386	5.01255	1.30187	4.13151	2.20249
5.35372	6.44908	3.79609	5.78072	1.59852	5.83053	3.25811	5.8993	0.651285	5.43461
1.38173	5.18609	3.0182	5.11067	3.25165	5.21921	3.15055	5.78414	3.17728	5.89587
-4.8718	-6.64386	-6.64386	-6.64386	-2.72662	-6.64386	-1.06399	-1.39245	-1.07067	-0.295139
2.56283	-2.55545	2.47387	-0.307123	1.34818	-1.94266	1.77441	1.48339	2.32065	1.90585
2.07451	4.06185	4.35578	4.01063	0.590197	4.5197	1.19129	4.50558	-1.19909	4.452
2.27853	3.9153	2.20407	4.0077	2.93184	5.78082	0.85798	4.10234	1.47815	4.18726
3.41788	-4.28599	5.9803	-2.14354	0.576334	-6.64386	5.25362	1.30187	3.99063	2.20249
5.20536	6.44908	4.39612	5.78072	3.08335	5.83053	3.68459	5.8993	1.91564	5.43461
4.45779	5.40621	4.72041	4.90927	3.61658	7.28264	4.26871	3.18462	4.33425	5.80295
1.10913	5.18609	0.898818	5.11067	1.29656	5.21921	2.49735	5.78414	1.6167	5.89587
3.74417	4.68561	3.75763	4.71848	4.55987	5.73894	4.62849	5.60112	4.98089	5.74429
-6.64386	-6.64386	-6.64386	-6.64386	-6.64386	-6.64386	-1.99305	-1.39245	-2.23462	-0.295139
1.94538	-2.55545	1.67064	-0.307123	0.211622	-1.94266	1.96676	1.48339	1.97154	1.90585
0.558317	4.06185	2.56382	4.01063	-1.68118	4.5197	0.944895	4.50558	-1.70688	4.452
0.792815	3.9153	1.96429	4.0077	1.97195	5.78082	0.720364	4.10234	1.26973	4.18726
5.36897	5.10135	5.11338	5.26717	7.57541	5.50622	6.00011	5.18486	7.70558	5.34098
4.14649	3.59684	4.14669	3.77157	5.27246	5.79307	4.19058	4.27724	6.04767	6.3142
1.28972	-0.353445	1.02613	-0.0454642	-0.0942532	-1.70692	1.35445	0.16041	0.658578	-0.291567
3.30178	2.35155	3.60893	2.56235	4.11104	3.31342	2.88312	2.37586	3.07945	2.48621
1.33454	-1.10549	4.27176	0.634473	-6.64386	-6.64386	-0.0969108	-0.257452	1.87816	-0.0551715
-6.64386	-4.67135	-6.64386	1.11524	-1.36782	-6.64386	1.4976	-0.605135	-1.19695	-3.03355
-6.64386	-1.0573	-6.64386	3.57353	-6.64386	-2.7264	-1.05172	1.22728	-3.91936	2.47407
-2.68318	-0.548455	0.142657	-0.453812	-2.75642	-6.64386	-6.64386	2.00555	-6.64386	-0.867107
5.4155	-2.02945	5.36991	-0.320619	4.56834	-2.1328	4.51365	3.41502	5.37525	-2.54996
1.95078	4.99767	2.38095	4.38269	-1.52676	3.19277	2.42278	3.40168	1.09292	4.01261
4.08471	4.00997	4.21788	4.42778	5.24502	3.8648	3.81032	3.39279	5.41717	3.65832
-1.48099	0.378522	2.43488	1.81203	-4.40296	2.97888	1.16046	5.12267	-1.07018	5.26098
3.01127	2.15246	2.67311	2.0419	2.46708	4.4493	2.39828	2.91261	3.17481	3.37978
2.66151	-3.70659	1.643	-0.296058	3.89441	-6.64386	0.798348	2.3547	0.877323	2.44255
6.79217	7.33456	6.97373	7.56614	6.69577	4.95536	3.32359	3.24172	5.42207	6.44592
-6.64386	-1.0563	-3.46822	-1.21286	-6.64386	-6.64386	-2.76345	-0.828204	-1.86694	-3.30573
-1.12039	-0.0531494	0.761696	-0.972184	-1.84631	-6.64386	-6.64386	-6.64386	-4.10982	0.040438
-3.32466	3.43494	-3.00597	2.895	-1.13013	-2.84403	-0.266326	3.21691	0.596544	1.56123
-6.64386	-6.64386	-6.64386	-6.64386	-6.64386	-6.64386	-6.64386	-3.66584	-4.10425	-2.03107
1.71858	3.28787	1.37026	3.4806	1.51681	4.00492	2.45003	3.86683	1.07744	4.58738
-1.65323	2.78156	0.0169755	2.40199	3.00191	0.802949	3.66671	-0.0815787	1.96195	4.25148
-1.65323	-3.47934	0.0169755	-0.290861	3.00191	-0.583411	3.66671	-4.41012	1.96195	4.34045
0.0700884	0.255624	1.42657	2.042	-6.64386	-1.56386	-1.11817	-1.68673	-0.0706241	0.48395
6.84823	8.5456	6.55521	9.00089	-0.999864	7.23707	7.06613	6.12521	1.74649	7.64313
-1.0852	-1.41264	3.24965	4.82304	-6.64386	-6.64386	-6.64386	1.53387	-0.915125	5.50878
2.90007	-1.74524	2.85398	1.8738	2.02185	-6.64386	1.27457	-0.519565	2.08306	1.31261
-2.43312	-0.074356	-2.88367	-0.697851	-1.83593	-0.612651	-2.71556	-6.64386	-2.278	-3.63948
3.66507	-0.50327	4.03347	0.708246	6.99572	-2.98717	5.21999	3.01067	6.39463	0.834246
3.57437	2.63803	4.15825	3.23146	4.64723	3.77908	3.95416	3.50083	4.51048	3.78999
4.30063	6.44755	3.84586	5.4918	1.97476	0.365381	3.69798	5.30372	3.82324	3.10993
-6.64386	3.63876	-6.64386	4.16609	-6.64386	-0.874719	-6.64386	-0.46307	-6.64386	3.2646
4.34989	3.78731	3.41474	3.42422	5.6324	1.54962	4.69354	3.55154	5.08697	2.8011
4.76136	4.61331	5.14813	4.5332	6.12033	4.75381	4.82948	4.49924	5.65085	4.84263
7.74167	-1.02522	6.52066	1.34578	4.42688	-0.164613	6.41881	2.61154	4.42996	2.17742
1.74503	-6.64386	2.40642	-6.64386	1.41627	-6.64386	2.09675	-6.64386	2.42817	-3.63249
5.81068	-1.86709	5.80503	2.05884	6.65313	-6.64386	5.53878	1.99046	5.37615	1.5337
1.26732	6.71865	0.253931	6.71777	-4.21063	7.31914	-1.86416	7.09293	-6.64386	6.84975
5.04182	3.94496	4.5667	3.46191	7.01497	5.3245	5.40251	2.66324	2.42061	2.7826
4.70876	4.46477	4.48092	4.63596	5.56817	6.54109	4.94332	4.52247	3.54487	4.45616
6.74681	2.98247	6.72748	3.49714	8.3074	4.89654	6.13764	3.19904	7.86095	4.74761
6.91114	6.20304	7.71105	6.54798	11.2982	7.8736	10.1293	7.34234	6.34283	8.44506
4.11182	5.32334	3.10241	4.40754	2.63532	4.93921	3.72787	5.46977	1.97668	5.67844
7.86167	7.3892	7.85495	6.61536	6.98491	6.28377	8.64374	7.30651	6.67298	5.63036
1.78945	3.32548	1.34431	2.32335	-2.5719	1.88954	2.37371	3.80706	-2.81916	2.4723
3.65567	4.5208	3.55462	4.57579	3.32574	5.29968	4.49974	4.79185	4.36711	5.20134
0.865106	0.317229	3.16844	0.120252	-0.699705	-0.820734	3.8517	1.97246	4.38402	2.98702
2.68511	2.65271	3.26217	3.06384	3.81895	3.31662	3.6591	3.58217	4.20159	3.17345
2.23133	3.96765	2.66554	3.80858	1.03069	2.43375	3.38401	3.63939	3.79633	1.15623
-6.64386	-6.64386	-6.64386	-6.64386	-6.64386	-6.64386	-0.673095	2.26231	0.213117	2.67974
7.25228	5.13045	7.53544	5.38581	7.98555	3.03423	7.14881	3.34666	9.01138	1.95101
-3.37457	1.53651	2.99678	4.59708	-6.64386	-6.64386	-6.64386	-6.64386	-3.42252	-1.80996
4.00119	3.6221	4.7347	3.71313	6.10314	4.36059	4.89083	2.60478	6.64973	4.95561
8.69591	-6.64386	9.03467	-6.64386	7.98709	-6.64386	6.66832	-6.64386	10.3721	-1.69596
8.69591	-6.64386	9.03467	-6.64386	7.98709	-6.64386	6.66832	-6.64386	10.3721	-2.87242
-6.64386	-6.64386	-6.64386	-3.27646	-6.64386	-4.55209	-6.64386	-3.22118	-1.15491	0.503637
-6.64386	-6.64386	-6.64386	-4.02851	-6.64386	-4.55209	-6.64386	-3.22118	-1.15491	-0.29871
3.21203	5.03296	2.42456	4.47572	4.9367	4.40564	2.91502	5.42602	4.1959	4.49293
1.61923	2.84245	1.50048	3.96823	0.787534	5.12999	3.74722	2.07648	2.45688	1.64137
-4.09922	2.5446	1.61343	1.49157	-6.64386	-6.64386	-6.64386	-6.64386	-0.371001	-6.64386
1.59387	6.20744	1.403	4.88194	-0.905059	6.76447	0.0588595	5.33479	-0.0638419	4.60059
5.43582	4.14612	6.15004	3.62343	3.39982	2.24204	2.41538	2.97554	1.88354	2.99812
4.35881	4.07327	4.43754	4.22201	4.18047	4.13769	4.42675	5.04117	3.56419	4.47792
4.14477	1.39182	4.53809	1.77997	5.96432	3.51626	4.69783	4.09109	3.78794	2.86219
5.53161	6.61205	5.404	6.38442	6.3185	6.68452	6.87001	7.98839	5.89937	5.88812
2.65878	1.87253	1.06028	1.59286	-1.35559	-0.8925	2.35662	2.43655	3.69076	2.25112
7.17451	5.05757	6.74139	4.83475	5.90142	1.95789	6.31647	4.18319	6.69376	3.6427
3.22688	3.32645	2.93231	3.22727	3.52495	2.91922	2.9296	3.66487	3.24859	1.27317
4.78311	2.24974	4.98453	2.67044	5.18128	2.04318	4.43744	1.63529	4.49975	1.27724
-6.64386	-1.27848	-2.49554	2.39611	-2.3157	-0.415236	-6.64386	-2.16289	-3.50611	-1.39319
5.08017	4.57932	5.04856	4.6262	6.93667	7.23355	5.46764	5.09489	7.04249	7.54521
6.40835	-6.64386	7.45354	-3.75621	7.84487	-6.64386	5.57472	-6.64386	5.7554	-2.95606
-3.97429	-3.36158	-1.31471	-3.83929	-6.64386	-6.64386	0.0738627	-6.64386	2.26659	1.60381
-3.77622	7.9232	-1.16013	8.89055	-3.46147	4.48823	-6.64386	9.04204	-6.64386	-4.6144
3.20738	-1.68331	2.74014	-1.0206	2.34463	-3.21271	3.71445	2.0606	2.245	0.884099
1.65098	0.0570024	1.20331	0.719877	-6.64386	2.65739	1.75285	-0.277976	-2.65823	3.44237
4.60056	3.1374	4.57646	4.04654	6.67925	5.80031	4.55405	4.63231	5.45513	4.42681
-0.0839897	-0.577857	1.40871	1.57976	4.54137	3.61962	0.863853	-0.485444	2.09916	1.85846
2.11645	-0.939186	2.39495	-1.15002	2.21754	1.84427	3.97774	3.08381	3.91483	3.99532
-3.73107	0.363724	-2.08771	1.46845	1.05057	4.59479	-0.984659	1.73941	1.45493	2.98176
0.0272362	3.38141	2.0137	3.81216	2.01714	3.6956	-2.04308	4.00913	3.28316	5.64911
1.45473	1.81894	1.17576	1.35574	-0.25387	4.73483	3.18775	3.8005	3.30378	5.10294
-6.64386	-6.64386	-6.64386	-6.64386	-6.64386	-6.64386	-6.64386	-6.64386	-3.2507	-6.64386
4.57297	2.38557	4.86084	2.76613	5.49656	4.28786	5.20305	3.53173	5.39869	3.96377
7.28125	8.28517	7.31375	7.87158	6.47901	6.63306	7.07241	7.66062	6.66042	6.67595
-2.80279	-1.90519	-1.39722	-3.71178	-6.64386	-1.76936	2.15755	0.00640288	1.70233	1.15057
7.08957	6.83023	6.96053	6.4019	8.63504	5.29101	7.32428	6.65639	5.69549	4.63427
3.1466	3.29425	3.61577	3.19749	3.03088	2.57795	3.84355	4.41462	1.53708	2.62523
3.24122	-2.44955	3.36686	-3.13345	2.76743	-3.64366	1.04237	-1.49883	3.96015	-1.87752
3.93952	1.70696	4.62012	3.41369	4.30848	0.903108	5.46515	3.20043	4.7164	3.31293
2.67461	1.93879	2.35744	2.27958	2.77345	3.88174	1.20813	2.19934	1.4471	2.90166
5.15003	5.91019	4.37827	5.05043	3.66233	5.21256	4.15283	4.93279	4.26994	4.67023
-0.235414	0.877297	-5.77079e-06	0.55335	5.9816	0.218475	5.81295	5.47302	5.20088	5.42293
-6.64386	-3.20154	-6.64386	2.24308	-6.64386	-6.64386	0.0163394	-0.103999	-4.41821	-2.21231
6.21561	-6.64386	5.91277	-6.64386	6.30751	0.830449	6.72788	-6.64386	7.03003	-6.64386
2.3694	2.47514	2.58042	3.92	3.48859	3.22466	3.93113	4.66792	4.80768	4.51001
8.653	4.00001	7.33412	2.29573	0.273339	-4.06434	4.29912	0.502024	3.83581	4.50019
7.42368	7.30796	8.6628	8.20505	8.69079	8.94102	7.86445	6.87531	7.34245	6.82849
3.69133	2.52939	3.81136	2.23569	5.90196	2.69569	3.73421	2.58301	3.73144	2.08568
-6.64386	1.23275	-1.14958	0.385611	0.883773	1.15957	-0.381508	1.91969	-0.797338	0.238341
4.09733	6.07986	3.45385	5.86788	4.27	6.0931	4.25549	5.0063	1.37903	4.96227
-2.58266	2.09704	-3.34871	2.77518	-6.64386	-0.72797	2.36272	2.42536	0.0553123	2.6128
-0.809924	3.59806	3.17218	4.50171	-6.64386	-0.588079	2.72448	4.50592	1.67245	2.19884
0.0901258	5.04146	1.18619	5.4884	3.81926	5.50553	3.98959	5.03396	5.42326	5.9358
5.48536	5.0735	5.71505	5.76064	6.95878	4.44136	6.74701	5.33511	7.40063	6.61677
-6.64386	-2.64723	-6.64386	-4.07203	-6.64386	-0.874994	0.941243	-2.09404	-0.829206	-1.53304
4.43889	-6.64386	2.21626	-0.811278	1.63541	-6.64386	2.31054	-1.94484	-0.331184	-1.48288
3.09077	2.69387	3.5673	1.60984	4.06241	2.62412	3.58134	1.89388	3.35724	3.32259
4.67584	-6.64386	2.94021	-0.811278	1.7719	-6.64386	3.07131	-1.94484	-0.352568	-1.48288
-6.64386	-6.64386	-6.64386	-6.64386	-6.64386	-6.64386	-6.64386	-6.64386	-6.64386	-6.64386
0.862312	-0.40505	0.719048	-0.228452	1.57389	1.29217	2.6984	0.323056	2.54839	-0.82106
1.98388	-1.17039	1.94023	-0.887596	2.03346	4.27398	4.06306	0.329843	3.50961	4.0496
6.3529	6.65104	6.05381	5.72452	5.03342	6.05173	6.47811	6.96767	5.21054	5.91332
-6.64386	-6.64386	-6.64386	-6.64386	-6.64386	-6.64386	-6.64386	1.00353	-4.1287	1.54799
4.70173	7.65932	3.99687	7.3383	3.47317	6.10935	4.34821	6.83518	4.76683	6.75929
-1.94527	-1.06126	-1.67832	-2.54569	-2.60248	1.15043	0.125339	0.213681	-1.96025	0.0336253
4.35107	2.96572	5.24347	3.50039	5.93531	4.83769	5.56108	4.95434	6.13424	5.59226
2.80388	3.53279	3.56404	3.89634	4.5971	4.09897	3.83021	3.74166	5.25388	4.36675
10.7001	7.07593	9.94121	6.88423	9.58946	6.78081	12.2169	9.06305	10.9209	8.2106
5.56121	0.174955	6.41883	1.18314	4.66341	1.40645	3.27941	0.0177894	5.04655	1.99211
4.18849	4.85802	3.15964	4.29422	5.0053	3.24927	3.85053	4.72125	3.75562	4.22883
7.0554	-0.120911	5.34836	-0.0782255	5.52539	-1.05369	5.76943	5.60339	2.75112	4.42243
-0.792367	2.9742	0.88133	5.73464	1.05759	1.4917	-1.35852	-0.269451	0.763796	2.88933
2.2392	4.85802	2.86604	4.29422	3.99219	3.24927	2.6087	4.72125	2.37278	4.22883
4.70447	4.07011	4.34567	4.02101	5.43272	5.08498	4.75519	4.21397	5.01391	4.38362
-1.83371	-0.836169	-0.4775	-1.62304	-4.49968	-4.04955	-0.661946	0.259462	-1.39249	0.569963
3.70941	3.89929	3.67727	3.8538	4.86072	5.18321	3.46823	3.61325	3.92642	3.18801
-4.34426	-0.0766515	-3.2677	-1.70645	-0.23473	1.50321	-6.64386	-5.24995	-1.828	-2.57263
-1.69084	3.40959	-1.72337	3.90578	-0.778239	4.61492	-6.64386	3.30707	-6.64386	0.678684
-6.64386	-6.64386	-6.64386	-6.64386	-2.81498	-4.81105	-6.64386	-6.64386	-6.64386	-6.64386
1.31137	2.15202	2.37488	0.249764	3.60117	1.2261	3.47774	4.15992	2.55244	1.32764
1.92682	1.14476	5.23396	5.30761	-0.0512257	2.78852	4.81161	3.71358	5.92243	4.11733
2.22676	3.80492	2.34301	3.40147	3.93846	4.1639	0.512217	3.7203	2.52519	2.71379
1.36151	3.51429	1.85844	1.27625	2.04374	0.901545	0.942588	-2.64832	2.69111	-1.42266
6.66951	6.62564	6.91675	6.08508	4.58314	5.75627	4.54175	5.73701	4.53907	6.11537
-6.64386	2.27017	-4.50924	4.23151	-0.611985	-2.20126	-4.69978	-1.34355	-2.70188	-1.11546
5.82559	5.05666	6.0653	4.86468	5.53405	4.31025	5.70515	5.32671	6.24993	3.83822
4.06795	3.67289	4.06425	3.18882	5.32596	5.76092	3.70581	4.18618	4.78484	5.85169
4.62203	4.4824	4.75315	4.50474	7.08429	4.86325	5.11812	4.68398	6.52098	5.20363
2.14071	4.73446	2.3618	5.04372	1.68767	0.330869	2.77055	1.09324	3.6016	5.13808
-2.31095	-5.47303	1.34826	-1.06085	0.109267	-6.64386	1.55681	1.07291	1.33441	-1.99751
-2.31095	-3.76262	1.34826	-1.42864	0.109267	-6.64386	1.55681	1.12173	1.33441	-3.00596
5.9614	3.08502	5.74095	3.39263	4.81867	2.51934	5.64549	4.2832	3.61571	2.61292
-6.64386	0.59599	-6.64386	0.104541	-4.12137	2.10161	-1.06236	-6.64386	-1.6107	2.59993
6.30201	7.09111	5.84426	6.61496	6.11758	5.86282	6.20717	7.62634	5.54005	5.9817
3.75975	2.65463	4.75537	3.26114	4.10064	3.07395	5.10028	3.46232	5.20467	2.44743
2.24373	2.5406	2.79054	3.11179	2.98188	3.02785	3.65333	3.32535	3.68493	1.38988
4.68001	7.0956	5.54382	7.66043	6.09435	4.98018	5.1813	6.31633	4.80258	5.19344
-0.493668	-1.27918	1.4036	-1.26818	-6.64386	-0.276861	-2.50426	-2.7902	-4.17181	1.4862
2.5934	4.68311	3.02464	4.83831	3.59705	5.00958	3.93184	5.13256	6.015	5.91937
-1.69554	3.80746	-2.71294	3.91544	-6.64386	5.47355	-1.29828	4.7568	-1.86694	5.31685
6.10615	2.81519	6.21603	3.28174	4.49484	1.41847	6.67008	5.8637	5.07042	-0.807831
0.606874	-2.12869	3.10517	1.91416	-3.58293	-6.64386	-2.40762	0.264553	4.49077	4.67217
0.905975	-1.7573	3.10306	-2.48244	-6.64386	-6.64386	0.795849	0.272917	3.69413	-0.385905
0.779727	2.90051	0.989167	1.95996	0.255116	0.525191	1.64868	1.87728	1.76697	1.41718
5.8604	4.49212	4.38535	3.68565	2.21478	3.38133	4.93476	5.71072	1.43974	2.17685
3.02155	-6.64386	1.91765	-4.75302	1.60866	-3.91243	2.62075	-4.2492	3.05909	-4.88935
7.00311	4.99306	6.82602	4.54784	7.415	5.04553	4.07203	4.04996	7.96872	5.50613
4.28246	0.388551	4.58287	1.14568	3.02469	-0.723932	3.06899	0.0269445	3.02751	-2.0951
2.63738	-1.46613	0.784706	-0.384111	3.16094	0.703901	2.35543	5.05873	-0.00622566	2.95611
0.484032	0.216979	2.699	1.91845	0.609044	3.4759	0.927071	3.96027	4.13789	5.18331
2.08608	2.23508	2.32584	2.71892	2.33794	3.40006	3.04132	1.94576	2.49802	3.1767
6.29711	6.24448	5.87562	5.7859	7.27013	5.73013	5.61194	6.15713	5.37475	5.43961
-2.3537	5.32622	-1.58925	5.48599	-2.70323	6.47249	1.63792	5.88539	4.02866	4.71851
7.68623	8.87475	8.4509	8.56416	7.23122	8.16416	4.03374	4.84054	6.86082	10.1653
0.621014	8.02371	1.0886	7.40934	-0.231054	9.02185	-6.64386	7.42625	-3.23232	5.62249
3.83221	1.49267	3.44114	-0.0667764	2.31094	2.67748	2.76317	3.0454	1.28419	2.36616
2.87797	0.165325	3.19518	1.15616	4.00324	-0.376313	3.49969	1.94318	5.46399	2.25496
-6.64386	-2.87135	-2.26784	-1.12951	-6.64386	-2.12848	0.128982	0.802752	-2.76345	-2.35057
4.2658	5.19986	4.32151	5.3434	3.724	6.31377	3.65133	4.78334	3.22683	4.9671
6.41003	8.49919	7.85135	8.14242	6.08851	10.4846	7.27397	8.6783	4.84621	8.84893
-6.64386	0.80055	-4.76035	0.401867	-6.64386	-6.64386	-6.64386	-0.0517655	-4.31516	-6.64386
0.470096	3.93402	3.16896	4.96968	-0.980808	0.17912	2.82397	3.45883	5.07737	5.48945
-6.64386	-6.64386	-5.66222	-6.64386	-6.64386	-2.50861	-6.64386	-6.64386	-5.8184	-4.20503
-6.64386	-6.64386	-5.66222	-6.64386	-6.64386	-6.64386	-6.64386	-0.374701	-5.8184	-6.64386
6.92261	6.68677	7.33178	5.95822	7.38897	7.33	6.73621	5.27785	7.57823	5.87043
2.61743	-2.09625	5.45016	2.38394	-2.14141	-6.64386	5.64081	-0.0947585	4.3262	-0.732397
-6.64386	-2.87927	-3.26412	0.962627	-6.64386	-6.64386	-1.63479	0.694743	-1.43054	-0.475339
-0.932929	0.299753	0.668649	0.0901123	-0.766622	2.68747	1.32223	-0.51823	1.42836	0.366467
4.16291	3.50059	4.63725	3.87975	5.00575	4.68686	4.90083	3.84329	6.72646	4.89072
6.69576	8.11463	7.13762	8.32537	7.76664	10.0166	8.20009	9.12615	8.79281	10.558
3.77977	4.37142	4.78509	5.75002	4.51584	4.31745	4.46098	5.58509	3.61695	3.28061
5.57872	6.29868	7.04693	6.47305	7.40172	7.37727	2.62532	5.9035	6.01324	5.27734
2.65463	6.96257	4.03535	8.42871	5.41316	7.16901	3.82682	5.98468	3.40665	5.70703
1.91002	6.55986	3.17	6.55347	2.82485	5.62818	5.48887	8.02361	4.13961	7.51893
4.70238	3.80586	5.13738	4.02266	5.81644	3.97873	4.77785	3.85621	6.15547	4.01436
5.45478	7.72706	5.2803	7.56477	5.07735	5.95289	5.60485	7.81154	6.02652	5.31423
0.810534	2.5146	2.47228	2.69305	-6.64386	5.46303	1.90782	4.20018	1.63879	5.88067
3.99399	5.78708	3.37712	5.70607	5.25948	6.21108	4.85854	5.15046	5.78175	4.01394
2.64812	5.07991	3.11299	5.52376	4.18865	7.235	4.26592	6.87325	6.34147	7.87997
2.85834	2.14166	3.13839	2.31497	3.95249	3.22295	3.67599	3.40444	4.96699	3.92078
2.80246	2.88105	3.03263	2.95957	3.94323	3.57649	3.13157	2.5701	4.06091	3.94236
0.827912	0.963404	0.190552	1.26669	0.588016	-0.594445	2.7243	2.0246	3.12949	-0.303317
4.20999	0.0129462	4.35001	-0.527905	3.85115	0.66575	4.44204	2.60743	3.37747	1.4778
4.54797	5.56228	5.54778	5.10134	4.98858	6.04089	4.04295	4.76686	4.57041	6.43554
0.217274	5.46958	3.37618	4.83204	2.98267	6.29461	5.20979	3.84197	5.59111	5.81115
5.45214	0.984924	5.43621	-0.368629	4.8439	1.22891	3.28593	0.791419	3.33896	0.717811
2.57406	0.0807791	2.54051	-1.4872	3.56242	1.11454	2.44983	-2.3097	3.16701	0.672218
5.99353	3.90836	5.4982	3.65996	5.85462	3.00152	5.85837	0.125437	5.24367	2.58855
3.3518	1.20902	5.43143	1.01198	-0.0119545	-4.0499	4.49468	3.46399	3.74891	3.02131
5.90842	3.75662	6.52155	4.48693	2.70463	3.79493	6.54465	5.01338	6.46732	5.07101
-6.64386	-6.64386	-6.64386	-4.44583	-6.64386	-2.49564	3.16797	-0.506551	0.612963	-0.225084
3.91977	4.37029	4.40015	2.48865	5.45	-2.25236	5.04762	2.77697	5.21704	2.4229
4.49927	7.08046	3.87538	6.02428	-2.05807	6.39341	2.12682	6.28634	1.1414	3.51793
3.90068	0.319277	4.4523	-2.08469	4.78089	2.18444	4.85303	-0.226758	4.64209	-0.942096
4.72826	5.88364	4.15017	5.42934	5.12593	5.89226	5.90544	6.52045	6.91582	7.07481
3.62698	5.4658	3.495	5.62034	5.9133	6.26832	4.85488	5.71706	6.89188	6.87491
6.18862	8.7324	5.93062	7.62906	5.20879	0.71061	5.90087	6.62139	5.96689	0.689979
-6.64386	-2.73586	-6.64386	-4.75407	-1.91351	-0.670876	-1.42759	3.4974	0.655259	1.46759
3.25113	-0.2179	3.72241	-3.29686	-6.64386	3.10657	-3.56939	-4.41877	-0.599703	0.90081
2.36324	3.67729	4.99129	3.98604	3.36064	4.13852	7.11446	4.88981	2.74563	3.57892
2.36324	-6.64386	4.99129	-0.667669	3.36064	-3.38583	7.11446	3.15177	2.74563	6.34923
3.84112	4.04695	4.36305	4.54594	5.37512	5.06943	4.74882	4.95796	6.38502	5.78774
-2.3173	1.33155	-3.32238	-0.633629	-6.64386	-0.920614	-6.64386	-6.64386	-1.09609	-0.292814
4.18347	3.48536	4.53218	3.13503	4.32231	3.23277	3.94336	3.2003	2.92687	2.81852
4.64092	4.91969	4.57072	5.05039	5.93165	5.0796	4.03752	4.59789	3.34246	4.10155
-6.64386	-4.91293	-1.53779	-1.74431	-6.64386	2.12748	2.31903	3.52648	2.1578	4.00234
2.0446	1.10473	1.65645	0.562244	0.256819	1.91679	1.89522	-6.64386	1.56559	-1.88788
2.94677	2.7294	2.371	2.17212	5.23043	1.61191	3.94741	3.64304	2.61568	3.26506
7.65938	-0.7559	7.85689	2.46652	-1.0397	-3.41261	-6.64386	-3.24032	-4.51626	-2.2237
5.41763	1.18121	5.00919	0.623462	5.22386	3.15849	5.2275	2.29299	6.40352	2.47033
4.06497	-6.64386	3.23271	-6.64386	2.62169	2.13594	4.64272	-2.34884	3.66684	-0.630311
5.55325	5.11714	5.15306	4.70701	5.26123	4.28959	4.69223	4.25883	4.25049	3.70344
-6.64386	-2.549	-6.64386	-1.57721	-3.53558	-3.41083	-6.64386	-6.64386	-2.90521	-2.00046
-6.64386	-6.64386	-6.64386	-4.01947	-3.53558	-4.68105	-6.64386	-6.64386	-2.90521	-4.29446
4.16837	0.997813	5.18924	-0.278743	2.84044	0.0346806	4.01909	-2.75563	3.59761	0.904389
2.4938	0.0553137	3.17319	1.68456	-1.94339	0.671916	4.3109	3.52962	5.31382	3.23941
3.3657	1.07844	4.07078	4.64658	4.76968	4.68278	3.38451	-0.747642	3.64863	0.490457
-6.64386	-1.35614	-3.34587	-1.11106	-6.64386	-6.64386	-3.00232	-0.373888	-0.361111	-6.64386
-6.64386	3.57709	-3.34587	5.31729	-6.64386	6.96	-3.00232	4.27524	-0.361111	2.70961
6.52305	5.16724	6.03083	5.0188	6.03725	5.50889	6.21348	4.68296	5.40078	4.13018
-0.989338	-0.284094	-3.23552	-2.34984	-1.14281	-2.12065	1.07216	1.4145	2.66734	3.39137
4.60582	4.40149	5.11733	4.84942	6.08123	6.2221	3.04725	4.60815	4.40993	5.67086
-2.49321	6.20498	0.535872	6.13531	0.757073	6.41303	1.58104	6.40331	-1.31361	5.78849
-6.64386	-6.64386	-2.78762	-6.64386	-6.64386	-6.64386	1.38573	1.3554	1.30743	3.20973
-1.06332	-6.64386	-1.7466	-6.64386	-2.41712	-6.64386	-1.89269	-6.64386	-3.29094	-6.64386
8.37361	1.82798	7.72668	1.85274	8.74649	4.00697	8.41261	2.59053	6.80326	3.11048
1.00016	2.095	1.82987	3.22433	2.20041	2.79213	2.44743	3.66351	3.5876	3.47556
3.99144	0.177947	3.68171	0.677051	4.12158	-4.06335	4.27513	3.21956	3.91849	1.38364
-2.55661	-6.64386	-3.75799	-2.77196	-0.530358	-6.64386	-1.94659	-6.64386	-1.92831	-3.04306
8.20812	6.59595	7.9342	6.05944	2.89212	2.45854	7.25748	5.1822	-1.65029	-4.19371
-6.64386	-4.25619	-6.64386	-6.64386	-6.64386	3.37904	4.61691	1.95323	3.16404	2.89672
-2.80401	1.8061	2.00339	-0.230763	-2.6221	-1.56657	-1.87068	-4.94693	3.76619	1.3107
3.09318	-4.62615	5.19954	1.45498	1.44013	-1.70078	1.72839	6.98166	1.68461	6.71365
5.58273	-6.64386	5.52277	-6.64386	5.33212	-6.64386	5.84801	-2.32287	5.10078	-3.25366
5.21947	0.838332	5.1045	0.0829137	6.24951	1.53799	5.74297	2.346	6.28877	0.211077
5.08536	12.1143	4.22316	12.016	-2.81227	6.86116	4.79769	10.0262	-6.64386	-1.37756
1.32068	4.40715	0.859853	4.14598	-1.00461	3.64921	1.97181	4.81301	1.52566	3.75504
3.41631	-2.10932	2.9953	-0.981024	-0.793139	-3.58348	1.45255	-6.64386	3.34374	-1.51277
1.79205	3.34735	1.71425	3.74272	2.76851	3.79039	2.20797	4.3982	3.45593	5.47348
1.51144	-0.612646	2.23223	-0.0838001	2.42725	-2.11364	0.96866	-0.202872	1.77203	0.643998
3.71558	2.67886	3.38718	1.98164	4.34512	3.99143	3.85632	3.12092	4.87447	4.87775
5.06596	1.36127	4.67594	1.75326	5.28973	1.61032	4.23751	2.19778	3.63749	2.16173
4.95188	5.67363	5.05255	5.99105	6.32652	6.68885	5.0705	5.23971	4.71835	4.61475
5.73841	5.50469	5.01227	5.41636	7.41137	5.38855	4.97849	5.8519	5.93661	5.61747
2.79723	2.58056	3.65497	2.85978	3.68865	2.17969	3.51439	3.43905	4.38571	2.70527
5.5694	5.57174	5.71099	5.59991	6.22164	5.04965	6.36149	5.74182	7.02679	5.30698
4.42673	2.14711	3.58923	-1.06159	5.07461	2.30491	3.83849	1.04618	5.16985	2.51177
2.57742	5.49875	2.82684	6.12522	3.59742	4.28462	3.66026	2.82721	3.6159	4.88887
6.89522	1.66915	7.38484	1.90039	5.22182	3.40979	6.0307	3.00018	4.56719	2.46729
6.27372	1.78663	6.63703	3.64542	4.55642	4.38844	6.23069	2.56953	3.86301	1.75093
0.349229	1.52234	1.35534	1.54382	4.41018	1.81575	1.262	2.85629	2.06886	3.46537
4.64627	5.38784	4.78873	5.06489	6.44569	5.34728	5.11708	5.1113	6.85874	5.13842
3.14074	4.10324	3.50798	4.2429	3.96464	4.62623	3.46945	3.80279	3.39342	3.24806
4.93463	2.83897	6.43376	3.59504	3.73913	5.90625	2.88311	2.77768	6.81125	2.0809
7.48243	6.324	6.96694	5.5828	6.32153	6.78845	6.16742	4.73904	5.84518	5.97106
-4.08341	-2.31358	-0.70103	-1.50846	-2.42642	1.20511	-0.690204	-0.0660286	0.423207	0.564462
-4.78142	-6.64386	-6.64386	-6.64386	-6.64386	-6.64386	1.12944	-2.66297	-2.77621	-2.31939
-4.3578	-0.436326	-1.67007	-1.16897	-6.64386	-0.920483	-0.741633	4.79361	-2.84746	0.648008
3.27713	3.59307	3.46528	3.85775	5.71034	5.05926	6.10969	2.88545	4.87849	5.30746
2.96312	3.74976	2.99025	3.43339	3.79736	3.6233	3.79753	4.78978	1.1314	3.571
0.225174	2.18033	0.0624064	2.96527	0.369952	4.35002	1.18063	1.63308	-1.68307	2.48993
-0.258094	5.15744	1.63545	6.04656	2.70291	4.62034	2.92408	5.45468	2.17209	5.38656
-6.64386	-4.54773	-4.57319	-4.27431	0.896313	-4.69357	-3.80519	-1.62647	-4.43272	-2.48297
-6.64386	-0.334713	-6.64386	2.56558	-1.87651	-3.10247	0.969423	0.919172	-0.754324	-0.706032
1.18101	2.27968	2.40918	2.61435	-4.17694	7.21188	-0.175804	2.0872	4.16457	1.43262
5.6861	3.59307	5.52991	3.85775	5.36768	5.05926	5.93227	2.88545	4.66141	5.30746
3.86282	3.74976	4.14291	3.43339	4.12826	3.6233	3.04163	4.78978	2.03876	3.571
1.78624	2.18033	1.33023	2.96527	1.6417	4.35002	0.408284	1.63308	-1.35661	2.48993
-6.64386	-4.54773	-4.81693	-4.27431	1.21343	-4.69357	-3.82053	-1.62647	-4.05524	-2.48297
-6.64386	-0.334713	-4.09204	2.56558	-0.42305	-3.10247	1.75093	0.919172	1.19896	-0.706032
-4.12504	2.27968	-2.9236	2.61435	-6.64386	7.21188	-0.0429472	2.0872	-4.21229	1.43262
4.96573	5.22015	4.95155	5.12668	5.58857	6.33949	5.70758	4.56446	4.5337	5.94025
-6.64386	1.03979	1.03979	-6.64386	-3.51202	-6.64386	7.36468	-6.64386	5.46472	-4.60753
4.56474	4.8766	4.25213	4.81556	7.38152	6.26631	4.39884	2.96801	5.25472	2.05681
2.58449	-2.33292	2.75076	-0.560568	3.37031	-0.724087	3.10784	-3.34427	2.34329	-2.43954
3.49296	2.2227	4.44552	0.4829	7.31016	0.0984223	2.28623	-0.771372	3.22785	1.53402
4.38334	7.37815	4.4091	7.08427	4.95606	6.06888	5.38813	7.50659	4.13871	6.05451
2.77961	2.21413	2.76756	2.4149	5.47811	2.18862	4.63835	3.90754	4.32041	1.52648
3.0133	3.42095	4.21258	3.53896	6.31117	1.43883	3.90572	3.63484	6.78742	2.73333
-0.325726	2.05309	0.138756	2.71843	4.98373	4.3589	2.07934	-1.8831	2.07835	2.62007
3.43047	4.62471	3.96698	5.02289	5.60481	6.50725	3.3567	1.38057	4.69793	6.28926
2.0289	4.29856	1.88312	4.02567	4.15423	4.54913	3.02613	4.12811	2.77644	4.06352
0.14325	-1.48691	1.62089	1.25942	3.94126	-1.61853	2.34346	3.39796	4.41197	2.77199
2.51323	3.97346	2.33118	3.71993	4.54004	5.4848	3.64412	3.62435	4.6646	5.65959
-4.2195	0.896321	-3.19104	-0.870585	-6.64386	2.01402	-2.97721	-2.2449	-6.64386	-2.8722
-6.64386	4.0049	-6.64386	3.65289	2.18846	4.0817	-6.64386	-6.64386	-0.806637	-1.84883
3.781	4.09823	1.0734	4.80933	3.46674	3.71765	-6.64386	-6.64386	-2.76297	0.403673
-6.64386	-2.31392	-6.64386	-6.64386	-6.64386	-6.64386	-6.64386	-6.64386	-6.64386	-6.64386
-6.64386	-6.64386	-1.53298	-1.94964	-6.64386	-6.64386	0.440139	-0.666647	-4.3932	-0.779677
6.83435	6.50805	6.05459	5.97773	6.34128	5.45175	3.88067	4.92651	7.71644	6.38843
3.52087	2.34225	4.60979	2.5562	3.65141	3.37911	2.11236	1.46637	2.58731	2.65471
1.45451	-0.308064	1.35197	-1.00201	1.27253	-0.0355186	-1.19211	-3.82756	-1.74076	-2.84035
-1.19468	-6.64386	-0.779472	-3.33074	1.09513	-6.64386	5.72508	-6.64386	1.25493	-6.64386
4.84398	2.89845	4.73889	3.08534	2.97832	3.19642	3.12151	1.33318	2.41918	2.97725
4.87002	5.33208	3.96994	5.00601	2.44824	3.51385	2.20661	0.962049	3.33829	5.27257
-4.36804	-2.99995	-2.58472	-6.64386	-2.4211	-6.64386	-1.29094	-3.19141	0.861433	-1.91794
0.455592	2.6272	0.634798	1.53003	3.45762	0.590674	3.63054	-6.64386	4.56181	0.415688
6.56071	4.60772	5.93176	4.22352	6.25639	4.77943	5.99026	4.60822	5.51355	3.81909
5.12008	5.46516	5.0901	5.61815	6.98164	6.23342	5.83682	5.93859	7.1855	6.4591
5.21716	6.19354	5.87626	6.61023	6.39978	6.5273	6.45364	6.6138	6.13798	6.47517
2.73514	2.3461	2.90898	2.45853	3.51693	2.07482	3.51601	2.92948	4.42223	1.4226
-0.000167362	3.04636	1.14058	3.6624	2.20905	3.92232	1.75122	3.64123	2.46898	4.81871
2.4118	3.28962	2.59966	3.20459	1.77875	3.21981	3.6684	3.50153	0.0399553	1.79173
-0.044464	4.24992	-0.107528	3.24673	1.21539	3.1159	2.7582	3.65114	2.53145	2.51264
4.23082	4.0971	4.35054	4.40947	4.91375	4.87574	5.33285	4.70836	4.87189	4.00428
3.70018	5.83902	2.98355	5.11469	4.26815	6.63103	4.22196	6.74179	2.96781	6.69843
4.1013	4.55124	4.28953	4.80519	4.1717	5.68966	4.46669	4.71778	4.39742	4.85901
4.28284	4.13348	4.17763	3.3205	3.51544	5.40571	3.42624	4.76952	4.97911	6.41204
2.73144	3.94038	5.25702	4.83563	1.48584	1.60067	4.99589	4.49193	1.99897	3.17899
3.07903	-1.06979	2.83237	-3.76859	4.20113	-1.02787	3.01845	2.22284	2.52105	0.375844
3.81907	-2.61584	1.8192	-6.64386	-0.953766	-6.64386	1.91397	4.01554	-0.319737	2.74212
0.699136	2.09692	-0.00240553	1.92424	-1.85432	3.46206	1.96541	3.76185	2.8359	2.3476
7.21274	7.87401	7.59913	7.73807	7.28524	7.55036	8.09869	7.89772	7.47192	6.74627
2.76809	3.48244	3.93636	4.87459	1.55484	-0.0546095	5.31896	4.06275	2.6078	3.01196
-6.64386	-6.64386	-3.52889	-6.64386	-2.26848	-6.64386	-2.96133	2.49811	-1.35184	2.68338
8.01334	6.36908	6.69884	6.03811	4.13238	4.60156	7.30853	7.30242	5.3757	5.37289
4.41965	-0.140002	5.75067	1.98473	-1.42706	-5.08378	3.40508	2.37892	4.82438	1.00165
-6.64386	2.91479	-6.64386	1.76764	0.55476	0.57127	2.60165	3.29056	0.170949	-1.31019
5.20232	3.8315	5.36607	4.35339	5.22622	5.43512	5.02578	4.19377	5.9986	4.58021
3.38517	5.47724	2.59789	5.28656	1.76471	5.56432	3.08457	3.91946	-0.0925724	3.54423
2.79149	4.35805	3.20909	3.40626	2.98118	2.72445	1.39406	0.778701	-2.62226	0.86879
5.2136	5.59065	5.28798	5.20529	5.46291	4.38319	6.93276	4.99834	7.257	2.8117
0.285221	1.86882	-0.871625	1.94446	0.0233945	-0.225051	-1.47578	1.89402	1.39635	0.27943
3.977	3.80594	5.26441	4.18645	7.98992	5.38972	2.20265	2.78325	2.74013	2.101
4.91572	5.59065	4.98179	5.20529	3.71704	4.38319	6.87188	4.99834	6.33316	2.8117
-0.824855	1.86882	-1.9045	1.94446	-0.942895	-0.225051	2.88078	1.89402	0.970436	0.27943
4.34915	3.80594	5.62027	4.18645	7.33235	5.38972	2.70888	2.78325	2.2914	2.101
4.66759	4.06813	5.25778	4.31523	5.32048	3.79602	4.59165	4.56498	4.99796	3.8582
-0.956815	-3.46468	-0.0518298	-0.512351	-0.58995	-3.9135	0.0352495	-0.881093	2.80326	0.447798
7.91416	6.34439	7.00709	5.86225	6.01381	6.48393	7.35646	6.80128	6.10642	4.60666
6.8164	1.16612	7.11616	4.16136	7.60449	0.163223	6.84769	0.931328	8.7754	0.839681
0.867028	5.85787	1.49619	5.83074	-0.280287	3.69585	1.34125	2.26701	2.49311	6.01384
-0.732052	1.00784	0.258957	1.09664	0.226451	0.71591	3.64316	1.36015	4.92948	3.04029
-2.70154	2.97567	-1.48731	3.75366	1.50604	3.41791	-0.80587	3.48666	3.8766	5.15933
7.31568	6.71419	7.09504	6.52033	5.01621	3.96505	7.64215	4.54556	6.0089	5.43053
1.45852	0.0161354	3.55526	-0.48816	-6.64386	-3.62925	4.25844	-1.82883	3.65164	-2.42401
3.9419	4.75886	4.12229	4.18606	5.19737	1.11945	4.39043	-0.55378	2.80412	-0.450686
6.069	5.67145	5.76946	5.35329	5.59721	5.23169	6.85826	5.90906	4.75175	7.52361
-1.24862	-4.4691	1.07226	1.78878	-2.32811	-3.53613	5.32018	-1.72721	3.67364	1.18397
5.34101	-6.64386	5.42788	-6.64386	7.76262	-6.64386	5.99666	-6.64386	5.15263	-4.70234
3.99054	2.62963	4.15497	3.39376	5.59623	2.5069	3.73719	3.50144	4.60394	3.85753
5.41617	-6.64386	6.37146	-6.64386	4.42833	-1.78783	9.39549	7.95927	8.72876	8.62117
-2.14123	-0.0358321	0.876464	0.660035	0.318866	3.86621	-2.97707	-0.853506	1.52732	1.47036
3.79272	4.22744	3.81637	5.0086	4.20512	3.59347	3.58646	4.58381	4.72483	3.5854
6.9078	3.35866	6.78212	3.39121	3.54567	3.18479	7.04455	2.85029	4.35941	4.44764
4.86153	0.538204	4.98903	0.603561	7.21496	2.2264	6.52353	-0.577199	7.75833	3.09593
1.33795	3.8281	2.531	3.6525	2.2758	3.24311	1.67965	2.57368	4.29797	3.80346
-6.64386	8.81066	-6.64386	7.80961	-3.37637	6.41835	-6.64386	8.47534	-6.64386	6.26333
4.09079	-6.64386	4.29085	-6.64386	4.42482	-6.64386	4.43462	-6.64386	4.26468	-6.64386
5.67332	-2.82087	5.59487	-1.40437	5.69391	-0.361307	5.79354	0.942593	5.662	0.766109
4.12172	3.66454	3.68781	3.74567	3.42007	4.51836	4.43862	4.22696	0.604729	4.6828
10.3848	9.86858	10.1674	9.61402	4.05563	5.44128	7.69846	7.87183	-6.64386	1.83468
-2.36895	0.581719	-1.91692	1.70609	0.943407	1.13641	1.50322	0.754479	-0.00222635	1.43342
-6.64386	5.24811	-5.45527	4.73104	-3.26836	5.47105	-1.51914	2.07646	-1.80023	4.91753
3.50017	2.59314	3.82693	2.96745	4.01468	1.46693	3.42074	3.23914	3.7588	1.0095
2.14334	5.31105	4.60628	6.13899	5.65852	7.76681	4.63051	5.63496	3.76281	6.80828
-2.62697	-6.64386	1.76595	-0.195284	-6.64386	-6.64386	-3.95805	-6.64386	-2.2813	-0.353085
4.50184	4.27554	5.07332	4.07877	5.04958	1.48666	4.4792	5.01805	4.89915	3.66733
-2.08709	-2.05796	-1.11107	-0.250564	-1.88046	-3.34091	0.930228	-2.82819	1.62683	0.210351
2.54049	4.56901	2.35814	4.59896	4.5183	5.17383	2.74171	4.77988	3.63855	5.66619
4.80091	3.24906	4.99364	3.45384	6.47084	2.76605	5.4408	3.83952	5.41812	3.85369
5.4767	0.453809	6.01362	-0.718365	7.72791	-1.42706	3.47733	-6.64386	7.05286	-1.297
3.68714	5.60379	3.62657	5.67148	4.03449	3.56302	4.33991	4.79493	4.13514	4.76613
4.42394	5.26095	3.96922	5.32648	4.32833	2.50468	2.41281	2.31363	2.05738	2.29404
4.29987	5.89587	5.19319	5.7842	3.01881	4.50054	-6.64386	2.73551	0.0946212	1.95959
7.32481	6.11552	6.54142	6.05333	7.22664	6.96168	6.64238	7.51037	6.78202	5.4906
7.32481	6.74664	6.54142	6.19712	7.22664	7.04248	6.64238	7.62221	6.78202	5.96219
-6.64386	-6.64386	-3.41787	-6.64386	0.651855	-6.64386	4.74487	-2.85509	3.50124	-1.18887
-6.64386	-6.64386	-3.41787	-6.64386	0.651855	-6.64386	4.74487	-2.855	3.50124	-1.9931
6.84211	3.1003	6.88776	2.78737	6.09224	1.87052	5.38922	0.821363	5.11549	2.03457
6.84211	4.18658	6.88776	4.73377	6.09224	2.56448	5.38922	3.52503	5.11549	3.30622
1.85499	1.59751	2.39222	1.91959	1.23763	3.34515	2.09801	3.18586	1.82073	4.84523
-6.64386	-6.64386	-6.64386	-6.64386	-6.64386	-2.6253	-6.64386	-6.64386	-2.11515	-2.01821
1.28673	3.32737	0.034827	0.702782	1.64388	5.06599	0.545284	4.0821	-0.694352	4.2386
2.004	2.78156	3.37738	2.70113	2.44095	3.69543	5.14192	3.68338	5.27611	4.31184
1.96756	1.15928	3.02027	2.24829	-6.64386	-0.478111	-2.86236	3.09687	-2.69049	1.36259
3.22686	4.61035	2.78672	3.88671	5.87667	4.52213	3.60231	3.40859	5.06729	3.18264
4.13778	2.19626	4.02836	0.430299	5.47436	0.86351	0.596067	-1.11134	4.81783	2.24218
4.66792	4.92436	4.43042	5.1159	5.37035	6.26917	2.75109	4.78252	7.18607	6.08931
5.66955	3.96884	4.69837	3.66448	4.73666	4.91768	4.29365	5.08235	3.4865	2.79543
-6.64386	-3.44053	-6.64386	-2.88153	-6.64386	-2.38256	-6.64386	-1.45234	-3.81099	-2.9095
1.15256	0.269477	0.986543	-0.243031	0.687131	2.69804	1.92983	1.4397	1.17661	1.22272
4.30714	4.66872	5.21411	3.9685	4.60091	3.42538	4.02819	0.525877	2.36483	-0.371622
4.99088	5.39738	4.52032	5.43147	6.75427	5.69428	4.92198	4.67265	5.50844	3.39288
1.25304	-2.74209	0.27342	-3.07307	7.08896	5.73249	6.15737	2.78759	5.16977	0.471783
-0.91226	1.83785	-4.53547	4.63445	-6.64386	-0.953456	-6.64386	1.71122	-1.73535	-0.279138
4.59103	3.13779	4.43654	2.81683	5.81664	2.25694	4.89021	2.71269	2.86878	1.70087
7.87185	8.0833	7.74399	7.10285	7.02611	6.23545	6.62949	6.59196	1.36195	3.27623
2.40891	2.18948	1.69681	1.76536	2.0959	2.86042	2.47079	3.01537	1.32648	1.02988
5.95222	2.83079	6.743	6.48565	5.94381	5.92796	6.41786	1.02139	6.10016	6.54307
4.93859	6.43516	4.70253	5.62714	4.50123	6.301	4.13792	6.07316	4.25103	5.27207
5.448	4.70904	5.27394	4.38369	5.85075	4.86963	5.04594	4.20652	4.43972	3.85909
3.69281	3.04313	4.41137	3.09483	5.21199	3.86653	3.55763	3.61873	4.08821	2.16998
1.53515	3.80038	2.23638	3.83658	2.95092	4.75276	2.36553	5.3011	3.02375	5.28991
3.93492	-1.07687	6.02437	4.07319	1.0484	-0.42959	5.73994	4.874	4.79604	3.01622
4.03408	3.39649	3.90705	3.48268	3.98967	5.5819	4.55685	4.01863	3.63722	4.32218
3.35199	3.06174	4.24239	3.84883	3.63655	2.77078	3.86208	3.0501	3.36727	3.64901
-0.962528	-1.00132	3.94993	1.88239	-1.55291	-1.69718	1.59	-2.93566	4.37105	1.68763
8.15848	8.61244	9.28673	7.71472	2.10118	3.45143	7.83087	7.55467	-0.908532	-0.418952
3.62406	3.56332	3.79116	3.32428	6.41124	5.45696	4.96238	4.52505	7.03826	5.37978
-0.316895	-3.93651	-1.10558	-6.64386	-1.63305	1.68537	0.721046	-6.64386	0.969673	-0.688732
4.18671	1.10828	5.10158	2.17682	4.8987	-2.06413	4.00274	-2.64898	4.96457	0.359155
5.21071	7.90225	5.37857	6.76618	5.46309	8.91744	-2.01698	5.84647	3.65053	5.82374
0.509658	1.28546	1.08703	2.00752	4.2198	2.0978	3.50352	4.61804	6.82117	3.30151
3.41615	5.67338	3.0356	5.5168	5.98581	6.16674	3.86952	5.62369	5.79689	4.82686
4.3342	3.45802	3.64303	3.39268	4.45328	5.61413	3.6739	3.32957	4.95372	4.77035
6.90166	6.21332	6.48609	6.11133	5.44128	4.2454	6.54969	5.35632	5.17076	3.68266
2.99258	5.86485	0.810922	5.57773	1.38472	4.15082	1.87648	6.09707	4.35936	5.48037
4.57484	1.36091	4.9278	0.885798	5.40435	2.61077	2.62463	1.65168	6.92058	4.00424
3.31796	3.74896	3.43243	4.34335	3.05807	4.5424	3.97278	4.24816	3.45543	5.2854
7.75644	6.64862	7.83735	7.05377	8.07195	6.44565	7.75533	6.69543	8.2982	6.46871
4.51205	3.38333	5.04508	2.75352	5.90347	3.30474	5.60019	3.60787	5.80546	3.35626
1.18137	1.82708	0.868294	0.975764	0.00838936	-0.116509	2.80831	2.47599	0.4854	0.566128
6.99375	7.06746	8.13573	7.48147	7.96083	7.02344	8.95157	7.75155	5.55469	6.24659
6.96421	3.74473	6.15252	3.48105	6.37474	2.98246	7.12987	4.00977	6.73756	3.12669
-0.07135	0.614309	1.68743	2.77524	7.31793	-6.64386	3.62548	-6.64386	0.904668	2.16038
4.87872	3.92634	6.34796	2.80736	1.8584	3.65431	7.53431	4.62611	7.13068	5.30809
-6.64386	-6.64386	-6.64386	-6.64386	-6.64386	-6.64386	-6.64386	-6.64386	-6.64386	-3.21483
-6.64386	-6.64386	-6.64386	-6.64386	-1.63617	-6.64386	-4.40733	-6.64386	-2.91348	-6.64386
1.48558	3.90393	1.52443	4.09602	1.98652	3.16181	2.17286	3.52864	2.19829	4.45693
6.29984	5.57749	5.59643	5.87767	0.720872	2.5436	5.57324	5.38364	-0.77616	1.27893
-6.64386	1.6719	-0.911986	2.24718	-1.4222	3.16158	-2.89438	1.15785	0.497419	-0.149052
3.95896	5.50024	4.09532	5.38153	5.11971	5.57235	4.65618	4.95522	4.52615	5.58457
5.40173	5.34158	5.69464	5.34825	5.65971	5.47288	5.05492	4.97824	6.24278	5.94089
4.85747	7.40825	4.86855	6.80383	4.67245	4.98646	5.71812	7.34102	4.0204	6.00937
5.00204	1.36015	4.46653	3.00134	3.5373	2.34849	5.24353	5.03765	3.16071	3.88987
2.75626	3.96149	2.64599	4.06896	3.43554	4.56429	3.19059	3.52307	2.40311	4.28637
-6.64386	-6.64386	-0.40374	-0.824454	-6.64386	-3.44207	-3.00251	-6.64386	-2.14449	-1.42751
4.03512	4.43399	4.44791	4.88266	5.12002	6.1765	4.88577	5.2369	4.18386	5.26965
1.65374	2.35027	0.639717	4.40421	2.4313	-0.471833	-3.1494	2.60861	-3.32173	-1.46746
5.6867	3.8549	4.12466	2.2703	4.19896	1.93129	0.949688	1.99525	2.66053	1.5409
-1.80902	0.952237	1.43472	4.39081	-4.30062	-2.41134	2.25483	0.625907	-0.368944	0.01029
-6.64386	5.40466	-0.425509	5.55599	-2.6465	4.88146	-2.53182	5.62277	-0.314205	2.58425
-0.585213	2.66329	0.352587	2.14609	0.732588	1.14361	0.629815	2.50036	0.821504	1.13338
0.209392	2.75886	-0.128801	3.79796	3.3247	4.00202	1.41423	3.30671	3.1596	4.39655
4.67861	3.6934	3.87762	3.74405	6.34346	4.71308	6.72147	7.08624	4.1098	5.50354
-0.834498	2.67165	3.17319	4.34854	-6.64386	2.50114	2.25311	2.43323	-0.277431	4.15644
-6.64386	-2.49963	6.62719	-6.64386	-6.64386	-6.64386	0.257268	-1.42784	3.08438	1.9743
-6.64386	6.17601	-0.215347	6.19266	2.6031	6.00914	-6.64386	6.01952	0.272945	6.4367
4.73637	5.13553	4.81331	4.88817	4.92237	5.0191	6.02916	4.2572	3.1264	4.46275
-0.465986	-6.64386	1.53063	-6.64386	3.26476	-6.64386	2.60009	-2.01649	4.04899	1.10862
2.65845	0.333802	3.4441	0.284762	-1.1637	0.540436	1.7789	0.281533	2.97852	0.175189
2.7678	4.28672	2.62852	3.19441	3.44195	3.881	3.64259	3.91066	1.85705	3.40607
5.34934	5.38735	5.48618	7.81457	6.44834	5.81164	6.07819	8.24644	6.79725	9.15256
5.72457	8.75086	5.7345	9.01827	7.16186	11.305	6.13217	9.77308	7.71956	12.4213
5.64287	7.60976	5.66892	7.57604	6.50919	8.59199	6.08901	7.56536	6.20464	8.28109
-0.206211	-6.64386	0.26529	-6.64386	-6.64386	-6.64386	-0.893402	-1.50794	-0.431705	-6.64386
3.2692	3.88235	3.2172	4.07474	3.38785	3.63168	3.25428	4.5679	3.41056	4.63971
3.3963	4.63375	3.89231	5.1434	1.05689	2.9796	4.08437	5.3049	3.26328	3.86829
-6.64386	2.2351	-6.64386	3.4505	-6.64386	3.22031	-5.00268	1.0132	-3.30856	3.29883
4.41419	3.65595	4.35924	3.85792	2.59271	4.64172	4.06445	4.08227	5.15017	3.51091
6.84066	6.58191	6.69	6.71014	6.5653	8.47563	7.34937	5.93233	6.68686	6.23901
3.84339	6.96214	2.40879	5.67266	0.391674	5.64363	-2.45209	5.7684	3.57218	5.5395
8.99072	5.21314	8.07419	5.84875	9.88409	7.17951	7.91696	7.27957	8.28602	8.03199
-6.64386	-0.659472	-6.64386	0.248634	-6.64386	-3.91768	-1.53191	1.5381	0.557926	1.81843
-1.14513	0.80992	0.390933	1.45897	-4.75996	1.68224	-0.319163	2.68648	3.72418	2.6149
2.69037	4.2536	1.20489	3.70147	5.88644	-2.0103	5.61791	5.88528	6.2249	5.28578
-2.05121	-6.64386	-0.556896	0.913503	0.114583	-6.64386	-1.03362	1.73677	-6.64386	0.488136
-3.70399	1.63556	1.30466	2.2066	-2.36791	-0.79796	1.45937	2.99687	4.34972	1.20638
8.06523	5.22523	8.56289	4.78162	4.2631	3.94461	7.81883	6.40431	6.1705	4.78588
4.24878	4.99495	3.53006	4.83931	6.66275	6.61849	4.81737	6.39905	5.76717	5.54495
1.84147	-0.800955	2.25692	1.25588	4.81392	2.53049	2.82199	1.50106	2.96533	3.14937
3.59815	4.04897	3.20906	4.63608	3.15792	4.68027	4.20763	5.62716	2.22808	3.58404
-3.82644	-2.98202	-3.42841	-2.95964	-1.30805	0.351721	-4.07225	-1.65328	-1.18549	0.161061
-6.64386	2.2351	-6.64386	3.4505	-6.64386	3.22031	-6.64386	1.0132	-3.41698	3.29883
3.65982	4.39811	3.41297	4.73114	4.71099	5.51512	4.71092	4.9329	4.4313	4.81848
2.01156	2.46458	1.84795	1.89618	2.32149	3.44968	2.40388	2.09613	2.34791	3.4747
3.16202	3.23624	3.75814	3.70793	0.084233	4.4868	1.37117	3.67903	1.13669	3.74122
3.9572	6.25138	3.4465	6.00236	2.44604	1.8891	3.65423	5.24093	0.238306	0.46386
1.08542	0.591435	0.487907	-1.61418	-1.24157	-4.91925	-0.375996	1.06848	-0.943661	-1.2338
3.72622	0.470739	4.06807	2.05394	5.79577	4.19926	3.81314	3.02176	3.48408	2.84441
0.837417	0.894063	0.267099	2.2198	-0.43854	-6.64386	-0.343581	4.60666	1.38254	-6.64386
4.57963	3.74878	5.06947	3.85263	5.98635	4.23132	5.17087	4.56929	6.1215	4.15599
3.70596	3.69558	5.80732	5.07946	-3.81915	-6.64386	7.81426	5.59148	3.31394	2.78575
-3.78834	1.96998	1.22803	4.5088	-1.20923	-3.51307	-0.768651	-6.64386	0.623594	-1.32623
3.5284	4.09465	4.03617	4.45889	5.08425	4.34213	4.68204	2.97043	2.0098	4.16906
7.89101	5.30101	7.8375	5.13978	6.76149	3.98122	8.33588	6.0752	6.24513	5.03757
2.77631	4.17642	3.51176	4.47773	3.96959	5.30121	3.17488	4.35389	3.09478	5.22039
2.98881	2.13736	3.10218	2.38583	3.04458	3.87373	3.04778	2.98263	3.63194	3.73321
1.48854	4.40118	2.10686	4.11142	2.7581	4.30312	3.19211	5.28552	4.98968	5.69284
5.63637	4.55878	5.25397	3.7561	5.32222	2.73514	4.99024	4.15293	3.12829	1.80272
0.956394	0.573343	2.06667	-0.944824	-0.699089	1.83312	0.438527	2.08867	0.743355	2.51827
9.55478	8.86314	9.25086	8.3655	5.35576	5.74474	8.60206	8.24181	2.00883	-1.75478
4.50256	3.9731	3.76379	2.95761	3.0899	4.0089	5.19119	4.7762	4.38127	3.43471
2.33035	2.78073	4.24399	3.37381	3.86115	3.42823	3.78075	3.09343	5.03301	4.4593
-6.64386	-6.64386	-3.26245	-4.48465	-4.67562	-6.64386	-6.64386	-6.64386	-3.15424	-2.95228
3.00341	4.37509	3.14302	4.36709	4.25501	5.53582	3.60211	4.98939	3.9387	5.62321
6.69192	5.87036	6.56678	5.34505	5.6643	4.00393	6.46056	5.7013	3.72176	1.7705
3.78032	3.77746	3.99887	3.64722	4.60968	5.40073	3.92772	4.08024	4.1141	5.36626
0.732336	-6.64386	-0.277618	-6.64386	-2.44803	-6.64386	-0.177833	0.410107	0.994842	-1.12653
0.852496	1.75077	0.834566	0.422797	-1.31871	-4.93668	-2.15842	-1.44723	-1.23901	-0.399215
3.33723	4.16776	3.06816	4.424	2.84189	4.88601	3.66486	4.76481	3.07735	5.73976
4.86632	5.19875	4.41009	4.5922	5.64398	5.92436	5.01115	4.76645	5.09188	4.0266
3.51758	3.15968	3.57664	3.08002	4.31966	3.51028	4.00939	3.03346	5.24173	3.09379
6.08142	-1.06661	5.24154	-0.553164	3.23121	-2.98865	7.39154	-2.3125	5.43904	-1.93522
0.116297	2.6805	-0.384482	2.726	-0.0493644	-2.19067	-0.0943333	-1.07434	0.268822	-0.861209
1.42861	-5.39769	2.79636	0.0230481	-6.64386	-3.54987	-6.64386	-5.16727	1.34542	-3.73829
1.44414	0.447528	1.85317	1.88528	-0.853214	0.88802	-0.336754	1.24284	-0.492523	0.91022
2.68118	-0.486635	2.50282	-0.432655	2.90627	-6.64386	2.7336	-6.64386	1.93803	-3.67927
3.95127	4.57624	4.57862	4.67629	6.41895	5.41777	4.45977	3.87677	4.6587	5.21135
6.76281	5.08451	5.07714	3.38887	6.81448	1.19693	4.45676	4.54371	-0.629546	-6.64386
-6.64386	0.989524	-4.64422	-0.571905	-6.64386	1.21929	-1.70584	1.14712	-1.6487	1.77726
4.90783	4.88364	4.64769	4.82854	5.97383	5.29033	5.88044	6.2199	7.49636	6.35978
-1.21077	-6.64386	-0.111977	-4.1335	1.00035	-5.43384	-1.40694	-3.06337	0.77396	-1.59783
-0.955564	1.42589	-0.996067	2.00172	-6.64386	1.04025	-1.85732	3.16687	-2.00013	3.27382
6.93805	1.08241	6.52664	1.83218	-5.02196	-1.13223	-2.33875	0.198116	2.92726	1.65411
7.76649	6.83494	6.70945	6.39922	6.21892	7.07413	7.01005	6.62916	5.14147	6.51253
2.88133	-0.176996	3.28497	-0.426748	3.27704	-0.20984	2.90433	0.982661	4.10316	0.201939
1.55194	3.40461	0.443254	3.32434	-1.04399	2.48006	2.3367	4.27683	0.447708	1.549
4.324	1.90672	4.99819	2.50307	6.03846	2.37507	4.96733	3.21995	5.79881	2.77916
4.05555	4.26722	4.43139	4.23273	2.5684	5.68146	5.74779	6.08102	3.96712	5.51715
1.22527	0.307016	2.24329	2.01373	3.45869	1.19168	2.40097	3.0392	2.16987	1.47132
0.443153	1.32469	7.23934	4.2281	-5.15144	2.81984	-6.64386	-6.64386	-1.64346	1.16318
5.22321	4.21128	4.97653	3.88114	5.69824	3.45242	5.49169	4.12281	5.75094	3.14977
4.98871	-1.73457	4.13408	-2.11662	5.03677	-2.30347	1.05316	-6.64386	2.34545	-3.50602
3.31976	4.13831	3.07228	3.19561	4.29141	3.24651	5.54718	5.21633	5.37438	4.13707
6.59832	6.63799	6.90022	6.5005	7.64824	7.03171	7.50749	6.8751	7.52767	6.2694
2.38333	0.868217	1.08074	1.64681	0.725394	-2.07735	3.6433	2.87804	0.391596	1.71215
2.87182	5.05719	2.90009	5.62908	4.1911	5.27899	3.94872	6.5317	3.88461	6.03887
3.13707	4.96973	3.99266	4.30778	2.48612	4.13066	1.73822	3.03641	0.278368	1.39591
1.17219	1.76502	0.689207	2.10616	1.64799	1.17423	-2.84397	-0.33097	3.10464	3.14593
1.685	5.0722	2.31138	5.13565	0.43062	3.92271	2.0086	4.3714	0.65519	3.62043
4.6498	3.37879	4.04109	3.77682	3.83458	1.81063	3.33335	2.60974	3.96045	1.94942
7.70308	6.8097	6.9943	6.26598	6.84083	6.65379	7.77103	7.52807	7.34982	7.25572
2.18241	2.4624	4.36893	4.02034	1.38421	2.78225	3.70112	3.70229	3.75514	5.63242
3.96503	2.79795	4.27314	4.00843	4.69924	3.23312	4.17081	3.68255	4.07432	3.13613
5.23968	2.88267	5.49219	3.90762	4.75668	1.88096	4.72198	4.74814	5.02994	5.25276
-0.887951	-6.64386	-1.67021	-6.64386	4.7133	-6.64386	-6.64386	-6.64386	-1.24317	-2.52477
-0.12702	-6.64386	-1.45171	-6.64386	-3.32134	-6.64386	-6.64386	-6.64386	-3.47398	-6.64386
-6.64386	-4.31035	0.940577	-0.389765	-2.42688	-0.233992	4.80243	4.89765	7.44276	6.22235
2.34112	4.01997	2.10184	4.13171	1.66641	5.08273	2.85209	4.7415	2.79345	6.58991
4.47279	4.95998	3.81736	4.74849	3.97869	4.6863	4.477	5.26154	3.39209	4.92057
-6.64386	-3.1244	-6.64386	-2.10686	-6.64386	-3.01549	-6.64386	4.84384	-6.64386	-2.87902
4.47695	5.11495	4.52033	5.06482	5.74306	6.8636	5.22572	6.15594	5.20055	7.52829
6.66325	6.68844	6.32248	6.33225	4.99955	5.39579	6.4079	6.75167	4.37376	7.10437
1.83117	4.39792	4.9457	2.76596	0.812663	5.7156	1.09913	3.96963	6.24753	7.22719
5.40625	4.03196	5.32238	3.82325	7.30138	5.5635	5.31781	4.26902	5.02984	3.86297
0.532774	3.05794	3.31606	5.24478	-1.96875	5.29117	6.0966	4.22519	6.1026	4.80104
-6.64386	-6.64386	-1.54791	-6.64386	-0.359388	-6.64386	-3.58939	-6.64386	-1.17754	-3.03717
5.64004	5.3085	6.25681	6.76872	6.33216	5.90274	5.81815	6.87835	4.84494	7.07211
4.52436	5.52635	7.01546	6.41537	0.82713	1.26364	4.80918	6.65139	5.88242	6.00282
-0.306432	4.40539	1.33944	5.28865	1.91571	5.51886	2.2745	5.09598	3.48042	5.49934
8.11022	9.27248	7.30904	8.55233	4.13725	6.79374	6.6413	8.86892	4.6179	6.89701
-2.55335	-0.822587	0.750969	-1.22234	-6.64386	-6.64386	0.32203	-0.456176	-0.419021	-1.08454
5.69719	5.0532	6.09916	5.60249	6.06413	4.94977	6.01398	5.1092	7.07351	6.09097
5.23797	3.58324	5.31634	3.69646	5.95388	3.95144	5.48814	3.84655	4.91285	2.32923
2.7358	3.33169	2.41168	2.67059	3.30822	3.03225	3.17692	3.42486	1.84141	1.98152
-6.64386	1.47745	-6.64386	3.93557	-6.64386	-6.64386	-6.64386	3.44807	-3.98695	5.1916
2.95692	3.63637	4.2033	3.73572	4.43588	6.45815	3.38292	3.9938	5.23249	5.32254
4.25671	4.20874	4.38877	4.54286	4.00958	4.74442	4.47943	4.53864	4.21193	3.50531
4.34603	3.22905	4.64886	2.6811	4.72322	6.27602	3.80267	5.46858	6.3038	6.63799
3.68911	5.17985	2.95152	5.11176	6.66178	6.58859	5.3127	5.3009	4.20618	2.62914
7.77754	6.70512	7.23708	6.37462	6.1228	4.94707	8.13965	6.64687	6.98984	5.45963
5.83189	2.73384	6.98504	4.10394	5.83539	-0.141145	8.59459	7.3446	9.08301	7.1793
3.57107	4.06488	3.41536	3.66225	2.25891	3.04684	2.95216	4.99669	2.18526	2.95715
-2.70154	2.52573	-1.48731	3.14025	1.50604	3.21918	-0.80587	4.19242	3.8766	4.84173
7.31568	4.99688	7.09504	5.04154	5.01621	4.21772	7.64215	7.04461	6.0089	5.62429
1.45852	-0.237321	3.55526	-1.00489	-6.64386	-1.86108	4.25844	2.53332	3.65164	-1.14364
3.9419	1.90616	4.12229	1.9413	5.19737	2.26975	4.39043	5.14302	2.80412	0.737367
-1.24862	-4.15701	1.07226	1.6927	-2.32811	-2.95399	5.32018	2.44329	3.67364	1.27099
5.34101	-6.64386	5.42788	-6.64386	7.76262	-6.64386	5.99666	-4.72352	5.15263	-4.27864
3.99054	1.43776	4.15497	2.62236	5.59623	1.70908	3.73719	3.28716	4.60394	3.03976
2.15246	2.81251	2.0419	2.50177	4.4493	2.56944	2.91261	2.02479	3.37978	3.14411
-3.70659	2.68855	-0.296058	1.62306	-6.64386	4.32765	2.3547	0.872952	2.44255	1.08494
7.33456	7.10978	7.56614	7.25005	4.95536	6.50944	3.24172	3.70815	6.44592	5.29539
-1.0563	-6.64386	-1.21286	-3.95494	-6.64386	-6.64386	-0.828204	-2.38398	-3.30573	-1.83903
-0.0531494	-0.0589147	-0.972184	1.88901	-6.64386	-6.64386	-6.64386	-6.64386	0.040438	-6.64386
-6.64386	-6.64386	-6.64386	-6.64386	-6.64386	-6.64386	-3.66584	-6.64386	-2.03107	-3.44023
5.10098	2.51941	5.16286	2.32427	5.28092	5.912	5.04915	4.78866	3.6658	3.97946
2.78156	1.5396	2.40199	3.09633	0.802949	4.74438	-0.0815787	1.26603	4.25148	2.38475
5.10402	5.11406	5.17887	4.65077	4.12178	4.90511	4.34576	5.46832	2.79886	3.93231
3.4027	-6.64386	2.81353	-3.60317	4.59076	-1.84093	4.79712	0.434906	3.51858	-0.742627
0.423264	-2.85608	-1.21119	0.323695	5.53669	6.06963	-4.69227	3.45659	0.056159	0.214369
6.52323	-4.49115	6.27002	-0.215034	6.02927	0.510904	6.59559	2.42541	5.64315	1.93708
-6.64386	-3.23224	-0.649141	-2.28764	-6.64386	-2.80611	0.0456764	3.56104	-0.310506	4.03019
1.3706	3.10226	0.668227	3.20414	-0.946238	1.98177	2.12806	1.5406	-0.281614	-0.540145
2.58602	3.00729	3.10682	3.52869	4.33603	4.18194	3.21377	4.02582	4.17169	5.12412
4.67985	4.04873	5.56444	4.52945	4.8871	5.88658	4.24613	4.3416	5.62511	5.05142
2.02909	7.56815	2.56434	6.97741	2.65473	3.1209	2.73307	5.68617	2.52087	2.17556
-0.912654	-2.12896	-0.993261	-1.44753	2.50648	-0.166248	-1.86043	-6.64386	-0.819541	-2.61367
-2.47538	5.14869	1.58463	5.24978	-2.25731	5.68024	3.5448	6.45999	3.28381	4.5118
5.37564	3.99021	5.17291	3.20705	5.68768	4.17035	5.49756	4.64949	6.50192	5.39658
4.4992	3.85256	4.74291	3.45693	4.38175	2.61708	2.22919	3.74538	4.03814	1.50947
5.19971	2.34056	6.03493	3.98944	4.20233	0.03855	3.65693	3.44338	5.36741	2.26928
-6.64386	-6.64386	-2.06582	-6.64386	-6.64386	-6.64386	-0.739071	-1.26036	-0.956787	-1.22482
3.22778	1.04795	3.65569	1.21356	4.65849	2.67105	4.79382	2.16144	4.4069	1.40421
6.82992	6.33618	5.84673	5.90728	4.95764	8.07853	5.44881	6.83654	7.70796	7.93672
5.02908	5.09358	4.82032	4.89772	4.51234	5.04773	4.84297	3.11516	5.09563	3.19985
-3.39813	-1.53452	-1.58538	3.16323	-0.0951915	-4.70384	-2.62617	3.3007	-0.954166	3.75966
0.456402	4.70129	1.31814	5.38382	0.938381	6.36342	2.42702	4.33811	3.57688	5.10128
6.82052	8.14655	6.31686	7.30142	5.48126	7.77471	6.62806	8.15805	6.44808	8.04788
-2.23119	3.97382	-0.408828	2.67151	6.81012	2.36422	-0.899838	0.847926	2.40027	-2.47367
1.56235	3.10426	1.39236	2.81957	1.71082	2.90684	0.221542	0.121566	0.264906	-1.30838
4.37048	4.58608	4.17023	4.47612	5.40144	4.7326	5.4038	4.5535	4.74571	4.80556
-0.370409	-4.07402	-1.68047	2.17479	-6.64386	-6.64386	-3.06241	-4.46721	-1.80459	-2.37831
5.82257	6.78659	5.44637	6.21065	5.44753	5.4835	6.27238	6.46437	4.91954	5.67064
1.76721	3.60794	3.10135	3.52554	2.57907	3.81163	1.34288	3.36976	0.489584	3.7462
0.660455	-4.00931	1.73361	-2.34573	-1.40922	-6.64386	1.44548	-2.75944	0.98631	-0.563294
1.94685	-0.414366	2.2403	1.36857	3.84761	1.28282	2.202	2.0078	5.29425	3.59001
3.33989	3.37262	3.62126	3.78821	4.33029	4.65843	3.88311	4.65125	4.1921	4.71849
3.5361	3.04943	3.8015	3.10252	4.66552	3.41873	4.09794	3.42731	5.07395	3.62684
1.5896	2.84304	3.06102	3.11411	1.75643	3.2247	2.29489	2.91312	4.06521	3.99713
3.43571	1.95617	3.88803	1.63825	4.88094	1.39813	3.56046	1.89205	3.68406	0.871322
5.3512	4.1696	5.25217	4.56323	5.32498	4.95317	5.11716	5.37052	4.45874	5.09327
-6.64386	3.22111	-3.68329	3.40616	-6.64386	2.11009	-4.39645	3.39381	-4.18356	2.93148
4.53004	7.16211	3.76663	6.54419	7.23312	4.65987	2.1911	3.24014	2.35914	2.67513
-6.64386	2.08754	-6.64386	1.28939	-6.64386	-6.64386	-2.21012	-6.64386	-2.22317	-2.93767
3.84457	5.49895	4.16832	5.21871	6.96708	4.61818	4.92863	3.98303	5.04732	3.97146
-0.466819	0.230683	0.17765	0.69427	-2.17155	1.92376	0.433865	-0.020083	-2.70649	2.27281
5.76408	6.44842	5.84676	6.88866	6.12437	6.48631	5.35302	5.81667	4.7212	5.34263
-0.0459809	-0.413507	-1.53046	0.0855892	-3.05805	0.396384	0.0365835	2.22836	2.17083	4.59551
1.91424	0.103296	2.47563	1.30532	-3.60142	-0.690344	4.64401	-1.50504	4.56699	-0.117482
4.8015	3.29014	5.21437	3.38761	6.01591	4.50164	4.28361	3.62849	5.47879	4.39949
-0.595154	-6.64386	0.379391	-3.78588	0.26302	-6.64386	-4.00109	-0.571172	-1.8564	-0.789975
-2.49781	-2.62843	-0.21091	0.854164	-2.57204	-4.94568	-2.62057	-1.35195	-2.0995	-1.11402
5.20943	4.64696	5.7107	4.55514	4.86161	4.62781	5.91601	4.89853	6.53375	4.65984
2.84378	3.80336	3.26863	4.60212	0.0323266	-1.17042	3.70795	2.7876	1.62257	0.685382
-6.64386	-6.64386	-0.848713	-1.29366	-6.64386	-6.64386	-6.64386	-6.64386	-2.52733	-6.64386
-6.64386	-2.89863	-2.15022	-1.49738	-6.64386	-0.43641	-2.91327	-4.88287	-1.95602	-1.712
-0.343458	2.09611	-0.433678	2.88292	-0.954068	2.37953	-0.163413	2.64282	-2.05686	3.58523
0.048045	-0.313371	-1.29381	4.12245	-5.24305	-3.01459	-6.64386	2.22838	-0.334305	1.99877
2.26887	0.405449	1.9338	0.206076	3.07511	1.50999	3.66334	-2.1434	3.91469	1.54633
-6.64386	-6.64386	-6.64386	-4.39632	-6.64386	-6.64386	0.198719	-6.64386	0.299214	-3.36967
-3.62998	1.6607	-1.8896	0.193831	-0.0273338	2.42538	-0.924744	-0.541309	-0.220386	2.01959
-6.64386	-6.64386	-6.64386	-6.64386	-1.37962	-6.64386	1.83226	-0.0640953	1.01075	-4.9199
6.35419	-1.92245	6.11384	-3.45531	6.50467	2.22838	5.85214	1.62495	6.38196	0.356242
3.19959	3.79657	2.96447	3.09581	4.0379	4.48399	5.2861	4.79108	5.17536	3.26085
6.65963	6.01756	7.08437	5.99227	6.45613	5.33697	4.61777	4.33614	6.56179	4.94874
2.51424	2.69139	3.94177	2.69892	-0.33258	3.2143	4.68294	3.67828	4.34499	3.91619
2.61526	1.83084	2.17288	2.35856	0.303781	-0.455364	3.11393	0.834123	2.82193	1.12845
1.57552	-0.340333	1.44297	0.772185	6.00204	3.78399	3.54637	2.36014	4.96654	1.33172
3.9431	5.88319	3.29862	5.27471	2.60455	4.40011	4.93981	6.06566	1.68238	5.12409
4.82874	5.05424	4.28271	5.2251	4.58311	3.72136	4.35209	5.3197	3.46972	3.66719
2.2967	2.19611	3.74811	4.06761	2.56729	2.79807	2.03679	2.41433	1.64486	2.93337
7.45016	-6.64386	7.05763	-6.64386	2.84576	-6.64386	0.613201	-5.79754	1.89035	2.38373
2.73221	2.23034	4.1296	3.35711	4.56325	5.14973	3.47922	2.82787	4.72406	3.61171
-3.7955	1.06181	-3.48811	2.42478	-3.08487	2.54073	-6.64386	2.29916	-0.38996	3.15824
6.68627	8.03324	6.47897	8.7292	6.60962	9.09827	6.67815	8.40581	5.99079	7.01114
5.09273	4.75939	5.34602	5.09203	5.80832	5.26016	5.06035	4.45172	4.86183	3.11582
4.07836	2.69858	4.26482	2.98978	5.61958	3.90389	3.82108	2.54358	4.93999	3.77801
0.795408	-3.28386	1.23633	-1.67463	3.14406	-6.64386	1.92817	0.336592	1.80029	-0.566752
5.56143	4.40157	5.39586	3.22132	5.699	4.96973	5.71235	2.8494	4.72193	3.40131
2.67407	2.19814	2.50747	1.3304	2.17585	0.325397	2.80756	1.80696	2.2207	1.72499
5.17145	5.72978	5.20918	5.85848	5.75513	7.3816	5.08788	6.07816	5.47245	7.20286
3.36487	1.13892	3.37528	0.98971	3.44856	-0.586935	6.61935	2.77392	6.63895	2.67404
1.40834	8.46249	1.94214	7.3606	-0.0146628	5.48441	-6.64386	6.01045	-4.24929	4.81725
4.23425	4.58027	3.83057	4.66888	3.55839	4.45072	2.5198	3.93274	1.11368	3.76379
1.06632	3.1629	2.02429	3.58625	2.1744	3.61271	3.18269	3.26717	2.71797	3.86374
-4.46024	-5.55422	-6.64386	-3.02348	-6.64386	-0.413534	-6.64386	-6.64386	-6.64386	-0.132659
-6.64386	-6.64386	-3.75376	-6.64386	-6.64386	-6.64386	-6.64386	-6.64386	-6.64386	-2.117
1.82589	5.00062	1.7916	4.63727	2.02487	-0.133481	3.39612	-0.798765	1.13012	0.109279
5.25591	-6.64386	2.97675	-6.64386	2.61376	-6.64386	-0.176042	-6.64386	1.95057	-6.64386
1.27994	1.87633	2.45174	3.66897	4.55381	4.09316	1.82003	1.9873	3.97299	5.30992
-6.64386	-6.64386	-6.64386	-6.64386	-6.64386	-6.64386	-4.62957	-6.64386	-2.74633	-2.18012
2.7275	-2.135	3.16113	3.3558	3.25604	-6.64386	2.91605	3.10943	4.18334	2.2843
-3.09567	-6.64386	0.652158	-2.79995	-2.6661	-6.64386	-3.28175	-6.64386	-2.98354	-1.81627
-6.64386	-6.64386	-6.64386	-6.64386	-6.64386	-6.64386	-6.64386	-6.64386	-4.16574	-6.64386
-6.64386	-6.64386	-6.64386	-2.09259	-6.64386	-6.64386	-6.64386	-6.64386	-6.64386	-1.24587
-0.258613	3.75444	-0.917447	3.89227	1.82034	4.9099	-1.37486	4.22857	0.0296366	3.82789
2.55614	8.51672	6.0956	9.67237	-0.164351	7.00051	4.28861	9.17866	5.09293	9.34814
-1.997	1.35487	-2.05487	1.61619	2.25629	1.16437	-1.97433	-0.16984	1.28796	1.93728
0.127079	3.8454	0.715157	3.67271	-0.240241	1.22423	2.87878	3.5407	2.66352	2.77629
4.20537	-0.372107	3.68917	-0.315758	-1.3772	-6.64386	0.986564	-6.64386	-4.3925	-6.64386
4.20537	1.05069	3.68917	5.83611	-1.3772	-6.64386	0.986564	4.3658	-4.3925	3.42055
-1.08802	4.82057	-1.97836	5.36755	0.296789	4.69849	-0.352697	4.04507	-0.964942	4.35456
-6.64386	-6.64386	-2.67478	-2.82235	-1.70425	-6.64386	-3.54194	-6.64386	-1.66337	-1.98301
0.272749	-6.64386	0.734064	-0.7371	2.31013	-6.64386	0.700735	1.74241	2.01905	2.84371
5.22534	5.50827	5.70494	5.35841	4.26734	6.36109	5.34113	5.61417	5.2501	7.04717
0.121116	-1.20093	4.33681	-0.958822	5.09454	-0.941902	3.66321	1.01496	5.75948	0.0769148
-3.3277	4.36954	-3.2286	4.99445	5.46023	6.36119	2.80913	5.71417	5.42842	7.28539
3.52534	5.26106	4.40268	4.38995	4.63089	3.64108	3.35032	3.14122	2.61848	2.65368
5.74591	3.92222	5.80461	4.54606	5.21192	4.8762	5.53984	4.69144	6.28144	4.99985
0.74325	2.94771	0.418606	1.8622	-1.36043	3.02886	-2.70805	-0.459711	-1.52553	-0.789429
5.73767	1.97853	4.75417	2.35288	4.14474	1.81695	3.30076	1.58144	5.57219	0.85094
4.44005	4.41325	4.03875	3.63111	6.04603	2.68734	4.97377	4.29448	1.64412	2.03972
4.95911	3.75054	5.52951	4.20136	7.7276	5.38446	5.73089	5.53325	6.94285	5.65553
2.97302	2.55659	3.40937	2.93325	2.96858	2.10612	2.35642	3.42872	3.97998	3.73424
4.37971	1.668	4.87034	2.27496	4.7503	3.59722	3.27504	2.70867	3.18561	2.88077
3.96822	4.30517	4.01192	4.48242	5.6169	5.65985	4.95314	4.5008	5.38528	5.52286
-6.64386	-6.64386	-6.64386	-6.64386	-6.64386	-6.64386	-0.944879	-1.7933	-3.773	-3.91711
5.18036	3.73001	4.02405	3.55797	3.18165	3.41688	4.2595	3.49151	3.64143	1.25627
1.03115	3.84127	1.53888	4.00523	1.4242	4.14914	2.35498	4.10284	2.56952	4.37091
3.6757	3.38401	3.50741	3.23457	3.60861	3.13283	4.1882	3.60725	3.02533	2.59248
5.78468	7.61728	4.69302	7.72153	3.98021	7.65568	5.50443	8.86352	5.00625	8.35375
3.33746	3.61209	3.60445	4.20663	4.16421	4.0023	3.57531	4.1817	3.29317	4.90809
-1.06933	3.87238	-0.43191	3.43353	-1.98059	4.37493	-3.31784	4.39501	-1.80462	3.72817
-3.631	-6.64386	-1.35344	-6.64386	-1.54414	-6.64386	-6.64386	-0.304763	2.57139	-3.12323
-6.64386	-6.64386	-6.64386	-6.64386	-6.64386	-6.64386	-6.64386	0.62375	-6.64386	3.09339
3.05636	-1.3397	4.22279	-0.342025	-1.06103	1.5817	2.29065	0.726819	1.34664	-0.218691
6.08088	8.17885	3.78831	7.25513	-1.26717	-0.00603441	2.10434	6.19005	-3.39064	-1.73968
6.76077	8.20364	6.89028	8.36452	6.73119	9.05302	6.95651	8.53786	7.52618	8.48252
4.72302	4.84889	4.63152	5.02632	5.35016	7.20065	3.12402	4.65262	4.58492	5.37724
-4.34309	-6.64386	-0.746923	-0.846934	0.578279	4.81554	0.989028	1.67041	1.1821	2.85435
2.52584	4.64499	3.30094	5.10603	3.42344	5.25338	3.42774	5.31611	3.50182	5.78145
1.35407	-3.2604	1.51835	0.40481	2.35311	-0.0659214	4.79284	2.28622	1.69042	0.723014
3.52662	6.92347	2.25746	7.23569	3.14171	6.26382	5.01838	6.93983	2.13771	6.43491
4.24364	-0.415238	3.92182	-0.901281	3.23725	2.21362	2.94742	0.674037	2.8559	1.40588
5.42911	5.12536	6.17293	5.64817	4.25064	3.46045	6.52241	3.56112	3.60323	2.21699
4.10648	4.16524	3.92119	5.29793	4.20211	4.11892	4.29963	3.34505	4.96878	3.83424
6.29002	2.35018	6.0153	2.07293	7.65513	-0.533071	6.43468	3.39027	4.05898	-0.861697
1.72181	-6.64386	2.87645	-6.64386	2.41391	-3.66942	2.06788	-6.64386	1.89782	-4.5119
5.07855	5.72216	4.5794	5.83974	4.83833	6.62993	4.51126	6.10561	5.20712	4.64078
3.4845	1.28318	5.57035	2.58332	2.96751	2.95391	4.92383	3.24347	3.56105	-1.02323
5.99208	4.70104	5.84332	3.15954	7.03635	2.35529	7.21568	4.48966	7.05994	3.9909
0.861033	0.0299701	6.31271	2.85765	-0.081829	-1.70097	6.13665	0.757383	5.45608	3.50296
2.09814	3.5778	4.18439	6.54452	5.08748	1.1303	4.98039	0.64069	6.26442	5.19372
7.08774	9.66927	6.47931	8.7782	-0.0195681	3.36076	5.50425	7.65037	-1.12804	0.784144
5.42126	7.1777	6.1939	7.56757	3.61303	5.75812	6.52072	7.47814	4.18002	6.74194
2.51632	2.9042	3.05045	2.98782	1.51938	2.89627	2.8582	3.027	2.5102	4.08349
-0.928166	6.70724	1.55913	6.36334	5.92608	5.41234	5.02557	5.67508	5.11542	6.9273
2.58125	4.51452	3.04917	3.60049	3.21602	3.61629	3.38952	4.22835	0.199692	2.62261
-6.64386	-6.64386	-2.28366	-6.64386	-4.09005	-1.38452	-0.286084	1.52643	-0.799127	-2.25631
5.9018	2.94068	5.60766	4.08696	5.7302	3.85982	5.05447	1.34145	5.69549	2.9212
-6.64386	-4.9047	-1.39536	-1.68523	-6.64386	-6.64386	-6.64386	-4.78131	-6.64386	-6.64386
1.21546	-3.36337	2.36458	-1.60212	-1.76473	-6.64386	1.81088	-2.1847	2.50491	-2.14352
-6.64386	-6.64386	-2.8401	-6.64386	-6.64386	-6.64386	-0.250117	-6.64386	-0.585312	-6.64386
6.93792	4.01462	6.19899	3.85165	5.07644	7.39184	6.46968	4.00062	4.64369	4.80615
7.36765	6.80581	7.09975	6.51995	3.79673	5.30067	6.52701	6.17146	3.35641	5.69724
5.46525	6.92561	5.14565	6.47963	2.16674	7.00014	4.59477	6.60692	4.26619	7.50433
-1.49635	4.21504	-0.860321	3.98873	-3.79252	3.00614	0.576921	4.01992	-2.18802	3.27836
6.25977	4.45824	6.12231	4.10361	6.08134	4.09943	5.56216	1.14538	7.36729	2.56638
2.33856	5.40976	2.69362	7.01587	0.553532	4.37246	0.0747027	5.80495	-0.726434	3.59515
-0.756855	2.42595	0.189195	3.01746	1.60546	2.95148	0.818725	2.05356	-0.0742527	3.44802
4.21403	5.54402	4.50162	5.04672	5.45879	-0.253266	3.95678	4.49559	5.63193	-0.172186
0.495152	-1.71946	2.86729	3.09045	1.18684	-6.64386	3.47908	2.97344	3.72312	2.78165
6.03622	5.2379	6.0048	5.9763	5.01944	5.13136	4.1005	2.35906	2.65795	2.06615
4.0699	4.13535	4.06765	4.29635	6.04764	6.37812	4.23846	4.46325	6.27999	6.10631
-6.64386	-3.41288	-2.8588	-0.160581	-6.64386	-6.64386	-2.21877	0.140355	-1.36383	-1.3892
3.72534	2.73093	5.08783	4.53565	-1.77539	2.569	3.62367	3.45807	4.79309	4.74556
2.87747	1.87742	2.96429	1.76523	4.19376	-0.760055	2.54807	2.25518	4.59013	0.303326
-0.0234472	-2.17026	0.872936	0.632224	-6.64386	-6.64386	-0.0273088	-1.86138	1.60756	1.45298
2.90844	6.37278	2.09231	5.98835	0.598632	5.39323	2.34532	6.49877	0.801155	6.61489
4.43892	6.37909	2.26214	4.95179	-1.36786	6.24251	3.24554	3.96247	-0.0808003	3.68843
5.18199	5.76929	5.13306	5.65685	3.28859	4.95567	5.78518	5.59292	4.0179	4.38655
-6.64386	-0.253782	-3.78936	-0.127705	-0.929468	1.58141	-2.30475	1.45531	-2.31255	3.10283
2.46028	2.91087	2.50816	2.91274	1.86139	6.37523	0.971962	2.19289	-3.91921	0.824687
3.34336	4.18894	3.34403	2.79045	4.03995	4.41912	3.80154	4.60742	5.61525	5.00752
8.97307	2.36584	8.52774	2.23502	8.35462	1.83988	5.83568	0.0608056	7.65717	5.24985
5.17211	4.33431	4.52761	4.14746	1.82772	3.67566	4.07531	3.85353	3.974	2.53767
2.94951	2.07631	3.19702	2.61517	-0.971255	-3.62496	-2.28844	-6.64386	5.67684	1.10072
5.00632	2.01476	5.19371	2.79436	-2.9709	-4.89419	0.280859	-4.17186	3.14588	1.11285
3.19339	1.07429	6.20317	4.15802	3.03876	-0.809082	5.46862	3.75142	4.77059	2.88406
5.44943	3.27218	4.33209	3.1101	4.6448	4.28526	4.80076	3.56822	4.10168	2.51714
-4.65963	5.40025	-1.00396	5.14693	-4.01508	7.11947	5.62232	5.40248	2.99911	7.10216
3.96075	0.500942	4.18694	0.930259	4.62502	1.75657	5.05135	1.65999	4.70089	2.43733
3.24966	6.35048	4.31289	8.29186	0.799656	-1.73483	5.02065	3.45571	4.69121	4.03446
2.00384	3.48336	2.41304	5.1174	0.0107655	2.65378	3.54805	3.34689	2.07564	4.12071
6.92963	6.94143	6.59689	6.44587	6.58483	5.20266	7.34655	6.93805	4.80372	3.86652
3.04109	3.35867	4.00032	3.68482	3.71969	1.68352	4.09427	4.17183	4.85335	3.34042
2.81162	3.76551	2.1845	2.72355	3.20801	2.36386	4.8613	6.33216	3.77926	3.92604
-1.14742	4.56235	-1.12803	4.5339	-0.963754	5.16874	-2.64375	4.44155	-0.524886	5.12885
-2.97256	3.72272	2.66301	4.20694	5.11413	10.5113	-1.85263	5.65925	-0.114933	4.91743
4.54663	2.69314	5.22852	2.38324	4.17882	1.864	4.10839	3.34355	2.47811	2.51898
4.68939	-0.197246	4.43149	-0.402039	5.24601	-2.54336	4.56361	-0.289868	4.53012	2.51988
-1.8295	2.96756	-1.35271	3.19161	0.9349	3.29209	-1.10798	3.1208	-0.512598	3.47701
4.71933	-0.197246	4.42941	-0.402039	5.26374	-2.54336	4.53227	-0.289868	4.52588	2.51988
4.71421	5.98942	5.1588	6.13576	4.42818	6.46259	4.59052	6.89698	4.88477	6.7604
6.11472	3.33574	5.48122	3.03544	6.45605	4.7592	5.57816	3.34132	5.80252	4.7367
-4.50816	4.78717	-1.54487	5.08449	-0.434253	0.0366341	-6.34391	1.37724	-0.173345	6.90364
5.21757	-6.64386	4.83257	-6.64386	4.89235	-6.64386	4.46058	4.81248	4.91145	4.15534
2.35187	-0.17047	2.89377	0.221809	2.91428	0.0400844	1.39084	2.526	4.41273	4.68744
-1.69143	-6.64386	0.623533	-6.45482	-3.37319	-6.64386	6.52694	1.70859	8.94442	-0.864449
8.09651	0.561384	7.63164	-0.314926	2.35082	-6.64386	5.00443	0.517868	5.50544	-0.84408
-6.64386	-2.47399	-1.6363	2.55113	-6.64386	-6.64386	-6.64386	1.28599	-6.64386	-1.34767
6.72153	2.52271	5.91652	2.69207	6.48503	2.23075	5.8266	1.91429	7.70963	4.29587
-6.64386	-6.64386	-1.53988	-1.44341	-0.640499	-1.38572	1.41159	-1.45157	2.81239	-2.40742
2.94497	2.02106	2.23204	2.11449	2.6277	2.72305	3.22228	3.9268	3.68687	2.2055
-3.1778	3.47805	-3.70589	3.63636	0.352377	2.66413	-1.03372	4.07403	2.9188	4.3273
3.91952	4.28905	4.00294	4.90544	5.04133	4.77467	-1.50788	4.65258	5.36191	4.10301
3.64579	2.27067	3.34713	2.42836	3.01416	2.88712	3.7703	2.67247	3.81894	3.39408
3.43011	3.98697	2.86522	4.09841	2.44059	3.5551	2.74258	5.01351	2.93157	4.15444
7.89755	4.78682	7.32658	4.98602	8.67078	8.08644	7.82828	7.73649	7.37222	5.73606
1.38596	-6.64386	-0.691555	-3.50557	-0.518986	-0.657552	-0.415066	-2.78888	2.44691	-0.474089
4.92043	3.68195	4.91936	2.85137	5.41015	3.42737	5.68233	3.10963	5.92847	4.72927
2.83453	4.335	2.44463	5.11713	1.66389	4.56659	2.92123	4.63599	2.1657	4.72538
3.5889	4.28905	3.7325	4.90544	3.56612	4.77467	5.05671	4.65258	4.1676	4.10301
-2.91573	3.47805	-1.25859	3.63636	1.29316	2.66413	2.63475	4.07403	3.97268	4.3273
0.828276	2.47269	2.10106	1.72086	2.65494	-0.868985	1.09393	2.89057	3.21233	-0.298481
5.40029	2.69661	6.06699	5.15245	6.27492	4.55109	3.5003	5.29376	5.71788	5.80419
-0.498919	4.72451	1.64884	6.70006	2.38505	4.11464	1.80748	4.74486	3.57416	6.23184
2.26319	5.07532	1.96896	4.50179	4.06529	4.85508	-0.749851	4.90188	2.80699	4.04798
2.93765	3.99916	2.95666	4.16487	3.0966	4.57306	2.20997	4.04386	4.09311	5.37504
-6.64386	-6.64386	-6.64386	-6.64386	-6.64386	-6.64386	-3.84921	-0.563265	1.41554	1.84957
-2.03333	2.71487	2.02611	1.6781	-0.742622	4.20933	-1.14417	2.75361	1.01932	4.38659
4.90924	-1.84792	4.55812	-1.30955	4.83446	1.32802	4.50076	1.84076	2.21492	1.26952
4.21678	5.30257	4.50522	6.15692	5.99768	6.17607	5.03939	4.27103	4.99938	5.78171
2.83592	3.64722	3.85821	2.60056	1.02032	2.07001	3.55904	2.87052	2.76361	2.36182
-2.44232	2.71487	2.15312	1.6781	-0.702177	4.20933	-0.463523	2.75361	1.43374	4.38659
-6.64386	-6.64386	-6.64386	-6.64386	-6.64386	-6.64386	-0.0493061	-0.563265	1.5165	1.84957
3.04876	3.99916	3.31798	4.16487	3.37698	4.57306	3.86608	4.04386	4.47616	5.37504
5.7315	5.47415	5.5621	5.75379	5.70041	6.76466	5.25133	5.72021	6.25918	7.0516
-3.67074	-6.64386	-1.00916	-1.1565	-6.64386	-6.64386	-6.64386	-6.64386	-3.90054	-6.64386
3.79588	5.13126	2.68337	4.77196	1.71399	3.96725	2.69068	5.98415	0.833688	2.10644
7.94426	6.44583	6.75177	5.99461	0.857992	3.15123	2.84981	3.72021	2.07811	5.09428
4.12606	5.71518	7.12394	8.9299	2.04424	3.58865	3.04182	6.83609	5.31785	7.89528
-2.45019	1.0734	-6.64386	1.77313	-6.64386	-6.64386	-6.64386	-4.21966	-4.43478	0.65451
1.79032	-2.06502	0.427146	1.94008	0.156755	-0.454625	-2.33244	0.0576624	0.234693	2.02388
2.16883	0.255625	2.15521	0.146937	3.7475	-0.89444	2.59013	1.66876	3.77973	3.43107
1.83998	2.73372	1.9301	2.42429	3.52448	3.31358	2.28212	2.53193	1.87731	2.84025
0.864591	2.74366	2.36701	2.4486	3.38522	4.28377	1.31254	4.8715	1.73999	4.1549
-1.7251	5.71518	1.52282	8.9299	-6.64386	3.58865	2.63436	6.83609	-0.808099	7.89528
-6.64386	-1.9214	0.968247	-0.319226	-3.58979	-3.09238	-2.39409	1.22058	-2.90672	-1.5478
3.48602	5.47563	3.7792	5.44062	2.51224	3.98382	3.53867	5.59539	3.22283	4.17383
-6.64386	-6.64386	-3.49883	-6.64386	-6.64386	-6.64386	-1.51263	-6.64386	2.10352	-4.74159
-6.64386	-6.64386	-3.2039	-4.43098	-6.64386	-6.64386	-0.827328	-0.895798	-2.66648	1.42761
-6.64386	-6.64386	-6.64386	-6.64386	-0.286957	-6.64386	-4.72818	-1.45644	-2.07578	-3.25357
-6.64386	-6.64386	-5.04649	-4.43098	-6.64386	-6.64386	-1.90819	-0.895798	-2.81827	1.42761
-6.64386	-6.64386	-6.64386	-6.64386	-1.82146	-6.64386	-5.14704	-1.45644	-4.32453	-3.25357
4.57126	4.27012	4.38123	2.5511	7.4844	6.37889	5.45328	5.77041	5.75275	4.87565
-6.64386	0.806785	-1.13576	1.79187	-6.64386	2.50138	-0.0722522	1.415	-1.78426	2.90838
2.64246	3.31138	3.41561	3.60714	1.95996	4.94628	2.86883	3.63738	2.21865	4.88969
3.96346	3.41886	3.96565	3.35277	4.47383	2.73347	5.14811	4.1509	5.66976	3.319
0.144228	-6.64386	1.77877	-1.07265	-2.28419	-3.49028	4.27487	4.81703	7.71144	5.53608
4.00246	0.356837	1.46664	2.42952	3.93969	0.829726	1.82702	3.55197	6.34237	2.74554
-6.64386	-6.64386	-6.64386	-1.96894	0.0132807	2.79501	0.725726	-2.71646	0.146451	-0.918598
-0.637563	2.6297	-1.38836	2.36656	-0.692124	3.59373	3.08734	2.86309	1.11028	4.25658
4.64031	2.22985	4.64767	3.91054	3.38185	3.83891	3.80213	2.63794	4.56946	1.13773
1.10284	1.41114	2.0347	1.45241	2.14068	3.48293	3.81627	4.39004	3.74859	4.38075
4.2509	8.15824	3.60016	8.00451	5.54358	7.2605	5.31866	8.98384	5.0145	8.06903
0.128415	5.24027	2.90325	4.50936	-6.64386	5.68088	-3.0549	4.86164	-2.14841	7.4274
-0.906386	-1.59499	-0.0551191	-3.1492	-1.03916	-0.784871	1.98781	-0.602077	3.43608	-1.12342
6.35034	4.63347	5.55984	4.30004	4.72541	3.42328	5.99575	5.23474	4.30042	3.25553
4.46767	4.28028	3.87626	4.50926	2.8655	3.64556	3.82956	4.36365	2.10041	2.93124
1.63565	-0.639413	3.23722	1.27808	1.20646	-1.57032	3.20969	1.90747	3.63856	1.89601
3.38695	7.06177	3.27092	6.84063	3.20577	5.90018	3.9316	5.23009	4.33014	6.76984
2.34423	8.36242	1.4952	7.73065	-1.17011	7.94056	2.50035	6.43405	-2.11158	8.18611
0.43385	0.785402	1.40829	1.4156	3.731	-4.77304	3.90388	-0.138054	2.93121	-0.341669
4.68319	4.07477	5.09127	6.14571	7.22098	2.37738	5.85842	3.84173	7.25166	3.97165
7.48304	8.67017	7.33896	7.92403	4.93967	7.45787	7.21341	7.48601	6.17356	7.72827
-4.46056	-6.64386	-1.91197	-6.64386	-6.64386	-6.64386	1.50557	0.200581	3.5222	0.769115
6.10124	5.30553	6.02341	4.97393	5.83587	6.67428	3.96767	0.263438	2.89248	-6.64386
-6.64386	-6.64386	-6.64386	-6.64386	-6.64386	-6.64386	-6.64386	-6.64386	-1.79	-6.30689
-2.59088	-0.907703	-2.71446	-0.592258	-6.64386	-0.641556	-0.681712	0.567016	-1.52067	1.85459
-6.64386	-6.64386	-6.64386	-6.64386	-6.64386	-6.64386	-6.64386	-6.64386	-6.64386	-4.04256
-3.38807	9.13367	-3.36327	9.3618	-6.64386	6.78258	-0.188568	7.5374	-2.27649	5.54462
1.66511	2.31261	1.99643	2.55604	0.573672	2.03006	2.11111	3.52189	1.51473	3.75176
0.825127	0.775848	3.70782	1.02477	-2.80482	-3.79118	6.24363	5.09996	7.54604	6.56583
-6.64386	0.700899	0.157396	4.0552	-6.64386	-4.93704	1.94191	-0.538136	7.90292	3.11893
5.7981	5.27658	5.61656	5.45493	4.43297	4.73475	5.35889	5.60746	6.09832	5.72236
-6.64386	0.151163	-6.64386	-0.569644	-6.64386	0.0459364	0.03855	0.514619	1.48121	-1.75716
3.5035	1.47227	4.41719	2.09575	1.98587	1.17625	4.67556	2.94286	3.03572	-0.583303
1.63619	1.84607	1.55339	1.9918	-0.445767	0.805704	1.37663	2.3006	1.17975	1.43928
-6.64386	-6.64386	-6.64386	-6.64386	-6.64386	-6.64386	-0.700917	-3.51855	0.457606	-6.64386
4.62328	2.18066	4.67627	2.4705	4.72387	0.797521	4.93642	3.3764	3.63516	0.259394
-6.64386	-6.64386	-6.64386	-6.64386	-6.64386	-2.59848	-6.64386	-6.64386	-6.64386	-0.690526
-0.907763	2.02478	0.209179	4.84316	-6.64386	-6.64386	1.55026	-0.0120665	2.12734	4.91943
4.04831	2.48589	4.66202	3.54894	4.28531	3.4295	3.42955	3.92855	6.07228	2.52606
2.76442	2.67451	3.43145	3.34527	0.733889	2.34143	3.41732	3.42314	2.66429	3.30796
2.57661	4.58905	2.76076	4.64149	2.89529	6.35321	2.42581	5.64352	2.75268	5.4898
5.25456	3.23685	2.76426	3.93462	5.58297	7.70207	4.68156	5.72611	4.13706	4.8924
2.89642	1.32979	3.25455	1.29031	4.15176	1.27061	3.47724	1.8784	4.40608	3.85649
-3.58483	-1.28622	-6.64386	0.420818	-6.64386	-2.34596	-3.14768	-0.901039	-2.16243	0.146091
-0.419553	7.69026	1.44665	7.98397	3.42758	0.740308	6.7959	-0.630293	3.95063	4.94094
4.23184	5.06641	5.11982	5.02061	3.82587	3.88947	2.89691	4.08097	3.91551	4.43143
-0.113834	2.36339	2.15673	3.4691	2.58192	2.36033	2.7823	3.85987	-0.272041	5.33572
2.82183	4.69083	3.22771	4.23393	4.4568	6.62094	3.88775	4.66578	3.35598	3.72548
6.72867	8.1929	5.18829	7.3523	6.48625	6.90113	6.4291	7.30311	1.95744	5.56279
-0.480762	0.546654	-0.5956	0.500372	-0.538266	2.56429	1.59821	2.32876	0.414029	3.95658
5.93531	7.417	5.72103	6.88646	6.12567	8.83303	5.33831	5.74257	5.20194	7.42414
-6.64386	-6.64386	-6.64386	-6.64386	-6.64386	-6.64386	-6.64386	-1.27073	-4.96439	-1.77295
-6.64386	-6.64386	-3.19316	-6.64386	-6.64386	-6.64386	3.96796	0.513164	1.06428	4.68416
3.73432	3.57692	4.05769	4.0444	3.80813	2.88923	3.0249	3.07691	3.09568	3.64797
-4.22521	-2.585	-2.80076	-1.23766	-1.53857	0.916434	-6.64386	0.0140667	-3.26111	-0.499204
3.90535	-0.0471983	4.3993	1.27738	4.6768	1.2262	4.35507	1.70813	4.91544	1.95615
1.87408	2.78653	-0.0494271	1.88935	1.51078	2.238	2.4371	2.69455	2.21819	3.005
3.26697	-1.43699	2.95897	-0.525862	5.2653	1.42815	4.18991	0.406718	4.69262	-2.03737
5.48479	-6.64386	4.84548	-3.52967	3.1652	-3.65998	2.83697	-1.51608	5.09988	1.17188
3.79677	4.49648	4.25445	4.74986	5.42935	5.75126	4.55334	5.00498	5.40453	5.41343
1.50595	2.33835	2.19438	3.03104	2.37627	4.4231	1.61029	0.242901	1.60752	2.38658
5.42474	1.70153	6.48022	2.19245	5.73364	-4.27244	5.73905	-0.182434	5.2892	-1.98469
-2.57279	-0.288882	1.2775	1.815	-6.64386	-6.64386	4.13332	4.20677	1.8985	2.12385
3.21283	3.55569	3.59509	3.88098	4.29987	5.15167	3.88123	4.16714	4.342	4.37169
4.28815	-2.41017	4.70014	-0.448422	3.43592	-0.0986523	2.42346	-1.80122	1.45117	-0.675936
3.29531	4.22363	4.46906	5.51989	2.20169	2.68032	2.33042	5.23692	3.56909	4.70741
4.30072	5.41594	4.25536	6.10041	4.42674	5.5609	4.14539	6.17212	2.80652	5.07765
4.93945	6.99061	4.57647	6.49889	3.63518	6.80772	4.70747	6.57411	4.91319	5.60201
2.78513	4.3469	3.86683	4.43795	2.30078	4.26154	4.09953	4.51347	3.95342	5.86054
4.47186	-0.633596	4.42194	0.436334	4.24155	0.215055	4.37172	0.263405	3.24263	0.527823
6.11297	4.96949	8.31794	7.06402	5.08594	3.25483	3.08955	6.54137	3.61037	4.09633
2.92006	2.61382	4.82477	2.33952	-2.94466	0.241462	2.30754	1.92408	2.48607	3.43998
5.10988	3.09829	6.51092	3.45921	4.49967	3.04584	5.45853	2.9346	5.93755	2.80715
-4.53366	-6.64386	-1.10647	-6.64386	-6.64386	-6.64386	-6.64386	-6.64386	-1.67202	-3.40871
4.82958	2.65649	6.01482	1.73834	4.3492	6.07907	6.33116	6.589	5.6751	5.88307
6.57744	8.01807	6.19426	7.66208	3.29051	5.98713	5.34234	7.13129	4.68774	6.70799
5.81344	5.92383	5.71096	5.30083	5.66817	5.23732	6.12301	4.89842	4.22815	4.58611
8.90606	8.81819	8.79119	8.0818	8.56739	7.27817	9.26789	8.36797	8.45424	7.97025
-0.681266	2.2224	-2.1437	2.27744	-0.795158	3.00911	1.54909	2.71551	-1.7167	2.99955
0.382448	0.525898	0.0831317	0.17279	3.66804	0.481357	3.43355	-4.16411	4.23676	-0.221611
4.64213	4.83556	3.88754	4.18068	4.07998	5.6746	5.06518	4.79279	5.31883	5.94106
4.01104	-0.489591	4.19774	-0.162967	4.78628	-6.64386	4.78103	1.35283	5.2645	-6.64386
7.31795	4.18064	7.13958	4.25619	3.79198	1.81094	6.7978	3.76719	4.26524	2.09941
0.198249	-0.376017	1.29436	0.222406	3.47851	3.04182	1.32558	-0.600888	2.12323	0.301778
3.17344	4.43253	3.26697	5.20502	0.941881	4.89133	2.82637	4.47763	2.14947	6.39637
4.61297	4.38738	3.64646	3.49331	3.1783	3.88687	4.43265	0.742984	4.28458	2.48619
5.83764	4.11703	5.81538	4.26296	6.76954	6.2451	7.17198	5.05394	8.30059	7.48536
5.06789	3.22257	6.05108	2.4333	4.25337	6.95137	4.07848	4.40154	4.32677	5.39326
3.52532	3.40069	4.54763	4.4964	4.89121	4.53797	4.5711	4.47914	5.86825	5.89973
4.32846	6.05589	5.05691	5.62888	3.05429	6.41656	1.76041	5.03073	2.87936	5.26496
8.68309	8.88212	7.53976	7.60158	6.31244	6.54239	7.06899	8.13385	3.38124	6.95375
4.0848	2.55234	5.59767	2.60183	4.80916	2.2876	3.66234	3.71115	4.39917	3.42359
3.42937	4.28475	2.71393	3.34986	3.03746	4.12745	3.34498	3.62419	1.79732	3.19392
6.36382	-2.61636	6.40198	0.472538	7.52151	-2.21274	6.03295	0.542326	6.56848	0.388064
5.55319	5.48195	5.55957	5.46421	4.56933	5.64592	5.97611	5.43252	4.71102	4.62561
-5.50852	-3.60672	-0.611178	-1.29045	-4.83955	-2.71639	-5.07034	0.56638	-1.72111	-0.368583
-0.350477	2.60118	2.31216	2.94462	-4.03448	2.7542	2.0786	3.93802	3.12574	3.77283
-1.42582	5.90212	-0.49376	5.93432	-2.48813	6.43642	0.362837	6.10193	-3.00569	5.58606
2.93367	4.74326	3.16651	4.92155	4.42078	5.26615	3.20404	4.7685	4.08889	5.56729
3.82304	3.94546	4.01385	4.0022	3.77442	5.60024	4.15888	4.98663	3.53665	5.01607
1.54755	5.54421	1.50126	4.99213	1.40839	1.94726	-0.72844	0.956964	2.54059	3.63542
4.45246	5.32023	3.88645	5.95562	4.60121	5.94565	2.99053	5.22327	3.59079	5.28119
-6.64386	3.12739	-3.44519	3.9746	-3.2953	4.05294	-6.64386	2.39805	-2.50304	2.23396
4.39239	1.07806	4.6193	3.11249	4.79306	5.21248	4.13126	1.30614	2.50832	2.08611
1.60038	1.77707	1.57683	1.94022	0.706041	1.40825	1.9632	2.7557	1.8999	1.77082
4.57089	5.47527	4.71424	4.85656	4.09088	3.21994	3.333	4.82243	2.97467	4.65247
-5.49505	-3.60672	-1.18606	-1.29045	-5.77138	-2.71639	-5.06043	0.56638	-2.99214	-0.368583
-1.35299	5.90212	0.361418	5.93432	-1.9416	6.43642	0.759305	6.10193	-2.338	5.58606
2.77718	4.74326	3.22855	4.92155	4.58846	5.26615	3.27626	4.7685	3.78343	5.56729
3.16847	3.94546	3.45565	4.0022	2.79507	5.60024	4.01357	4.98663	2.98574	5.01607
4.18668	5.32023	3.83958	5.95562	4.83623	5.94565	4.84278	5.22327	3.72372	5.28119
-6.64386	3.12739	-2.97863	3.9746	-1.85764	4.05294	-6.64386	2.39805	-2.40646	2.23396
3.37946	1.07806	3.74226	3.11249	4.3395	5.21248	4.2119	1.30614	3.01992	2.08611
5.89165	5.06792	5.88315	4.86945	5.62415	5.21075	6.32893	4.86276	6.07005	4.94956
-2.40984	-0.77495	0.207134	1.91858	8.71253	4.26971	2.66019	4.34989	2.47326	4.62762
3.5679	5.05481	3.54178	4.24692	2.81264	5.42704	2.66926	5.50118	3.19026	5.14219
-6.64386	-6.64386	-6.64386	-6.64386	-6.64386	-6.64386	-6.64386	-6.64386	-6.64386	-3.43506
-6.64386	-3.01713	-5.07509	-6.64386	-6.64386	-1.2151	-2.60525	-6.64386	-3.79466	-2.68489
3.46766	2.77921	3.95879	2.72301	4.45382	2.58288	3.76263	2.84802	4.84708	3.41281
4.39161	0.0431541	4.43224	0.328405	6.13447	2.44625	2.97612	3.32528	4.07365	4.76698
3.8064	-0.666118	3.0376	1.95765	-1.23374	1.52279	2.87562	3.84107	-3.17503	0.165835
5.42766	1.36083	5.71386	1.24147	6.34617	0.131875	5.28894	1.6324	5.9189	2.11688
0.852494	4.33012	2.4904	3.86507	-0.848972	1.0891	1.89443	2.98657	0.685525	1.28471
4.3779	3.17786	4.8161	3.8164	5.55236	5.65598	4.96303	4.11318	5.87047	5.66523
-6.64386	-6.64386	-2.03187	1.44098	-6.64386	2.23693	4.09203	4.98549	4.1787	5.02192
3.83639	2.13877	4.40418	2.32174	-1.18593	0.4161	4.48531	1.78349	2.27737	2.86305
2.1612	-2.78997	5.34649	2.85051	2.84778	2.47986	4.95517	-0.117529	5.89015	2.35702
6.8273	7.32957	7.03124	6.58503	8.45452	8.34822	8.13931	6.55045	6.83009	6.58442
3.65791	-2.82277	5.30942	-0.57166	2.30771	-1.47607	0.375912	-1.95746	3.34138	1.33314
3.25841	3.86698	5.34573	6.80909	3.00067	1.49418	5.08749	6.91179	4.43312	8.65983
2.21297	-1.80621	0.828926	-6.64386	0.627256	-6.64386	-6.64386	-6.64386	-0.982272	-6.64386
0.436847	-1.94351	3.43129	-1.73258	-0.711164	-1.3809	-1.63649	0.358335	-0.931742	-0.29233
-6.64386	3.3207	-3.25736	5.04702	-6.64386	4.59343	-6.64386	5.10749	-4.4274	6.91734
2.6666	3.76249	1.99532	3.49596	0.850219	4.26316	3.08058	4.42624	1.32273	4.93042
1.95613	0.839184	1.7664	2.12168	2.25392	-2.93085	2.90607	0.100291	3.64196	-3.07367
5.96837	6.21806	4.65822	6.17444	2.80946	6.77454	-0.345905	2.37836	-0.117692	5.14312
3.52621	1.80565	2.92898	2.12592	4.71	2.9084	4.04239	4.24687	4.31571	2.87954
2.61148	2.94192	2.89434	3.40445	4.36533	2.7766	4.92379	3.96957	4.01589	3.20391
8.76402	12.681	8.74366	12.3068	-6.64386	7.62069	3.93586	9.669	-6.64386	0.726084
5.16585	5.36066	4.49408	4.68689	5.29729	5.85875	6.51964	4.85296	6.25906	3.89445
6.88871	5.56077	6.26279	5.42771	5.50297	5.26938	3.9668	4.7405	3.97197	6.78885
3.93961	1.5046	4.05063	1.55748	3.50604	3.94791	4.9407	3.69567	6.60702	4.94799
5.36932	1.95015	4.88676	1.31001	5.12137	2.74959	4.07637	3.15303	5.21922	1.72717
-6.64386	3.39381	-3.05	2.63337	-6.64386	2.48746	0.580911	3.52747	0.499485	2.90112
-6.64386	5.76013	-6.64386	6.33211	-6.64386	6.0677	-3.33729	5.81528	-6.64386	6.76974
4.60934	6.17349	3.81176	5.05135	4.22922	5.65177	4.82334	5.61477	3.89679	5.16163
3.83812	5.57285	3.84942	6.50833	5.141	4.15771	3.79858	4.56131	5.42694	6.11026
-3.92093	0.402819	-1.2023	4.61206	-6.64386	-6.64386	-6.64386	-6.64386	-6.64386	-6.64386
0.927149	9.21263	3.32589	8.99147	2.91761	9.70532	-0.941537	10.1249	0.792239	7.20559
3.18517	1.66517	3.26688	2.40232	4.40095	2.07849	2.82614	2.18279	4.49338	2.08231
4.2021	3.3	3.87468	3.02997	5.06316	3.86529	3.78973	3.24932	3.70787	3.76187
7.22771	3.81594	7.49718	4.11091	-0.846612	1.79623	-6.64386	-6.64386	-1.27127	-0.981867
0.592538	0.647305	1.38165	1.43174	-3.34843	3.58728	0.541531	2.60478	-0.794377	2.5316
-0.888555	3.71081	-1.33538	3.93007	-6.64386	3.80811	-0.59281	4.10861	-3.31457	4.38949
2.4027	-1.17732	3.39969	-2.53825	5.86822	-1.95547	2.5276	-2.13121	2.1556	-0.357781
-0.0979666	-6.64386	4.3471	-6.64386	-4.01828	-6.64386	3.67694	-4.25412	4.68647	-2.67248
1.0391	-0.739608	2.24685	0.431781	-1.8179	-0.71394	3.97161	3.45267	3.83565	2.88033
4.1195	3.39696	3.94668	2.77666	4.33385	2.62999	3.95117	4.06225	3.78167	3.37209
4.33256	5.53772	4.74632	5.07837	4.83074	2.93399	4.52825	5.34853	4.77715	4.90092
0.0660851	4.07635	1.32696	3.83622	-1.56528	4.7895	0.331401	4.42574	0.977667	4.95594
-2.41578	-1.12211	-0.536802	-0.501835	0.657417	-1.22651	3.93115	1.76736	3.43306	2.13804
4.44326	5.03967	4.62887	5.42229	4.68881	4.55982	4.84887	5.46386	3.25905	4.90804
9.21935	5.72132	8.56896	6.7543	6.26638	2.60698	7.35212	5.62454	5.92131	3.25432
6.03257	-6.64386	10.9745	-6.64386	-4.85417	-6.64386	-6.64386	-6.64386	1.84876	-5.4431
3.76132	4.88787	2.82161	4.70349	2.18415	3.63908	3.6255	5.06848	3.87821	4.91115
-1.59324	4.46108	-2.97755	3.56338	-0.683861	3.57024	0.807293	3.17463	1.29104	5.88537
4.85491	3.87549	5.12654	4.44123	5.38196	2.21483	4.96462	3.7356	5.61989	4.35858
2.89819	2.2426	1.97419	1.9728	2.7114	2.38743	3.14806	1.88717	3.17706	2.07547
5.40518	5.03571	5.28598	4.70127	6.00152	7.62359	4.04888	3.19391	4.48213	5.63925
2.74504	0.262178	3.03648	0.475096	3.69519	1.16787	2.84488	2.22094	3.2885	1.7645
7.70417	7.51023	6.98773	7.03455	6.15499	7.04419	7.64626	7.75418	5.93706	7.62753
6.81372	3.4922	6.48526	3.15881	5.6576	4.01255	6.01987	3.43541	6.60191	3.76093
1.31156	2.4562	1.86635	3.06424	2.73121	4.16523	2.625	3.46321	3.6562	5.04283
5.20199	4.48856	5.07733	4.67527	5.71255	6.94177	5.303	5.34073	4.51748	5.47015
1.64817	5.25272	3.17535	5.31885	0.93559	6.58783	5.05628	6.17717	2.69414	5.35227
-0.415238	2.92973	-0.901281	2.38627	2.21362	2.51928	0.674037	2.26329	1.40588	1.94962
6.92347	4.15149	7.23569	3.1725	6.26382	4.0319	6.93983	5.3405	6.43491	3.61582
-6.64386	-1.92134	-0.846934	2.4558	4.81554	1.52422	1.67041	1.22025	2.85435	1.37995
4.84889	3.95776	5.02632	3.78166	7.20065	5.12093	4.65262	2.95845	5.37724	4.41658
8.20364	6.82606	8.36452	6.98046	9.05302	6.68185	8.53786	7.1328	8.48252	7.46301
8.17885	7.54198	7.25513	5.87969	-0.00603441	1.52956	6.19005	4.65469	-1.73968	-0.512318
-1.3397	0.901325	-0.342025	1.57387	1.5817	-2.84396	0.726819	1.19451	-0.218691	-0.482595
-6.64386	-6.64386	2.9988	-6.64386	6.64525	-6.64386	3.13054	-6.64386	6.86812	2.50284
2.50091	3.90702	3.14187	3.91959	4.59027	5.46981	3.2788	3.6416	3.41743	3.78244
-3.02535	-6.64386	-3.36112	-2.79149	-0.420795	-4.32913	-1.74894	-0.260769	-2.99165	-3.27836
-6.64386	-2.97717	-2.09799	-2.77813	-4.22653	-3.71214	-0.0746689	-1.62667	0.471141	0.460871
1.93188	3.4469	2.07461	4.54014	1.92093	4.32929	2.16956	5.93951	4.17387	6.18077
4.22583	5.36613	5.89442	6.29673	5.07063	6.54291	5.38456	5.50901	6.01229	5.79981
0.298754	-1.09424	-2.19595	-3.26396	-6.64386	-6.64386	-1.98791	-6.64386	-3.70082	-2.89114
-0.0782864	4.81792	5.7901	7.85772	-1.65468	0.692283	5.71614	6.11001	6.23459	6.92618
1.5252	5.6101	2.87251	6.00815	4.79998	6.81911	3.60728	6.54077	4.14789	6.64466
1.62347	5.4707	1.31612	7.04569	-6.64386	6.32323	1.97683	5.94131	-6.64386	7.47941
3.70607	4.61346	3.94835	4.73386	3.58952	5.66011	3.94215	5.88418	3.37886	5.6455
4.24323	-2.68196	3.86529	-1.16145	3.46401	-1.93146	2.64222	-2.12523	2.50683	0.550911
3.55699	3.28792	3.50704	3.61295	4.1361	6.5394	3.43746	3.67205	3.73611	5.31019
2.76486	3.08225	4.50538	4.25477	3.17835	1.34893	2.78073	3.37888	1.73322	1.5173
2.23349	7.67975	1.95461	7.07484	-0.310105	2.98938	2.94726	6.25414	0.718551	3.47737
4.55955	5.14172	4.35149	5.41656	5.7868	5.24224	4.62089	5.98585	4.24699	4.89692
-0.0938159	-1.65618	3.54319	-0.176446	-1.34487	-3.41084	2.40221	0.404032	1.98507	3.00453
6.56454	0.356385	7.43154	1.45802	3.91615	1.0914	-3.36455	-2.39696	1.19636	0.748723
1.872	-1.98554	2.16042	-0.0395817	-3.34683	-2.25687	3.64848	-6.64386	-6.64386	-3.66292
6.8808	8.21085	5.70975	8.05579	6.92808	6.7978	4.34539	5.16188	5.04796	6.66592
5.47175	-1.22792	5.55967	-0.0384996	4.89554	1.51921	3.7301	1.09415	3.90853	0.321398
3.84964	-6.64386	3.59404	-0.838688	1.22924	-6.64386	2.50206	-6.64386	1.16628	-3.03095
0.801547	2.5918	-2.74324	1.71526	0.498797	-0.927543	-0.958987	2.42756	-5.40893	0.285329
4.06359	3.66302	4.25211	4.45403	5.02422	4.93078	4.56941	4.55111	4.17168	4.11028
2.27307	1.76821	2.86344	2.12547	1.67558	2.80699	2.3152	2.38212	2.24408	3.66036
4.59811	3.28603	4.66757	3.82249	5.06936	3.77898	4.26588	3.84361	4.46086	3.41447
-2.46876	0.82893	-1.86586	1.30896	-0.269516	-1.22599	-2.48885	2.78966	-3.69527	2.15539
8.96928	7.30488	8.20889	6.84427	7.49238	7.41223	8.04342	7.28604	7.29401	7.94286
-1.5018	4.16614	-0.5835	4.32669	5.10152	2.55389	0.690579	3.28079	0.965784	4.41272
2.29619	4.64624	4.35997	4.5225	3.41986	4.63859	2.55601	4.46711	4.0945	3.8097
6.05469	5.33583	5.79513	5.25907	7.3261	6.99383	7.47117	5.32841	7.69061	7.98694
-1.00137	-0.912616	-0.231263	-0.72938	0.149304	-1.34532	1.31649	0.410116	2.48972	1.88075
5.80043	2.5918	5.68962	1.71526	5.91795	-0.927543	3.62295	2.42756	6.92181	0.285329
1.79681	2.5918	2.55266	1.71526	3.77925	-0.927543	4.42454	2.42756	6.16602	0.285329
6.03388	3.49679	5.9934	3.6761	6.86133	3.91962	6.48721	4.17572	7.44247	4.01128
6.78074	5.35113	6.53429	5.01629	7.6149	5.37266	4.54337	3.01985	8.19766	5.48487
4.68984	3.17814	5.11362	2.74887	6.30663	3.45021	7.04226	2.77604	5.36608	4.09814
-1.84189	-1.09424	-6.64386	-3.26396	-6.64386	-6.64386	-3.46752	-6.64386	-2.72679	-2.89114
1.74135	3.4469	1.67645	4.54014	2.17366	4.32929	2.07617	5.93951	4.19357	6.18077
-6.64386	-2.97717	-1.68534	-2.77813	-3.97263	-3.71214	-0.335686	-1.62667	0.961987	0.460871
-4.0862	-6.64386	-3.49404	-2.79149	-0.372528	-4.32913	-2.71856	-0.260769	-2.07418	-3.27836
3.48555	3.90702	4.06619	3.91959	4.49849	5.46981	3.24076	3.6416	3.89526	3.78244
1.89316	-6.64386	1.69625	-6.64386	2.59235	-6.64386	-4.76043	-6.64386	1.86804	2.50284
4.49666	-0.0295851	5.39936	-1.07078	3.59831	-3.19829	7.4985	2.16339	4.22697	-1.43106
1.17727	-1.27005	0.776647	-1.18552	2.84297	-3.63964	2.93528	-0.0833827	4.03923	0.820464
13.8223	3.5612	14.5321	5.84569	1.39017	-1.54738	-2.36729	5.66133	3.45812	5.72084
-4.37716	-0.296915	-0.100875	3.063	-6.64386	-6.64386	1.14225	0.558285	0.935552	2.8929
3.21734	2.66033	3.96392	4.56911	4.03788	3.51605	4.22669	3.78525	4.9109	5.09925
7.01967	6.70753	6.74652	6.17517	6.03502	4.85971	7.37026	6.50701	7.45119	5.08526
3.37201	2.17978	4.0308	2.69545	4.67917	3.45961	3.32381	2.76474	4.18555	4.0605
4.44211	2.17752	4.22966	0.429014	4.80172	4.04467	3.39422	3.73397	2.40063	5.31109
-0.597917	-3.8794	3.08081	-1.92856	-4.53343	-6.64386	2.79004	2.22522	1.28153	0.43667
2.87332	2.36707	3.45375	2.73579	3.881	1.97977	3.29071	1.5015	4.08991	2.52075
1.88795	-6.64386	4.32963	-4.34514	3.46795	-1.47107	3.85964	-0.683354	3.42248	-0.37021
0.891371	1.35198	0.946458	1.66768	-1.4451	-4.4972	2.2741	1.75656	1.91504	-3.9964
3.56194	-6.64386	3.44594	-0.966528	3.94135	1.04013	3.95858	2.06229	4.45424	3.11662
0.347084	0.0996426	3.24863	-0.46602	5.29268	2.88434	4.61128	3.61043	4.61224	2.94622
7.02758	7.0076	6.38085	6.39642	5.97089	5.94579	6.43071	6.86304	6.72162	6.55478
2.85221	3.11904	3.85721	2.93212	4.14617	3.06782	4.10386	1.01204	5.06392	2.90255
3.68191	3.93826	4.36804	3.66603	5.00264	5.37485	3.99372	4.46972	6.0935	5.52102
4.32646	0.200144	4.41973	1.60601	4.60271	2.0795	4.01091	1.67958	4.74892	1.20646
6.83168	-6.64386	7.1688	-6.64386	8.26914	-6.64386	7.53131	-6.64386	9.40125	1.54433
-1.53838	-6.64386	0.622188	-6.64386	1.65145	-6.64386	4.99983	0.488254	3.65997	0.602657
-1.53838	-6.64386	0.622188	-6.64386	1.65145	-6.64386	4.99983	-6.64386	3.65997	-5.34807
-6.64386	2.42226	-1.37231	3.64055	-6.64386	1.76514	-1.63647	2.73527	-2.2433	-0.0511241
4.12033	5.47748	4.24121	5.83779	4.90555	5.20019	4.95193	4.60182	6.25219	5.76174
-6.64386	-6.64386	-6.64386	-6.64386	-6.64386	-6.64386	1.36147	-3.09067	-2.53857	-0.250095
-0.00831799	-2.70048	1.20691	-2.72858	1.19818	-6.64386	1.8141	-1.41262	2.60532	0.378748
-6.64386	-1.59364	-4.9751	-1.01424	-6.64386	-3.98026	-5.89961	-1.19374	-4.46072	-0.969551
6.31415	4.9303	6.54647	5.46466	5.73627	4.01489	3.6153	4.8468	7.1766	5.3187
3.52762	4.18268	3.41362	4.45975	4.03676	3.81011	3.03302	3.61972	3.08786	4.74069
-6.64386	-6.64386	-4.07118	-3.51938	-4.84444	-6.64386	1.00109	0.846297	2.03373	1.4101
-6.64386	-1.69112	-6.64386	-1.01432	-6.64386	-2.92865	-6.64386	-0.105664	-3.94007	-1.18551
5.86801	5.39448	5.26948	5.86223	5.00559	6.39798	5.60068	6.4013	5.03879	6.23403
0.808822	2.67492	2.41354	5.9794	2.77372	4.11122	4.15638	4.26787	2.24138	5.06612
2.63704	4.11577	3.2372	3.81702	3.6996	5.00917	5.00812	4.76957	4.46946	5.11057
5.40511	6.0739	7.48925	10.0279	7.65254	4.70085	8.52206	8.40895	7.33948	4.55737
0.846663	3.89889	0.582038	3.75041	3.03499	3.65627	1.35667	3.36484	3.26642	4.08591
2.2419	-6.64386	2.87793	-2.3418	3.45883	-1.63779	4.5992	3.13762	5.66461	8.03622
1.65023	3.36703	0.902229	3.98453	-1.24295	-2.24475	0.264111	0.701392	0.456617	2.18972
1.46494	-6.64386	1.34179	-1.71845	-0.188486	1.80301	2.93854	1.85773	1.97295	1.05934
1.91305	0.518602	2.16487	0.108906	2.05137	-0.034772	3.30503	1.8863	1.8096	-0.0697229
4.23645	3.38101	4.23798	2.34218	2.06501	2.43372	4.32984	4.80197	1.65861	3.67082
1.88795	-4.14298	4.32963	-5.40019	3.46795	-1.64873	3.85964	-1.6156	3.42248	-0.840714
0.891371	1.5483	0.946458	1.98283	-1.4451	-4.76945	2.2741	1.25364	1.91504	-3.01595
3.56194	-6.64386	3.44594	-1.9333	3.94135	1.68091	3.95858	0.246109	4.45424	3.23505
0.347084	-0.369334	3.24863	-2.42395	5.29268	2.35582	4.61128	3.30284	4.61224	2.09063
7.02758	6.93934	6.38085	6.257	5.97089	6.21182	6.43071	6.86931	6.72162	6.81754
2.85221	1.15053	3.85721	1.80664	4.14617	2.87273	4.10386	0.824442	5.06392	2.96829
3.68191	4.98091	4.36804	5.19384	5.00264	5.57303	3.99372	4.15044	6.0935	6.00328
4.58402	5.31052	4.59188	5.84976	3.82789	6.67607	5.80999	6.5476	5.40099	6.05181
4.77474	5.26207	5.30354	5.79217	6.99743	5.77764	5.41037	6.176	7.17132	6.48588
3.15006	2.15905	2.15753	1.97598	2.59216	1.45189	2.79037	3.19114	3.91187	3.04951
5.02337	5.83914	4.09929	5.5431	3.16808	6.32283	4.58896	5.48201	2.7217	6.54886
5.4457	-1.83741	5.40681	-2.89305	4.80183	-3.82705	5.57933	1.95669	4.36377	2.15335
-6.64386	-6.64386	-6.64386	-6.64386	-1.29987	-6.64386	-6.64386	-6.64386	-6.64386	-6.64386
7.26751	4.86107	7.62116	4.99274	9.16345	4.50581	4.35127	3.91873	8.62448	4.76898
1.40502	2.16406	4.65738	7.04885	-2.85867	-6.64386	2.69005	4.74653	1.73091	4.85292
5.10623	5.70706	4.94991	5.472	6.21413	5.75694	3.54223	5.65162	4.60505	4.11633
-0.405268	5.09239	0.740429	4.67444	-1.12294	3.72109	-2.46204	4.41582	-1.73156	2.40386
8.35645	7.4161	8.05621	7.04277	8.79442	7.9211	7.49892	5.70327	8.91751	8.09266
2.83014	1.93413	3.89071	3.37965	3.9473	1.70624	3.12605	3.00116	1.9292	3.40394
-6.64386	6.22373	3.539	7.5112	-6.64386	0.785186	-2.79624	-1.81937	-3.90047	1.42341
4.76324	5.7364	4.89553	5.44905	5.61958	6.24311	4.98829	5.87627	4.50508	5.76421
3.63845	2.24343	4.00151	1.9897	4.60683	1.96511	4.09032	2.82527	5.47958	3.16862
0.291456	5.50917	0.847465	5.33744	-1.94136	5.28307	2.12963	5.3784	-1.68291	5.88947
3.17627	5.69054	3.54379	4.98017	3.55837	4.02056	4.21207	7.37178	4.02303	5.5049
3.25411	-6.64386	4.3538	-6.64386	0.204593	-0.372832	1.60124	-6.64386	3.58262	2.08067
4.0245	1.18614	3.55183	-0.623214	3.40644	1.27382	3.61259	2.6429	3.17471	-1.55247
3.70642	-6.64386	4.78792	-6.64386	1.45907	-0.372832	0.950309	-6.64386	4.77244	2.08067
9.80257	7.2569	9.56006	7.68465	9.13508	5.94306	7.39899	6.53391	8.76839	4.80024
-1.8775	-4.05887	-0.442375	-1.03654	-4.95067	-4.96678	2.97712	1.66007	4.13761	2.97796
-6.64386	-6.64386	-6.64386	-6.64386	-5.12643	-4.28557	-6.64386	-6.64386	-6.64386	-6.64386
6.12661	5.84366	6.14026	6.93118	6.39842	5.9164	6.21664	6.11141	7.11537	7.28323
-4.24646	1.94636	0.738261	1.52639	-6.64386	-4.16615	-0.342784	-4.98398	1.46359	-2.10766
6.46718	2.50007	6.28427	1.16786	6.24226	2.49954	5.12776	0.757773	6.97383	0.225465
7.11352	6.45615	6.42458	5.61805	5.71727	6.19918	6.76861	7.51601	4.68756	5.22852
3.73869	-2.82018	4.67016	-0.152345	5.7408	-3.14843	2.69787	-1.13711	2.29333	-0.487324
1.57237	-6.64386	1.33713	3.43455	5.79612	-6.64386	3.53874	-1.94653	4.35774	-6.64386
1.92439	0.701355	2.0092	1.22553	0.0532921	2.58757	2.16434	1.97607	2.68335	2.79982
0.46516	-3.19457	3.33363	-0.779559	6.21752	6.29597	4.62693	-0.985213	1.26756	4.30148
3.12244	3.2452	3.55162	3.78758	5.03306	5.66459	3.92581	3.70467	5.18479	5.10459
0.380868	0.814547	-0.838321	3.86359	-2.42384	-1.60204	1.01586	0.238248	-0.54382	3.99856
4.2376	4.55202	3.33694	4.06719	2.72755	3.87892	6.6709	5.05708	2.88122	5.2266
-1.85944	-6.64386	-0.964331	-6.64386	-2.93171	-1.69019	0.421557	-0.713845	0.418434	-2.22155
5.78607	5.84535	6.22791	5.70609	6.98645	7.83091	6.41312	7.64015	7.22849	8.42869
6.77406	9.16954	6.41569	8.91467	6.7494	10.118	7.21574	10.5859	7.0555	10.1165
4.66672	4.98701	5.22713	6.03106	4.51387	4.33773	4.31136	5.41779	5.00022	5.24642
5.19003	5.12822	7.08616	6.96745	4.71111	5.71965	-2.74221	-6.64386	3.53019	-2.47311
0.952974	4.27569	0.209647	4.94068	-3.24698	5.50614	-0.519969	4.62753	-2.12018	3.8889
8.18612	5.83827	8.58485	6.76354	8.11863	7.35248	8.67031	7.18698	7.83713	5.42635
-0.143653	1.56893	-0.253608	1.83622	0.718277	1.40866	0.351831	2.44853	2.01466	1.78846
0.924735	1.81335	0.62765	2.89047	0.929614	1.34874	2.57238	3.37836	1.24324	0.026844
4.00435	2.53524	3.42429	2.08134	6.51337	2.77236	3.20441	2.74949	2.24726	3.22748
0.60687	2.699	1.91682	4.1338	2.29697	2.36956	-1.76012	1.63617	3.47089	3.06382
5.14364	4.83846	5.30659	5.21406	5.78994	6.16343	5.21186	5.21861	6.04322	5.37006
0.400108	0.17323	-0.228841	0.885624	-6.64386	1.45982	-6.64386	1.9337	0.357788	0.460597
2.31291	0.803038	1.76769	2.60356	4.54043	-0.551972	2.96955	0.286551	2.61926	2.28475
4.30794	-1.8121	3.36731	0.354406	3.38091	-6.64386	4.44147	2.93661	1.72933	-1.46145
4.88196	4.15268	4.88764	4.45973	5.47886	6.01327	5.18785	4.2199	4.49468	3.4418
9.30191	9.16478	10.067	9.40846	7.53049	10.9918	6.37232	11.2093	8.72543	12.8269
9.30191	8.93719	10.067	9.21969	7.53049	10.5316	6.37232	10.5697	8.72543	12.4358
6.28588	5.11554	7.21409	5.66708	7.35322	5.64525	7.18407	6.25004	8.2362	4.77098
4.92329	4.26537	5.41356	5.33135	2.77188	4.93563	4.28779	4.44043	4.29845	5.16532
-2.2557	1.67367	0.684286	1.09071	-3.22746	-4.3249	0.0397125	3.01539	1.45671	3.32642
1.21286	6.39793	1.39553	5.3589	4.64541	6.58756	8.20821	6.68269	7.8434	5.80476
4.21549	4.34459	3.85258	5.01732	3.18601	5.04538	4.58264	5.15053	2.25364	5.42939
4.13104	6.39793	3.50813	5.3589	4.53031	6.58756	7.05623	6.68269	7.23867	5.80476
4.62226	2.73557	5.39859	1.62415	4.69493	-0.832324	5.68574	1.57667	4.87877	-2.68612
5.89332	1.65501	6.96031	4.19708	4.38815	4.51878	2.05516	1.4974	8.34533	4.43015
2.64103	1.44499	3.47403	2.00711	4.31787	2.40334	2.61647	2.51852	3.23243	2.43164
8.43218	6.13697	8.26838	5.75431	6.3192	4.7617	7.5416	6.58503	6.60962	5.00067
5.1681	4.93116	5.18484	4.61775	5.61193	4.72802	4.26336	4.88877	4.77533	4.24189
2.69176	1.50548	3.28483	1.42139	4.42241	1.59439	5.73294	3.27044	5.70402	2.91925
-4.04959	-6.64386	2.45305	1.49121	-6.64386	-6.64386	1.17444	1.58323	3.45101	1.02621
2.78096	4.57486	3.16631	4.58462	3.27316	5.97727	3.71621	4.38707	3.98188	5.3375
6.83213	5.59017	6.94737	6.46533	7.63821	5.073	7.1808	4.58614	7.07285	4.17241
5.93541	4.50502	6.03171	4.65254	7.19193	5.44288	3.72879	4.38424	7.06575	6.13611
5.99289	5.83419	5.23976	5.95777	6.27062	6.70828	4.71208	5.39977	5.11728	6.82249
3.71538	-0.198398	2.27783	3.01148	1.86922	-0.299269	-1.71501	-6.64386	-0.684056	-2.33913
-1.12903	-1.9562	3.24294	4.06826	-6.64386	-4.86409	0.873691	0.997414	2.29745	-2.57734
3.16275	-1.474	0.544873	7.03905	-2.7595	-4.65708	0.0512189	1.53286	6.26437	2.53581
7.55872	8.66554	7.34853	8.05355	6.09796	7.01045	5.41839	6.66287	7.68765	7.47523
4.69662	3.80364	4.74097	4.12368	6.15847	4.2787	5.61514	5.25622	6.03639	4.893
4.34997	2.9744	4.14309	3.65923	1.52054	-1.58313	4.86068	3.73077	1.34412	-2.29011
-6.64386	3.16265	-6.64386	3.31987	-6.64386	2.95681	-6.64386	3.39109	-6.64386	2.53134
9.92459	10.969	8.28198	9.96677	4.54193	7.58877	6.4056	8.84294	0.284638	-0.822207
5.95347	7.47038	5.54411	7.30919	5.53349	7.59079	6.23453	6.57519	3.82305	5.85543
4.92066	3.83238	5.12984	3.21116	6.76121	4.86763	5.08055	4.61949	6.43436	4.26904
-6.64386	0.440511	-3.55126	1.02935	2.45585	-1.07754	4.98824	3.38675	5.39841	3.45287
-6.64386	-6.64386	-2.69665	-6.64386	-6.64386	-3.46108	-6.64386	-6.64386	-6.64386	-6.64386
-6.64386	-6.64386	-6.64386	-6.64386	-6.64386	-6.64386	3.8554	3.87869	5.77757	4.1368
1.94062	1.06834	2.43053	1.89618	2.53613	1.60688	3.18679	3.12504	3.94184	2.73198
3.48937	2.02611	4.35955	0.0214726	3.91892	0.940449	3.99163	-0.0540463	3.10185	0.673965
6.81103	5.32394	6.33834	5.09527	6.51524	5.08919	4.10369	2.63354	4.6182	5.38964
5.85184	4.17653	5.67551	4.61033	4.19266	3.99723	5.96795	3.43853	4.7599	3.23343
3.48937	-0.975527	4.35955	-2.20982	3.91892	-2.47255	3.99163	2.09437	3.10185	-1.80575
6.81103	4.71339	6.33834	4.55528	6.51524	4.68448	4.10369	3.11412	4.6182	5.00262
5.85184	2.69919	5.67551	3.15179	4.19266	3.41933	5.96795	4.24221	4.7599	3.07533
4.34595	5.18992	4.31304	5.25976	4.76312	5.65016	4.7937	4.5843	5.07276	5.28124
1.60594	4.28098	1.03144	5.20078	0.637479	4.24434	1.9197	5.49434	0.217396	4.92375
4.20581	2.37073	4.3954	2.61717	5.28795	2.55576	5.14887	3.55216	5.59263	2.62219
6.42374	4.21659	5.95573	4.38957	6.56225	3.68206	5.95889	4.3877	7.1071	4.33763
2.83673	-0.78413	2.05241	-1.41833	5.11005	1.06786	1.31351	0.0117547	2.15517	0.920455
3.76462	4.4659	3.60899	4.25748	3.35589	5.25076	3.54713	4.47743	2.94084	3.45691
-3.00327	3.43875	-2.46378	3.89607	-1.41814	3.60206	1.17671	4.52295	5.17597	7.03506
3.68725	4.14114	4.50818	4.19498	5.5033	4.72972	4.92017	4.0039	3.98568	4.93692
-1.04214	-6.64386	-0.598024	-6.64386	-6.64386	-6.64386	-6.64386	-6.64386	3.23454	-6.64386
4.86963	-0.0321556	4.53762	-6.64386	4.5046	-0.683551	2.82029	-6.64386	3.28968	-0.809914
-1.68778	-3.28127	3.09803	-4.29903	1.68975	-0.0752206	0.0223351	-2.64665	-0.621693	-0.663776
4.46145	-1.65282	4.28751	0.453013	6.38315	3.81106	5.04348	4.86096	4.16722	5.00464
0.894673	4.27511	0.814237	4.38001	1.00373	4.08993	3.26316	4.48291	1.00785	2.70484
1.94613	1.87653	2.10824	1.91332	1.98909	2.44321	2.01305	1.83096	3.58016	3.04465
4.38874	4.93188	4.86786	4.98837	4.86427	3.74358	4.91208	5.57048	5.49389	4.48978
2.28413	3.33668	2.15782	3.71889	0.809492	1.60705	3.16977	2.14638	3.28761	4.07218
-6.64386	-1.28929	-6.64386	-1.66209	-6.64386	-2.75613	-4.5787	-4.85605	-0.945916	-3.66053
5.58882	6.66652	7.0805	7.29836	3.77813	3.07351	0.489402	-0.577369	5.53257	0.396956
0.626715	3.61556	-0.445242	3.47793	1.99164	2.73259	2.92128	3.27318	3.62067	2.49929
2.43887	3.2602	1.46704	2.93229	-6.64386	2.29651	3.35724	3.86002	0.469062	3.1538
3.32343	1.77339	3.28512	1.54707	3.3973	3.76909	4.45736	3.1838	2.09553	3.45244
4.66277	6.70375	5.17876	7.33858	4.61066	6.61258	3.80697	5.96763	4.55057	7.09607
0.460098	1.48055	-0.322751	1.15184	1.55963	3.80355	2.95883	3.37433	4.50893	4.2309
4.8902	-6.64386	4.69305	-6.64386	4.07966	-6.64386	4.52919	-6.64386	3.29931	-6.64386
-1.56879	2.67963	1.2472	2.21721	-6.64386	3.06462	-2.16554	3.41218	-0.888346	1.48254
-2.84984	-0.88558	-0.754663	-1.18783	-1.81356	-2.01435	1.23998	1.18183	0.903673	-0.118613
0.446886	1.72208	5.87442	8.04523	-3.34743	-6.64386	3.62888	3.24348	3.07064	4.2624
4.28297	5.0211	3.5751	4.62549	3.2801	3.66976	4.99888	5.36251	4.65609	3.44033
1.50213	4.97079	0.969123	5.31579	0.574554	3.58399	4.13999	5.14407	3.45219	3.97173
3.94813	5.55033	3.87881	5.4301	4.3774	6.07467	3.50237	5.6341	4.11449	4.46568
8.17119	4.21453	7.70527	4.27926	0.774612	-3.02537	8.03738	4.81477	-0.764851	1.20188
3.90158	-0.254092	4.06123	0.194448	0.569666	-3.43101	3.14478	5.44251	2.65578	2.73111
4.21048	4.91535	5.80271	4.76179	1.46547	4.51061	7.11705	5.64482	6.00241	5.45714
8.99404	6.73782	8.05951	7.6581	6.02052	5.72292	6.6279	4.66376	7.57913	5.62481
-6.64386	-6.64386	-1.75051	-1.52337	-6.64386	-6.64386	-6.64386	-2.72348	-6.64386	-4.46097
8.01802	0.853463	7.65973	0.568434	7.43573	-1.88185	8.41087	3.18357	7.49742	0.293846
3.10931	1.02096	3.31674	1.30886	4.11182	1.48223	4.10979	1.58913	4.92713	3.12434
-3.87815	4.82381	-2.33591	4.25588	-1.87384	3.86115	-1.07405	4.65832	-2.29874	3.54107
6.82627	6.01569	6.23505	5.36918	4.04385	3.66921	5.30436	5.50957	4.29357	2.65212
7.29378	5.15332	6.93107	5.01541	7.33332	4.98678	6.64055	6.09192	7.19391	5.34523
2.63421	-3.19333	1.55553	-0.665631	4.99398	2.34014	2.31929	1.20974	2.69836	3.52012
5.55279	3.44305	5.53103	4.16563	8.69082	5.26932	6.03785	5.79942	6.43755	7.10948
1.54689	4.05616	2.78402	4.47397	2.95043	5.81107	2.78777	5.11967	2.24632	3.36552
9.70225	9.94051	8.95618	9.70679	5.18022	3.07075	7.9348	8.20459	0.282722	-2.94393
6.88854	9.03956	6.49057	8.52006	5.7878	9.65468	6.04651	8.43324	4.94896	6.45931
3.11643	2.81993	2.84952	2.3992	4.07638	7.21449	2.56445	3.97043	2.8163	2.71584
3.89355	2.20583	3.38705	1.85078	1.73765	1.96103	3.93315	-0.434259	0.698267	-0.151558
2.58869	5.65893	5.46315	3.51204	-1.08672	4.21286	0.46355	0.746574	-1.74094	-2.56339
5.26736	4.01189	5.66981	4.44206	5.5241	3.34121	5.7943	4.51613	5.13746	1.49638
2.37343	0.866707	2.77186	1.80768	4.92481	3.95036	3.55271	3.32739	3.89214	3.22627
5.2999	1.97496	3.79405	1.35208	5.36052	2.01298	6.46681	4.615	5.68782	1.34262
2.08909	6.61238	3.80775	7.54195	-1.91762	0.487361	5.03425	6.70132	6.7458	6.00063
5.19164	4.70892	2.54916	3.72165	8.3113	4.28917	8.05206	3.76541	6.47561	2.12106
0.986917	0.585615	2.61616	1.06476	1.58384	0.585566	0.260456	2.84928	3.08258	2.88708
2.0684	4.19545	2.21808	4.61673	1.4551	5.41046	1.32602	3.84446	2.94188	4.56219
1.86556	6.62655	2.00981	6.10017	4.07919	6.29112	1.80259	4.96327	3.46337	6.52724
-6.64386	-1.67	0.684505	1.57105	-6.64386	-6.64386	2.45255	3.01333	0.370818	-6.64386
1.8632	0.944002	2.10533	1.60632	1.23893	-0.308303	2.13254	0.937362	2.48598	1.05938
3.43801	2.44842	3.24687	3.00081	3.08642	4.633	2.46192	2.4917	0.963356	2.27059
4.91574	5.12441	4.65299	4.65744	5.31179	4.46191	5.40125	5.90334	5.91317	4.88673
3.43223	2.05466	3.64395	2.4959	2.15673	1.96615	4.63541	3.17563	1.769	1.32884
4.07476	8.55921	3.2453	8.08905	3.17753	8.01817	5.17031	7.04652	1.24657	5.91665
2.45081	4.19545	1.9901	4.61673	1.91541	5.41046	1.17573	3.84446	3.34233	4.56219
6.71337	4.70892	4.67277	3.72165	6.96891	4.28917	4.55243	3.76541	6.20454	2.12106
-6.64386	-6.64386	-6.64386	-6.64386	-6.64386	-6.64386	-6.64386	-6.64386	-6.64386	-6.64386
-5.3768	4.74875	-6.64386	3.124	-6.64386	1.77203	-6.64386	4.56768	-3.67746	0.571606
1.19899	1.22337	1.21827	1.0502	0.627799	0.556007	2.65428	2.63556	2.19144	2.76888
4.59036	4.36613	4.4166	4.06898	5.46042	5.32913	4.78684	4.04196	4.27458	3.4269
-2.9981	-0.796145	-6.64386	2.4636	-6.64386	-1.5947	-6.64386	2.48461	-6.64386	2.78108
5.65658	-1.84794	5.59967	-0.596638	4.80568	1.84831	6.03286	2.48113	5.31733	2.29056
4.80384	0.555852	4.42715	1.01324	5.45517	-2.48259	5.37381	1.33703	3.90712	-0.836099
8.43322	-6.64386	8.29967	-6.64386	8.70149	-6.64386	6.14913	-6.64386	5.02387	-6.64386
-0.333091	1.6201	1.95267	0.918421	0.968074	-6.64386	-2.12808	0.554335	-0.0775144	-6.64386
-6.64386	-6.64386	-6.64386	0.809827	-6.64386	-2.87498	3.61838	5.58127	3.26001	5.67969
4.99576	1.994	3.90503	3.75229	2.29736	0.938773	4.02728	3.0589	4.38589	3.72291
3.9583	3.35398	3.3204	3.46042	1.6964	2.74841	3.27144	4.42227	1.4876	4.61364
-0.102293	2.15674	3.12645	4.45933	-3.3258	-4.00256	-6.64386	-1.82841	-0.537342	-6.64386
-0.531884	-2.9948	1.68889	-1.71511	6.86512	3.62092	1.13571	-0.531513	0.426366	-6.64386
2.14262	0.0471349	2.99228	-0.00591852	1.3739	1.7116	0.866403	0.577348	1.25258	1.43431
6.74556	7.09746	6.52849	6.86709	7.16036	5.82051	6.97236	7.76654	6.99212	8.32683
3.46924	2.51929	4.72568	3.47103	6.75277	6.53738	4.9054	5.61842	4.91294	4.70878
-3.2956	-6.64386	-0.490537	-6.64386	-6.64386	-6.64386	6.37427	-6.64386	2.91299	2.59213
-2.04434	5.8954	-3.30052	6.13494	-6.64386	4.95385	0.157328	-2.35503	-0.409466	0.524244
7.21431	2.25503	7.68037	3.3519	4.93914	2.12754	5.88086	-6.64386	3.82264	1.85683
-6.64386	1.57493	-6.64386	1.38426	-6.64386	3.17896	3.93746	-1.12757	-0.190536	-1.51765
5.28723	5.00099	5.1051	6.15698	3.29352	5.82179	4.76303	4.7194	6.11081	0.30819
4.98304	5.78525	5.53773	6.25462	5.61548	7.44636	6.31402	6.76554	4.15277	4.58036
2.03962	-1.65484	2.29717	-0.224981	4.04489	1.01255	3.65002	2.05611	3.59997	1.02901
4.25607	-0.791473	5.59945	1.29801	6.77274	-1.28985	5.32686	1.68817	5.72324	0.65138
5.8223	7.42521	5.51554	6.69115	5.34693	7.14408	5.247	6.97481	3.85455	7.49294
3.10776	1.27126	3.21869	1.49913	4.54164	1.52824	3.95242	2.50295	3.70501	1.15829
-6.64386	-6.64386	-1.11634	-4.04509	-2.17903	-2.87823	6.10545	4.48103	1.85209	4.49511
2.77803	3.11517	2.8794	3.11183	4.18531	5.94138	3.75978	4.52373	4.40075	4.83749
6.73173	7.07364	6.37447	6.76315	6.15406	7.38959	7.08686	7.64672	6.9177	7.17023
3.29039	3.60257	3.37302	3.33507	4.52648	4.05289	4.70048	3.73967	4.49188	4.3373
4.00988	3.13386	3.9515	3.1744	3.88131	4.5488	3.45417	3.50891	4.79781	5.24046
3.58987	1.44257	4.89253	2.05432	3.61876	3.09134	3.54032	2.71032	3.86131	4.33881
6.44231	3.26174	7.41478	3.06882	5.35057	2.62144	4.64616	6.76296	5.68841	6.03153
1.47082	5.44162	1.40018	5.5838	1.2502	4.72771	1.25408	4.79795	1.88119	5.04373
3.30984	3.83885	3.57904	4.36857	3.83333	5.8786	4.24518	5.88891	4.27209	6.27535
3.31673	1.80841	2.81696	1.16348	2.80314	-0.644925	4.25142	1.94379	4.52012	1.18847
5.02885	5.40654	4.7412	5.05108	6.58604	5.63344	3.88844	5.3078	4.59535	4.23854
-0.149666	-3.0299	4.4097	-0.702649	-6.64386	-1.27232	-0.119061	0.386895	1.03815	-4.95067
6.80349	4.92637	6.69491	4.57094	6.33299	3.83388	5.64892	4.42788	5.65338	2.75506
1.28899	2.73688	2.65281	2.62905	1.98602	2.35447	1.73795	2.61263	2.7194	2.03097
-1.70713	0.59175	2.24902	2.75039	-6.64386	-0.22596	0.731305	-0.862308	-1.10607	-2.13397
3.17726	5.66586	4.45238	6.30711	1.71612	6.44551	4.49382	5.69187	1.57023	7.00898
7.665	3.54166	6.88441	2.43591	4.13936	3.93143	6.72801	3.29002	0.990608	2.72385
-0.530985	2.85005	-0.244369	3.52157	-0.371984	4.30382	-2.88847	2.83251	1.26253	5.27761
5.21684	3.19005	5.41628	3.48939	4.13813	6.30742	4.1746	4.33729	4.59475	3.77213
3.28986	2.10531	2.90166	2.04797	2.64371	5.22578	3.21736	-0.875966	3.36783	-0.0110863
6.59918	5.26295	6.59326	5.21201	6.49649	6.63064	6.34874	5.73366	6.91067	6.7699
0.97051	3.30584	3.66687	4.90331	-0.203799	3.32084	1.19301	4.0004	-2.62985	3.80991
-2.87624	3.7797	-4.21068	2.92742	-3.90552	2.34792	-1.78535	1.57176	0.689868	1.80548
4.42969	4.80222	5.53918	4.23267	2.03206	4.29394	-4.49762	2.77055	-1.65345	1.30562
0.733012	4.58443	2.2746	6.23083	-0.333236	3.61895	2.80437	4.21358	2.50675	4.88946
2.63313	4.02132	3.77865	4.40015	3.17907	3.78438	3.79912	4.84986	4.51702	6.04674
4.75394	4.66153	5.12623	5.37838	4.96128	1.37427	6.25421	-0.673886	5.25161	-0.971963
3.82267	7.4509	4.94054	6.43012	3.29816	5.1591	4.89453	6.80789	3.78109	1.35122
2.63816	3.32152	3.34749	3.49595	3.29462	2.80402	2.95627	2.7468	4.42106	4.64511
5.28638	2.4575	7.72202	4.85342	-3.04599	-1.50503	-4.71573	-0.603827	-4.02896	3.79078
3.43724	3.6758	3.59662	3.14531	4.052	2.47182	3.06891	2.87719	3.33046	3.20575
5.08224	6.18619	4.85823	4.98978	5.39343	5.45851	5.16356	3.39434	3.14517	5.17556
0.326119	0.182264	1.43768	0.363082	2.68339	2.69009	2.1532	-0.0280765	2.41842	2.45804
-1.12892	6.68134	-1.51879	6.3415	0.281835	8.03989	-1.06606	7.74961	-1.08183	8.77123
-3.13766	-6.64386	4.97617	-1.24146	-6.64386	-3.16668	3.55108	-0.51195	1.10402	2.14982
5.2512	1.42691	5.0897	1.83622	4.96016	2.25075	4.17821	2.52664	2.40046	2.86171
2.03838	0.0980732	3.88709	-6.64386	3.27669	0.874034	0.327208	-0.282572	3.67	0.916282
3.30991	0.958568	5.52861	2.4569	3.89162	3.5902	4.97571	2.99529	6.07968	4.28453
-6.64386	-3.76327	-3.98963	-6.64386	-6.64386	-6.64386	0.73506	1.29978	5.3177	1.54133
4.3654	5.35947	4.46673	4.82234	4.61233	5.71943	4.59174	5.54002	5.20539	4.76489
3.30684	2.77146	3.34824	2.91603	4.10877	4.75759	3.21653	2.0757	3.07525	3.2001
-6.64386	-6.64386	-6.64386	-6.64386	-6.64386	-6.64386	-6.64386	-6.64386	-6.64386	-6.64386
-0.40505	1.46149	-0.228452	1.63141	1.29217	1.56353	0.323056	1.29785	-0.82106	2.59469
-1.17039	3.06103	-0.887596	2.83316	4.27398	3.3407	0.329843	3.38769	4.0496	4.79407
6.65104	5.79525	5.72452	5.56526	6.05173	4.25665	6.96767	5.31958	5.91332	4.43156
-3.22412	-3.99002	1.29721	1.36422	-6.64386	-6.64386	-6.64386	-6.64386	-2.02323	-2.3317
-6.64386	-6.64386	-6.64386	-6.64386	-6.64386	-6.64386	1.00353	-6.64386	1.54799	-3.89784
7.95332	7.13013	6.51003	6.73023	6.98141	3.26457	4.47902	5.86135	5.1483	4.10966
7.65932	3.66265	7.3383	2.92634	6.10935	3.06335	6.83518	3.36511	6.75929	4.35483
-4.98028	-6.64386	-6.64386	-6.64386	-6.64386	-6.64386	-6.64386	-6.64386	-6.64386	-6.64386
-6.64386	-6.64386	-6.64386	-6.64386	-6.64386	-6.64386	-6.64386	-6.64386	-6.64386	-6.64386
-6.64386	-6.64386	-6.64386	-6.64386	-6.64386	-6.64386	-6.64386	-6.64386	-6.64386	-6.64386
-2.83685	-6.64386	-6.64386	-6.64386	-6.64386	-6.64386	-6.64386	-6.64386	-6.64386	-6.64386
-6.64386	-6.64386	-6.64386	-6.64386	-6.64386	-6.64386	-6.64386	-6.64386	-6.64386	-6.64386
-6.64386	-6.64386	-6.64386	-6.64386	-6.64386	-6.64386	-6.64386	-6.64386	-6.64386	-6.64386
-6.64386	-6.64386	-4.28842	-6.64386	-6.64386	-6.64386	-6.64386	-6.64386	-6.64386	-6.64386
-6.64386	-6.64386	-6.64386	-6.64386	-6.64386	-6.64386	-6.64386	-6.64386	-6.64386	-6.64386
-6.64386	-6.64386	-6.64386	-6.64386	-6.64386	-6.64386	-6.64386	-6.64386	-6.64386	-6.64386
-6.64386	-6.64386	-6.64386	-6.64386	-6.64386	-6.64386	-6.64386	-6.64386	-6.64386	-6.64386
-6.64386	-6.64386	-3.19805	-6.64386	-6.64386	-6.64386	-6.64386	-6.64386	-6.64386	-6.64386
-4.59799	-6.64386	-6.64386	-6.64386	-6.64386	-6.64386	-6.64386	-6.64386	-6.64386	-6.64386
-6.64386	-4.91437	-6.64386	-6.64386	-6.64386	-6.64386	-6.64386	-6.64386	-6.64386	-6.64386
-6.64386	-6.64386	-6.64386	-6.64386	-6.64386	-6.64386	-6.64386	-6.64386	-6.64386	-6.64386
-6.64386	-6.64386	-6.64386	-6.64386	-6.64386	-6.64386	-6.64386	-6.64386	-6.64386	-6.64386
-3.7933	-6.64386	-6.64386	-6.64386	-6.64386	-6.64386	-6.64386	-6.64386	-6.64386	-6.64386
-6.64386	-6.64386	-6.64386	-6.64386	-6.64386	-6.64386	-6.64386	-6.64386	-6.64386	-6.64386
-6.64386	-6.64386	-6.64386	-6.64386	-6.64386	-6.64386	-6.64386	-6.64386	-6.64386	-6.64386
-6.64386	-6.64386	-6.64386	-6.64386	-6.64386	-6.64386	-6.64386	-6.64386	-6.64386	-6.64386
-6.64386	-6.64386	-6.64386	-6.64386	-6.64386	-6.64386	-6.64386	-6.64386	-6.64386	-6.64386
-6.64386	-6.64386	-6.64386	-6.64386	-6.64386	-6.64386	-6.64386	-6.64386	-6.64386	-6.64386
-6.64386	-3.5576	-6.64386	-6.64386	-6.64386	-6.64386	-6.64386	-6.64386	-6.64386	-6.64386
-6.64386	-6.64386	-6.64386	-6.64386	-6.64386	-6.64386	-6.64386	-6.64386	-6.64386	-6.64386
-6.64386	-6.13939	-6.64386	-6.64386	-6.64386	-6.64386	-6.64386	-6.64386	-6.64386	-6.64386
-6.64386	-6.64386	-6.64386	-6.64386	-6.64386	-6.64386	-6.64386	-6.64386	-6.64386	-6.64386
-6.64386	-6.64386	-6.64386	-6.64386	-6.64386	-6.64386	-6.64386	-6.64386	-6.64386	-6.64386
-6.64386	-6.64386	-6.64386	-6.64386	-6.64386	-6.64386	-6.64386	-6.64386	-6.64386	-6.64386
-6.64386	-6.64386	-6.64386	-6.64386	-6.64386	-6.64386	-6.64386	-6.64386	-6.64386	-6.64386
-6.64386	-6.64386	-6.64386	-6.64386	-6.64386	-6.64386	-6.64386	-6.64386	-6.64386	-6.64386
-6.64386	-4.43163	-6.64386	-6.64386	-6.64386	-6.64386	-6.64386	-6.64386	-6.64386	-6.64386
-6.64386	-6.64386	-6.64386	-6.64386	-6.64386	-6.64386	-6.64386	-6.64386	-6.64386	-6.64386
-3.52355	-5.5447	-6.64386	-6.64386	-6.64386	-6.64386	-6.64386	-6.64386	-6.64386	-6.64386
-6.64386	-4.24592	-6.64386	-6.64386	-6.64386	-6.64386	-6.64386	-6.64386	-6.64386	-6.64386
-6.64386	-6.64386	-6.64386	-6.64386	-6.64386	-6.64386	-6.64386	-6.64386	-6.64386	-6.64386
-6.64386	-6.64386	-6.64386	-6.64386	-6.64386	-6.64386	-6.64386	-6.64386	-6.64386	-6.64386
-4.29509	-6.64386	-6.64386	-6.64386	-6.64386	-6.64386	-6.64386	-6.64386	-6.64386	-6.64386
-6.64386	-6.64386	-6.64386	-6.64386	-6.64386	-6.64386	-6.64386	-6.64386	-6.64386	-6.64386
-6.64386	-6.64386	-6.64386	-6.64386	-6.64386	-6.64386	-6.64386	-6.64386	-6.64386	-6.64386
-6.64386	-6.64386	-6.64386	-6.64386	-6.64386	-6.64386	-6.64386	-6.64386	-6.64386	-6.64386
-6.64386	-6.64386	-3.63054	-6.64386	-6.64386	-6.64386	-6.64386	-6.64386	-6.64386	-6.64386
-4.02489	-6.64386	-1.90622	-6.64386	-6.64386	-6.64386	-6.64386	-6.64386	-6.64386	-6.64386
-6.64386	-6.64386	-6.64386	-6.64386	-6.64386	-6.64386	-6.64386	-6.64386	-6.64386	-6.64386
-6.64386	-6.64386	-6.64386	-6.64386	-6.64386	-6.64386	-6.64386	-6.64386	-6.64386	-6.64386
-6.64386	-6.64386	-6.64386	-6.64386	-6.64386	-6.64386	-6.64386	-6.64386	-6.64386	-6.64386
-3.71026	-6.64386	-6.64386	-6.64386	-6.64386	-6.64386	-6.64386	-6.64386	-6.64386	-6.64386
-3.23155	-6.64386	-2.58612	-6.64386	-6.64386	-6.64386	-6.64386	-6.64386	-6.64386	-6.64386
-6.64386	-6.64386	-6.64386	-6.64386	-6.64386	-6.64386	-6.64386	-6.64386	-6.64386	-6.64386
-6.64386	-6.64386	-6.64386	-6.64386	-6.64386	-6.64386	-6.64386	-6.64386	-6.64386	-6.64386
-6.64386	-6.64386	-4.30065	-6.64386	-6.64386	-6.64386	-6.64386	-6.64386	-6.64386	-6.64386
-6.64386	-6.64386	-3.63054	-6.64386	-6.64386	-6.64386	-6.64386	-6.64386	-6.64386	-6.64386
-4.02489	-3.57384	-1.90622	-6.64386	-6.64386	-6.64386	-6.64386	-6.64386	-6.64386	-6.64386
-6.64386	-3.17694	-6.64386	-4.34148	-6.64386	-6.64386	-6.64386	-6.64386	-6.64386	-6.64386
-6.64386	-3.17328	-6.64386	-6.64386	-6.64386	-6.64386	-6.64386	-6.64386	-6.64386	-6.64386
-3.71026	-6.64386	-6.64386	-6.64386	-6.64386	-6.64386	-6.64386	-6.64386	-6.64386	-6.64386
-6.64386	-4.88257	-6.64386	-6.64386	-6.64386	-6.64386	-6.64386	-6.64386	-6.64386	-6.64386
-6.64386	-6.64386	-3.04826	-6.64386	-6.64386	-6.64386	-6.64386	-6.64386	-6.64386	-6.64386
-6.64386	-3.20266	-4.30065	-6.64386	-6.64386	-6.64386	-6.64386	-6.64386	-6.64386	-6.64386
-6.64386	-6.64386	-6.64386	-1.8154	-6.64386	-6.64386	-6.64386	-6.64386	-6.64386	-6.64386
-6.64386	-6.64386	-6.64386	-6.64386	-6.64386	-6.64386	-6.64386	-6.64386	-6.64386	-6.64386
-6.64386	-6.64386	-6.64386	-6.64386	-6.64386	-6.64386	-6.64386	-6.64386	-6.64386	-6.64386
-6.64386	-6.64386	-6.64386	-6.64386	-6.64386	-6.64386	-6.64386	-6.64386	-6.64386	-6.64386
-6.64386	-6.64386	-6.64386	-6.64386	-6.64386	-6.64386	-6.64386	-6.64386	-6.64386	-6.64386
-6.64386	-6.64386	-6.64386	-6.64386	-6.64386	-6.64386	-6.64386	-6.64386	-6.64386	-6.64386
-6.64386	-6.64386	-6.64386	-6.64386	-6.64386	-6.64386	-6.64386	-6.64386	-6.64386	-6.64386
-6.64386	-6.64386	-6.64386	-6.64386	-6.64386	-6.64386	-6.64386	-6.64386	-6.64386	-6.64386
-6.64386	-6.64386	-6.64386	-6.64386	-6.64386	-6.64386	-6.64386	-6.64386	-6.64386	-6.64386
-6.64386	-6.64386	-6.64386	-6.64386	-6.64386	-6.64386	-6.64386	-6.64386	-6.64386	-6.64386
-6.64386	-6.64386	-6.64386	-6.64386	-6.64386	-6.64386	-6.64386	-6.64386	-6.64386	-6.64386
-6.64386	-6.64386	-6.64386	-6.64386	-6.64386	-6.64386	-6.64386	-6.64386	-6.64386	-6.64386
-6.64386	-6.64386	-6.64386	-6.64386	-6.64386	-6.64386	-6.64386	-6.64386	-6.64386	-6.64386
-6.64386	-6.64386	-6.64386	-3.87669	-6.64386	-6.64386	-6.64386	-6.64386	-6.64386	-6.64386
-6.64386	-6.64386	-6.64386	-6.64386	-6.64386	-6.64386	-6.64386	-6.64386	-6.64386	-6.64386
-6.64386	-6.64386	-6.64386	-6.64386	-6.64386	-6.64386	-6.64386	-6.64386	-6.64386	-6.64386
-6.64386	-2.93247	-6.64386	-4.76611	-6.64386	-6.64386	-6.64386	-6.64386	-6.64386	-6.64386
-6.64386	-3.60261	-6.64386	-6.64386	-6.64386	-6.64386	-6.64386	-6.64386	-6.64386	-6.64386
-6.64386	-6.64386	-6.64386	-6.64386	-6.64386	-6.64386	-6.64386	-6.64386	-6.64386	-6.64386
-6.64386	-6.64386	-6.64386	-6.64386	-6.64386	-6.64386	-6.64386	-6.64386	-6.64386	-6.64386
-6.64386	-6.64386	-6.64386	-6.64386	-6.64386	-6.64386	-6.64386	-6.64386	-6.64386	-6.64386
-5.81547	-6.64386	-4.96389	-6.64386	-6.64386	-6.64386	-6.64386	-6.64386	-6.64386	-6.64386
-6.64386	-6.64386	-6.64386	-4.86872	-6.64386	-6.64386	-6.64386	-6.64386	-6.64386	-6.64386
-3.57486	-6.64386	-6.64386	-6.64386	-6.64386	-6.64386	-6.64386	-6.64386	-6.64386	-6.64386
-6.64386	-6.64386	-6.64386	-6.64386	-6.64386	-6.64386	-6.64386	-6.64386	-6.64386	-6.64386
-6.64386	-6.64386	-6.02769	-6.64386	-6.64386	-6.64386	-6.64386	-6.64386	-6.64386	-6.64386
-6.64386	-6.64386	-6.64386	-6.64386	-6.64386	-6.64386	-6.64386	-6.64386	-6.64386	-6.64386
-6.64386	-6.64386	-6.64386	-6.64386	-6.64386	-6.64386	-6.64386	-6.64386	-6.64386	-6.64386
-6.64386	-6.64386	-6.64386	-6.64386	-6.64386	-6.64386	-6.64386	-6.64386	-6.64386	-6.64386
-6.64386	-6.64386	-6.64386	-6.64386	-6.64386	-6.64386	-6.64386	-6.64386	-6.64386	-6.64386
-6.64386	-6.64386	-6.64386	-6.64386	-6.64386	-6.64386	-6.64386	-6.64386	-6.64386	-6.64386
-6.64386	-6.64386	-6.64386	-6.64386	-6.64386	-6.64386	-6.64386	-6.64386	-6.64386	-6.64386
-6.64386	-3.20266	-6.64386	-6.64386	-6.64386	-6.64386	-6.64386	-6.64386	-6.64386	-6.64386
-6.64386	-6.64386	-6.64386	-6.64386	-6.64386	-6.64386	-6.64386	-6.64386	-6.64386	-6.64386
-6.64386	-3.17328	-6.64386	-6.64386	-6.64386	-6.64386	-6.64386	-6.64386	-6.64386	-6.64386
-6.64386	-3.17694	-6.64386	-4.34148	-6.64386	-6.64386	-6.64386	-6.64386	-6.64386	-6.64386
-6.64386	-3.57384	-6.64386	-6.64386	-6.64386	-6.64386	-6.64386	-6.64386	-6.64386	-6.64386
-6.64386	-6.64386	-6.64386	-6.64386	-6.64386	-6.64386	-6.64386	-6.64386	-6.64386	-6.64386
-6.64386	-6.64386	-6.64386	-6.64386	-6.64386	-6.64386	-6.64386	-6.64386	-6.64386	-6.64386
-6.64386	-6.64386	-6.64386	-6.64386	-6.64386	-6.64386	-6.64386	-6.64386	-6.64386	-6.64386
-6.64386	-6.64386	-6.64386	-6.64386	-6.64386	-6.64386	-6.64386	-6.64386	-6.64386	-6.64386
-6.64386	-6.64386	-6.64386	-6.64386	-6.64386	-6.64386	-6.64386	-6.64386	-6.64386	-6.64386
-6.64386	-6.64386	-6.64386	-6.64386	-6.64386	-6.64386	-6.64386	-6.64386	-6.64386	-6.64386
-6.64386	-6.64386	-6.64386	-6.64386	-6.64386	-6.64386	-6.64386	-6.64386	-6.64386	-6.64386
-6.64386	-6.64386	-6.64386	-6.64386	-6.64386	-6.64386	-6.64386	-6.64386	-6.64386	-6.64386
-6.64386	-6.64386	-6.64386	-6.64386	-6.64386	-6.64386	-6.64386	-6.64386	-6.64386	-6.64386
5.29222	2.06094	5.04758	1.59733	5.19439	3.04389	6.35802	2.55912	5.77131	4.60899
4.39714	3.84898	4.36254	3.38033	5.88577	3.89708	5.43917	3.67165	5.13868	3.27918
4.89014	1.51703	5.30949	1.86404	6.14016	3.64652	4.74139	3.53608	6.15446	4.40638
4.52272	-1.56663	4.83521	0.691072	4.06175	1.18199	3.93945	1.68238	4.40332	1.43653
0.737739	0.111672	2.13377	-0.325496	0.742446	3.41739	1.73436	0.00479332	2.37606	-1.07103
3.47886	-6.64386	4.03213	-6.64386	2.71662	6.6843	3.2394	-6.64386	2.1098	3.88255
0.412313	1.55204	1.32958	1.5203	1.58298	0.810541	2.25665	2.0491	1.12021	1.21248
5.30362	2.48464	4.4993	1.95729	3.37448	3.98888	5.69594	3.80203	3.87912	1.17858
5.73288	2.48464	4.85754	1.95729	3.81488	3.98888	5.93824	3.80203	4.40653	1.17858
1.92698	3.41266	1.8247	2.93807	2.6631	5.38447	3.28951	3.9516	4.12763	4.14248
2.89254	3.41266	2.69814	2.93807	3.38816	5.38447	3.30315	3.9516	4.86571	4.14248
-1.68085	3.71274	-2.7048	3.5222	-1.15279	3.97754	-0.334775	4.67495	0.152592	4.96666
-6.64386	-0.707176	-1.42956	2.12691	-6.64386	-2.49972	2.2969	0.65886	-1.56253	-1.08897
2.14265	1.60691	1.9257	2.00881	-1.45152	-4.08397	-6.64386	-6.64386	-4.54608	-3.54498
-0.499494	-1.43989	0.861762	1.11687	-5.66427	5.67345	3.31034	-0.83401	2.38458	2.06242
-0.524739	-1.43989	1.18777	1.11687	-4.91781	5.67345	3.78369	-0.83401	3.1818	2.06242
1.18288	1.84518	1.52447	1.37649	3.35921	3.44771	1.87565	2.52986	4.35881	2.71909
-2.03755	-0.0882731	-2.07706	2.96117	-2.08091	-0.840069	-0.797265	-0.984685	-1.55679	1.25421
-2.45049	-0.0882731	-2.37306	2.96117	-2.1943	-0.840069	0.536559	-0.984685	-1.84829	1.25421
5.46912	6.02708	5.22083	6.172	5.53441	7.65485	4.96388	6.86926	5.98583	7.53847
1.06323	-0.650478	0.893876	0.147826	3.1657	2.15862	-0.178731	3.16025	1.65957	4.23858
1.62449	-0.650478	1.42294	0.147826	3.27331	2.15862	2.37182	3.16025	2.02259	4.23858
0.811948	1.22207	1.46256	1.36003	1.9	0.408614	-1.41477	1.30961	1.80404	0.921941
0.412313	1.22207	1.32958	1.36003	1.58298	0.408614	2.25665	1.30961	1.12021	0.921941
3.47886	-6.64386	4.03213	-6.64386	2.71662	5.99504	3.2394	-6.64386	2.1098	3.16755
0.737739	0.552468	2.13377	0.0093056	0.742446	3.40371	1.73436	-0.585055	2.37606	-1.21311
4.52272	1.07773	4.83521	1.82046	4.06175	2.00004	3.93945	1.46976	4.40332	2.21105
6.72933	2.73857	5.97225	1.86913	2.19874	2.07551	2.07568	1.86397	6.38424	4.16027
4.89014	1.25759	5.30949	1.54723	6.14016	3.18572	4.74139	3.27704	6.15446	3.80787
4.39714	3.54472	4.36254	3.82371	5.88577	5.01761	5.43917	3.41799	5.13868	3.63337
5.29222	1.15556	5.04758	1.01492	5.19439	2.84331	6.35802	2.46766	5.77131	4.36136
-6.64386	7.50705	-6.64386	7.54693	-6.64386	7.20986	-3.30488	8.56642	-6.64386	8.2642
3.23446	5.19219	2.69013	4.54867	3.42283	4.67762	3.18208	4.01623	3.6424	5.01574
1.26848	7.927	2.30626	6.76854	1.51297	6.97553	2.12988	5.71206	2.09794	5.31753
3.20199	6.21756	3.69331	6.21551	4.096	6.58312	4.31433	6.73959	2.98871	6.27058
3.79731	1.41935	3.81867	1.63314	6.3184	5.0737	4.01996	3.18559	4.69767	2.06811
4.07794	1.24025	4.7903	1.43996	5.85528	3.09234	5.58298	2.16063	5.84834	1.63558
2.24851	-1.16458	2.04958	0.744821	0.507153	5.51665	2.54001	-0.486665	1.95833	0.623442
7.01399	7.39793	7.28518	7.15728	6.4756	7.736	5.63414	7.23051	5.51729	8.35548
5.13344	5.38876	5.3845	5.73349	6.94193	6.89362	5.54716	5.5368	6.35685	6.20517
4.38548	5.92946	4.12501	6.35315	3.10077	6.68044	4.66326	4.17052	3.46898	4.29583
2.09627	2.79091	0.714413	2.40203	1.9037	2.96094	4.74479	4.76712	4.39039	4.26324
-3.40773	-6.64386	-1.4309	-6.64386	-2.57577	-6.64386	-0.373998	-3.74499	-1.68372	-2.9943
5.22399	6.25561	4.94892	6.15434	3.20848	7.66402	5.78918	4.49708	2.7528	5.75876
3.4373	3.63529	3.38091	3.98212	4.58373	5.08096	4.20428	3.39188	4.53333	3.30601
1.82203	0.887175	1.6511	1.32445	2.08283	-1.19887	1.86372	1.90137	1.37775	1.39248
-0.565406	-1.03429	-2.01012	-1.23323	-0.185346	0.435405	1.32855	2.25587	1.38409	1.22593
3.53261	4.26024	3.83458	4.51333	4.6483	3.69718	3.17609	3.39631	2.70866	1.5864
-3.62861	2.51684	-2.46302	5.27425	-6.64386	-1.70249	1.93887	3.77856	0.922263	2.6342
1.27182	3.28571	2.36006	4.72169	-0.107329	0.190796	6.57581	6.03386	5.96159	6.11917
7.2406	2.63814	7.61267	5.15055	7.03504	6.11821	6.17577	3.18916	6.20539	2.1871
0.711016	-6.64386	0.899055	-6.64386	0.199619	-6.64386	2.16287	-0.50346	5.26272	3.47687
5.72705	6.73942	5.16852	6.70981	4.0579	6.15304	5.95807	6.91405	5.89541	6.32188
5.85148	3.9376	5.61888	5.66753	5.14465	3.87575	3.95698	6.04716	4.43348	5.38016
6.45437	8.05978	6.59546	7.56952	6.14079	5.06494	5.84629	7.29058	4.68717	4.26675
5.92171	6.38268	5.41748	5.68462	6.16662	6.1351	5.04742	6.09353	6.04337	5.55368
5.58598	5.23837	5.55534	5.10625	7.1745	7.3614	6.23193	5.69272	7.92575	6.12719
-4.16799	-6.64386	-3.99291	-6.64386	0.0303968	-6.64386	-0.0141368	-1.95865	-2.03781	-1.29343
4.34928	4.82316	4.412	4.57883	3.87786	5.51661	4.63413	5.04005	3.91754	5.55441
2.79445	4.35207	4.05012	5.52959	4.20647	6.02127	3.87002	4.73787	5.17729	6.20535
8.3095	6.82739	7.20544	7.02967	6.29044	5.59165	5.72715	6.23443	5.14315	3.81194
6.77034	8.64215	6.41316	8.31345	8.1374	10.7639	8.17959	11.0774	8.16317	7.91761
3.40626	5.52336	3.71726	5.47825	5.5474	6.39434	3.11221	5.55774	5.33536	6.96031
7.3622	4.11602	7.16859	4.6137	4.04639	4.62087	2.70181	3.46308	1.73452	1.48672
4.11055	4.89316	4.19783	4.62045	4.47468	4.60206	4.33162	5.23544	4.20645	5.08416
6.17919	7.31963	5.54901	6.89983	4.70236	5.37224	6.5751	6.79733	5.61138	4.54783
4.99169	-5.55864	5.20441	-4.26382	7.30044	-1.78586	5.6311	-6.64386	6.74718	-1.33427
5.07866	3.31333	4.38944	3.19847	4.67333	2.66795	4.7256	3.69201	2.341	0.862181
4.61683	6.39855	4.43282	5.74235	1.55897	3.22967	3.64553	5.14641	2.31831	3.13717
-6.64386	-2.48718	-6.64386	-2.65189	-4.23874	-6.64386	-3.68168	-1.97407	-2.71054	-4.07354
1.62899	3.35283	2.12343	3.38541	3.70488	6.1148	2.45302	4.14603	3.15104	5.93506
8.65439	6.76254	7.47428	6.61622	6.64247	6.46014	8.41158	6.02562	5.22999	2.41071
8.91161	10.2244	8.00575	9.61411	2.9804	7.26076	5.83393	5.64621	5.08927	5.77556
8.26938	5.03447	8.8638	5.77319	3.58502	3.25707	10.4025	8.7388	8.34629	5.23092
-6.64386	-6.64386	-3.89746	-4.13888	-6.64386	-3.80985	1.77297	-2.06659	-0.589468	-0.102713
-6.64386	-4.65559	-6.64386	-4.85734	-6.64386	-6.64386	-2.25297	-1.93604	-3.35305	2.25859
-6.64386	-6.64386	-6.64386	-1.03757	-6.64386	-6.64386	-4.10999	-6.64386	-3.26006	0.314383
-6.64386	-4.58512	-6.64386	-6.64386	-6.64386	-6.64386	-6.64386	-6.64386	-2.40263	-4.25724
7.47678	2.3196	6.82797	1.46612	6.85075	-1.74412	4.83082	3.1887	6.39024	0.134695
6.17074	7.19176	5.98936	6.89094	6.46012	7.63	7.13428	7.99925	6.89788	7.0885
5.95394	3.56258	5.68951	3.28581	5.54768	2.79714	5.97166	4.64928	5.70571	2.55125
2.93183	4.75309	2.77203	5.01732	3.95658	4.33959	2.65206	3.53854	2.04969	4.10968
-0.795534	3.57461	0.318612	4.10399	-1.87903	3.67567	-0.380626	3.88062	3.00801	4.00732
4.8793	0.318067	4.52321	-0.416184	4.27268	4.34883	4.75698	1.46243	2.78841	2.38856
2.06593	-6.64386	4.30981	-6.64386	-2.92009	-6.64386	7.51994	3.96331	4.05053	4.22571
4.17311	3.72727	5.30974	5.60157	6.88654	6.02502	6.03571	4.74968	7.13303	5.85392
5.77523	5.29969	5.98506	5.46115	8.00419	5.2954	7.93135	5.60445	8.60549	4.72013
2.74944	-0.257097	3.42961	-0.312717	2.64374	2.96366	6.21815	3.3546	0.444288	1.39973
-2.78662	-1.26361	-1.59764	1.86523	-4.08951	-6.64386	1.83945	-2.43273	1.51662	-0.70529
5.9215	3.03301	5.89113	2.62829	2.84458	1.96762	6.87513	1.81958	3.05151	0.30896
2.50787	-4.87663	4.68989	-1.16483	-0.934839	-4.29163	4.33669	1.4139	6.00593	1.49274
2.86225	2.14033	2.74045	1.95937	2.94704	1.82129	3.51003	2.6952	3.15476	1.24281
1.55628	-4.06871	1.88071	-1.79472	0.821882	-3.86702	2.86156	-6.64386	0.251631	-6.64386
3.51333	5.29155	3.43135	5.1172	2.49387	4.10687	3.28952	1.57466	1.14534	4.0805
-6.64386	-6.64386	-6.64386	-6.64386	-6.64386	-4.20964	-6.64386	-6.64386	-2.60533	-4.2563
0.763185	5.06507	1.24227	5.91406	-0.0815512	6.49039	0.503982	6.15173	5.17182	6.68541
-1.04288	-4.8351	2.8451	-6.64386	-6.64386	-6.64386	-0.576473	-3.22447	1.45248	-1.51517
3.69284	2.76664	2.80563	1.8496	-0.611074	-0.472137	3.16224	3.26359	1.57907	2.18279
4.71158	7.1077	4.43415	6.6401	4.86105	5.15787	5.58458	5.98955	5.59882	6.13215
-1.33663	-6.64386	2.47814	-2.43402	-3.50453	-6.64386	3.66835	-6.64386	-1.27042	-6.64386
-6.64386	-6.64386	-3.77744	-1.28277	-6.64386	-6.64386	0.759555	2.29572	0.301273	0.638641
4.26242	-0.642063	5.57498	2.37128	4.83864	6.38153	-1.94903	1.09369	5.97809	2.08258
-0.593635	1.04935	0.163114	0.590044	-3.50358	-3.14816	-0.673168	-1.64876	1.74514	-0.0332846
8.08476	-6.64386	8.43952	-0.125537	8.82404	-6.64386	3.1928	-0.580632	6.06132	-0.581298
0.214586	5.26176	1.96253	4.39678	0.451681	6.60338	-1.86639	4.75589	5.08453	5.55885
6.68609	6.43788	6.79689	6.62437	7.44573	6.94161	6.74144	6.16266	7.89802	7.09515
7.85742	4.53502	7.37613	4.39261	6.95009	3.93344	8.36792	4.86852	7.20996	3.38449
-6.64386	-2.87056	-6.64386	-6.64386	-6.64386	-6.64386	-6.64386	-6.64386	-1.12895	-1.67937
2.91279	2.95061	3.14118	3.43744	3.09248	3.64926	3.81508	3.31809	2.89095	3.51612
1.91985	3.00908	1.35326	2.46741	1.76826	2.74031	3.75761	4.25687	2.12076	2.54749
3.3641	6.17486	4.71842	6.63271	5.91979	8.19419	5.9226	7.09048	6.14545	6.8271
-6.64386	-3.94873	-6.64386	-2.85711	-6.64386	-6.64386	2.5365	0.693426	0.132339	3.43234
4.62861	5.67703	4.23045	5.51789	4.4713	6.29915	3.40908	5.95026	3.63367	5.16153
3.97138	2.77304	4.75198	2.83403	5.34082	3.80995	4.40728	3.46132	4.51339	3.25197
7.77627	5.63787	7.79716	5.58377	7.74009	6.50343	7.62426	2.87455	7.68097	5.05648
3.83364	3.72255	2.85295	3.26211	4.24814	3.34682	3.91166	3.529	4.65692	3.33183
[truncated: 1,022 more rows]

## Sheet: Fig.1F
SourceData_Figure1F.Methylation levels for LF and MF.
Distance to Gene Start	LF	MF
-2000	0.313561	0.319236
-1990	0.315319	0.319938
-1980	0.315819	0.319961
-1970	0.316049	0.320012
-1960	0.316799	0.320444
-1950	0.317857	0.320838
-1940	0.319694	0.321262
-1930	0.321382	0.321965
-1920	0.323063	0.322571
-1910	0.324857	0.32278
-1900	0.326677	0.322614
-1890	0.328279	0.32244
-1880	0.329823	0.322589
-1870	0.331456	0.322756
-1860	0.332963	0.322756
-1850	0.334039	0.323155
-1840	0.334572	0.32354
-1830	0.334925	0.323801
-1820	0.334766	0.32454
-1810	0.333897	0.325248
-1800	0.333089	0.325977
-1790	0.33206	0.326293
-1780	0.33093	0.326456
-1770	0.329986	0.326779
-1760	0.328853	0.32732
-1750	0.327661	0.327838
-1740	0.326246	0.328199
-1730	0.324915	0.328875
-1720	0.324073	0.329347
-1710	0.323737	0.330243
-1700	0.323065	0.331388
-1690	0.322281	0.332503
-1680	0.32165	0.333422
-1670	0.320631	0.334228
-1660	0.319664	0.334891
-1650	0.318615	0.335512
-1640	0.317845	0.336578
-1630	0.317179	0.337421
-1620	0.316052	0.337928
-1610	0.31484	0.338153
-1600	0.313951	0.338383
-1590	0.313333	0.339209
-1580	0.312668	0.340222
-1570	0.312519	0.341579
-1560	0.312471	0.343291
-1550	0.312845	0.344561
-1540	0.313456	0.345253
-1530	0.314087	0.346173
-1520	0.315115	0.3473
-1510	0.316337	0.348348
-1500	0.317607	0.349133
-1490	0.318819	0.349202
-1480	0.32036	0.349112
-1470	0.321881	0.348838
-1460	0.323629	0.348217
-1450	0.325177	0.347901
-1440	0.32632	0.347717
-1430	0.327763	0.347245
-1420	0.328988	0.346336
-1410	0.329932	0.345593
-1400	0.330597	0.345222
-1390	0.331035	0.345121
-1380	0.331134	0.344719
-1370	0.330855	0.344504
-1360	0.330295	0.343845
-1350	0.329922	0.342904
-1340	0.329739	0.341655
-1330	0.329555	0.340489
-1320	0.329206	0.340014
-1310	0.328846	0.339219
-1300	0.328666	0.337974
-1290	0.32835	0.337075
-1280	0.328024	0.336509
-1270	0.327804	0.335736
-1260	0.327485	0.335472
-1250	0.326952	0.335524
-1240	0.326219	0.335701
-1230	0.325438	0.335722
-1220	0.324942	0.335638
-1210	0.324701	0.335586
-1200	0.324433	0.335985
-1190	0.324382	0.336298
-1180	0.324318	0.336502
-1170	0.324124	0.337016
-1160	0.323924	0.337627
-1150	0.323578	0.338442
-1140	0.323126	0.339209
-1130	0.322098	0.340163
-1120	0.320604	0.340725
-1110	0.318714	0.341308
-1100	0.316864	0.341697
-1090	0.315404	0.341999
-1080	0.313978	0.342582
-1070	0.312872	0.342842
-1060	0.311901	0.342866
-1050	0.311232	0.34287
-1040	0.31092	0.343092
-1030	0.311205	0.343668
-1020	0.311894	0.344615
-1010	0.312743	0.345611
-1000	0.313537	0.346652
-990	0.313999	0.34771
-980	0.314786	0.348539
-970	0.315631	0.349306
-960	0.31647	0.350312
-950	0.317396	0.351214
-940	0.318612	0.351947
-930	0.319647	0.35204
-920	0.320414	0.35144
-910	0.320859	0.350777
-900	0.321368	0.349924
-890	0.322084	0.349115
-880	0.322722	0.348133
-870	0.323119	0.347356
-860	0.323462	0.346412
-850	0.323537	0.345201
-840	0.323123	0.343945
-830	0.322576	0.342651
-820	0.322322	0.341624
-810	0.322492	0.340642
-800	0.322936	0.339608
-790	0.323099	0.338636
-780	0.323411	0.337904
-770	0.323866	0.336995
-760	0.324423	0.336034
-750	0.325265	0.335396
-740	0.326453	0.334768
-730	0.328011	0.334452
-720	0.329355	0.334698
-710	0.33058	0.335288
-700	0.331432	0.336169
-690	0.332563	0.337141
-680	0.333428	0.338334
-670	0.333887	0.339764
-660	0.334019	0.340836
-650	0.334179	0.341815
-640	0.334046	0.343296
-630	0.333625	0.344865
-620	0.333225	0.346083
-610	0.332498	0.34694
-600	0.331857	0.347477
-590	0.331222	0.347564
-580	0.330509	0.347387
-570	0.330173	0.346988
-560	0.329868	0.347238
-550	0.329199	0.346954
-540	0.328092	0.346117
-530	0.326952	0.345056
-520	0.325608	0.343768
-510	0.324695	0.342391
-500	0.323496	0.341006
-490	0.321962	0.339962
-480	0.32036	0.338563
-470	0.318048	0.336832
-460	0.315439	0.334757
-450	0.312569	0.33288
-440	0.309674	0.33067
-430	0.306586	0.327977
-420	0.30342	0.325139
-410	0.299725	0.322117
-400	0.295962	0.318758
-390	0.291992	0.314722
-380	0.287543	0.310489
-370	0.283047	0.305722
-360	0.278293	0.300243
-350	0.273373	0.294178
-340	0.268086	0.287974
-330	0.262148	0.281437
-320	0.255952	0.274277
-310	0.249427	0.266767
-300	0.242704	0.258987
-290	0.235555	0.251245
-280	0.228324	0.243347
-270	0.220753	0.235307
-260	0.212983	0.226854
-250	0.205107	0.218432
-240	0.197323	0.209906
-230	0.189681	0.20139
-220	0.181914	0.192847
-210	0.173929	0.184348
-200	0.16545	0.175614
-190	0.156824	0.166865
-180	0.148049	0.157989
-170	0.139505	0.149112
-160	0.130665	0.140326
-150	0.121873	0.131231
-140	0.113098	0.121966
-130	0.104197	0.112781
-120	0.095161	0.103679
-110	0.086474	0.094473
-100	0.078358	0.085718
-90	0.071848	0.078821
-80	0.065372	0.071989
-70	0.05894	0.065394
-60	0.053074	0.059048
-50	0.047404	0.053072
-40	0.041926	0.047419
-30	0.037147	0.04229
-20	0.033295	0.03741
-10	0.030248	0.033662
100	0.015528	0.017807
200	0.018315	0.020178
300	0.028174	0.029323
400	0.033335	0.035256
500	0.042951	0.045097
600	0.052605	0.050337
700	0.058355	0.054264
800	0.060523	0.060676
900	0.062313	0.070821
1000	0.06815	0.068719
1100	0.069521	0.067929
1200	0.066541	0.070121
1300	0.069636	0.070506
1400	0.064955	0.075286
1500	0.066076	0.073305
1600	0.070212	0.072596
1700	0.069797	0.071862
1800	0.072239	0.070729
1900	0.072055	0.069015
2000	0.072407	0.071517
2100	0.067155	0.070649
2200	0.064753	0.070972
2300	0.0648	0.070366
2400	0.067057	0.070259
2500	0.067229	0.073074
2600	0.070836	0.073091
2700	0.06513	0.071325
2800	0.06653	0.072587
2900	0.065005	0.070444
3000	0.062786	0.070135
3100	0.058562	0.066793
3200	0.056223	0.065244
3300	0.048006	0.064007
3400	0.047334	0.058856
3500	0.046247	0.05111
3600	0.044028	0.046555
3700	0.036738	0.040806
3800	0.029686	0.034008
3900	0.022716	0.029325
4000	0.031497	0.033477
4010	0.05926	0.068024
4020	0.062721	0.072621
4030	0.066523	0.076657
4040	0.0704	0.081063
4050	0.074255	0.085673
4060	0.078243	0.090121
4070	0.081993	0.094229
4080	0.085723	0.097996
4090	0.089243	0.10157
4100	0.092613	0.105049
4110	0.097238	0.109743
4120	0.101812	0.114359
4130	0.10625	0.119064
4140	0.11037	0.123311
4150	0.114625	0.127372
4160	0.118687	0.131387
4170	0.122545	0.135402
4180	0.126074	0.139317
4190	0.129844	0.143245
4200	0.133726	0.147018
4210	0.137452	0.150333
4220	0.141256	0.153755
4230	0.14512	0.157164
4240	0.148989	0.160777
4250	0.152219	0.164539
4260	0.155253	0.168391
4270	0.158341	0.1719
4280	0.161426	0.175198
4290	0.164257	0.178502
4300	0.166942	0.181647
4310	0.169331	0.185114
4320	0.171701	0.188471
4330	0.173758	0.192122
4340	0.175747	0.195569
4350	0.177749	0.198727
4360	0.179698	0.201657
4370	0.18164	0.204847
4380	0.184046	0.207985
4390	0.186382	0.210822
4400	0.188737	0.21362
4410	0.190971	0.216283
4420	0.192933	0.218686
4430	0.195024	0.220687
4440	0.196897	0.222511
4450	0.198965	0.22411
4460	0.201334	0.225695
4470	0.203608	0.227326
4480	0.205614	0.229119
4490	0.207892	0.23085
4500	0.210139	0.232314
4510	0.212644	0.233798
4520	0.215333	0.235498
4530	0.218187	0.23727
4540	0.221161	0.23898
4550	0.224141	0.240676
4560	0.226667	0.242171
4570	0.229073	0.243344
4580	0.231507	0.244471
4590	0.233445	0.245737
4600	0.235394	0.247458
4610	0.237359	0.249258
4620	0.239277	0.250531
4630	0.240933	0.251682
4640	0.242519	0.252869
4650	0.244029	0.254207
4660	0.245594	0.255671
4670	0.246884	0.256864
4680	0.247733	0.257645
4690	0.248683	0.258488
4700	0.249647	0.25923
4710	0.25038	0.259577
4720	0.250886	0.260246
4730	0.251422	0.2606
4740	0.25206	0.260947
4750	0.252481	0.261263
4760	0.252739	0.261495
4770	0.253194	0.261932
4780	0.253771	0.26257
4790	0.254289	0.262799
4800	0.254316	0.262792
4810	0.254234	0.262699
4820	0.254078	0.262442
4830	0.253396	0.262466
4840	0.252441	0.262529
4850	0.251392	0.262352
4860	0.250801	0.262289
4870	0.250166	0.262255
4880	0.249372	0.262307
4890	0.248374	0.262619
4900	0.247317	0.262973
4910	0.246506	0.263569
4920	0.246166	0.263978
4930	0.246509	0.264232
4940	0.24711	0.26462
4950	0.24798	0.264755
4960	0.248842	0.264429
4970	0.250139	0.264311
4980	0.251756	0.264336
4990	0.253396	0.264301
5000	0.254812	0.264409
5010	0.256037	0.264572
5020	0.257141	0.264749
5030	0.257572	0.264849
5040	0.257304	0.26496
5050	0.256815	0.265198
5060	0.255745	0.265701
5070	0.254302	0.265715
5080	0.252472	0.265271
5090	0.251083	0.264951
5100	0.250136	0.264854
5110	0.249314	0.264847
5120	0.248238	0.264976
5130	0.247521	0.265416
5140	0.24781	0.265892
5150	0.248207	0.266759
5160	0.248798	0.267543
5170	0.249555	0.26838
5180	0.250506	0.269549
5190	0.251267	0.270337
5200	0.252078	0.270791
5210	0.25271	0.271006
5220	0.253131	0.271489
5230	0.253672	0.271586
5240	0.253635	0.271187
5250	0.253397	0.270455
5260	0.25337	0.269372
5270	0.253285	0.26838
5280	0.253227	0.2673
5290	0.253227	0.266797
5300	0.253329	0.266558
5310	0.253509	0.26643
5320	0.253913	0.265586
5330	0.254287	0.265
5340	0.254783	0.264504
5350	0.255611	0.26408
5360	0.255934	0.264101
5370	0.256202	0.264251
5380	0.256467	0.26424
5390	0.256705	0.263963
5400	0.256807	0.263633
5410	0.256987	0.263164
5420	0.257099	0.262904
5430	0.257187	0.262533
5440	0.257272	0.262214
5450	0.257197	0.262151
5460	0.257523	0.261936
5470	0.257968	0.261704
5480	0.258451	0.261912
5490	0.259096	0.262047
5500	0.259708	0.261891
5510	0.260364	0.261763
5520	0.261155	0.261839
5530	0.261621	0.261485
5540	0.261906	0.261055
5550	0.262477	0.260371
5560	0.262936	0.259695
5570	0.263099	0.258897
5580	0.263357	0.258029
5590	0.263578	0.257165
5600	0.263911	0.256287
5610	0.263999	0.255326
5620	0.26367	0.254195
5630	0.263483	0.253425
5640	0.263581	0.252783
5650	0.263583	0.252217
5660	0.263406	0.251728
5670	0.263222	0.251718
5680	0.262532	0.251492
5690	0.261917	0.251391
5700	0.261258	0.25144
5710	0.260768	0.251714
5720	0.260292	0.252398
5730	0.260007	0.253279
5740	0.259772	0.25389
5750	0.259188	0.254653
5760	0.258518	0.255267
5770	0.258008	0.255385
5780	0.25757	0.255392
5790	0.256849	0.255243
5800	0.255823	0.254969
5810	0.254684	0.254774
5820	0.254167	0.254485
5830	0.253617	0.253846
5840	0.252648	0.253263
5850	0.251914	0.252628
5860	0.25104	0.252256
5870	0.250071	0.252301
5880	0.249449	0.252676
5890	0.248831	0.252912
5900	0.247971	0.252943
5910	0.247315	0.253009
5920	0.246109	0.253164
5930	0.244992	0.253289
5940	0.24432	0.253438
5950	0.243889	0.25337
5960	0.243902	0.253027
5970	0.243899	0.252194
5980	0.243979	0.251154
5990	0.24433	0.250618
6000	0.244823	0.251014
