# Supplementary material for: The slow-evolving Acorus tatarinowii genome sheds light on ancestral monocot evolution
Source: Nat Plants. 2022 Jul 14;8(7):764–77. doi: 10.1038/s41477-022-01187-x (PMC9300462; doi:10.1038/s41477-022-01187-x)
Supplement: Source Data Fig. 2 — Statistical source data. [file 41477_2022_1187_MOESM5_ESM.xlsx]

## Sheet: Fig.2B
SourceData_Figure2B.No. of syntenic genes in Amborella when aligned to different monocots.
Blocks sorted from big to small	Acorus tatarinowii	Avena atlantica	Ananas comosus	Avena eriantha	Asparagus officinalis	Allium sativum	Asparagus setaceus	Apostasia shenzhenica	Bonia amplexicaulis	Brachypodium distachyon	Calamus simplicifolius	Cenchrus americanus	Colocasia esculenta	Cocos nucifera	Dendrobium catenatum	Dioscorea rotundata	Eleusine coracana	Elaeis guineensis	Gastrodia elata	Hordeum vulgare	Musa acuminata	Oryza brachyantha	Olyra latifolia	Oryza sativa ssp. japonica	Oryza sativa ssp. indica	Oropetium thomaeum	Phoenix dactylifera	Phalaenopsis equestris	Pennisetum purpureum	Panicum virgatum	Raddia guianensis	Sorghum bicolor	Setaria italica	Spirodela polyrhiza	Saccharum spontaneum	Triticum aestivum	Thinopyrum intermedium	Triticum turgidum	Zoysia japonica ssp. nagirizaki	Zea mays PH207	Zea mays B73	Zostera marina
block1	108	69	44	55	56	39	93	23	32	56	44	55	110	87	35	75	36	112	28	38	22	47	56	76	70	27	60	38	54	32	16	51	83	86	33	37	35	53	19	34	39	16
block2	104	54	39	30	43	20	78	20	29	35	28	31	62	54	25	63	35	75	20	32	21	39	48	46	41	18	53	29	44	32	5	45	48	67	24	34	29	44	17	27	27	14
block3	84	24	39	24	42	17	74	18	27	30	26	25	49	52	22	57	33	71	18	29	21	39	39	38	38	18	50	26	37	27	4	33	44	57	23	31	29	43	16	21	24	14
block4	79	21	37	20	37	17	74	17	24	29	25	24	47	52	22	50	31	53	14	27	21	34	35	37	33	18	49	22	30	25	4	30	35	49	23	29	28	36	16	20	22	14
block5	74	20	34	18	36	15	70	16	23	25	24	23	47	51	22	46	31	51	14	26	18	34	32	35	32	17	47	20	28	25	4	29	34	40	22	29	28	30	15	17	21	14
block6	71	20	34	17	36	13	68	16	20	25	24	23	40	51	21	45	31	45	13	25	17	33	32	30	29	15	43	19	24	23	4	27	32	39	22	29	25	28	15	17	21	13
block7	69	17	32	17	34	12	65	15	19	22	24	18	40	45	17	43	28	43	13	23	16	28	30	29	27	15	40	17	21	21	4	27	29	39	21	28	24	27	14	16	20	13
block8	67	17	29	17	30	12	55	15	19	21	24	17	38	45	17	41	27	42	13	19	15	24	27	27	25	15	37	15	19	20		26	27	36	21	27	24	27	13	16	19	13
block9	63	15	28	16	28	12	55	15	17	20	22	15	36	43	16	41	27	42	12	19	15	22	24	25	24	15	36	13	18	19		26	26	34	21	26	23	27	13	15	19	13
block10	62	14	27	16	27	12	53	15	17	20	20	15	36	43	15	40	26	41	12	19	15	22	21	23	24	15	35	12	18	18		24	26	33	21	26	20	25	13	15	17	12
block11	60	14	27	16	26	12	51	15	16	19	19	15	34	42	15	38	26	40	11	18	14	21	21	22	23	14	33	11	17	18		24	25	31	21	26	20	24	13	13	16	12
block12	59	13	27	16	25	11	49	14	16	19	14	14	34	42	13	35	26	40	10	18	14	20	20	22	23	14	33	11	17	18		24	24	30	20	25	19	24	12	13	16	12
block13	59	13	26	14	24	10	46	14	16	18	14	13	32	41	13	34	25	40	10	17	14	20	20	22	21	14	32	11	16	18		23	23	30	20	25	19	21	12	13	15	11
block14	56	13	26	14	23	10	46	14	15	18	14	13	31	38	13	33	25	39	10	15	14	19	19	22	21	13	31	11	16	18		23	23	29	19	24	18	20	12	12	15	11
block15	54	12	26	14	23	10	45	13	15	18	14	12	30	37	12	29	24	39	10	15	14	18	19	22	21	13	31	11	16	18		23	22	27	19	22	18	19	12	12	14	11
block16	52	12	26	14	23	10	42	13	15	18	14	11	29	37	11	28	24	38	10	14	14	18	19	21	21	13	31	11	16	17		23	22	26	17	21	17	19	12	12	14	10
block17	51	11	25	14	21	10	39	13	14	18	14	11	28	33	11	28	24	38	10	14	13	17	18	21	21	13	30	10	15	17		22	21	26	17	21	17	18	11	12	13	10
block18	50	10	25	14	20	10	38	13	14	17	14	11	28	33	11	26	24	36	10	14	13	17	18	21	20	13	30	10	15	17		20	21	25	16	20	16	18	10	12	13	10
block19	49	10	25	13	19	9	37	12	14	17	14	11	27	33	11	26	24	36	9	14	13	17	18	18	19	13	30	10	15	17		20	20	24	16	20	16	17	10	12	12	10
block20	49	10	23	12	19	9	37	12	14	17	14	11	27	33	11	25	23	36	9	14	13	17	17	18	18	13	29	10	14	16		19	20	24	16	19	16	16	10	11	11	10
block21	47	10	23	12	19	9	37	12	14	16	13	11	26	31	11	25	22	34	9	13	13	17	17	17	18	12	29	10	14	16		18	20	23	16	19	15	16	10	11	11	10
block22	46	10	23	11	19	9	36	12	13	16	13	10	25	31	11	25	21	33	9	13	12	15	17	17	17	12	29	10	14	16		18	19	23	16	18	15	16	10	11	11	9
block23	46	9	23	11	19	8	35	12	13	16	13	10	25	31	10	23	21	33	9	13	12	15	16	17	16	12	29	10	14	15		18	19	23	16	18	15	16	10	11	11	9
block24	45	9	22	11	18	8	34	11	13	16	13	10	24	29	10	23	20	33	9	12	12	15	16	17	16	12	28	10	14	15		18	19	23	16	18	15	15	10	11	11	9
block25	45	9	22	11	18	8	34	11	13	16	13	10	23	29	10	22	20	32	9	12	12	15	16	17	16	12	28	9	14	15		18	18	23	15	18	15	14	10	11	11	9
block26	44	9	22	10	18	8	32	11	13	16	13	10	21	29	10	21	20	31	9	12	12	15	16	16	16	11	28	9	13	15		17	18	23	15	18	14	14	10	10	11	9
block27	43	9	22	10	18	8	32	11	12	16	13	10	21	28	10	20	19	31	9	12	12	15	16	16	15	11	27	9	13	14		17	18	21	15	18	14	14	9	10	11	8
block28	43	9	22	10	18	8	31	11	12	15	13	9	21	28	10	20	19	30	8	12	12	15	15	16	15	11	27	9	13	14		17	18	21	15	17	14	14	9	10	10	8
block29	43	9	21	10	18	8	31	11	11	15	12	9	21	27	10	20	19	30	8	11	11	14	15	16	15	11	26	9	13	14		16	18	21	15	17	14	14	9	10	10	8
block30	42	9	21	10	17	8	29	11	11	15	12	9	21	27	10	20	19	29	8	11	11	14	14	16	15	11	26	9	13	14		16	17	21	15	17	14	14	9	10	10	8
block31	40	8	21	10	17	7	29	11	11	14	12	9	21	27	10	20	18	29	8	11	11	14	14	15	15	11	26	9	13	14		16	17	20	15	17	13	14	9	10	10	8
block32	39	8	21	10	17	7	29	10	11	14	12	9	21	27	9	19	18	29	8	11	11	13	14	15	15	11	25	9	13	14		15	17	20	14	17	13	14	9	10	10	8
block33	37	8	20	10	16	7	28	10	10	14	12	9	21	26	9	19	18	29	8	11	11	13	13	15	14	11	25	9	13	14		15	17	20	14	17	13	14	9	10	10	8
block34	36	8	20	10	16	7	28	10	10	13	11	9	21	26	9	19	18	28	8	11	11	13	13	15	14	11	25	9	12	14		15	16	20	14	17	13	14	9	9	10	8
block35	36	8	20	10	15	7	26	10	10	13	11	9	20	26	9	19	18	28	8	11	10	13	13	15	14	11	25	9	12	14		15	16	20	14	17	13	14	9	9	10	8
block36	36	8	20	10	15	7	26	10	10	13	11	8	20	26	9	19	18	28	7	11	10	13	13	14	14	11	25	9	12	14		14	16	20	14	17	13	14	9	9	10	8
block37	36	8	20	10	15	7	26	10	10	13	11	8	20	26	9	18	17	28	7	10	10	13	13	14	14	11	24	9	12	14		14	16	19	14	16	13	13	8	9	10	8
block38	36	8	20	10	15	7	26	10	10	13	11	8	20	25	9	18	17	28	7	10	10	13	13	14	14	11	24	8	12	13		14	16	19	14	16	13	13	8	9	10	8
block39	36	8	20	9	15	7	26	10	10	13	11	8	20	25	9	18	17	28	7	10	10	12	13	14	13	11	23	8	12	13		14	15	18	13	16	12	13	8	9	9	8
block40	35	7	20	9	15	7	25	10	10	13	10	8	20	25	9	18	17	27	7	10	10	12	12	14	13	10	23	8	11	12		14	15	18	13	16	12	13	8	9	9	7
block41	35	7	20	9	15	7	25	10	10	13	10	8	20	25	9	18	17	27	7	10	10	12	12	14	13	10	22	8	11	12		14	15	18	13	16	12	13	8	9	9	7
block42	35	7	20	9	15	7	25	10	10	13	10	8	20	25	9	17	17	27	7	10	10	12	12	14	13	10	22	8	11	12		14	15	18	13	16	12	12	8	9	9	7
block43	35	7	19	8	15	6	24	10	10	12	10	8	19	24	9	17	17	27	7	10	10	12	12	14	13	10	22	8	11	12		14	15	18	13	16	12	12	8	8	9	7
block44	34	7	19	8	15	6	24	10	10	12	10	8	19	24	9	17	17	27	7	9	9	12	12	14	13	10	22	8	11	12		13	15	17	13	16	11	12	8	8	9	7
block45	33	6	19	8	14	6	24	10	9	12	10	8	19	24	9	17	17	26	7	9	9	12	12	13	13	10	21	8	11	12		13	14	17	13	15	11	12	8	8	9	7
block46	33	6	19	8	14	6	24	9	9	12	10	8	19	24	9	17	17	26	7	9	9	12	12	13	12	10	21	8	11	12		13	14	17	13	15	11	12	8	8	9	7
block47	33	6	18	8	14	6	23	9	9	12	10	8	19	24	8	17	16	26	7	9	9	11	11	13	12	10	21	8	11	12		13	14	17	13	15	11	12	8	8	8	7
block48	33	6	18	8	14	6	23	9	9	12	10	8	19	23	8	17	16	25	7	9	9	11	11	13	12	10	21	7	10	12		13	14	17	13	15	11	11	8	8	8	7
block49	32	6	18	8	14	6	23	9	9	12	9	8	18	23	8	17	16	25	6	9	9	11	11	13	12	9	21	7	10	12		13	14	17	13	15	11	11	8	8	8	7
block50	32	6	18	8	14	6	23	9	9	12	9	8	18	23	8	17	16	24	6	9	9	11	11	13	12	9	21	7	10	12		13	13	16	12	14	11	11	7	8	8	7
block51	32	6	18	8	14	6	23	9	9	12	9	8	18	22	8	16	16	24	6	9	9	11	11	13	12	9	21	7	10	12		13	13	16	12	14	11	11	7	8	8	7
block52	32	6	18	8	14	6	23	9	9	11	9	8	18	22	8	16	15	24	6	9	9	11	11	12	12	9	21	7	10	11		13	13	16	12	14	11	11	7	8	8	7
block53	31	6	18	8	14	6	22	9	9	11	9	8	18	22	8	16	15	24	6	9	9	11	10	12	12	9	20	7	10	11		13	13	16	12	14	11	11	7	8	8	7
block54	31	6	17	8	13	6	22	9	9	11	9	7	18	22	8	16	15	24	6	9	9	11	10	12	12	9	20	7	10	11		13	13	16	12	14	11	11	7	8	8	7
block55	31	6	17	8	13	6	22	9	9	11	9	7	18	22	8	16	15	24	6	9	9	11	10	12	11	9	20	7	10	11		13	13	16	12	14	11	11	7	8	8	7
block56	30	6	17	8	13	5	21	9	9	11	9	7	17	21	8	16	15	23	6	8	9	11	10	12	11	9	20	7	10	11		12	13	16	12	14	11	11	7	8	8	7
block57	29	6	17	8	13	5	20	9	9	11	9	7	17	21	8	16	15	23	6	8	9	11	10	12	11	9	20	7	10	11		12	13	16	12	14	11	11	7	7	8	7
block58	29	6	17	8	13	5	20	9	9	11	9	7	17	21	7	16	15	22	6	8	9	11	10	12	11	9	19	7	10	11		12	13	16	12	14	11	11	7	7	8	7
block59	28	6	17	8	13	5	20	9	9	11	9	7	17	21	7	15	15	22	6	8	8	11	10	12	11	9	19	6	10	11		12	13	15	12	14	11	10	7	7	8	7
block60	28	6	16	8	13	5	20	9	8	11	9	7	17	21	7	15	15	22	6	8	8	10	10	11	11	9	19	6	10	11		12	13	15	12	14	10	10	7	7	8	7
block61	28	6	16	7	13	5	19	9	8	11	9	7	17	21	7	15	15	21	6	8	8	10	10	11	11	8	19	6	10	11		12	13	15	12	14	10	10	7	7	8	7
block62	28	6	16	7	13	5	19	9	8	11	9	7	17	21	7	15	15	21	6	8	8	10	10	11	11	8	18	6	10	11		12	13	15	12	13	10	10	7	7	8	7
block63	28	6	16	7	13	5	19	9	8	11	8	7	17	21	7	15	14	21	6	8	8	10	10	11	11	8	18	6	10	11		11	12	15	12	13	10	10	7	7	8	7
block64	27	6	16	7	12	5	19	9	8	10	8	7	17	21	7	15	14	21	6	8	8	10	10	11	11	8	18	6	10	11		11	12	15	12	13	10	10	7	7	8	7
block65	27	6	16	7	12	5	19	8	8	10	8	7	16	21	7	15	14	21	6	8	8	10	10	11	11	8	18	6	9	11		11	12	15	12	13	10	10	7	7	8	7
block66	27	6	16	7	12	5	19	8	8	10	8	7	16	20	7	14	14	20	6	8	8	10	10	11	10	8	18	6	9	10		11	12	15	12	13	10	10	7	7	8	7
block67	27	6	16	7	12	5	19	8	8	10	8	7	16	20	7	14	14	20	6	8	8	10	10	11	10	8	18	6	9	10		11	12	14	11	13	10	10	7	7	8	7
block68	26	6	15	7	12	5	19	8	8	10	8	7	16	20	7	14	14	20	6	8	8	10	10	11	10	8	18	6	9	10		11	12	14	11	13	10	10	7	7	8	7
block69	26	6	15	7	12	5	18	8	8	10	8	7	16	20	7	14	14	20	6	8	8	10	10	11	10	8	18	6	9	10		11	12	14	11	13	10	10	7	7	8	6
block70	26	5	15	7	12	5	18	8	8	10	8	7	16	20	7	14	14	20	6	8	8	10	9	11	10	8	18	6	9	10		11	12	14	11	13	10	10	6	7	8	6
block71	26	5	15	7	12	5	18	8	8	10	8	6	16	20	7	14	13	20	6	8	8	10	9	11	10	8	18	6	9	10		11	12	14	11	13	10	10	6	7	8	6
block72	26	5	15	7	12	5	18	8	8	10	8	6	16	19	7	13	13	20	6	7	8	10	9	11	10	8	18	6	9	10		11	12	14	11	13	10	10	6	7	8	6
block73	25	5	14	7	12	4	18	8	8	10	8	6	15	19	7	13	13	19	5	7	8	10	9	11	10	8	17	6	9	10		11	12	14	11	13	10	10	6	7	8	6
block74	25	5	14	7	11	4	18	8	8	10	8	6	15	19	7	13	13	19	5	7	8	9	9	11	10	8	17	6	9	10		11	12	14	11	13	10	10	6	7	8	6
block75	25	5	14	7	11	4	18	8	8	10	8	6	15	19	7	13	13	19	5	7	8	9	9	10	10	8	17	6	9	10		11	11	14	11	13	10	10	6	7	8	6
block76	24	5	14	7	11	4	17	8	8	10	8	6	15	19	7	13	13	19	5	7	8	9	9	10	10	8	17	6	9	10		10	11	14	11	13	10	10	6	7	7	6
block77	24	5	14	7	11	4	17	8	8	10	8	6	15	18	7	13	13	19	5	7	8	9	9	10	10	8	17	6	9	10		10	11	13	11	12	10	10	6	7	7	6
block78	24	5	14	7	11	4	17	8	8	10	7	6	15	18	6	12	13	19	5	7	7	9	9	10	10	8	17	6	9	10		10	11	13	11	12	10	10	6	7	7	6
block79	24	5	14	7	11	4	17	8	8	10	7	6	15	18	6	12	13	18	5	7	7	9	9	10	10	8	17	5	9	10		10	11	13	11	12	10	10	6	7	7	6
block80	24	5	14	7	11	4	17	8	8	10	7	6	15	18	6	12	12	18	5	7	7	9	9	10	9	8	17	5	9	10		10	11	13	11	12	10	9	6	7	7	6
block81	23	5	14	7	11	4	17	8	8	10	7	6	15	17	6	12	12	18	5	7	7	9	9	10	9	8	17	5	9	10		10	11	13	11	12	10	9	6	7	7	6
block82	23	5	13	7	11		17	8	8	10	7	6	15	17	6	12	12	18	5	7	7	9	9	10	9	8	17	5	8	10		10	11	13	11	12	9	9	6	7	7	6
block83	23	5	13	7	11		17	8	8	9	7	6	15	17	6	12	12	18	5	7	7	9	9	10	9	7	17	5	8	10		10	11	13	11	12	9	9	6	7	7	6
block84	23	5	13	6	11		17	8	8	9	7	6	14	17	6	12	12	18	5	7	7	9	9	10	9	7	17	5	8	10		10	11	13	11	12	9	9	6	7	7	6
block85	23	5	13	6	11		17	8	8	9	7	6	14	17	6	12	12	18	5	7	7	9	9	10	9	7	16	5	8	9		10	11	13	11	12	9	9	6	7	7	6
block86	22	5	13	6	11		17	8	8	9	7	6	14	17	6	12	12	18	5	7	7	9	9	10	9	7	16	5	8	9		10	11	13	11	12	9	9	6	7	7	6
block87	22	5	13	6	11		17	7	8	9	7	6	14	17	6	12	12	18	5	7	7	9	9	10	9	7	16	5	8	9		10	11	12	11	12	9	9	6	7	7	6
block88	22	5	13	6	11		17	7	7	9	7	6	14	16	6	11	12	18	5	7	7	9	9	10	9	7	16	5	8	9		10	11	12	10	12	9	9	6	7	7	6
block89	22	5	13	6	11		17	7	7	9	7	6	14	16	6	11	12	17	5	7	7	9	9	10	9	7	16	5	8	9		10	11	12	10	12	9	9	6	7	7	6
block90	22	5	13	6	11		16	7	7	9	7	6	14	16	6	11	12	17	5	7	7	9	9	10	9	7	16	5	8	9		10	11	12	10	12	9	9	6	6	7	6
block91	21	5	13	6	11		16	7	7	9	7	6	14	16	6	11	12	17	5	7	7	9	8	10	9	7	16	5	8	9		10	10	12	10	12	9	9	6	6	7	6
block92	21	5	13	6	10		16	7	7	9	7	6	14	16	6	11	12	17	5	7	7	9	8	10	9	7	16	5	8	9		10	10	12	10	12	9	9	6	6	7	6
block93	21	4	13	6	10		16	7	7	9	7	6	14	16	6	11	12	17	5	7	7	9	8	10	9	7	15	5	8	9		10	10	12	10	11	9	9	6	6	7	6
block94	21	4	13	6	10		16	7	7	9	7	6	14	16	6	11	12	17	5	6	7	8	8	10	9	7	15	5	8	9		10	10	12	10	11	9	9	6	6	7	6
block95	20	4	12	6	10		15	7	7	9	7	6	13	16	6	11	12	17	5	6	7	8	8	9	9	7	15	5	8	9		9	10	12	10	11	9	9	6	6	7	6
block96	20	4	12	6	10		15	7	7	9	7	6	13	16	6	11	12	17	5	6	7	8	8	9	9	7	15	5	8	9		9	10	12	10	11	9	9	5	6	7	6
block97	20	4	12	6	10		15	7	7	9	7	6	13	16	6	11	12	16	5	6	7	8	8	9	9	7	15	5	8	9		9	10	12	10	11	9	9	5	6	7	6
block98	20	4	12	6	10		15	7	7	9	7	5	13	16	6	11	12	16	5	6	7	8	8	9	9	7	15	5	8	9		9	10	12	10	11	9	9	5	6	7	6
block99	20	4	12	6	10		15	7	7	9	7	5	13	16	6	10	12	16	5	6	7	8	8	9	9	7	15	5	8	9		9	10	12	10	11	9	9	5	6	7	6
block100	19	4	12	6	10		15	7	7	9	7	5	13	16	6	10	12	16	5	6	7	8	8	9	9	7	15	5	8	9		9	10	12	10	11	9	9	5	6	7	6
block101	19	4	12	6	10		15	7	7	9	7	5	13	15	6	10	12	16	5	6	7	8	8	9	8	7	15	5	7	9		9	10	12	10	11	9	9	5	6	7	5
block102	19	4	12	6	9		15	7	7	9	7	5	13	15	6	10	12	15	5	6	7	8	8	9	8	7	15	5	7	9		9	10	12	10	11	9	9	5	6	7	5
block103	19	4	12	6	9		15	7	7	9	7	5	13	15	6	10	11	15	5	6	7	8	8	9	8	7	14	5	7	9		9	10	12	10	11	9	9	5	6	7	5
block104	19	4	12	6	9		14	7	7	9	7	5	13	15	5	10	11	15	5	6	7	8	8	9	8	7	14	5	7	9		9	10	12	10	11	9	9	5	6	7	5
block105	19	4	12	6	9		14	7	7	9	7	5	13	15	5	10	11	15	5	6	7	8	8	9	8	7	14	5	7	9		9	9	11	10	11	9	9	5	6	7	5
block106	19	4	12	6	9		14	7	7	9	7	5	13	15	5	10	11	15	4	6	7	8	8	9	8	7	14	5	7	9		9	9	11	10	11	9	9	5	6	7	5
block107	18	4	12	6	9		14	7	7	8	7	5	13	15	5	10	11	15	4	6	7	8	8	9	8	7	14	5	7	9		9	9	11	10	11	9	9	5	6	7	5
block108	18	4	12	6	9		14	7	7	8	7	5	13	15	5	10	11	15	4	6	7	8	8	9	8	7	14	5	7	9		9	9	11	9	11	9	9	5	6	7	5
block109	18	4	12	6	9		14	7	7	8	7	5	12	15	5	10	11	15	4	6	7	8	8	9	8	7	14	5	7	9		9	9	11	9	11	9	9	5	6	7	5
block110	18	4	12	5	9		14	7	7	8	7	5	12	15	5	10	11	15	4	6	7	8	8	9	8	7	13	5	7	9		9	9	11	9	11	8	9	5	6	7	5
block111	18	4	11	5	9		14	7	7	8	7	5	12	15	5	10	11	15	4	6	7	8	7	9	8	7	13	5	7	9		9	9	11	9	11	8	8	5	6	7	5
block112	18	4	11	5	9		14	7	7	8	7	5	12	15	5	10	11	14	4	6	7	8	7	9	8	7	13	5	7	9		9	9	11	9	11	8	8	5	6	6	5
block113	18	4	11	5	9		14	7	7	8	7	5	12	15	5	10	11	14	4	6	7	8	7	9	8	6	13	5	7	9		8	9	11	9	11	8	8	5	6	6	5
block114	18		11	5	9		14	6	7	8	7	5	12	14	5	10	11	14	4	6	6	8	7	9	8	6	13	5	7	9		8	9	11	9	11	8	8	5	6	6	5
block115	18		11	5	9		14	6	7	8	6	5	12	14	5	10	11	14	4	6	6	8	7	9	8	6	13	5	7	8		8	9	11	9	10	8	8	5	6	6	5
block116	18		11	5	9		14	6	7	8	6	5	12	14	5	10	11	14	4	6	6	8	7	9	8	6	13	5	7	8		8	9	11	9	10	8	8	5	6	6	5
block117	18		11	5	9		14	6	7	8	6	5	12	14	5	10	11	14	4	6	6	8	7	9	8	6	13	5	7	8		8	9	11	9	10	8	8	5	6	6	5
block118	18		11	5	9		14	6	7	8	6	5	12	14	5	10	11	14	4	6	6	8	7	9	8	6	13	5	7	8		8	9	11	9	10	8	8	5	6	6	5
block119	18		11	5	9		14	6	7	8	6	5	12	14	5	10	11	14	4	6	6	8	7	8	8	6	13	5	7	8		8	9	11	9	10	8	8	5	6	6	5
block120	17		11	5	8		14	6	7	8	6	5	12	14	5	10	11	14	4	6	6	8	7	8	8	6	13	5	7	8		8	9	10	9	10	8	8	5	6	6	5
block121	17		11	5	8		13	6	7	8	6	5	12	14	5	10	11	14	4	6	6	7	7	8	8	6	13	5	7	8		8	9	10	9	10	8	8	5	6	6	5
block122	17		11	5	8		13	6	7	8	6	5	12	13	5	10	11	14	4	6	6	7	7	8	8	6	13	5	7	8		8	9	10	9	10	8	8	5	6	6	5
block123	17		11	5	8		13	6	7	8	6	5	12	13	5	10	10	14	4	6	6	7	7	8	8	6	13	4	7	8		8	8	10	9	10	8	8	5	6	6	5
block124	17		11	5	8		13	6	7	8	6	5	12	13	5	10	10	14	4	5	6	7	7	8	8	6	13	4	7	8		8	8	10	9	10	8	8	4	5	6	5
block125	17		11	5	8		13	6	7	8	6	5	12	13	5	10	10	14	4	5	6	7	7	8	8	6	13	4	7	8		8	8	10	9	10	8	8	4	5	6	5
block126	17		11	5	8		13	6	7	8	6	5	11	13	5	10	10	14	4	5	6	7	7	8	7	6	13	4	7	8		8	8	10	9	10	8	8	4	5	6	5
block127	17		11	5	8		13	6	6	8	6	5	11	13	5	10	10	14	4	5	6	7	7	8	7	6	13	4	7	8		8	8	10	9	10	8	8	4	5	6	5
block128	17		10	5	8		13	6	6	8	6	5	11	13	5	10	10	13	4	5	6	7	7	8	7	6	13	4	7	8		8	8	10	9	10	8	8	4	5	6	5
block129	17		10	5	8		13	6	6	8	6	5	11	13	5	10	10	13	4	5	6	7	7	8	7	6	13	4	7	8		8	8	10	9	10	8	8	4	5	6	5
block130	17		10	5	8		13	6	6	8	6	5	11	13	5	10	10	13	4	5	6	7	7	8	7	6	12	4	7	8		8	8	10	9	10	8	8	4	5	6	5
block131	17		10	5	8		13	6	6	8	6	5	11	13	5	9	10	13	4	5	6	7	7	8	7	6	12	4	7	8		8	8	10	9	10	8	8	4	5	6	5
block132	16		10	5	8		13	6	6	8	6	5	11	13	5	9	10	13	4	5	6	7	7	8	7	6	12	4	7	8		8	8	10	9	10	8	8	4	5	6	5
block133	16		10	5	8		13	6	6	8	6	5	11	13	5	9	10	13	4	5	6	7	7	8	7	6	12	4	6	8		8	8	10	9	10	8	8	4	5	6	5
block134	16		10	5	8		13	6	6	7	6	5	11	13	5	9	10	13	4	5	6	7	7	8	7	6	12	4	6	8		8	8	10	9	10	8	8	4	5	6	5
block135	15		10	5	8		12	6	6	7	6	5	11	13	5	9	10	13	4	5	6	7	7	8	7	6	12	4	6	8		8	8	10	9	10	8	8	4	5	6	5
block136	15		10	5	8		12	6	6	7	6	4	11	12	5	9	10	13	4	5	6	7	7	8	7	6	12	4	6	8		8	8	9	9	10	8	8	4	5	6	5
block137	15		10	5	8		12	6	6	7	6	4	11	12	5	9	10	13	4	5	6	7	7	8	7	6	12	4	6	8		8	8	9	9	10	8	8	4	5	6	5
block138	15		10	5	8		12	6	6	7	6	4	11	12	5	9	10	13	4	5	6	7	7	8	7	6	12	4	6	8		8	8	9	8	10	8	8	4	5	6	5
block139	15		10	5	8		12	6	6	7	6	4	11	12	5	9	10	13		5	6	7	7	8	7	6	12	4	6	8		8	8	9	8	10	8	8	4	5	6	5
block140	15		10	5	8		12	6	6	7	6	4	11	12	5	9	10	13		5	6	7	7	8	7	6	12	4	6	8		8	8	9	8	10	8	8	4	5	6	5
block141	15		10	5	8		12	6	6	7	6	4	11	12	5	9	10	13		5	6	7	7	8	7	6	12	4	6	8		8	8	9	8	10	8	8	4	5	6	5
block142	15		10	5	8		12	6	6	7	6	4	11	12	5	9	10	12		5	6	7	7	8	7	6	12	4	6	8		8	8	9	8	10	8	8	4	5	6	4
block143	15		10	5	8		12	6	6	7	6	4	11	12	5	9	10	12		5	6	7	7	7	7	6	12	4	6	8		8	8	9	8	10	8	8	4	5	6	4
block144	14		10	5	8		12	6	6	7	6	4	11	12	5	9	10	12		5	6	7	7	7	7	6	12	4	6	8		8	8	9	8	10	8	8	4	5	6	4
block145	14		10	5	7		12	6	6	7	6	4	10	12	5	9	10	12		5	6	7	7	7	7	6	12	4	6	8		8	8	9	8	10	8	8	4	5	6	4
block146	14		9	5	7		12	6	6	7	6	4	10	12	5	9	10	12		5	6	7	7	7	7	6	11	4	6	8		8	8	9	8	10	8	8	4	5	6	4
block147	14		9	5	7		12	6	6	7	6	4	10	12	5	9	10	12		5	6	7	7	7	7	6	11	4	6	8		8	8	9	8	10	8	8	4	5	6	4
block148	14		9	5	7		12	6	6	7	6	4	10	12	5	9	10	12		5	6	7	6	7	7	6	11	4	6	8		8	8	9	8	10	8	8	4	5	6	4
block149	14		9	5	7		12	6	6	7	6	4	10	12	5	9	10	12		5	6	7	6	7	7	6	11	4	6	8		8	8	9	8	10	8	7	4	5	6	4
block150	14		9	5	7		12	6	6	7	6	4	10	12	5	9	10	12		5	6	7	6	7	7	6	11	4	6	8		8	8	9	8	10	8	7	4	5	6	4
block151	13		9	4	7		12	5	6	7	6	4	10	11	5	9	10	12		4	6	7	6	7	7	6	11	4	6	8		8	8	9	8	10	8	7	4	5	6	4
block152	13		9	4	7		12	5	6	7	6	4	10	11	5	9	10	12		4	6	7	6	7	7	6	11	4	6	7		7	8	8	8	10	8	7	4	5	6	4
block153	13		9	4	7		12	5	6	7	6	4	10	11	5	9	10	12		4	6	7	6	7	7	6	11	4	6	7		7	8	8	8	10	8	7	4	5	6	4
block154	13		9	4	7		11	5	6	7	6	4	10	11	5	9	9	12		4	6	7	6	7	7	5	11	4	6	7		7	8	8	8	10	8	7		5	6	4
block155	13		9	4	7		11	5	6	7	6	4	10	11	5	9	9	12		4	6	7	6	7	7	5	11	4	6	7		7	7	8	8	10	8	7		5	5	4
block156	13		9	4	7		11	5	6	7	6	4	10	11	5	9	9	12		4	6	7	6	7	7	5	11		6	7		7	7	8	8	10	8	7		5	5	4
block157	13		9	4	7		11	5	6	7	6	4	10	11	5	9	9	12		4	6	7	6	7	7	5	11		6	7		7	7	8	8	10	8	7		5	5	4
block158	13		9	4	7		11	5	6	7	6	4	10	11	4	9	9	12		4	6	6	6	7	7	5	11		6	7		7	7	8	8	9	8	7		5	5	4
block159	13		9	4	7		11	5	6	7	5	4	10	11	4	8	9	12		4	5	6	6	7	7	5	11		6	7		7	7	8	8	9	8	7		5	5	4
block160	13		9	4	7		11	5	6	7	5	4	10	11	4	8	9	12		4	5	6	6	7	7	5	11		6	7		7	7	8	8	9	8	7		5	5	4
block161	13		9	4	7		11	5	6	7	5	4	10	11	4	8	9	12		4	5	6	6	7	7	5	11		6	7		7	7	8	8	9	8	7		5	5	4
block162	13		9	4	7		11	5	6	7	5	4	10	11	4	8	9	12		4	5	6	6	7	7	5	11		6	7		7	7	8	8	9	7	7		5	5	4
block163	12		9	4	7		11	5	6	7	5		10	11	4	8	9	12		4	5	6	6	7	7	5	11		6	7		7	7	8	8	9	7	7		5	5	4
block164	12		9	4	7		11	5	6	7	5		10	10	4	8	9	12		4	5	6	6	7	6	5	11		6	7		7	7	8	8	9	7	7		5	5	4
block165	12		9	4	7		11	5	6	7	5		10	10	4	8	9	12		4	5	6	6	7	6	5	11		6	7		7	7	8	8	9	7	7		5	5	4
block166	12		9	4	7		11	5	6	7	5		10	10	4	8	9	11		4	5	6	6	7	6	5	11		6	7		7	7	8	8	9	7	7		5	5	4
block167	12		9	4	7		11	5	6	7	5		10	10	4	8	9	11		4	5	6	6	7	6	5	11		6	7		7	7	8	8	9	7	7		5	5	4
block168	12		8	4	7		11	5	6	7	5		10	10	4	8	9	11		4	5	6	6	7	6	5	11		5	7		7	7	8	8	9	7	7		5	5	4
block169	12		8	4	7		11	5	6	7	5		10	10	4	8	9	11		4	5	6	6	7	6	5	11		5	7		7	7	8	8	9	7	7		5	5	4
block170	12		8	4	7		11	5	6	7	5		10	10	4	8	9	11			5	6	6	7	6	5	10		5	7		7	7	8	8	9	7	7		5	5	4
block171	12		8	4	7		11	5	6	7	5		10	10	4	8	9	11			5	6	6	7	6	5	10		5	7		7	7	8	8	9	7	7		5	5	4
block172	12		8	4	7		11	5	6	6	5		10	10	4	8	9	11			5	6	6	7	6	5	10		5	7		7	7	8	8	9	7	7		5	5	4
block173	12		8	4	7		11	5	6	6	5		10	10	4	8	9	11			5	6	6	7	6	5	10		5	7		7	7	8	8	9	7	7		5	5	4
block174	12		8	4	7		11	5	6	6	5		10	10	4	8	9	11			5	6	6	7	6	5	10		5	7		7	7	8	8	9	7	7		4	5	4
block175	12		8	4	7		10	5	6	6	5		10	10	4	8	9	11			5	6	6	7	6	5	10		5	7		7	7	8	8	9	7	7		4	5	4
block176	12		8	4	7		10	5	6	6	5		10	10	4	8	9	11			5	6	6	7	6	5	10		5	7		7	7	8	8	9	7	7		4	5	4
block177	12		8	4	7		10	5	6	6	5		9	10	4	8	9	11			5	6	6	7	6	5	10		5	7		7	7	8	8	9	7	7		4	5	4
block178	11		8	4	7		10	5	6	6	5		9	10	4	8	9	11			5	6	6	7	6	5	10		5	7		7	7	7	8	9	7	7		4	5	4
block179	11		8	4	7		10	5	6	6	5		9	10	4	8	9	11			5	6	6	7	6	5	10		5	7		7	7	7	8	9	7	7		4	5	4
block180	11		8		7		10	5	6	6	5		9	10	4	8	9	11			5	6	6	7	6	5	10		5	7		7	7	7	8	9	7	7		4	5	4
block181	11		8		7		10	5	6	6	5		9	10	4	8	9	11			5	6	6	7	6	5	10		5	7		7	7	7	8	9	7	7		4	5	4
block182	11		8		7		10	5	6	6	5		9	10	4	8	9	11			5	6	6	7	6	5	10		5	7		7	7	7	8	9	7	7		4	5	4
block183	11		8		6		10	5	6	6	5		9	10	4	8	9	11			5	6	6	7	6	5	10		5	7		7	7	7	8	9	7	7		4	5	4
block184	11		8		6		10	5	6	6	5		9	10	4	8	9	11			5	6	6	7	6	5	10		5	7		7	7	7	8	9	7	7		4	5	4
block185	11		8		6		10	5	6	6	5		9	10	4	8	9	11			5	6	6	7	6	5	10		5	7		7	7	7	8	9	7	7		4	5	4
block186	11		8		6		10	5	6	6	5		9	10	4	8	9	11			5	6	6	7	6	5	10		5	7		7	7	7	8	9	7	7		4	5
block187	11		8		6		10	5	5	6	5		9	10	4	8	9	11			5	6	6	7	6	5	10		5	7		7	7	7	8	9	7	7		4	5
block188	11		8		6		10	5	5	6	5		9	10	4	7	9	11			5	6	6	7	6	5	10		5	7		7	7	7	8	9	7	7		4	5
block189	11		8		6		10	5	5	6	5		9	10	4	7	9	11			5	6	6	7	6	5	10		5	7		7	7	7	8	9	7	7		4	5
block190	11		8		6		10	5	5	6	5		9	10	4	7	9	11			5	6	6	6	6	5	10		5	7		7	7	7	7	9	7	7		4	5
block191	11		8		6		10	4	5	6	5		9	10	4	7	9	11			5	6	6	6	6	5	10		5	7		7	7	7	7	8	7	7		4	5
block192	11		8		6		10	4	5	6	5		9	9	4	7	9	10			5	6	6	6	6	5	10		5	7		6	7	7	7	8	7	7		4	5
block193	11		8		6		10	4	5	6	5		9	9	4	7	9	10			5	6	6	6	6	4	10		5	7		6	7	7	7	8	7	7		4	5
block194	11		8		6		10	4	5	6	5		9	9	4	7	9	10			5	6	5	6	6	4	10		5	7		6	7	7	7	8	7	7		4	5
block195	11		8		6		10	4	5	6	5		9	9	4	7	9	10			5	6	5	6	6	4	9		5	7		6	7	7	7	8	7	7		4	5
block196	11		8		6		10	4	5	6	5		9	9	4	7	8	10			5	6	5	6	6	4	9		5	7		6	7	7	7	8	7	7		4	5
block197	10		8		6		10	4	5	6	5		9	9	4	7	8	10			5	6	5	6	6	4	9		5	7		6	6	7	7	8	7	7		4	5
block198	10		8		6		9	4	5	6	5		9	9	4	7	8	10			5	6	5	6	5	4	9		5	7		6	6	7	7	8	7	7		4	5
block199	10		8		6		9	4	5	6	5		9	9		7	8	10			5	6	5	6	5	4	9		5	7		6	6	7	7	8	7	7		4	5
block200	10		8		6		9	4	5	6	5		9	9		7	8	10			5	6	5	6	5	4	9		5	7		6	6	7	7	8	7	7		4	5
block201	10		8		6		9	4	5	6	5		9	9		7	8	10			5	6	5	6	5	4	9		5	7		6	6	7	7	8	7	7		4	5
block202	10		8		6		9	4	5	6	5		9	9		7	8	10			5	6	5	6	5	4	9		5	7		6	6	6	7	8	7	7		4	5
block203	10		8		6		9	4	5	6	5		8	9		7	8	10			5	6	5	6	5	4	9		5	7		6	6	6	7	8	7	7		4	5
block204	10		8		6		9	4	5	6	5		8	9		7	8	10			5	5	5	6	5	4	9		5	7		6	6	6	7	8	7	7		4	5
block205	10		8		6		9	4	5	6	5		8	9		7	8	10			5	5	5	6	5	4	9		5	7		6	6	6	7	8	7	7			5
block206	10		8		6		9	4	5	6	5		8	9		7	8	10			5	5	5	6	5	4	9		5	7		6	6	6	7	8	7	7			5
block207	10		8		6		9	4	5	6	5		8	9		7	8	10			5	5	5	6	5	4	9		5	7		6	6	6	7	8	7	7			5
block208	10		8		6		9	4	5	6	5		8	9		7	8	10			5	5	5	6	5	4	9		5	6		6	6	6	7	8	7	7			5
block209	9		8		6		9	4	5	6	5		8	9		7	8	10			5	5	5	6	5	4	9		5	6		6	6	6	7	8	7	7			5
block210	9		7		6		9	4	5	6	5		8	9		7	8	10			5	5	5	6	5	4	9		5	6		6	6	6	7	8	7	7			5
block211	9		7		6		8	4	5	5	5		8	9		7	8	9			5	5	5	6	5	4	9		4	6		6	6	6	7	8	7	7			4
block212	9		7		6		8	4	5	5	5		8	9		7	8	9			5	5	5	6	5	4	9		4	6		6	6	6	7	8	7	6			4
block213	9		7		6		8	4	5	5	5		8	9		7	8	9			5	5	5	6	5	4	9		4	6		6	6	6	7	8	7	6			4
block214	9		7		6		8	4	5	5	5		8	9		7	8	9			5	5	5	6	5	4	9		4	6		6	6	6	7	8	7	6			4
block215	9		7		6		8	4	5	5	5		8	9		7	8	9			5	5	5	6	5	4	9		4	6		6	6	6	7	8	7	6			4
block216	9		7		6		8	4	5	5	5		8	9		7	8	9			5	5	5	6	5	4	9		4	6		6	6	6	7	8	7	6			4
block217	9		7		6		8	4	5	5	5		8	9		7	8	9			5	5	5	6	5	4	9		4	6		6	6	6	7	8	7	6			4
block218	9		7		6		8	4	5	5	5		8	9		7	8	9			5	5	5	6	5	4	9		4	6		6	6	6	7	8	6	6			4
block219	9		7		6		8	4	5	5	5		8	9		7	8	9			5	5	5	6	5	4	9		4	6		6	6	6	7	8	6	6			4
block220	9		7		6		8	4	5	5	5		8	9		7	8	9			5	5	5	6	5	4	9		4	6		6	6	6	7	8	6	6			4
block221	9		7		6		8	4	5	5	5		8	9		7	8	9			5	5	5	6	5	4	9		4	6		6	6	6	7	8	6	6			4
block222	9		7		6		8	4	5	5	5		8	8		7	8	9			5	5	5	6	5	4	9		4	6		6	6	6	7	8	6	6			4
block223	9		7		6		8	4	5	5	5		8	8		7	8	9			5	5	5	6	5	4	9		4	6		6	6	6	7	8	6	6			4
block224	9		7		6		8	4	5	5	4		8	8		7	8	9			5	5	5	6	5	4	9		4	6		6	6	6	7	8	6	6			4
block225	9		7		6		8	4	5	5	4		8	8		7	8	9			5	5	5	6	5	4	9		4	6		6	6	6	7	8	6	6			4
block226	9		7		6		8	4	5	5	4		8	8		7	8	9			5	5	5	6	5	4	9		4	6		6	6	6	7	8	6	6			4
block227	9		7		6		8	4	5	5	4		8	8		7	8	9			5	5	5	6	5	4	9		4	6		6	6	6	7	8	6	6			4
block228	9		7		6		8	4	5	5	4		8	8		7	8	9			5	5	5	6	5		9		4	6		6	6	6	7	8	6	6			4
block229	9		7		6		8	4	5	5	4		8	8		7	8	9			4	5	5	6	5		9		4	6		6	6	6	7	8	6	6			4
block230	9		7		6		8	4	5	5	4		8	8		7	8	9			4	5	5	5	5		9		4	6		6	6	6	7	8	6	6			4
block231	9		7		5		8	4	5	5	4		8	8		6	8	9			4	5	5	5	5		9		4	6		6	6	6	7	8	6	6			4
block232	9		7		5		8		5	5	4		8	8		6	8	9			4	5	5	5	5		9		4	6		6	6	6	7	8	6	6			4
block233	8		7		5		8		5	5	4		8	8		6	8	9			4	5	5	5	5		9		4	6		6	6	6	7	8	6	6			4
block234	8		7		5		8		5	5	4		7	8		6	8	9			4	5	5	5	5		9		4	6		6	6	6	7	8	6	6			4
block235	8		7		5		8		5	5	4		7	8		6	8	9			4	5	5	5	5		9		4	6		6	6	6	7	8	6	6			4
block236	8		7		5		8		5	5	4		7	8		6	8	9			4	5	5	5	5		9		4	6		6	6	6	7	8	6	6			4
block237	8		7		5		8		5	5	4		7	8		6	8	9			4	5	4	5	5		9		4	6		6	6	6	6	8	6	6			4
block238	8		7		5		8		5	5	4		7	8		6	8	9			4	5	4	5	5		9		4	6		5	6	6	6	8	6	6			4
block239	8		7		5		8		5	5	4		7	8		6	8	9			4	5	4	5	5		8		4	6		5	6	6	6	8	6	6			4
block240	8		7		5		8		5	5	4		7	8		6	8	9			4	5	4	5	5		8			6		5	6	6	6	8	6	6			4
block241	8		7		5		8		5	5	4		7	8		6	8	9			4	5	4	5	5		8			6		5	6	5	6	8	6	6			4
block242	8		7		5		8		5	5	4		7	8		6	8	8			4	5	4	5	5		8			6		5	6	5	6	8	6	6			4
block243	8		7		5		8		5	5	4		7	8		6	8	8			4	5	4	5	5		8			6		5	6	5	6	8	6	6			4
block244	8		7		5		8		5	5	4		7	8		6	8	8			4	4	4	5	5		8			6		5	6	5	6	8	6	6			4
block245	8		7		5		8		5	5	4		7	8		6	8	8			4	4	4	5	5		8			6		5	5	5	6	8	6	6			4
block246	8		7		5		8		5	5	4		7	8		6	7	8			4	4	4	5	5		8			6		5	5	5	6	8	6	6			4
block247	8		7		5		8		5	5	4		7	8		6	7	8			4	4	4	5	5		8			6		5	5	5	6	8	6	6			4
block248	8		7		5		8		5	5	4		7	8		6	7	8			4	4	4	5	5		8			6		5	5	5	6	8	6	6			4
block249	8		6		5		7		5	5	4		7	8		6	7	8			4	4	4	5	5		8			6		5	5	5	6	8	6	6			4
block250	8		6		5		7		5	5	4		7	8		6	7	8			4	4	4	5	5		8			6		5	5	5	6	8	6	6			4
block251	8		6		5		7		5	5	4		7	8		6	7	8			4	4	4	5	5		8			6		5	5	5	6	8	6	6			4
block252	8		6		5		7		4	5	4		7	8		6	7	8			4	4	4	5	5		8			6		5	5	5	6	8	6	6			4
block253	8		6		5		7		4	5	4		7	8		6	7	8			4	4	4	5	5		8			6		5	5	5	6	8	6	6			4
block254	8		6		5		7		4	5	4		7	8		6	7	8			4	4	4	5	5		8			6		5	5	5	6	8	6	6			4
block255	8		6		5		7		4	5	4		7	8		6	7	8			4	4	4	5	5		8			6		5	5	5	6	8	6	6			4
block256	7		6		5		7		4	5	4		7	8		6	7	8			4	4	4	5	5		8			6		5	5	5	6	8	6	6			4
block257	7		6		5		7		4	5	4		7	7		6	7	8			4	4	4	5	5		8			6		5	5	5	6	8	6	6			4
block258	7		6		5		7		4	5			7	7		6	7	8			4	4	4	5	5		8			6		5	5	5	6	8	6	6
block259	7		6		5		7		4	5			7	7		6	7	8			4	4	4	5	5		8			6		5	5	5	6	8	6	6
block260	7		6		5		7		4	5			7	7		6	7	8			4	4	4	5	5		8			6		5	5	5	6	8	6	6
block261	7		6		5		7		4	4			7	7		6	7	8			4	4	4	5	4		8			6		5	5	5	6	8	6	6
block262	7		6		5		7		4	4			7	7		6	7	8			4	4	4	5	4		8			6		5	5	5	6	8	6	6
block263	7		6		5		7		4	4			7	7		6	7	8			4	4	4	5	4		8			6		5	5	5	6	8	6	6
block264	7		6		5		7		4	4			7	7		6	7	8			4	4	4	5	4		8			6		5	5	5	6	8	6	6
block265	7		6		5		7		4	4			7	7		6	7	8			4	4	4	5	4		8			6		5	5	5	6	8	6	6
block266	7		6		5		7		4	4			7	7		6	7	8			4	4	4	5	4		8			6		5	5	5	6	8	6	6
block267	7		6		5		7		4	4			7	7		6	7	8			4	4	4	5	4		8			6		5	5	5	6	8	6	6
block268	7		6		5		7		4	4			7	7		6	7	8			4	4	4	5	4		8			6		5	5	5	6	8	6	6
block269	7		6		5		7		4	4			7	7		5	7	8			4	4	4	5	4		8			6		5	5	5	6	8	6	6
block270	7		6		5		7		4	4			7	7		5	7	8			4	4	4	5	4		8			6		5	5	5	6	8	6	6
block271	7		6		5		7		4	4			7	7		5	7	8			4	4	4	5	4		7			6		5	5	5	6	8	6	6
block272	7		6		4		7		4	4			7	7		5	7	8			4	4	4	5	4		7			6		5	5	5	6	8	6	6
block273	7		6		4		7		4	4			7	7		5	7	8			4	4	4	5	4		7			6		5	5	5	6	8	6	6
block274	7		6		4		7		4	4			7	7		5	7	8			4	4	4	5	4		7			6		5	5	5	6	8	6	6
block275	7		6		4		7		4	4			7	7		5	7	8			4	4	4	5	4		7			6		5	5	5	6	8	6	6
block276	7		6		4		7		4	4			7	7		5	7	7			4	4	4	5	4		7			6		5	5	5	6	8	6	6
block277	7		6		4		7		4	4			7	7		5	7	7			4	4	4	5	4		7			6		5	5	5	6	8	6	6
block278	7		6		4		7		4	4			7	7		5	7	7			4	4	4	5	4		7			6		5	5	5	6	8	6	6
block279	7		6		4		7		4	4			7	7		5	7	7			4	4	4	5	4		7			5		5	5	5	6	8	6	6
block280	7		6		4		7		4	4			7	7		5	7	7			4	4	4	5	4		7			5		4	5	5	6	8	6	6
block281	7		6		4		7		4	4			7	7		5	7	7			4	4		5	4		7			5		4	5	5	6	7	6	6
block282	7		6		4		7		4	4			7	7		5	7	7			4	4		5	4		7			5		4	5	5	6	7	6	6
block283	7		6		4		7		4	4			7	7		5	7	7			4	4		4	4		7			5		4	5	5	6	7	6	5
block284	7		6		4		7		4	4			7	7		5	7	7			4	4		4	4		7			5		4	5	5	6	7	6	5
block285	7		6		4		7		4	4			7	7		5	7	7			4	4		4	4		7			5		4	5	4	6	7	6	5
block286	6		6		4		7		4	4			7	7		5	7	7			4	4		4	4		7			5		4	5	4	6	7	6	5
block287	6		6		4		7		4	4			6	7		5	7	7			4	4		4	4		7			5		4	5	4	6	7	6	5
block288	6		6		4		7		4	4			6	7		5	7	7			4	4		4	4		7			5		4	5	4	6	7	6	5
block289	6		6		4		7		4	4			6	7		5	7	7			4			4	4		7			5		4	5	4	6	7	6	5
block290	6		6		4		7		4	4			6	7		5	7	7			4			4	4		7			5		4	5	4	6	7	6	5
block291	6		5		4		7		4	4			6	7		5	7	7			4			4	4		7			5		4	5	4	6	7	6	5
block292	6		5		4		7		4	4			6	7		5	7	7			4			4	4		7			5		4	5	4	6	7	6	5
block293	6		5		4		6		4	4			6	7		5	7	7			4			4			7			5		4	5	4	6	7	6	5
block294	6		5		4		6		4	4			6	7		5	7	7			4			4			7			5		4	5	4	6	7	6	5
block295	6		5		4		6		4	4			6	7		5	7	7			4			4			7			5		4	5	4	6	7	5	5
block296	6		5		4		6		4	4			6	6		5	7	7			4			4			7			5		4	5	4	6	7	5	5
block297	6		5		4		6		4	4			6	6		5	7	7			4			4			7			5		4	4	4	6	7	5	5
block298	6		5		4		6		4	4			6	6		5	7	7			4			4			7			5		4	4	4	6	7	5	5
block299	6		5		4		6		4	4			6	6		5	7	7			4			4			7			5		4	4	4	6	7	5	5
block300	6		5		4		6		4	4			6	6		5	7	7			4			4			7			5		4	4	4	6	7	5	5
block301	6		5		4		6		4	4			6	6		5	7	7			4			4			7			5		4	4	4	6	7	5	5
block302	6		5		4		6		4	4			6	6		5	7	7			4			4			7			5		4	4	4	6	7	5	5
block303	6		5		4		6		4	4			6	6		5	7	7			4			4			7			5		4	4	4	6	7	5	5
block304	6		5		4		6			4			6	6		4	7	7			4			4			6			5		4	4	4	6	7	5	5
block305	6		5		4		6						6	6		4	7	7			4			4			6			5		4	4	4	6	7	5	5
block306	6		5		4		6						6	6		4	7	7			4			4			6			5		4	4	4	6	7	5	5
block307	6		5		4		6						6	6		4	7	7			4			4			6			5		4	4	4	6	7	5	5
block308	6		5		4		6						6	6		4	7	7			4			4			6			5		4	4	4	6	7	5	5
block309	6		5		4		6						6	6		4	7	7			4			4			6			5		4	4	4	5	7	5	5
block310	6		5		4		6						6	6		4	7	7			4			4			6			5		4	4	4	5	7	5	5
block311	6		5		4		6						6	6		4	7	7			4			4			6			5		4	4	4	5	7	5	5
block312	6		5		4		6						6	6		4	7	7			4			4			6			5		4	4	4	5	7	5	5
block313	6		5		4		6						6	6		4	7	7			4			4			6			5		4	4	4	5	7	5	5
block314	6		5		4		6						6	6		4	7	7			4			4			6			5		4	4	4	5	7	5	5
block315	5		5		4		6						6	6		4	7	7			4			4			6			5			4	4	5	7	5	5
block316	5		5		4		6						6	6		4	7	7			4			4			6			5			4	4	5	7	5	5
block317	5		5		4		6						6	6		4	7	6			4						6			5			4	4	5	7	5	5
block318	5		5		4		6						6	6		4	7	6									6			5			4		5	7	5	5
block319	5		5				6						6	6		4	6	6									6			5			4		5	7	5	5
block320	5		5				6						6	6		4	6	6									6			5			4		5	7	5	5
block321	5		5				6						6	6		4	6	6									6			5			4		5	7	5	5
block322	5		5				6						6	6		4	6	6									6			5			4		5	7	5	5
block323	5		5				6						6	6		4	6	6									6			5			4		5	7	5	5
block324	5		5				6						6	6		4	6	6									6			5			4		5	7	5	5
block325	5		5				6						6	6		4	6	6									6			5			4		5	7	5	5
block326	5		5				6						6	6		4	6	6									6			5			4		5	7	5	5
block327	5		5				6						6	6		4	6	6									6			5			4		5	7	5	5
block328	5		5				6						6	6		4	6	6									6			5			4		5	7	5	5
block329	5		5				6						6	6		4	6	6									6			5			4		5	7	5	5
block330	5		5				6						6	6		4	6	6									6			5			4		5	7	5	5
block331	5		5				6						6	6		4	6	6									6			5					5	7	5	5
block332	5		5				6						6	6		4	6	6									6			5					5	7	5	5
block333	5		5				5						5	6		4	6	6									6			5					5	7	5	5
block334	5		5				5						5	6			6	6									6			5					5	7	5	5
block335	5		5				5						5	6			6	6									6			5					5	7	5	5
block336	5		5				5						5	6			6	6									6			5					5	7	5	5
block337	5		5				5						5	6			6	6									6			5					5	7	5	5
block338	5		5				5						5	5			6	6									6			5					5	7	5	5
block339	5		5				5						5	5			6	6									6			5					5	7	5	5
block340	5		5				5						5	5			6	6									6			5					5	7	5	5
block341	5		5				5						5	5			6	6									6			5					5	7	5	5
block342	4		5				5						5	5			6	6									6			5					5	7	5	5
block343	4		5				5						5	5			6	6									6			5					5	7	5	5
block344	4		5				5						5	5			6	6									6			5					5	7	5	5
block345	4		4				5						5	5			6	6									6			5					5	7	5	5
block346	4		4				5						5	5			6	6									6			5					5	7	5	5
block347	4		4				5						5	5			6	6									6			5					5	7	5	5
block348	4		4				5						5	5			6	6									6			5					5	7	5	5
block349	4		4				5						5	5			6	6									6			5					5	7	5	5
block350	4		4				5						5	5			6	6									6			5					5	7	5	5
block351	4		4				5						5	5			6	6									6			5					5	7	5	5
block352	4		4				5						5	5			6	6									6			5					5	7	5	5
block353	4		4				5						5	5			6	6									6			5					5	7	5	5
block354	4		4				5						5	5			6	6									6			5					5	7	5	5
block355	4		4				5						5	5			6	6									6			5					5	7	5	5
block356	4		4				5						5	5			6	6									6			5					5	7	5	5
block357	4		4				5						5	5			6	6									6			5					5	7	5	5
block358	4		4				5						5	5			6	6									6			5					5	7	5	4
block359	4		4				5						5	5			6	6									6			5					5	7	5	4
block360	4		4				5						5	5			6	6									5			4					5	7	5	4
block361	4		4				5						5	5			6	6									5			4					5	7	5	4
block362	4		4				5						5	5			6	6									5			4					5	7	5	4
block363	4		4				5						5	5			6	6									5			4					5	7	5	4
block364			4				5						5	5			6	6									5			4					5	7	5	4
block365			4				5						5	5			6	6									5			4					5	7	5	4
block366			4				5						5	5			6	6									5			4					5	7	5	4
block367			4				5						5	5			6	5									5			4					5	7	5	4
block368			4				4						5	5			6	5									5			4					5	7	5	4
block369			4				4						5	5			6	5									5			4					5	7	5	4
block370			4				4						5	5			6	5									5			4					5	7	5	4
block371			4				4						5	5			6	5									5			4					5	7	5	4
block372			4				4						5	5			6	5									5			4					5	7	5	4
block373			4				4						5	5			6	5									5			4					5	7	5	4
block374			4				4						5	5			6	5									5			4					5	6	5	4
block375			4				4						5	5			6	5									5			4					5	6	5	4
block376			4				4						5	5			6	5									5			4					5	6	5	4
block377			4				4						5	5			6	5									5			4					5	6	5	4
block378			4				4						5	5			6	5									5			4					5	6	5	4
block379			4				4						5	5			6	5									5			4					5	6	5	4
block380			4				4						5	5			6	5									5			4					5	6	5	4
block381			4				4						5	5			6	5									5			4					5	6	5	4
block382							4						5	5			6	5									5			4					5	6	5	4
block383							4						5	5			6	5									5			4					5	6	5	4
block384							4						5	5			6	5									5			4					4	6	5	4
block385							4						5	5			6	5									5			4					4	6	5	4
block386							4						5	5			6	5									5			4					4	6	5	4
block387							4						5	5			6	5									5			4					4	6	5	4
block388							4						5	5			6	5									5			4					4	6	5	4
block389							4						4	5			6	5									5			4					4	6	5	4
block390							4						4	4			6	5									5			4					4	6	5	4
block391							4						4	4			6	5									5			4					4	6	5	4
block392							4						4	4			6	5									5			4					4	6	5	4
block393							4						4	4			6	5									5			4					4	6	5	4
block394							4						4	4			6	5									5			4					4	6	4	4
block395							4						4	4			6	5									5			4					4	6	4	4
block396							4						4	4			6	5									5			4					4	6	4	4
block397							4						4	4			6	5									5			4					4	6	4	4
block398							4						4	4			6	5									5			4					4	6	4	4
block399							4						4	4			6	5									5			4					4	6	4	4
block400							4						4	4			6	5									5			4					4	6	4	4
block401							4						4	4			6	5									5			4					4	6	4	4
block402							4						4	4			6	5									5			4					4	6	4	4
block403													4	4			6	5									5			4					4	6	4	4
block404													4	4			6	5									5			4					4	6	4	4
block405													4	4			6	5									5			4					4	6	4	4
block406													4	4			6	5									5			4					4	6	4	4
block407													4	4			6	5									5			4					4	6	4	4
block408													4	4			6	5									5			4					4	6	4	4
block409													4	4			6	5									5			4					4	6	4	4
block410													4	4			6	5									5			4					4	6	4	4
block411													4	4			6	5									5			4					4	6	4	4
block412													4	4			6	5									5			4					4	6	4	4
block413													4	4			6	5									5			4					4	6	4	4
block414													4	4			6	5									5			4					4	6	4	4
block415													4	4			5	5									5			4					4	6	4
block416													4	4			5	5									5			4					4	6	4
block417													4	4			5	5									5			4					4	6	4
block418													4	4			5	5									5			4					4	6	4
block419													4	4			5	4									5			4					4	6	4
block420													4	4			5	4									4			4					4	6	4
block421													4	4			5	4									4			4					4	6	4
block422													4	4			5	4									4			4					4	6	4
block423													4	4			5	4									4			4					4	6	4
block424													4	4			5	4									4			4					4	6	4
block425													4	4			5	4									4			4					4	6	4
block426													4	4			5	4									4			4					4	6	4
block427													4	4			5	4									4			4					4	6	4
block428													4	4			5	4									4			4					4	6	4
block429													4	4			5	4									4								4	6	4
block430													4	4			5	4									4								4	6	4
block431													4	4			5	4									4									6	4
block432														4			5	4									4									6	4
block433																	5	4									4									6	4
block434																	5	4									4									6	4
block435																	5	4									4									6	4
block436																	5	4									4									6	4
block437																	5	4									4									6	4
block438																	5	4									4									6	4
block439																	5	4									4									6	4
block440																	5	4									4									6	4
block441																	5	4									4									6	4
block442																	5	4									4									6	4
block443																	5	4									4									6	4
block444																	5	4									4									6	4
block445																	5	4									4									6	4
block446																	5	4									4									6	4
block447																	5	4									4									6	4
block448																	5	4									4									6	4
block449																	5	4									4									6	4
block450																	5	4									4									6	4
block451																	5	4									4									6	4
block452																	5	4									4									6	4
block453																	5	4									4									6	4
block454																	5	4									4									6	4
block455																	5	4									4									6	4
block456																	5	4									4									6	4
block457																	5	4									4									6	4
block458																	5	4									4									6	4
block459																	5	4									4									6	4
block460																	5	4									4									6	4
block461																	5	4									4									6	4
block462																	5	4									4									6	4
block463																	5										4									6	4
block464																	5										4									6	4
block465																	5										4									6	4
block466																	5																			6	4
block467																	5																			6	4
block468																	5																			6	4
block469																	5																			6	4
block470																	5																			6	4
block471																	5																			6	4
block472																	5																			6	4
block473																	5																			6	4
block474																	5																			6	4
block475																	5																			6	4
block476																	5																			6	4
block477																	5																			6	4
block478																	5																			6	4
block479																	5																			6	4
block480																	5																			6	4
block481																	5																			6	4
block482																	5																			5	4
block483																	5																			5	4
block484																	5																			5	4
block485																	5																			5
block486																	5																			5
block487																	5																			5
block488																	5																			5
block489																	5																			5
block490																	5																			5
block491																	5																			5
block492																	5																			5
block493																	5																			5
block494																	5																			5
block495																	5																			5
block496																	5																			5
block497																	5																			5
block498																	5																			5
block499																	5																			5
block500																	5																			5
block501																	5																			5
block502																	5																			5
block503																	5																			5
block504																	5																			5
block505																	5																			5
block506																	5																			5
block507																	5																			5
block508																	5																			5
block509																	5																			5
block510																	5																			5
block511																	5																			5
block512																	5																			5
block513																	5																			5
block514																	5																			5
block515																	5																			5
block516																	4																			5
block517																	4																			5
block518																	4																			5
block519																	4																			5
block520																	4																			5
block521																	4																			5
block522																	4																			5
block523																	4																			5
block524																	4																			5
block525																	4																			5
block526																	4																			5
block527																	4																			5
block528																	4																			5
block529																	4																			5
block530																	4																			5
block531																	4																			5
block532																	4																			5
block533																	4																			5
block534																	4																			5
block535																	4																			5
block536																	4																			5
block537																	4																			5
block538																	4																			5
block539																	4																			5
block540																	4																			5
block541																	4																			5
block542																	4																			5
block543																	4																			5
block544																	4																			5
block545																	4																			5
block546																	4																			5
block547																	4																			5
block548																	4																			5
block549																	4																			5
block550																	4																			5
block551																	4																			5
block552																	4																			5
block553																	4																			5
block554																	4																			5
block555																	4																			5
block556																	4																			5
block557																	4																			5
block558																	4																			5
block559																	4																			5
block560																	4																			5
block561																	4																			5
block562																	4																			5
block563																	4																			5
block564																	4																			5
block565																	4																			5
block566																	4																			5
block567																	4																			5
block568																	4																			5
block569																	4																			5
block570																	4																			5
block571																	4																			5
block572																	4																			5
block573																	4																			5
block574																	4																			5
block575																	4																			5
block576																	4																			5
block577																	4																			5
block578																	4																			5
block579																																				5
block580																																				5
block581																																				5
block582																																				5
block583																																				5
block584																																				5
block585																																				5
block586																																				5
block587																																				5
block588																																				5
block589																																				5
block590																																				5
block591																																				5
block592																																				5
block593																																				5
block594																																				5
block595																																				5
block596																																				5
block597																																				5
block598																																				5
block599																																				5
block600																																				5
block601																																				5
block602																																				5
block603																																				5
block604																																				5
block605																																				5
block606																																				5
block607																																				5
block608																																				5
block609																																				5
block610																																				5
block611																																				5
block612																																				5
block613																																				5
block614																																				5
block615																																				5
block616																																				5
block617																																				5
block618																																				5
block619																																				5
block620																																				5
block621																																				4
block622																																				4
block623																																				4
block624																																				4
block625																																				4
block626																																				4
block627																																				4
block628																																				4
block629																																				4
block630																																				4
block631																																				4
block632																																				4
block633																																				4
block634																																				4
block635																																				4
block636																																				4
block637																																				4
block638																																				4
block639																																				4
block640																																				4
block641																																				4
block642																																				4
block643																																				4
block644																																				4
block645																																				4
block646																																				4
block647																																				4
block648																																				4
block649																																				4
block650																																				4
block651																																				4
block652																																				4
block653																																				4
block654																																				4
block655																																				4
block656																																				4
block657																																				4
block658																																				4
block659																																				4
block660																																				4
block661																																				4
block662																																				4
block663																																				4
block664																																				4
block665																																				4
block666																																				4
block667																																				4
block668																																				4
block669																																				4
block670																																				4
block671																																				4
block672																																				4
block673																																				4
block674																																				4
block675																																				4
block676																																				4
block677																																				4
block678																																				4
block679																																				4
block680																																				4
block681																																				4
block682																																				4
block683																																				4
block684																																				4
block685																																				4
block686																																				4
block687																																				4
block688																																				4
block689																																				4
block690																																				4
block691																																				4
block692																																				4
block693																																				4
block694																																				4
block695																																				4
block696																																				4
block697																																				4
block698																																				4
block699																																				4
block700																																				4
block701																																				4
block702																																				4
block703																																				4
block704																																				4
block705																																				4
block706																																				4
block707																																				4
block708																																				4
block709																																				4
block710																																				4
block711																																				4
block712																																				4
block713																																				4
block714																																				4
block715																																				4
block716																																				4
block717																																				4
block718																																				4
block719																																				4
block720																																				4
block721																																				4
block722																																				4
block723																																				4
block724																																				4
block725																																				4
block726																																				4
block727																																				4
block728																																				4
block729																																				4
block730																																				4
block731																																				4
block732																																				4
block733																																				4
block734																																				4
block735																																				4
block736																																				4
block737																																				4
block738																																				4
block739																																				4
block740
block741
block742
block743
block744
block745
block746
block747
block748
block749
block750
block751
block752
block753
block754
block755
block756
block757
block758
block759
block760
block761
block762
block763
block764
block765
block766
block767
block768
block769
block770
block771
block772
block773
block774
block775
block776
block777
block778
block779
block780
block781
block782
block783
block784
block785
block786
block787
block788
block789
block790
block791
block792
block793
block794
block795
block796
block797
block798
block799
block800
block801
block802
block803
block804
block805
block806
block807
block808
block809
block810
block811
block812
block813
block814
block815
block816
block817
block818
block819
block820
block821
block822
block823
block824
block825
block826
block827
block828
block829
block830
block831
block832
block833
block834
block835
block836
block837
block838
block839
block840
block841
block842
block843
block844
block845
block846
block847
block848
block849
block850
block851
block852
block853
block854
block855
block856
block857
block858
block859
block860
block861
block862
block863
block864
block865
block866
block867
block868
block869
block870
block871
block872
block873
block874
block875
block876
block877
block878
block879
block880
block881
block882
block883
block884
block885
block886
block887
block888
block889
block890
block891
block892
block893
block894
block895
block896
block897
block898
block899
block900
block901
block902
block903
block904
block905
block906
block907
block908
block909
block910
block911
block912
block913
block914
block915
block916
block917
block918
block919
block920
block921
block922
block923
block924
block925
block926
block927
block928
block929
block930
block931
block932
block933
block934
block935
block936
block937
block938
block939
block940
block941
block942
block943
block944
block945
block946
block947
block948
block949
block950
block951
block952
block953
block954
block955
block956
block957
block958
block959
block960
block961
block962
block963
block964
block965
block966
block967
block968
block969
block970
block971
block972
block973
block974
block975
block976
block977
block978
block979
block980
block981
block982
block983
block984
block985
block986
block987
block988
block989
block990
block991
block992
block993
block994
block995
block996
block997
block998
block999
block1000
block1001
block1002
block1003
block1004
block1005
block1006
block1007
block1008
block1009
block1010
block1011
block1012
block1013
block1014
block1015
block1016
block1017
block1018
block1019
block1020
block1021
block1022
block1023
block1024
block1025
block1026
block1027
block1028
block1029
block1030
block1031
block1032
block1033
block1034
block1035
block1036
block1037
block1038
block1039
block1040
block1041
block1042
block1043
block1044
block1045
block1046
block1047
block1048
block1049
block1050
block1051
block1052
block1053
block1054
block1055
block1056
block1057
block1058
block1059
block1060
block1061
block1062
block1063
block1064
block1065
block1066
block1067
block1068
block1069
block1070
block1071
block1072
block1073
block1074
block1075
block1076
block1077
block1078
block1079
block1080
block1081
block1082
block1083
block1084
block1085
block1086
block1087
block1088
block1089
block1090
block1091
block1092
block1093
block1094
block1095
block1096
block1097
block1098
block1099
block1100
block1101
block1102
block1103
block1104
block1105
block1106
block1107
block1108
block1109
block1110
block1111
block1112
block1113
block1114
block1115
block1116
block1117
block1118
block1119
block1120
block1121
block1122
block1123
block1124
block1125
block1126
block1127
block1128
block1129
block1130
block1131
block1132
block1133
block1134
block1135
block1136
block1137
block1138
block1139
block1140
block1141
block1142
block1143
block1144
block1145
block1146
block1147
block1148
block1149
block1150
block1151
block1152
block1153
block1154
block1155
block1156
block1157
block1158
block1159
block1160
block1161
block1162
block1163
block1164
block1165
block1166
block1167
block1168
block1169
block1170
block1171
block1172
block1173
block1174
block1175
block1176
block1177
block1178
block1179
block1180
block1181
block1182
block1183
block1184
block1185
block1186
block1187
block1188
block1189
block1190
block1191
block1192
block1193
block1194
block1195
block1196
block1197
block1198
block1199
block1200
block1201
block1202
block1203
block1204
block1205
block1206
block1207
block1208
block1209
block1210
block1211
block1212
block1213
block1214
block1215
block1216
block1217
block1218
block1219
block1220
block1221
block1222
block1223
block1224
block1225
block1226
block1227
block1228
block1229
block1230
block1231
block1232
block1233
block1234
block1235
block1236
block1237
block1238
block1239
block1240
block1241
block1242
block1243
block1244
block1245
block1246
block1247
block1248
block1249
block1250
block1251
block1252
block1253
block1254
block1255
block1256
block1257
block1258
block1259
block1260
block1261
block1262
block1263
block1264
block1265
block1266
block1267
block1268
block1269
block1270
block1271
block1272
block1273
block1274
block1275
block1276
block1277
block1278
block1279
block1280
block1281
block1282
block1283
block1284
block1285
block1286
block1287
block1288
block1289
block1290
block1291
block1292
block1293
block1294
block1295
block1296
block1297
block1298
block1299
block1300
block1301
block1302
block1303
block1304
block1305
block1306
block1307
block1308
block1309
block1310
block1311
block1312
block1313
block1314
block1315
block1316
block1317
block1318
block1319
block1320
block1321
block1322
block1323
block1324
block1325
block1326
block1327
block1328
block1329
block1330
block1331
block1332
block1333
block1334
block1335
block1336
block1337
block1338
block1339
block1340
block1341
block1342
block1343
block1344
block1345
block1346
block1347
block1348
block1349
block1350
block1351
block1352
block1353
block1354
block1355
block1356
block1357
block1358
block1359
block1360
block1361
block1362
block1363
block1364
block1365
block1366
block1367
block1368
block1369
block1370
block1371
block1372
block1373
block1374
block1375
block1376
block1377
block1378
block1379
block1380
block1381
block1382
block1383
block1384
block1385
block1386
block1387
block1388
block1389
block1390
block1391
block1392
block1393
block1394
block1395
block1396
block1397
block1398
block1399
block1400
block1401
block1402
block1403
block1404
block1405
block1406
block1407
block1408
block1409
block1410
block1411
block1412
block1413
block1414
block1415
block1416
block1417
block1418
block1419
block1420
block1421
block1422
block1423
block1424
block1425
block1426
block1427
block1428
block1429
block1430
block1431
block1432
block1433
block1434
block1435
block1436
block1437
block1438
block1439
block1440
block1441
block1442
block1443
block1444
block1445
block1446
block1447
block1448
block1449
block1450
block1451
block1452
block1453
block1454
block1455
block1456
block1457
block1458
block1459
block1460
block1461
block1462
block1463
block1464
block1465
block1466
block1467
block1468
block1469
block1470
block1471
block1472
block1473
block1474
block1475
block1476
block1477
block1478
block1479
block1480
block1481
block1482
block1483
block1484
block1485
block1486
block1487
block1488
block1489
block1490
block1491
block1492
block1493
block1494
block1495
block1496
block1497
block1498
block1499
block1500
block1501
block1502
block1503
block1504
block1505
block1506
block1507
block1508
block1509
block1510
block1511
block1512
block1513
block1514
block1515
block1516
block1517
block1518
block1519
block1520
block1521
block1522
block1523
block1524
block1525
block1526
block1527
block1528
block1529
block1530
block1531
block1532
block1533
block1534
block1535
block1536
block1537
block1538
block1539
block1540
block1541
block1542
block1543
block1544
block1545
block1546
block1547
block1548
block1549
block1550
block1551
block1552
block1553
block1554
block1555
block1556
block1557
block1558
block1559
block1560
block1561
block1562
block1563
block1564
block1565
block1566
block1567
block1568
block1569
block1570
block1571
block1572
block1573
block1574
block1575
block1576
block1577
block1578
block1579
block1580
block1581
block1582
block1583
block1584
block1585
block1586
block1587
block1588
block1589
block1590
block1591
block1592
block1593
block1594
block1595
block1596
block1597
block1598
block1599
block1600
block1601
block1602
block1603
block1604
block1605
block1606
block1607
block1608
block1609
block1610
block1611
block1612
block1613
block1614
block1615
block1616
block1617
block1618
block1619
block1620
block1621
block1622
block1623
block1624
block1625
block1626
block1627
block1628
block1629
block1630
block1631
block1632
block1633
block1634
block1635
block1636
block1637
block1638
block1639
block1640
block1641
block1642
block1643
block1644
block1645
block1646
block1647
block1648
block1649
block1650
block1651
block1652
block1653
block1654
block1655
block1656
block1657
block1658
block1659
block1660
block1661
block1662
block1663
block1664
block1665
block1666
block1667
block1668
block1669
block1670
block1671
block1672
block1673
block1674
block1675
block1676
block1677
block1678
block1679
block1680
block1681
block1682
block1683
block1684
block1685
block1686
block1687
block1688
block1689
block1690
block1691
block1692
block1693
block1694
block1695
block1696
block1697
block1698
block1699
block1700
block1701
block1702
block1703
block1704
block1705
block1706
block1707
block1708
block1709
block1710
block1711
block1712
block1713
block1714
block1715
block1716
block1717
block1718
block1719
block1720
block1721
block1722
block1723
block1724
block1725
block1726
block1727
block1728
block1729
block1730
block1731
block1732
block1733
block1734
block1735
block1736
block1737
block1738
block1739
block1740
block1741
block1742
block1743
block1744
block1745
block1746
block1747
block1748
block1749
block1750
block1751
block1752
block1753
block1754
block1755
block1756
block1757
block1758
block1759
block1760
block1761
block1762
block1763
block1764
block1765
block1766
block1767
block1768
block1769
block1770
block1771
block1772
block1773
block1774
block1775
block1776
block1777
block1778
block1779
block1780
block1781
block1782
block1783
block1784
block1785
block1786
block1787
block1788
block1789
block1790
block1791
block1792
block1793
block1794
block1795
block1796
block1797
block1798
block1799
block1800
block1801
block1802
block1803
block1804
block1805
block1806
block1807
block1808
block1809
block1810
block1811
block1812
block1813
block1814
block1815
block1816
block1817
block1818
block1819
block1820
block1821
block1822
block1823
block1824
block1825
block1826
block1827
block1828
block1829
block1830
block1831
block1832
block1833
block1834
block1835
block1836
block1837
block1838
block1839
block1840
block1841
block1842
block1843
block1844
block1845
block1846
block1847
block1848
block1849
block1850
block1851
block1852
block1853
block1854
block1855
block1856
block1857
block1858
block1859
block1860
block1861
block1862
block1863
block1864
block1865
block1866
block1867
block1868
block1869
block1870
block1871
block1872
block1873
block1874
block1875
block1876
block1877
block1878
block1879
block1880
block1881
block1882
block1883
block1884
block1885
block1886
block1887
block1888
block1889
block1890
block1891
block1892
block1893
block1894
block1895
block1896
block1897
block1898
block1899
block1900
block1901
block1902
block1903
block1904
block1905
block1906
block1907
block1908
block1909
block1910
block1911
block1912
block1913
block1914
block1915
block1916
block1917
block1918
block1919
block1920
block1921
block1922
block1923
block1924
block1925
block1926
block1927
block1928
block1929
block1930
block1931
block1932
block1933
block1934
block1935
block1936
block1937
block1938
block1939
block1940
block1941
block1942
block1943
block1944
block1945
block1946
block1947
block1948
block1949
block1950
block1951
block1952
block1953
block1954
block1955
block1956
block1957
block1958
block1959
block1960
block1961
block1962
block1963
block1964
block1965
block1966
block1967
block1968
block1969
block1970
block1971
block1972
block1973
block1974
block1975
block1976
block1977
block1978
block1979
block1980
block1981
block1982
block1983
block1984
block1985
block1986
block1987
block1988
block1989
block1990
block1991
block1992
block1993
block1994
block1995
block1996
block1997
block1998
[truncated: 2,001 more rows]

## Sheet: Fig.2D
SourceData_Figure2D.Relationship between Amborella gene retention in monocots and sequence substituion to MRCA of monocot.
Substituions	Retention in Amborella
0.672	437
0.6593	761
0.8539	648
0.8514	740
0.6022	876
0.8167	905
0.8231	991
0.8092	1024
0.5636	1068
0.8271	1015
0.8285	1142
0.6394	1018
0.8139	1227
0.8184	1318
0.7286	1258
0.5731	1347
0.7989	1368
0.8117	1325
0.8218	1445
0.7709	1574
0.8157	1570
0.7708	1648
0.7671	1532
0.7673	1620
0.5648	1408
0.4172	1376
0.794	1716
0.7837	1833
0.7641	1766
0.7778	1857
0.7629	1861
0.4504	2251
0.4921	2149
0.5172	2562
0.4938	2733
0.377	3137
0.3973	2979
0.4368	2938
0.4667	3022
0.3927	3027
0.3727	3820
