# Supplementary material for: The slow-evolving Acorus tatarinowii genome sheds light on ancestral monocot evolution
Source: Nat Plants. 2022 Jul 14;8(7):764–77. doi: 10.1038/s41477-022-01187-x (PMC9300462; doi:10.1038/s41477-022-01187-x)
Supplement: Source Data Fig. 3 — Statistical source data. [file 41477_2022_1187_MOESM6_ESM.xlsx]

## Sheet: Fig.3B
SourceData_Figure3B.The number of monocot species syntenic to Nelumbo regarding gene groups of different duplication origins
Dispersed	Proximal	Tandem	Singleton	WGD,tandem	WGD
0	0	0	0	0	0
0	0	0	0	0	0
0	0	0	0	0	0
0	0	0	0	0	0
0	0	0	0	0	0
0	0	0	0	0	0
0	0	0	0	0	0
0	0	0	0	0	0
0	0	0	0	0	0
0	0	0	0	0	0
0	0	0	0	0	0
0	0	0	0	0	0
0	0	0	0	0	0
0	0	0	0	0	0
0	0	0	0	0	0
0	0	0	0	0	0
0	0	0	0	0	0
0	0	0	0	0	0
0	0	0	0	0	0
0	0	0	0	0	0
0	0	0	0	0	0
0	0	0	0	0	0
0	0	0	0	0	0
0	0	0	0	0	0
0	0	0	0	0	0
0	0	0	0	0	0
0	0	0	0	0	0
0	0	0	0	0	0
0	0	0	0	0	0
0	0	0	0	0	0
0	0	0	0	0	0
0	0	0	0	0	0
0	0	0	0	0	0
0	0	0	0	0	0
0	0	0	0	0	0
0	0	0	0	0	0
0	0	0	0	0	0
0	0	0	0	0	0
0	0	0	0	0	0
0	0	0	0	0	0
0	0	0	0	0	0
0	0	0	0	0	0
0	0	0	0	0	0
0	0	0	0	0	0
0	0	0	0	0	0
0	0	0	0	0	0
0	0	0	0	0	0
0	0	0	0	0	0
0	0	0	0	0	0
0	0	0	0	0	0
0	0	0	0	0	0
0	0	0	0	0	0
0	0	0	0	0	0
0	0	0	0	0	0
0	0	0	0	0	0
0	0	0	0	0	0
0	0	0	0	0	0
0	0	0	0	0	0
0	0	0	0	0	0
0	0	0	0	0	0
0	0	0	0	0	0
0	0	0	0	0	0
0	0	0	0	0	0
0	0	0	0	0	0
0	0	0	0	0	0
0	0	0	0	0	0
0	0	0	0	0	0
0	0	0	0	0	0
0	0	0	0	0	0
0	0	0	0	1	0
0	0	0	0	1	0
0	0	0	0	1	0
0	0	0	0	1	0
0	0	0	0	1	0
0	0	0	0	1	0
0	0	0	0	1	0
0	0	0	0	1	0
0	0	0	0	1	0
0	0	0	0	1	0
0	0	0	0	1	0
0	0	0	0	1	0
0	0	0	0	1	0
0	0	0	0	1	0
0	0	0	0	1	0
0	0	0	0	1	0
0	0	0	0	1	0
0	0	0	0	1	0
0	0	0	0	1	0
0	0	0	0	1	0
0	0	0	0	1	0
0	0	0	0	2	0
0	0	0	0	2	0
0	0	0	0	2	0
0	0	0	0	2	0
0	0	0	0	2	0
0	0	0	0	2	0
0	0	0	0	2	0
0	0	0	0	2	0
0	0	0	0	2	0
0	0	0	0	2	0
0	0	0	0	2	0
0	0	0	0	2	0
0	0	0	0	2	0
0	0	0	0	2	0
0	0	0	0	2	0
0	0	0	0	2	0
0	0	0	0	3	0
0	0	0	0	3	0
0	0	0	0	3	0
0	0	0	0	3	0
0	0	0	0	3	0
0	0	0	0	3	0
0	0	0	0	3	0
0	0	0	0	3	0
0	0	0	0	3	0
0	0	0	0	3	0
0	0	0	0	3	0
0	0	0	0	3	0
0	0	0	0	3	0
0	0	0	0	3	0
0	0	0	0	3	0
0	0	0	0	3	0
0	0	0	0	3	0
0	0	0	0	3	0
0	0	0	0	3	0
0	0	0	0	3	0
0	0	0	0	4	0
0	0	0	0	4	0
0	0	0	0	4	0
0	0	0	0	4	0
0	0	0	0	4	0
0	0	0	0	4	0
0	0	0	0	4	0
0	0	0	0	4	0
0	0	0	0	4	0
0	0	0	0	4	0
0	0	0	0	4	0
0	0	0	0	4	0
0	0	0	0	5	0
0	0	0	0	5	0
0	0	0	0	5	0
0	0	0	0	5	0
0	0	0	0	5	0
0	0	0	0	5	0
0	0	0	0	5	0
0	0	0	0	5	0
0	0	0	0	6	0
0	0	0	0	6	0
0	0	0	0	6	0
0	0	0	0	6	0
0	0	0	0	6	0
0	0	0	0	6	0
0	0	0	0	6	0
0	0	0	0	6	0
0	0	0	0	6	0
0	0	0	0	6	0
0	0	0	0	6	0
0	0	0	0	6	0
0	0	0	0	6	0
0	0	0	0	7	0
0	0	0	0	7	0
0	0	0	0	7	0
0	0	0	0	7	0
0	0	0	0	7	0
0	0	0	0	7	0
0	0	0	0	7	0
0	0	0	0	7	0
0	0	0	0	7	0
0	0	0	0	7	0
0	0	0	0	7	0
0	0	0	0	7	0
0	0	0	0	7	0
0	0	0	0	7	0
0	0	0	0	7	0
0	0	0	0	7	0
0	0	0	0	7	0
0	0	0	0	7	0
0	0	0	0	7	0
0	0	0	0	8	0
0	0	0	0	8	0
0	0	0	0	8	0
0	0	0	0	8	0
0	0	0	0	8	0
0	0	0	0	8	0
0	0	0	0	8	0
0	0	0	0	8	0
0	0	0	0	8	0
0	0	0	0	8	0
0	0	0	0	8	0
0	0	0	0	8	0
0	0	0	0	8	0
0	0	0	0	8	0
0	0	0	0	8	0
0	0	0	0	9	0
0	0	0	0	9	0
0	0	0	0	9	0
0	0	0	0	9	0
0	0	0	0	9	0
0	0	0	0	9	0
0	0	0	0	9	0
0	0	0	0	9	0
0	0	0	0	9	0
0	0	0	0	9	0
0	0	0	0	9	0
0	0	0	0	10	0
0	0	0	0	10	0
0	0	0	0	10	0
0	0	0	0	10	0
0	0	0	0	10	0
0	0	0	0	10	0
0	0	0	0	10	0
0	0	0	0	10	0
0	0	0	0	10	0
0	0	0	0	10	0
0	0	0	0	10	0
0	0	0	0	10	0
0	0	0	0	10	0
0	0	0	0	10	0
0	0	0	0	10	0
0	0	0	0	10	0
0	0	0	0	11	0
0	0	0	0	11	0
0	0	0	0	11	0
0	0	0	0	11	0
0	0	0	0	11	0
0	0	0	0	11	0
0	0	0	0	11	0
0	0	0	0	11	0
0	0	0	0	11	0
0	0	0	0	12	0
0	0	0	0	12	0
0	0	0	0	12	0
0	0	0	0	12	0
0	0	0	0	12	0
0	0	0	0	12	0
0	0	0	0	12	0
0	0	0	0	12	0
0	0	0	0	12	0
0	0	0	0	12	0
0	0	0	0	12	0
0	0	0	0	12	0
0	0	0	0	12	0
0	0	0	0	12	0
0	0	0	0	13	0
0	0	0	0	13	0
0	0	0	0	13	0
0	0	0	0	13	0
0	0	0	0	13	0
0	0	0	0	13	0
0	0	0	0	13	0
0	0	0	0	13	0
0	0	0	0	13	0
0	0	0	0	13	0
0	0	0	0	13	0
0	0	0	0	13	0
0	0	0	0	14	0
0	0	0	0	14	0
0	0	0	0	14	0
0	0	0	0	14	0
0	0	0	0	14	0
0	0	0	0	14	0
0	0	0	0	14	0
0	0	0	0	14	0
0	0	0	0	14	0
0	0	0	0	14	0
0	0	0	0	14	0
0	0	0	0	15	0
0	0	0	0	15	0
0	0	0	0	15	0
0	0	0	0	15	0
0	0	0	0	15	0
0	0	0	0	15	0
0	0	0	0	15	0
0	0	0	0	15	0
0	0	0	0	15	0
0	0	0	0	16	0
0	0	0	0	16	0
0	0	0	0	16	0
0	0	0	0	16	0
0	0	0	0	16	0
0	0	0	0	16	0
0	0	0	0	16	0
0	0	0	0	16	0
0	0	0	0	16	0
0	0	0	0	16	0
0	0	0	0	17	0
0	0	0	0	17	0
0	0	0	0	17	0
0	0	0	0	17	0
0	0	0	0	17	0
0	0	0	0	18	0
0	0	0	0	18	0
0	0	0	0	18	0
0	0	0	0	18	0
0	0	0	0	18	0
0	0	0	0	18	0
0	0	0	0	19	0
0	0	0	0	19	0
0	0	0	0	19	0
0	0	0	0	19	0
0	0	0	0	20	0
0	0	0	0	20	0
0	0	0	0	20	0
0	0	0	0	20	0
0	0	0	0	20	0
0	0	0	0	20	0
0	0	0	0	20	0
0	0	0	0	21	0
0	0	0	0	21	0
0	0	0	0	21	0
0	0	0	0	21	0
0	0	0	0	21	0
0	0	0	0	21	0
0	0	0	0	21	0
0	0	0	0	21	0
0	0	0	0	21	0
0	0	0	0	21	0
0	0	0	0	22	0
0	0	0	0	22	0
0	0	0	0	22	0
0	0	0	0	22	0
0	0	0	0	22	0
0	0	0	0	22	0
0	0	0	0	22	0
0	0	0	0	22	0
0	0	0	0	23	0
0	0	0	0	23	0
0	0	0	0	23	0
0	0	0	0	23	0
0	0	0	0	23	0
0	0	0	0	23	0
0	0	0	0	23	0
0	0	0	0	23	0
0	0	0	0	23	0
0	0	0	0	23	0
0	0	0	0	23	0
0	0	0	0	23	0
0	0	0	0	24	0
0	0	0	0	24	0
0	0	0	0	24	0
0	0	0	0	24	0
0	0	0	0	24	0
0	0	0	0	24	0
0	0	0	0	24	0
0	0	0	0	24	0
0	0	0	0	24	0
0	0	0	0	24	0
0	0	0	0	24	0
0	0	0	0	24	0
0	0	0	0	24	0
0	0	0	0	24	0
0	0	0	0	24	0
0	0	0	0	24	0
0	0	0	0	24	0
0	0	0	0	24	0
0	0	0	0	24	0
0	0	0	0	25	0
0	0	0	0	25	0
0	0	0	0	25	0
0	0	0	0	25	0
0	0	0	0	25	0
0	0	0	0	25	0
0	0	0	0	25	0
0	0	0	0	25	0
0	0	0	0	25	0
0	0	0	0	26	0
0	0	0	0	26	0
0	0	0	0	26	0
0	0	0	0	26	0
0	0	0	0	26	0
0	0	0	0	26	0
0	0	0	0	26	0
0	0	0	0	26	0
0	0	0	0	26	0
0	0	0	0	26	0
0	0	0	0	27	0
0	0	0	0	27	0
0	0	0	0	27	0
0	0	0	0	27	0
0	0	0	0	27	0
0	0	0	0	27	0
0	0	0	0	27	0
0	0	0	0	27	0
0	0	0	0	27	0
0	0	0	0	27	0
0	0	0	0	27	0
0	0	0	0	27	0
0	0	0	0	27	0
0	0	0	0	27	0
0	0	0	0	27	0
0	0	0	0	27	0
0	0	0	0	28	0
0	0	0	0	28	0
0	0	0	0	28	0
0	0	0	0	28	0
0	0	0	0	28	0
0	0	0	0	28	0
0	0	0	0	28	0
0	0	0	0	28	0
0	0	0	0	28	0
0	0	0	0	28	0
0	0	0	0	28	0
0	0	0	0	28	0
0	0	0	0	28	0
0	0	0	0	28	0
0	0	0	0	29	0
0	0	0	0	29	0
0	0	0	0	29	0
0	0	0	0	29	0
0	0	0	0	29	0
0	0	0	0	29	0
0	0	0	0	29	0
0	0	0	0	29	0
0	0	0	0	29	0
0	0	0	0	29	0
0	0	0	0	30	0
0	0	0	0	30	0
0	0	0	0	30	0
0	0	0	0	30	0
0	0	0	0	30	0
0	0	0	0	30	0
0	0	0	0	30	0
0	0	0	0	30	0
0	0	0	0	30	0
0	0	0	0	30	0
0	0	0	0	30	0
0	0	0	0	30	0
0	0	0	0	30	0
0	0	0	0	30	0
0	0	0	0	30	0
0	0	0	0	31	0
0	0	0	0	31	0
0	0	0	0	31	0
0	0	0	0	31	0
0	0	0	0	31	0
0	0	0	0	31	0
0	0	0	0	31	0
0	0	0	0	31	0
0	0	0	0	31	0
0	0	0	0	31	0
0	0	0	0	31	0
0	0	0	0	31	0
0	0	0	0	31	0
0	0	0	0	31	0
0	0	0	0	31	0
0	0	0	0	31	0
0	0	0	0	31	0
0	0	0	0	32	0
0	0	0	0	32	0
0	0	0	0	32	0
0	0	0	0	32	0
0	0	0	0	32	0
0	0	0	0	32	0
0	0	0	0	32	0
0	0	0	0	32	0
0	0	0	0	32	0
0	0	0	0	32	0
0	0	0	0	32	0
0	0	0	0	32	0
0	0	0	0	32	0
0	0	0	0	32	0
0	0	0	0	32	0
0	0	0	0	32	0
0	0	0	0	32	0
0	0	0	0	32	0
0	0	0	0	33	0
0	0	0	0	33	0
0	0	0	0	33	0
0	0	0	0	33	0
0	0	0	0	33	0
0	0	0	0	33	0
0	0	0	0	33	0
0	0	0	0	33	0
0	0	0	0	33	0
0	0	0	0	33	0
0	0	0	0	33	0
0	0	0	0	33	0
0	0	0	0	33	0
0	0	0	0	33	0
0	0	0	0	33	0
0	0	0	0	33	0
0	0	0	0	33	0
0	0	0	0	34	0
0	0	0	0	34	0
0	0	0	0	34	0
0	0	0	0	34	0
0	0	0	0	34	0
0	0	0	0	34	0
0	0	0	0	34	0
0	0	0	0	34	0
0	0	0	0	34	0
0	0	0	0	34	0
0	0	0	0	34	0
0	0	0	0	34	0
0	0	0	0	34	0
0	0	0	0	34	0
0	0	0	0	34	0
0	0	0	0	34	0
0	0	0	0	34	0
0	0	0	0	34	0
0	0	0	0	34	0
0	0	0	0	34	0
0	0	0	0	34	0
0	0	0	0	34	0
0	0	0	0	35	0
0	0	0	0	35	0
0	0	0	0	35	0
0	0	0	0	35	0
0	0	0	0	35	0
0	0	0	0	35	0
0	0	0	0	35	0
0	0	0	0	35	0
0	0	0	0	35	0
0	0	0	0	35	0
0	0	0	0	35	0
0	0	0	0	35	0
0	0	0	0	35	0
0	0	0	0	35	0
0	0	0	0	35	0
0	0	0	0	35	0
0	0	0	0	35	0
0	0	0	0	36	0
0	0	0	0	36	0
0	0	0	0	36	0
0	0	0	0	36	0
0	0	0	0	36	0
0	0	0	0	36	0
0	0	0	0	36	0
0	0	0	0	36	0
0	0	0	0	36	0
0	0	0	0	36	0
0	0	0	0	36	0
0	0	0	0	36	0
0	0	0	0	36	0
0	0	0	0	37	0
0	0	0	0	37	0
0	0	0	0	37	0
0	0	0	0	37	0
0	0	0	0	37	0
0	0	0	0	37	0
0	0	0	0	37	0
0	0	0	0	37	0
0	0	0	0	37	0
0	0	0	0	37	0
0	0	0	0	37	0
0	0	0	0	37	0
0	0	0	0	37	0
0	0	0	0	37	0
0	0	0	0	37	0
0	0	0	0	37	0
0	0	0	0	37	0
0	0	0	0	37	0
0	0	0	0	37	0
0	0	0	0	37	0
0	0	0	0	37	0
0	0	0	0	37	0
0	0	0	0	37	0
0	0	0	0	37	0
0	0	0	0	37	0
0	0	0	0	37	0
0	0	0	0	37	0
0	0	0	0	38	0
0	0	0	0	38	0
0	0	0	0	38	0
0	0	0	0	38	0
0	0	0	0	38	0
0	0	0	0	38	0
0	0	0	0	38	0
0	0	0	0	38	0
0	0	0	0	38	0
0	0	0	0	38	0
0	0	0	0	38	0
0	0	0	0	38	0
0	0	0	0	38	0
0	0	0	0	38	0
0	0	0	0	38	0
0	0	0	0	38	0
0	0	0	0	38	0
0	0	0	0	39	0
0	0	0	0	39	0
0	0	0	0	39	0
0	0	0	0	39	0
0	0	0	0	39	0
0	0	0	0	39	0
0	0	0	0	39	0
0	0	0	0	39	0
0	0	0	0	39	0
0	0	0	0	39	0
0	0	0	0	40	0
0	0	0	0	40	0
0	0	0	0	40	0
0	1	0	0	40	0
0	1	0	0	40	0
0	1	0	0	40	0
0	1	0	0	40	0
0	1	0	0	41	0
0	1	0	0	41	0
0	1	0	0		0
0	1	0	0		0
0	1	0	0		0
0	1	0	0		0
0	1	0	0		0
0	1	0	0		0
0	1	0	0		0
0	1	0	0		0
0	1	0	0		0
0	1	0	0		0
0	1	0	0		0
0	1	0	0		0
0	1	0	0		0
0	1	0	0		0
0	1	0	0		0
0	1	0	0		0
0	1	0	0		0
0	1	0	0		0
0	1	0	0		0
0	1	0	0		0
0	1	0	0		0
0	1	0	0		0
0	1	0	0		0
0	1	0	0		0
0	1	0	0		0
0	1	0	0		0
0	1	0	1		0
0	1	0	1		0
0	1	0	1		0
0	1	0	1		0
0	1	0	1		0
0	1	0	1		0
0	1	0	1		0
0	1	0	1		0
0	1	0	1		0
0	1	0	1		0
0	1	0	1		0
0	1	0	1		0
0	1	0	1		0
0	1	0	1		0
0	1	0	1		0
0	1	0	1		0
0	1	0	1		0
0	1	0	1		0
0	1	0	1		0
0	1	0	1		0
0	1	0	1		0
0	1	0	1		0
0	1	0	1		0
0	1	0	1		0
0	1	0	1		0
0	1	0	1		0
0	1	0	1		0
0	1	0	1		0
0	1	0	1		0
0	1	0	1		0
0	1	0	1		0
0	1	0	1		0
0	1	0	1		0
0	1	0	1		0
0	1	0	1		0
0	1	0	1		0
0	1	0	1		0
0	1	0	1		0
0	1	0	1		0
0	1	0	1		0
0	1	0	1		0
0	1	0	1		0
0	1	0	1		0
0	1	0	1		0
0	1	0	1		0
0	1	0	1		0
0	1	0	1		0
0	1	0	1		0
0	1	0	1		0
0	1	0	1		0
0	1	0	1		0
0	1	0	1		0
0	1	0	1		0
0	1	0	1		0
0	1	0	1		0
0	1	0	1		0
0	1	0	1		0
0	1	0	1		0
0	1	0	1		0
0	1	0	1		0
0	1	0	1		0
0	1	0	1		0
0	1	0	1		0
0	1	0	1		0
0	1	0	1		0
0	1	0	1		0
0	1	0	1		0
0	1	0	1		0
0	1	0	1		0
0	1	0	1		0
0	1	0	1		0
0	2	0	1		0
0	2	0	1		0
0	2	0	1		0
0	2	0	1		0
0	2	0	1		0
0	2	0	1		0
0	2	0	1		0
0	2	0	1		0
0	2	0	1		0
0	2	0	1		0
0	2	0	1		0
0	2	0	1		0
0	2	0	1		0
0	2	0	1		0
0	2	0	1		0
0	2	0	1		0
0	2	0	1		0
0	2	0	1		0
0	2	0	1		0
0	2	0	1		0
0	2	0	1		0
0	2	0	1		0
0	2	0	1		0
0	2	0	1		0
0	2	0	1		0
0	2	0	1		0
0	2	0	1		0
0	2	0	1		0
0	2	0	1		0
0	2	0	1		0
0	2	0	1		0
0	2	0	1		0
0	2	0	1		0
0	2	0	1		0
0	2	0	1		0
0	2	0	1		0
0	2	0	1		0
0	2	0	1		0
0	2	0	1		0
0	2	0	1		0
0	2	0	1		0
0	2	0	1		0
0	2	0	1		0
0	2	0	1		0
0	2	0	1		0
0	2	0	1		0
0	2	0	1		0
0	2	0	1		0
0	2	0	1		0
0	2	0	1		0
0	2	0	1		0
0	2	0	1		0
0	2	0	1		0
0	2	0	1		0
0	2	0	1		0
0	2	0	1		0
0	2	0	1		0
0	2	0	1		0
0	2	0	1		0
0	2	0	1		0
0	2	0	1		0
0	2	0	1		0
0	2	0	1		0
0	2	0	1		0
0	3	0	2		0
0	3	0	2		0
0	3	0	2		0
0	3	0	2		0
0	3	0	2		0
0	3	0	2		0
0	3	0	2		0
0	3	0	2		0
0	3	0	2		0
0	3	0	2		0
0	3	0	2		0
0	3	0	2		0
0	3	0	2		0
0	3	0	2		0
0	3	0	2		0
0	3	0	2		0
0	3	0	2		0
0	3	0	2		0
0	3	0	2		0
0	3	0	2		0
0	3	0	2		0
0	3	0	2		0
0	3	0	2		0
0	3	0	2		0
0	3	0	2		0
0	3	0	2		0
0	3	0	2		0
0	3	0	2		0
0	3	0	2		0
0	3	0	2		0
0	3	0	2		0
0	3	0	2		0
0	3	0	2		0
0	3	0	2		0
0	3	0	2		0
0	3	0	2		0
0	3	0	2		0
0	3	0	2		0
0	3	0	2		0
0	3	0	2		0
0	3	0	2		0
0	3	0	2		0
0	3	0	2		0
0	3	0	2		0
0	3	0	2		0
0	3	0	2		0
0	3	0	2		0
0	3	0	2		0
0	4	0	2		0
0	4	0	2		0
0	4	0	2		0
0	4	0	2		0
0	4	0	2		0
0	4	0	2		0
0	4	1	2		0
0	4	1	2		0
0	4	1	2		0
0	4	1	2		0
0	4	1	2		0
0	4	1	2		0
0	4	1	2		0
0	4	1	2		0
0	4	1	2		0
0	4	1	2		0
0	4	1	2		0
0	4	1	2		0
0	4	1	2		0
0	4	1	2		0
0	4	1	2		0
0	4	1	2		0
0	4	1	2		0
0	4	1	2		0
0	4	1	2		0
0	4	1	2		0
0	4	1	2		0
0	4	1	2		0
0	4	1	2		0
0	4	1	3		0
0	5	1	3		0
0	5	1	3		0
0	5	1	3		0
0	5	1	3		0
0	5	1	3		0
0	5	1	3		0
0	5	1	3		0
0	5	1	3		0
0	5	1	3		0
0	5	1	3		0
0	5	1	3		0
0	5	1	3		0
0	5	1	3		0
0	5	1	3		0
0	5	1	3		0
0	5	1	3		0
0	5	1	3		0
0	5	1	3		0
0	5	1	3		0
0	5	1	3		0
0	5	1	3		0
0	5	1	3		0
0	5	1	3		0
0	5	1	3		0
0	5	1	3		0
0	5	1	3		0
0	5	1	3		0
0	5	1	3		0
0	5	1	3		0
0	5	1	3		0
0	5	1	3		0
0	5	1	3		0
0	6	1	3		0
0	6	1	3		0
0	6	1	3		0
0	6	1	3		0
0	6	1	3		0
0	6	1	3		0
0	6	1	3		0
0	6	1	3		0
0	6	1	3		0
0	6	1	3		0
0	6	1	3		0
0	6	1	3		0
0	6	1	3		0
0	6	1	3		0
0	6	1	3		0
0	6	1	3		0
0	6	1	3		0
0	6	1	3		0
0	6	1	3		0
0	6	1	3		0
0	6	1	3		0
0	6	1	3		1
0	7	1	3		1
0	7	1	3		1
0	7	1	3		1
0	7	1	3		1
0	7	1	3		1
0	7	1	3		1
0	7	1	3		1
0	7	1	3		1
0	7	1	3		1
0	7	1	3		1
0	7	1	3		1
0	7	1	3		1
0	7	1	3		1
0	7	1	3		1
0	7	1	3		1
0	7	1	3		1
0	7	1	3		1
0	7	1	3		1
0	7	1	3		1
0	7	1	3		1
0	7	1	3		1
0	7	1	3		1
0	7	1	3		1
0	7	1	3		1
0	7	1	3		1
0	7	1	4		1
0	7	1	4		1
0	7	1	4		1
0	7	1	4		1
0	7	1	4		1
0	7	1	4		1
0	7	1	4		1
0	7	1	4		1
0	7	1	4		1
0	7	1	4		1
0	7	1	4		1
0	7	1	4		1
0	8	1	4		1
0	8	1	4		1
0	8	1	4		1
0	8	1	4		1
0	8	1	4		1
0	8	1	4		1
0	8	1	4		1
0	8	1	4		1
0	8	1	4		1
0	8	1	4		1
0	8	1	4		1
0	8	1	4		1
0	8	1	4		1
0	8	1	4		1
0	8	1	4		1
0	8	1	4		1
0	8	1	4		1
0	8	1	4		1
0	8	1	4		1
0	8	1	4		1
0	8	1	4		1
0	8	1	4		1
0	8	1	4		1
0	8	1	4		1
0	8	1	4		1
0	8	1	4		1
0	8	1	4		1
0	8	1	4		1
0	8	1	4		1
0	8	1	4		1
0	8	1	4		1
0	9	1	4		1
0	9	1	4		1
0	9	1	4		1
0	9	1	4		1
0	9	1	4		1
0	9	1	4		1
0	9	1	4		1
0	9	1	4		1
0	9	1	4		1
0	9	1	4		1
0	9	1	4		1
0	9	1	4		1
0	9	1	4		1
0	9	1	4		1
0	9	1	4		1
0	9	1	4		1
0	9	1	4		1
0	9	1	4		1
0	9	1	4		1
0	9	1	4		1
0	9	1	4		1
0	9	1	4		1
0	9	1	4		1
0	9	1	4		1
0	9	1	4		1
0	9	1	5		1
0	9	1	5		1
0	9	1	5		1
0	9	1	5		1
0	9	1	5		1
0	9	1	5		1
0	10	1	5		1
0	10	1	5		1
0	10	1	5		1
0	10	1	5		1
0	10	1	5		1
0	10	2	5		1
0	10	2	5		1
0	10	2	5		1
0	10	2	5		1
0	10	2	5		1
0	10	2	5		1
0	10	2	5		1
0	10	2	5		1
0	10	2	5		1
0	10	2	5		1
0	10	2	5		1
0	10	2	5		1
0	10	2	5		1
0	10	2	5		1
0	10	2	5		1
0	11	2	5		1
0	11	2	5		1
0	11	2	5		1
0	11	2	5		1
0	11	2	5		1
0	11	2	5		1
0	11	2	5		1
0	11	2	5		1
0	11	2	5		1
0	11	2	5		1
0	11	2	5		1
0	11	2	5		1
0	11	2	5		1
0	11	2	5		1
0	11	2	5		1
0	11	2	5		1
0	11	2	5		1
0	11	2	5		1
0	11	2	5		1
0	11	2	5		1
0	12	2	5		1
0	12	2	5		1
0	12	2	5		1
0	12	2	5		1
0	12	2	5		1
0	12	2	5		1
0	12	2	5		1
0	12	2	5		1
0	12	2	5		1
0	12	2	5		1
0	12	2	5		1
0	12	2	5		1
0	12	2	5		1
0	12	2	5		1
0	12	2	5		1
0	13	2	5		1
0	13	2	6		1
0	13	2	6		1
0	13	2	6		1
0	13	2	6		1
0	13	2	6		1
0	13	2	6		1
0	13	2	6		1
0	13	2	6		1
0	13	2	6		1
0	13	2	6		1
0	13	2	6		1
0	13	2	6		1
0	13	2	6		1
0	13	2	6		1
0	13	2	6		1
0	13	2	6		1
0	13	2	6		1
0	13	2	6		1
0	13	2	6		1
0	13	2	6		1
0	13	2	6		1
0	13	3	6		1
0	13	3	6		1
0	13	3	6		1
0	13	3	6		1
0	13	3	6		1
0	13	3	6		1
0	13	3	6		1
0	13	3	6		1
0	13	3	6		1
0	13	3	6		1
0	13	3	6		1
0	13	3	6		1
0	13	3	6		1
0	13	3	6		1
0	13	3	6		1
0	14	3	6		1
0	14	3	6		1
0	14	3	6		1
0	14	3	6		1
0	14	3	6		1
0	14	3	6		1
0	14	3	6		1
0	14	3	6		1
0	14	3	6		1
0	14	3	6		1
0	14	3	6		1
0	14	3	6		1
0	14	3	6		1
0	14	3	6		1
0	14	3	6		1
0	14	3	6		1
0	15	3	6		1
0	15	3	6		1
0	15	3	6		1
0	15	3	6		1
0	15	3	6		1
0	15	3	6		1
0	15	3	6		1
0	15	3	6		1
0	15	3	6		1
0	15	3	6		1
0	15	3	6		1
0	15	3	6		1
0	15	3	6		1
0	15	3	6		1
0	16	3	7		1
0	16	3	7		1
0	16	3	7		1
0	16	3	7		1
0	16	3	7		1
0	16	3	7		1
0	17	3	7		1
0	17	3	7		1
0	17	3	7		1
0	17	3	7		1
0	17	3	7		1
0	17	3	7		1
0	17	3	7		1
0	17	3	7		1
0	17	3	7		1
0	17	3	7		1
0	17	3	7		1
0	17	3	7		1
0	17	3	7		1
0	18	3	7		1
0	18	3	7		1
0	18	3	7		1
0	18	3	7		1
0	18	3	7		1
0	18	3	7		1
0	18	3	7		1
0	18	3	7		1
0	18	3	7		1
0	18	3	7		1
0	19	3	7		1
0	19	3	7		1
0	19	3	7		1
0	19	3	7		1
0	19	3	7		1
0	19	3	7		1
0	19	3	7		1
0	19	3	7		1
0	19	4	7		1
0	19	4	7		1
0	19	4	7		1
0	19	4	7		1
0	20	4	7		1
0	20	4	7		1
0	20	4	7		1
0	20	4	7		1
0	20	4	7		1
0	20	4	7		1
0	20	4	7		1
0	20	4	7		1
0	20	4	7		1
0	20	4	7		1
0	20	4	7		1
0	20	4	7		1
0	21	4	7		1
0	21	4	7		1
0	21	4	7		1
0	21	4	7		1
0	21	4	7		1
0	21	4	8		1
0	21	4	8		1
0	21	4	8		1
0	21	4	8		1
0	21	4	8		1
0	21	4	8		1
0	21	4	8		1
0	21	4	8		1
0	21	4	8		1
0	21	4	8		1
0	21	4	8		1
0	21	4	8		1
0	21	4	8		1
0	21	4	8		1
0	21	4	8		1
0	21	4	8		1
0	21	4	8		1
0	22	4	8		1
0	22	4	8		1
0	22	4	8		1
0	22	4	8		1
0	22	4	8		1
0	22	4	8		1
0	22	5	8		1
0	22	5	8		1
0	22	5	8		1
0	22	5	8		1
0	22	5	8		1
0	22	5	8		1
0	22	5	8		1
0	22	5	8		1
0	23	5	8		1
0	23	5	8		1
0	23	5	8		1
0	23	5	8		1
0	23	5	8		1
0	23	5	8		1
0	23	5	8		1
0	23	5	8		1
0	23	5	8		1
0	23	5	8		1
0	23	5	8		1
0	23	5	8		1
0	23	5	8		1
0	24	5	8		1
0	24	5	8		1
0	24	5	8		1
0	24	5	8		2
0	24	5	8		2
0	24	5	8		2
0	24	5	8		2
0	24	5	8		2
0	24	5	8		2
0	24	5	8		2
0	24	5	8		2
0	24	5	8		2
0	24	5	8		2
0	24	5	8		2
0	24	5	8		2
0	24	5	8		2
0	24	5	8		2
0	25	5	8		2
0	25	5	8		2
0	25	5	8		2
0	25	5	8		2
0	25	5	8		2
0	25	5	8		2
0	25	5	8		2
0	25	5	8		2
0	25	5	8		2
0	25	5	8		2
0	25	5	8		2
0	25	5	8		2
0	25	6	8		2
0	26	6	8		2
0	26	6	8		2
0	26	6	9		2
0	26	6	9		2
0	26	6	9		2
0	26	6	9		2
0	26	6	9		2
0	26	6	9		2
0	26	6	9		2
0	26	6	9		2
0	26	6	9		2
0	26	6	9		2
0	26	6	9		2
0	26	6	9		2
0	26	6	9		2
0	26	6	9		2
0	26	6	9		2
0	26	6	9		2
0	26	6	9		2
0	26	6	9		2
0	26	6	9		2
0	26	6	9		2
0	27	6	9		2
0	27	6	9		2
0	27	6	9		2
0	27	6	9		2
0	27	6	9		2
0	27	6	9		2
0	27	6	9		2
0	27	6	9		2
0	27	6	9		2
0	27	6	9		2
0	27	6	9		2
0	27	6	9		2
0	27	6	9		2
0	27	6	9		2
0	27	6	9		2
0	27	6	9		2
0	27	6	9		2
0	27	6	9		2
0	27	6	9		2
0	27	6	9		2
0	27	6	9		2
0	27	6	9		2
0	27	6	9		2
0	27	6	9		2
0	27	6	9		2
0	27	6	9		2
0	27	6	9		2
0	27	6	9		2
0	28	6	9		2
0	28	6	9		2
0	28	6	9		2
0	28	6	9		2
0	28	6	9		2
0	28	6	9		2
0	28	6	9		2
0	28	7	9		2
0	28	7	9		2
0	28	7	9		2
0	28	7	9		2
0	28	7	9		2
0	28	7	9		2
0	28	7	9		2
0	28	7	9		2
0	28	7	9		2
0	28	7	9		2
0	28	7	9		2
0	28	7	9		2
0	28	7	9		2
0	29	7	9		2
0	29	7	9		2
0	29	7	9		2
0	29	7	9		2
0	29	7	9		2
0	29	7	9		2
0	29	7	9		2
0	29	7	9		2
0	29	7	9		2
0	29	7	9		2
0	29	7	10		2
0	29	7	10		2
0	29	7	10		2
0	29	7	10		2
0	29	7	10		2
0	29	7	10		2
0	29	7	10		2
0	29	7	10		2
0	29	7	10		2
0	29	7	10		2
0	29	7	10		2
0	29	7	10		2
0	29	7	10		2
0	29	7	10		2
0	29	7	10		2
0	30	7	10		2
0	30	7	10		2
0	30	7	10		2
0	30	7	10		2
0	30	7	10		2
0	30	7	10		2
0	30	7	10		2
0	30	7	10		2
0	30	7	10		2
0	30	7	10		2
0	30	7	10		2
0	30	7	10		2
0	30	7	10		2
0	30	7	10		2
0	30	7	10		2
0	30	7	10		2
0	30	7	10		2
0	30	7	10		2
0	30	7	10		2
0	30	7	10		2
0	31	7	10		2
0	31	7	10		2
0	31	7	10		2
0	31	7	10		2
0	31	7	10		2
0	31	7	10		2
0	31	7	10		2
0	31	7	10		2
0	31	7	10		2
0	31	8	10		2
0	31	8	10		2
0	31	8	10		2
0	31	8	10		2
0	31	8	10		2
0	31	8	10		2
0	31	8	10		2
0	31	8	10		2
0	31	8	10		2
0	31	8	10		2
0	32	8	10		2
0	32	8	10		2
0	32	8	10		2
0	32	8	10		2
0	32	8	10		2
0	32	8	10		2
0	32	8	10		2
0	32	8	10		2
0	32	8	10		2
0	32	8	10		2
0	32	8	10		2
0	32	8	11		2
0	32	8	11		2
0	32	8	11		2
0	32	8	11		2
0	32	8	11		2
0	32	8	11		2
0	32	8	11		2
0	32	8	11		2
0	33	8	11		2
0	33	8	11		2
0	33	8	11		2
0	33	8	11		2
0	33	8	11		2
0	33	8	11		2
0	33	8	11		2
0	33	8	11		2
0	33	8	11		2
0	33	8	11		2
0	33	8	11		2
0	33	8	11		2
0	33	8	11		2
0	33	8	11		2
0	33	8	11		2
0	33	8	11		2
0	34	8	11		2
0	34	9	11		2
0	34	9	11		2
0	34	9	11		3
0	34	9	11		3
0	34	9	11		3
0	34	9	11		3
0	34	9	11		3
0	34	9	11		3
0	34	9	11		3
0	34	9	11		3
0	34	9	11		3
0	34	9	11		3
0	34	9	11		3
0	34	9	11		3
0	34	9	11		3
0	34	9	11		3
0	34	9	11		3
0	34	9	11		3
0	35	9	11		3
0	35	9	11		3
0	35	9	11		3
0	35	9	11		3
0	35	9	11		3
0	35	9	11		3
0	35	9	11		3
0	35	9	11		3
0	35	9	11		3
0	35	9	11		3
0	35	9	11		3
0	35	9	11		3
0	35	9	11		3
0	35	9	11		3
0	35	10	11		3
0	35	10	11		3
0	35	10	11		3
0	36	10	11		3
0	36	10	11		3
0	36	10	11		3
0	36	10	11		3
0	36	10	11		3
0	36	10	11		3
0	36	10	11		3
0	36	10	12		3
0	36	10	12		3
0	36	10	12		3
0	36	10	12		3
0	36	10	12		3
0	36	10	12		3
0	36	10	12		3
0	36	10	12		3
0	36	10	12		3
0	37	10	12		3
0	37	10	12		3
0	37	10	12		3
0	37	10	12		3
0	37	10	12		3
0	37	10	12		3
0	37	10	12		3
0	37	10	12		3
0	37	10	12		3
0	37	10	12		3
0	37	10	12		3
0	37	10	12		3
0	37	10	12		3
0	37	10	12		3
0	37	10	12		3
0	37	10	12		3
0	37	10	12		3
0	37	10	12		3
0	37	10	12		3
0	37	10	12		3
0	37	10	12		3
0	37	10	12		3
0	37	10	12		3
0	37	10	12		3
0	37	10	12		3
0	37	10	12		3
0	37	10	12		3
0	38	10	12		3
0	38	11	12		3
0	38	11	12		3
0	38	11	12		3
0	38	11	12		3
0	38	11	12		3
0	38	11	12		3
0	38	11	12		3
0	38	11	12		3
0	38	11	12		3
0	38	11	12		3
0	38	11	12		3
0	38	11	12		3
0	38	11	12		3
0	38	11	12		3
0	38	11	12		3
0	38	11	12		3
0	38	11	12		3
0	38	11	12		3
0	38	11	13		3
0	38	11	13		3
0	38	11	13		3
0	38	11	13		3
0	38	11	13		3
0	38	11	13		3
0	38	11	13		3
0	38	11	13		3
0	38	11	13		3
0	38	11	13		3
0	39	11	13		3
0	39	11	13		3
0	39	11	13		3
0	39	11	13		3
0	39	11	13		3
0	39	11	13		3
0	39	11	13		3
0	39	11	13		3
0	39	11	13		3
0	39	11	13		3
0	39	11	13		3
0	39	11	13		3
0	39	11	13		3
0	39	11	13		3
0	40	11	13		3
0	40	11	13		3
0	40	11	13		3
0	40	11	13		3
0	40	11	13		3
0	40	11	13		3
0	40	11	13		3
0	40	12	13		3
0	40	12	13		3
0	41	12	13		3
0	41	12	13		3
0	41	12	13		3
0	41	12	13		3
0	41	12	13		3
0	41	12	13		3
0	41	12	13		3
0	42	12	13		3
0		12	13		3
0		12	13		3
0		12	13		3
0		12	13		3
0		12	13		3
0		12	13		3
0		12	13		3
0		12	13		3
0		12	13		3
0		12	14		3
0		12	14		3
0		12	14		3
0		12	14		3
0		12	14		3
0		12	14		3
0		12	14		3
0		12	14		3
0		12	14		3
0		12	14		3
0		12	14		3
0		12	14		3
0		12	14		3
0		12	14		3
0		12	14		3
0		12	14		3
0		12	14		3
0		12	14		3
0		12	14		3
0		12	14		3
0		12	14		3
0		12	14		3
0		12	14		3
0		12	14		3
0		12	14		3
0		12	14		3
0		12	14		3
0		12	14		3
0		12	14		3
0		12	14		3
0		12	14		3
0		12	14		3
0		12	14		3
0		12	14		3
0		12	14		3
0		12	14		3
0		12	14		3
0		12	14		3
0		12	14		3
0		12	14		3
0		12	14		3
0		12	14		3
0		12	15		3
0		13	15		3
0		13	15		3
0		13	15		3
0		13	15		3
0		13	15		3
0		13	15		3
0		13	15		3
0		13	15		3
0		13	15		3
0		13	15		3
0		13	15		3
0		13	15		3
0		13	15		3
0		13	15		3
0		13	15		3
0		13	15		3
0		13	15		3
0		13	15		3
0		13	15		3
0		13	15		3
0		13	15		3
0		13	15		3
0		13	15		3
0		13	15		3
0		13	15		3
0		13	15		3
0		13	15		3
0		13	15		3
0		13	15		3
0		13	15		3
0		13	16		3
0		13	16		3
0		13	16		3
0		13	16		3
0		13	16		3
0		13	16		3
0		13	16		3
0		13	16		3
0		13	16		3
0		14	16		3
0		14	16		3
0		14	16		3
0		14	16		3
0		14	16		3
0		14	16		3
0		14	16		4
0		14	16		4
0		14	16		4
0		14	16		4
0		14	16		4
0		14	16		4
0		14	16		4
0		14	16		4
0		14	16		4
0		14	17		4
0		14	17		4
0		14	17		4
0		14	17		4
0		14	17		4
0		14	17		4
0		14	17		4
0		14	17		4
0		14	17		4
0		14	17		4
0		14	17		4
0		14	17		4
0		14	17		4
0		14	17		4
0		14	17		4
0		14	17		4
0		14	17		4
0		14	17		4
0		14	17		4
0		14	17		4
0		14	17		4
0		14	17		4
0		14	17		4
0		15	17		4
0		15	17		4
0		15	17		4
0		15	17		4
0		15	17		4
0		15	17		4
0		15	17		4
0		15	17		4
0		15	17		4
0		15	17		4
0		15	17		4
0		15	17		4
0		15	17		4
0		15	17		4
0		15	18		4
0		15	18		4
0		15	18		4
0		15	18		4
0		15	18		4
0		15	18		4
0		15	18		4
0		15	18		4
0		15	18		4
0		15	18		4
0		15	18		4
0		15	18		4
0		15	18		4
0		15	18		4
0		15	18		4
0		15	18		4
0		15	18		4
0		15	18		4
0		15	18		4
0		15	18		4
0		16	18		4
0		16	18		4
0		16	18		4
0		16	18		4
0		16	18		4
0		16	18		4
0		16	18		4
0		16	19		4
0		16	19		4
0		16	19		4
0		16	19		4
0		16	19		4
0		16	19		4
0		16	19		4
0		16	19		4
0		16	19		4
0		16	19		4
0		16	19		4
0		16	19		4
0		16	19		4
0		16	19		4
0		16	19		4
0		16	19		4
0		16	19		4
0		16	19		4
0		16	19		4
0		16	19		4
0		16	19		4
0		16	19		4
0		16	19		4
0		16	19		4
0		16	19		4
0		16	20		4
0		16	20		4
0		16	20		4
0		16	20		4
0		16	20		4
0		16	20		4
0		17	20		4
0		17	20		4
0		17	20		4
0		17	20		4
0		17	20		4
0		17	20		4
0		17	20		4
0		17	20		4
0		17	20		4
0		17	20		4
0		17	20		4
0		17	20		4
0		17	20		4
0		17	20		4
0		17	20		4
0		17	20		4
0		17	20		4
0		17	20		4
0		17	20		4
0		17	20		4
0		17	21		4
0		17	21		4
0		17	21		4
0		18	21		4
0		18	21		4
0		18	21		4
0		18	21		4
0		18	21		4
0		18	21		4
0		18	21		4
0		18	21		4
0		18	21		4
0		18	21		4
0		18	21		4
0		18	21		4
0		18	21		4
0		18	21		4
0		18	21		4
0		18	21		4
0		18	21		4
0		18	21		4
0		18	21		4
0		18	21		4
0		18	21		4
0		18	21		4
0		19	21		4
0		19	21		4
0		19	21		4
0		19	21		4
0		19	21		4
0		19	21		4
0		19	21		4
0		19	21		4
0		19	22		4
0		19	22		4
0		19	22		4
0		19	22		4
0		19	22		4
0		19	22		4
0		19	22		4
0		19	22		4
0		19	22		4
0		20	22		5
0		20	22		5
0		20	22		5
0		20	22		5
0		20	22		5
0		20	22		5
0		20	22		5
0		20	22		5
0		20	22		5
0		20	22		5
0		20	22		5
0		20	22		5
0		20	22		5
0		20	22		5
0		20	22		5
0		20	22		5
0		20	22		5
0		20	22		5
0		20	22		5
0		20	22		5
0		21	22		5
0		21	22		5
0		21	22		5
0		21	22		5
0		21	22		5
0		21	22		5
0		21	23		5
0		21	23		5
0		21	23		5
0		21	23		5
0		21	23		5
0		21	23		5
0		21	23		5
0		21	23		5
0		21	23		5
0		21	23		5
0		21	23		5
0		21	23		5
0		21	23		5
0		21	23		5
0		21	23		5
0		21	23		5
0		21	23		5
0		21	23		5
0		21	23		5
0		22	23		5
0		22	23		5
0		22	23		5
0		22	23		5
0		22	23		5
0		22	23		5
0		22	23		5
0		22	23		5
0		22	23		5
0		22	23		5
0		22	23		5
0		22	23		5
0		22	23		5
0		22	23		5
0		22	23		5
0		22	23		5
0		22	23		5
0		22	24		5
0		22	24		5
0		22	24		5
0		22	24		5
0		22	24		5
0		22	24		5
0		22	24		5
0		22	24		5
0		22	24		5
0		22	24		5
0		22	24		5
0		22	24		5
0		22	24		5
0		22	24		5
0		22	24		5
0		22	24		5
0		22	24		5
0		23	24		5
0		23	24		5
0		23	24		5
0		23	24		5
0		23	24		5
0		23	24		5
0		23	24		5
0		23	24		5
0		23	24		5
0		23	24		5
0		23	24		5
0		23	24		5
0		23	24		5
0		23	24		5
0		23	24		5
0		23	24		5
0		23	24		5
0		23	24		5
0		23	24		5
0		23	24		5
0		23	24		5
0		23	24		5
0		23	24		5
0		23	24		5
0		23	24		5
0		23	24		5
0		23	25		5
0		23	25		5
0		24	25		5
0		24	25		5
0		24	25		5
0		24	25		5
0		24	25		5
0		24	25		5
0		24	25		5
0		24	25		5
0		24	25		5
0		24	25		5
0		24	25		5
0		24	25		5
0		24	25		5
0		24	25		5
0		24	25		5
0		24	25		5
0		24	25		5
0		24	25		5
0		24	25		5
0		24	25		5
0		24	25		5
0		24	25		5
0		24	25		5
0		24	25		5
0		24	25		5
0		24	25		5
0		24	25		5
0		24	25		5
0		24	25		5
0		24	25		5
0		25	25		5
0		25	25		5
0		25	25		5
0		25	25		5
0		25	25		5
0		25	25		5
0		25	25		5
0		25	25		5
0		25	25		5
0		25	25		5
0		25	25		5
0		25	25		5
0		25	25		5
0		25	25		5
0		25	25		5
0		25	25		5
0		25	25		5
0		25	25		5
0		25	26		5
0		25	26		5
0		25	26		5
0		25	26		5
0		25	26		5
0		25	26		5
0		25	26		5
0		25	26		5
0		25	26		5
0		25	26		5
0		25	26		5
0		25	26		5
0		25	26		5
0		25	26		5
0		25	26		5
0		25	26		5
0		26	26		5
0		26	26		5
0		26	26		5
0		26	26		5
0		26	26		5
0		26	26		5
0		26	26		5
0		26	26		5
0		26	26		5
0		26	26		5
0		26	26		5
0		26	26		5
0		26	26		5
[truncated: 11,044 more rows]

## Sheet: Fig.3C
SourceData_Figure3C.The number of monocot species syntenic to Nelumbo and incremental changes in upstream gene methylation.
I	II	III	IV
0.0013	0	0	0
0.0015	0	0	0
0.0019	0	0	0
0.0021	0	0	0
0.0022	0	0	0
0.0023	0	0	0
0.0023	0.0012	0	0
0.0023	0.0015	0	0
0.0024	0.0017	0	0
0.0024	0.002	0	0
0.0025	0.0023	0	0
0.0025	0.0023	0	0
0.0026	0.0024	0	0
0.0026	0.0025	0	0
0.0027	0.0026	0	0
0.0027	0.0026	0.0009	0
0.0028	0.0027	0.001	0
0.0028	0.0027	0.0014	0
0.003	0.0027	0.0015	0
0.0031	0.0027	0.0015	0
0.0031	0.0028	0.0016	0
0.0031	0.0028	0.0017	0
0.0031	0.003	0.0017	0
0.0031	0.003	0.0019	0
0.0031	0.0031	0.002	0
0.0031	0.0032	0.0021	0
0.0032	0.0032	0.0021	0
0.0032	0.0032	0.0022	0
0.0032	0.0033	0.0022	0
0.0032	0.0033	0.0023	0
0.0032	0.0034	0.0023	0
0.0032	0.0034	0.0024	0
0.0033	0.0035	0.0025	0
0.0033	0.0035	0.0025	0
0.0034	0.0036	0.0025	0
0.0034	0.0036	0.0025	0
0.0034	0.0036	0.0026	0
0.0035	0.0036	0.0026	0
0.0035	0.0036	0.0026	0
0.0036	0.0037	0.0026	0
0.0036	0.0037	0.0027	0
0.0036	0.0037	0.0027	0
0.0036	0.0038	0.0027	0
0.0037	0.0038	0.0028	0
0.0037	0.0038	0.0028	0
0.0037	0.0038	0.0028	0
0.0037	0.0038	0.0028	0
0.0038	0.0038	0.0028	0
0.0038	0.0038	0.0028	0
0.0038	0.0038	0.0028	0
0.0039	0.0038	0.0029	0
0.0039	0.0038	0.0029	0
0.0039	0.0039	0.0029	0
0.0039	0.0039	0.0029	0
0.004	0.0039	0.0029	0
0.004	0.004	0.003	0
0.004	0.004	0.003	0
0.004	0.004	0.003	0
0.004	0.004	0.003	0
0.004	0.0041	0.003	0
0.004	0.0041	0.003	0
0.004	0.0041	0.003	0
0.0041	0.0041	0.003	0
0.0041	0.0041	0.003	0
0.0041	0.0041	0.0031	0
0.0041	0.0041	0.0031	0
0.0041	0.0042	0.0031	0
0.0041	0.0042	0.0031	0
0.0041	0.0042	0.0031	0
0.0041	0.0042	0.0031	0
0.0041	0.0042	0.0031	0
0.0041	0.0042	0.0031	0
0.0041	0.0042	0.0031	0
0.0042	0.0043	0.0032	0
0.0042	0.0043	0.0032	0
0.0042	0.0043	0.0032	0
0.0042	0.0043	0.0032	0
0.0042	0.0043	0.0032	0
0.0043	0.0043	0.0032	0
0.0043	0.0043	0.0033	0
0.0043	0.0043	0.0033	0
0.0043	0.0043	0.0033	0
0.0043	0.0044	0.0033	0
0.0043	0.0044	0.0033	0
0.0044	0.0044	0.0033	0
0.0044	0.0044	0.0033	0
0.0044	0.0044	0.0034	0
0.0044	0.0044	0.0034	0
0.0044	0.0044	0.0034	0
0.0044	0.0045	0.0034	0
0.0044	0.0045	0.0034	0
0.0045	0.0045	0.0034	0
0.0045	0.0045	0.0035	0
0.0045	0.0045	0.0035	0
0.0045	0.0045	0.0035	0
0.0045	0.0045	0.0035	0
0.0045	0.0045	0.0035	0
0.0045	0.0045	0.0035	0
0.0045	0.0046	0.0035	0
0.0045	0.0046	0.0035	0
0.0046	0.0046	0.0036	0
0.0046	0.0046	0.0036	0
0.0046	0.0046	0.0036	0
0.0046	0.0046	0.0036	0
0.0046	0.0047	0.0036	0
0.0047	0.0047	0.0037	0
0.0047	0.0047	0.0037	0
0.0047	0.0047	0.0037	0
0.0047	0.0047	0.0037	0
0.0047	0.0048	0.0037	0.001
0.0048	0.0048	0.0037	0.001
0.0048	0.0048	0.0037	0.001
0.0048	0.0048	0.0037	0.0011
0.0048	0.0049	0.0037	0.0011
0.0048	0.0049	0.0037	0.0011
0.0048	0.0049	0.0038	0.0012
0.0048	0.0049	0.0038	0.0012
0.0049	0.0049	0.0038	0.0012
0.0049	0.0049	0.0038	0.0014
0.0049	0.0049	0.0038	0.0014
0.0049	0.0049	0.0038	0.0014
0.0049	0.0049	0.0039	0.0014
0.0049	0.005	0.0039	0.0015
0.0049	0.005	0.0039	0.0015
0.0049	0.005	0.0039	0.0015
0.0049	0.005	0.0039	0.0015
0.0049	0.005	0.0039	0.0015
0.0049	0.005	0.0039	0.0015
0.0049	0.0051	0.0039	0.0015
0.005	0.0051	0.004	0.0016
0.005	0.0051	0.004	0.0016
0.005	0.0051	0.004	0.0017
0.005	0.0051	0.004	0.0017
0.005	0.0051	0.004	0.0017
0.005	0.0051	0.004	0.0017
0.005	0.0051	0.004	0.0017
0.005	0.0051	0.004	0.0018
0.005	0.0052	0.004	0.0018
0.005	0.0052	0.0041	0.0018
0.005	0.0052	0.0041	0.0018
0.005	0.0052	0.0041	0.0019
0.005	0.0052	0.0041	0.0019
0.0051	0.0052	0.0041	0.0019
0.0051	0.0053	0.0041	0.0019
0.0051	0.0053	0.0041	0.0019
0.0051	0.0053	0.0041	0.0019
0.0051	0.0053	0.0041	0.0019
0.0051	0.0053	0.0041	0.0019
0.0051	0.0053	0.0041	0.002
0.0052	0.0053	0.0041	0.002
0.0052	0.0053	0.0041	0.002
0.0052	0.0054	0.0041	0.002
0.0052	0.0054	0.0042	0.0021
0.0052	0.0054	0.0042	0.0021
0.0052	0.0054	0.0042	0.0021
0.0052	0.0055	0.0042	0.0021
0.0052	0.0055	0.0042	0.0021
0.0053	0.0055	0.0042	0.0021
0.0053	0.0055	0.0042	0.0021
0.0053	0.0055	0.0042	0.0021
0.0053	0.0055	0.0042	0.0021
0.0053	0.0055	0.0042	0.0021
0.0053	0.0055	0.0043	0.0022
0.0054	0.0055	0.0043	0.0022
0.0054	0.0055	0.0043	0.0022
0.0054	0.0056	0.0043	0.0022
0.0054	0.0056	0.0043	0.0023
0.0055	0.0056	0.0043	0.0023
0.0055	0.0056	0.0043	0.0023
0.0055	0.0056	0.0043	0.0023
0.0055	0.0056	0.0043	0.0023
0.0055	0.0056	0.0043	0.0023
0.0055	0.0056	0.0043	0.0023
0.0056	0.0056	0.0043	0.0023
0.0056	0.0057	0.0043	0.0024
0.0056	0.0057	0.0044	0.0024
0.0056	0.0057	0.0044	0.0024
0.0056	0.0057	0.0044	0.0024
0.0056	0.0057	0.0044	0.0024
0.0057	0.0057	0.0044	0.0024
0.0058	0.0057	0.0044	0.0024
0.0058	0.0057	0.0044	0.0024
0.0058	0.0058	0.0044	0.0024
0.0058	0.0058	0.0044	0.0024
0.0058	0.0058	0.0044	0.0025
0.0058	0.0058	0.0044	0.0025
0.0058	0.0058	0.0044	0.0025
0.0059	0.0058	0.0044	0.0025
0.0059	0.0058	0.0044	0.0025
0.0059	0.0058	0.0044	0.0025
0.0059	0.0059	0.0045	0.0025
0.0059	0.0059	0.0045	0.0025
0.0059	0.0059	0.0045	0.0025
0.006	0.0059	0.0045	0.0025
0.006	0.0059	0.0045	0.0025
0.006	0.0059	0.0045	0.0025
0.006	0.0059	0.0045	0.0025
0.006	0.0059	0.0045	0.0025
0.006	0.0059	0.0045	0.0025
0.006	0.0059	0.0045	0.0025
0.0061	0.006	0.0045	0.0025
0.0061	0.006	0.0046	0.0026
0.0061	0.006	0.0046	0.0026
0.0061	0.006	0.0046	0.0026
0.0061	0.006	0.0046	0.0026
0.0061	0.006	0.0046	0.0026
0.0062	0.006	0.0046	0.0026
0.0062	0.0061	0.0046	0.0026
0.0062	0.0061	0.0046	0.0026
0.0062	0.0061	0.0046	0.0026
0.0062	0.0061	0.0046	0.0026
0.0062	0.0061	0.0046	0.0026
0.0062	0.0061	0.0046	0.0026
0.0062	0.0061	0.0046	0.0026
0.0063	0.0062	0.0046	0.0026
0.0063	0.0062	0.0046	0.0026
0.0063	0.0062	0.0046	0.0026
0.0063	0.0062	0.0046	0.0026
0.0064	0.0063	0.0046	0.0026
0.0064	0.0063	0.0047	0.0027
0.0064	0.0063	0.0047	0.0027
0.0064	0.0063	0.0047	0.0027
0.0064	0.0063	0.0047	0.0027
0.0065	0.0063	0.0047	0.0027
0.0065	0.0063	0.0047	0.0027
0.0065	0.0063	0.0047	0.0027
0.0065	0.0063	0.0047	0.0027
0.0065	0.0064	0.0047	0.0027
0.0066	0.0064	0.0047	0.0027
0.0066	0.0064	0.0047	0.0028
0.0066	0.0064	0.0047	0.0028
0.0067	0.0064	0.0047	0.0028
0.0067	0.0064	0.0047	0.0028
0.0067	0.0064	0.0047	0.0028
0.0068	0.0065	0.0047	0.0028
0.0068	0.0065	0.0047	0.0028
0.0069	0.0065	0.0047	0.0028
0.0069	0.0065	0.0048	0.0028
0.0069	0.0065	0.0048	0.0028
0.0069	0.0066	0.0048	0.0028
0.0069	0.0066	0.0048	0.0028
0.007	0.0066	0.0048	0.0028
0.007	0.0066	0.0048	0.0028
0.007	0.0067	0.0048	0.0028
0.007	0.0067	0.0048	0.0028
0.007	0.0067	0.0048	0.0028
0.0071	0.0067	0.0048	0.0028
0.0071	0.0067	0.0048	0.0028
0.0071	0.0067	0.0048	0.0028
0.0071	0.0068	0.0048	0.0028
0.0071	0.0068	0.0048	0.0029
0.0071	0.0068	0.0048	0.0029
0.0071	0.0068	0.0048	0.0029
0.0072	0.0068	0.0048	0.0029
0.0072	0.0068	0.0048	0.0029
0.0072	0.0068	0.0048	0.0029
0.0072	0.0068	0.0048	0.0029
0.0073	0.0068	0.0049	0.0029
0.0073	0.0069	0.0049	0.0029
0.0073	0.007	0.0049	0.0029
0.0073	0.007	0.0049	0.0029
0.0073	0.0071	0.0049	0.0029
0.0073	0.0071	0.0049	0.0029
0.0074	0.0072	0.0049	0.0029
0.0074	0.0072	0.0049	0.0029
0.0075	0.0072	0.0049	0.0029
0.0075	0.0073	0.0049	0.0029
0.0075	0.0074	0.0049	0.0029
0.0075	0.0074	0.0049	0.0029
0.0076	0.0074	0.0049	0.0029
0.0076	0.0075	0.005	0.003
0.0076	0.0075	0.005	0.003
0.0076	0.0075	0.005	0.003
0.0077	0.0075	0.005	0.003
0.0077	0.0075	0.005	0.003
0.0077	0.0076	0.005	0.003
0.0077	0.0076	0.005	0.003
0.0078	0.0077	0.005	0.003
0.0078	0.0077	0.005	0.003
0.0078	0.0077	0.005	0.003
0.0078	0.0077	0.005	0.003
0.008	0.0078	0.005	0.003
0.008	0.0078	0.005	0.003
0.008	0.0078	0.005	0.003
0.008	0.0079	0.005	0.003
0.0081	0.0079	0.005	0.003
0.0082	0.008	0.005	0.003
0.0082	0.008	0.0051	0.003
0.0083	0.0081	0.0051	0.003
0.0084	0.0082	0.0051	0.003
0.0085	0.0083	0.0051	0.003
0.0085	0.0084	0.0051	0.003
0.0086	0.0084	0.0051	0.003
0.0086	0.0086	0.0051	0.003
0.0087	0.0087	0.0051	0.0031
0.0087	0.0088	0.0051	0.0031
0.0088	0.0088	0.0051	0.0031
0.009	0.0088	0.0051	0.0031
0.0097	0.0089	0.0051	0.0031
0.0099	0.009	0.0052	0.0031
0.01	0.009	0.0052	0.0031
0.0101	0.0092	0.0052	0.0031
0.0101	0.0092	0.0052	0.0031
0.0103	0.0093	0.0052	0.0031
0.0107	0.0094	0.0052	0.0031
0.0107	0.0094	0.0052	0.0031
0.011	0.0094	0.0052	0.0031
0.0111	0.0095	0.0052	0.0031
0.0112	0.0096	0.0052	0.0031
0.0112	0.0096	0.0052	0.0031
0.0113	0.0096	0.0052	0.0031
0.0113	0.0096	0.0053	0.0031
0.0113	0.0099	0.0053	0.0031
0.0114	0.0099	0.0053	0.0031
0.0118	0.0101	0.0053	0.0031
0.0121	0.0102	0.0053	0.0031
0.0124	0.0102	0.0053	0.0031
0.0124	0.0102	0.0053	0.0031
0.0125	0.0104	0.0053	0.0032
0.0125	0.0104	0.0053	0.0032
0.0126	0.0106	0.0053	0.0032
0.0128	0.0107	0.0053	0.0032
0.0128	0.0107	0.0053	0.0032
0.013	0.0108	0.0053	0.0032
0.0133	0.0108	0.0053	0.0032
0.014	0.0115	0.0053	0.0032
0.0141	0.0118	0.0053	0.0032
0.0141	0.0118	0.0053	0.0032
0.0142	0.0118	0.0053	0.0032
0.0142	0.0118	0.0054	0.0032
0.0143	0.0122	0.0054	0.0032
0.0146	0.0123	0.0054	0.0032
0.0146	0.0125	0.0054	0.0032
0.0149	0.0126	0.0054	0.0032
0.0149	0.0129	0.0054	0.0032
0.0152	0.013	0.0054	0.0032
0.0155	0.0131	0.0054	0.0032
0.0156	0.0131	0.0054	0.0032
0.0156	0.0132	0.0054	0.0032
0.0157	0.0133	0.0054	0.0032
0.0159	0.0135	0.0054	0.0032
0.016	0.0137	0.0054	0.0032
0.0162	0.0137	0.0055	0.0032
0.0163	0.0143	0.0055	0.0032
0.0164	0.0143	0.0055	0.0032
0.0169	0.0147	0.0055	0.0032
0.017	0.0147	0.0055	0.0032
0.0172	0.015	0.0055	0.0032
0.0173	0.0153	0.0055	0.0032
0.0174	0.0157	0.0055	0.0032
0.0175	0.0163	0.0055	0.0032
0.0176	0.0164	0.0055	0.0032
0.0178	0.0164	0.0055	0.0032
0.0182	0.0167	0.0055	0.0032
0.0185	0.0172	0.0055	0.0032
0.0187	0.0172	0.0055	0.0033
0.0194	0.0173	0.0055	0.0033
0.0198	0.0178	0.0055	0.0033
0.0199	0.0178	0.0055	0.0033
0.02	0.0179	0.0056	0.0033
0.0206	0.0184	0.0056	0.0033
0.0207	0.0188	0.0056	0.0033
0.0207	0.019	0.0056	0.0033
0.0211	0.019	0.0056	0.0033
0.0212	0.0192	0.0056	0.0033
0.0215	0.0192	0.0056	0.0033
0.0217	0.0192	0.0056	0.0033
0.0217	0.0194	0.0056	0.0033
0.0218	0.0196	0.0056	0.0033
0.0227	0.0196	0.0056	0.0033
0.023	0.0197	0.0056	0.0033
0.0232	0.02	0.0056	0.0033
0.0233	0.0201	0.0056	0.0033
0.0237	0.0202	0.0056	0.0033
0.024	0.0202	0.0056	0.0033
0.024	0.0203	0.0056	0.0033
0.0242	0.0206	0.0056	0.0033
0.0246	0.0209	0.0056	0.0033
0.0251	0.021	0.0057	0.0033
0.0251	0.0212	0.0057	0.0033
0.0252	0.0214	0.0057	0.0033
0.0254	0.0215	0.0057	0.0033
0.0256	0.0218	0.0057	0.0033
0.0262	0.0219	0.0057	0.0033
0.0264	0.0222	0.0057	0.0033
0.027	0.0224	0.0057	0.0033
0.0271	0.0228	0.0057	0.0033
0.0272	0.0229	0.0057	0.0033
0.0272	0.0235	0.0057	0.0033
0.0279	0.0238	0.0057	0.0033
0.0283	0.024	0.0057	0.0034
0.0288	0.024	0.0058	0.0034
0.0292	0.0241	0.0058	0.0034
0.0292	0.0247	0.0058	0.0034
0.0295	0.0251	0.0058	0.0034
0.0296	0.0251	0.0058	0.0034
0.0298	0.0251	0.0058	0.0034
0.031	0.0254	0.0058	0.0034
0.0314	0.0255	0.0058	0.0034
0.0316	0.0255	0.0058	0.0034
0.0327	0.0259	0.0059	0.0034
0.0328	0.0266	0.0059	0.0034
0.0328	0.0272	0.0059	0.0034
0.0328	0.0274	0.0059	0.0034
0.0328	0.0274	0.0059	0.0034
0.0331	0.0278	0.0059	0.0034
0.0331	0.0279	0.0059	0.0034
0.0334	0.0281	0.0059	0.0034
0.0335	0.0284	0.0059	0.0034
0.0339	0.0293	0.0059	0.0034
0.0343	0.0295	0.0059	0.0034
0.0344	0.0298	0.0059	0.0034
0.0349	0.0301	0.0059	0.0034
0.0352	0.0305	0.0059	0.0034
0.0353	0.0307	0.006	0.0034
0.0354	0.0308	0.006	0.0034
0.0355	0.031	0.006	0.0034
0.0367	0.0315	0.006	0.0034
0.0368	0.0317	0.006	0.0034
0.0368	0.0323	0.006	0.0034
0.0379	0.0328	0.006	0.0034
0.0379	0.0328	0.006	0.0034
0.0387	0.0341	0.006	0.0034
0.0387	0.0343	0.006	0.0034
0.0397	0.0348	0.006	0.0034
0.0398	0.035	0.006	0.0034
0.0403	0.035	0.006	0.0034
0.0413	0.0351	0.006	0.0034
0.0414	0.0352	0.006	0.0034
0.0417	0.0359	0.006	0.0034
0.0419	0.0363	0.0061	0.0034
0.0427	0.0372	0.0061	0.0034
0.0431	0.0373	0.0061	0.0034
0.0439	0.0382	0.0061	0.0035
0.044	0.0384	0.0061	0.0035
0.0446	0.039	0.0061	0.0035
0.046	0.0396	0.0061	0.0035
0.0479	0.0397	0.0061	0.0035
0.0485	0.0403	0.0061	0.0035
0.0486	0.0404	0.0061	0.0035
0.049	0.0409	0.0061	0.0035
0.0516	0.0412	0.0061	0.0035
0.0529	0.0419	0.0061	0.0035
0.0561	0.042	0.0062	0.0035
0.0564	0.0424	0.0062	0.0035
0.057	0.0433	0.0062	0.0035
0.0598	0.0435	0.0062	0.0035
0.0601	0.0435	0.0062	0.0035
0.0633	0.044	0.0062	0.0035
0.0634	0.0446	0.0062	0.0035
0.0635	0.0452	0.0062	0.0035
0.0672	0.0453	0.0062	0.0035
0.0688	0.0456	0.0063	0.0035
0.0701	0.0472	0.0063	0.0035
0.0707	0.0473	0.0063	0.0035
0.072	0.0482	0.0063	0.0035
0.0724	0.0484	0.0063	0.0035
0.0724	0.0493	0.0063	0.0035
0.0726	0.0493	0.0063	0.0035
0.0738	0.0495	0.0063	0.0035
0.074	0.0496	0.0063	0.0035
0.0752	0.0499	0.0063	0.0035
0.0759	0.0502	0.0063	0.0035
0.0779	0.0506	0.0064	0.0035
0.0799	0.0506	0.0064	0.0035
0.0805	0.0513	0.0064	0.0036
0.0809	0.0514	0.0064	0.0036
0.082	0.0515	0.0064	0.0036
0.0827	0.052	0.0064	0.0036
0.0848	0.0527	0.0064	0.0036
0.0856	0.054	0.0064	0.0036
0.0867	0.0543	0.0064	0.0036
0.0873	0.0544	0.0064	0.0036
0.0884	0.0553	0.0064	0.0036
0.0913	0.0556	0.0065	0.0036
0.0947	0.0559	0.0065	0.0036
0.095	0.0561	0.0065	0.0036
0.0989	0.0581	0.0065	0.0036
0.0989	0.059	0.0065	0.0036
0.1028	0.0602	0.0065	0.0036
0.1068	0.0602	0.0065	0.0036
0.1175	0.0606	0.0065	0.0036
0.1189	0.0611	0.0065	0.0036
0.119	0.0623	0.0065	0.0036
0.1258	0.0627	0.0065	0.0036
0.1274	0.0635	0.0066	0.0036
0.1292	0.0637	0.0066	0.0036
0.1326	0.0641	0.0066	0.0036
0.136	0.0645	0.0066	0.0036
0.1367	0.0646	0.0066	0.0036
0.1379	0.0648	0.0066	0.0036
0.1399	0.0652	0.0066	0.0036
0.1401	0.0656	0.0066	0.0036
0.1407	0.066	0.0066	0.0036
0.143	0.066	0.0066	0.0036
0.1441	0.0676	0.0066	0.0036
0.1447	0.0678	0.0066	0.0037
0.1482	0.0679	0.0067	0.0037
0.1511	0.0701	0.0067	0.0037
0.1527	0.0711	0.0067	0.0037
0.1544	0.073	0.0067	0.0037
0.1588	0.0741	0.0067	0.0037
0.1589	0.0747	0.0067	0.0037
0.1609	0.075	0.0067	0.0037
0.1626	0.077	0.0067	0.0037
0.1754	0.0771	0.0067	0.0037
0.1831	0.0771	0.0067	0.0037
0.1905	0.0775	0.0068	0.0037
0.1922	0.0795	0.0068	0.0037
0.1993	0.0818	0.0068	0.0037
0.2194	0.0828	0.0068	0.0037
0.234	0.0835	0.0068	0.0037
0.2568	0.0844	0.0068	0.0037
0.2821	0.0858	0.0069	0.0037
0.2995	0.0859	0.0069	0.0037
0.3039	0.0866	0.0069	0.0037
0.3105	0.0869	0.0069	0.0037
0	0.0882	0.0069	0.0037
0	0.0908	0.0069	0.0037
0	0.0917	0.0069	0.0037
0.0009	0.0947	0.007	0.0037
0.0019	0.096	0.007	0.0037
0.002	0.0963	0.007	0.0037
0.002	0.0973	0.007	0.0037
0.0021	0.0986	0.007	0.0037
0.0022	0.0998	0.007	0.0037
0.0026	0.1027	0.007	0.0037
0.0026	0.105	0.007	0.0037
0.0027	0.1055	0.007	0.0037
0.0028	0.1077	0.0071	0.0037
0.0028	0.1112	0.0071	0.0037
0.0028	0.1117	0.0071	0.0037
0.0028	0.1129	0.0071	0.0037
0.0029	0.1147	0.0071	0.0038
0.0029	0.1167	0.0071	0.0038
0.0029	0.117	0.0071	0.0038
0.0029	0.1179	0.0071	0.0038
0.003	0.1198	0.0071	0.0038
0.003	0.1212	0.0072	0.0038
0.003	0.1233	0.0072	0.0038
0.003	0.1233	0.0072	0.0038
0.003	0.1237	0.0072	0.0038
0.003	0.124	0.0072	0.0038
0.0031	0.1243	0.0072	0.0038
0.0031	0.1247	0.0072	0.0038
0.0031	0.1296	0.0072	0.0038
0.0031	0.1312	0.0072	0.0038
0.0032	0.132	0.0073	0.0038
0.0032	0.133	0.0073	0.0038
0.0032	0.1341	0.0073	0.0038
0.0032	0.1353	0.0073	0.0038
0.0033	0.1369	0.0073	0.0038
0.0033	0.138	0.0073	0.0038
0.0034	0.1384	0.0073	0.0038
0.0034	0.1425	0.0073	0.0038
0.0034	0.1456	0.0073	0.0038
0.0034	0.147	0.0074	0.0038
0.0034	0.1475	0.0074	0.0038
0.0034	0.1482	0.0074	0.0038
0.0035	0.1484	0.0074	0.0038
0.0035	0.1501	0.0074	0.0038
0.0035	0.1511	0.0074	0.0038
0.0036	0.1521	0.0074	0.0038
0.0036	0.1525	0.0074	0.0038
0.0036	0.1536	0.0075	0.0038
0.0036	0.1573	0.0075	0.0038
0.0036	0.1625	0.0075	0.0038
0.0036	0.1658	0.0075	0.0038
0.0036	0.1673	0.0075	0.0038
0.0037	0.1715	0.0075	0.0038
0.0037	0.1733	0.0075	0.0038
0.0037	0.1742	0.0075	0.0038
0.0037	0.1817	0.0075	0.0038
0.0037	0.1871	0.0076	0.0038
0.0038	0.1873	0.0076	0.0038
0.0038	0.1893	0.0076	0.0038
0.0038	0.1895	0.0076	0.0038
0.0038	0.1896	0.0076	0.0038
0.0038	0.196	0.0076	0.0039
0.0038	0.1964	0.0076	0.0039
0.0039	0.1966	0.0076	0.0039
0.0039	0.1973	0.0077	0.0039
0.0039	0.2007	0.0077	0.0039
0.0039	0.201	0.0077	0.0039
0.0039	0.213	0.0077	0.0039
0.0039	0.2167	0.0077	0.0039
0.0039	0.2189	0.0078	0.0039
0.004	0.2193	0.0078	0.0039
0.004	0.2198	0.0078	0.0039
0.004	0.22	0.0078	0.0039
0.004	0.2229	0.0078	0.0039
0.0041	0.2301	0.0079	0.0039
0.0041	0.2315	0.0079	0.0039
0.0042	0.247	0.0079	0.0039
0.0042	0.2573	0.0079	0.0039
0.0043	0.2733	0.0079	0.0039
0.0043	0.2751	0.0079	0.0039
0.0043	0.2823	0.008	0.0039
0.0043	0.3046	0.008	0.0039
0.0043	0.3208	0.008	0.0039
0.0043	0.3327	0.008	0.0039
0.0044	0.3328	0.0081	0.0039
0.0044	0.3483	0.0081	0.0039
0.0044	0.3564	0.0081	0.0039
0.0044	0.44	0.0081	0.0039
0.0044	0	0.0081	0.0039
0.0044	0	0.0081	0.0039
0.0045	0	0.0082	0.0039
0.0045	0	0.0082	0.0039
0.0045	0	0.0082	0.0039
0.0045	0.0006	0.0082	0.0039
0.0045	0.0016	0.0083	0.0039
0.0045	0.0023	0.0083	0.0039
0.0046	0.0023	0.0083	0.0039
0.0046	0.0024	0.0083	0.0039
0.0046	0.0026	0.0083	0.0039
0.0046	0.0027	0.0083	0.0039
0.0046	0.0027	0.0084	0.0039
0.0046	0.0027	0.0084	0.0039
0.0046	0.0029	0.0084	0.0039
0.0046	0.0029	0.0085	0.0039
0.0046	0.0029	0.0085	0.0039
0.0046	0.0029	0.0085	0.0039
0.0046	0.003	0.0085	0.0039
0.0046	0.003	0.0086	0.0039
0.0046	0.0031	0.0086	0.0039
0.0046	0.0031	0.0086	0.0039
0.0046	0.0031	0.0086	0.0039
0.0047	0.0031	0.0086	0.0039
0.0047	0.0032	0.0086	0.0039
0.0047	0.0032	0.0087	0.0039
0.0047	0.0033	0.0087	0.0039
0.0047	0.0033	0.0087	0.0039
0.0047	0.0033	0.0087	0.0039
0.0047	0.0034	0.0087	0.0039
0.0047	0.0034	0.0087	0.0039
0.0048	0.0035	0.0087	0.0039
0.0048	0.0035	0.0087	0.0039
0.0048	0.0035	0.0087	0.0039
0.0048	0.0036	0.0088	0.0039
0.0048	0.0036	0.0089	0.0039
0.0048	0.0036	0.0089	0.0039
0.0048	0.0036	0.0089	0.0039
0.0048	0.0036	0.0089	0.0039
0.0048	0.0036	0.009	0.004
0.0048	0.0036	0.009	0.004
0.0049	0.0037	0.009	0.004
0.0049	0.0037	0.0091	0.004
0.0049	0.0037	0.0091	0.004
0.0049	0.0037	0.0091	0.004
0.0049	0.0037	0.0091	0.004
0.0049	0.0038	0.0092	0.004
0.0049	0.0038	0.0092	0.004
0.0049	0.0038	0.0092	0.004
0.0049	0.0038	0.0092	0.004
0.005	0.0038	0.0092	0.004
0.005	0.0038	0.0092	0.004
0.005	0.0038	0.0093	0.004
0.005	0.0039	0.0093	0.004
0.005	0.0039	0.0093	0.004
0.005	0.0039	0.0093	0.004
0.0051	0.0039	0.0094	0.004
0.0051	0.0039	0.0095	0.004
0.0051	0.0039	0.0095	0.004
0.0051	0.004	0.0095	0.004
0.0051	0.004	0.0095	0.004
0.0051	0.004	0.0095	0.004
0.0051	0.004	0.0095	0.004
0.0051	0.004	0.0096	0.004
0.0051	0.0041	0.0099	0.004
0.0052	0.0041	0.01	0.004
0.0052	0.0041	0.01	0.004
0.0052	0.0041	0.01	0.004
0.0052	0.0041	0.0101	0.004
0.0052	0.0041	0.0101	0.004
0.0053	0.0041	0.0101	0.004
0.0053	0.0041	0.0102	0.004
0.0053	0.0041	0.0102	0.004
0.0053	0.0041	0.0102	0.004
0.0053	0.0041	0.0103	0.004
0.0053	0.0041	0.0103	0.004
0.0054	0.0042	0.0103	0.004
0.0054	0.0042	0.0103	0.004
0.0054	0.0042	0.0103	0.004
0.0054	0.0042	0.0104	0.004
0.0054	0.0042	0.0104	0.004
0.0054	0.0042	0.0104	0.004
0.0054	0.0043	0.0104	0.004
0.0054	0.0043	0.0105	0.004
0.0054	0.0043	0.0106	0.004
0.0054	0.0043	0.0106	0.0041
0.0054	0.0043	0.0107	0.0041
0.0054	0.0043	0.0107	0.0041
0.0055	0.0043	0.0108	0.0041
0.0055	0.0043	0.0108	0.0041
0.0055	0.0043	0.0109	0.0041
0.0055	0.0044	0.0109	0.0041
0.0055	0.0044	0.011	0.0041
0.0055	0.0044	0.0111	0.0041
0.0055	0.0044	0.0111	0.0041
0.0055	0.0044	0.0111	0.0041
0.0055	0.0044	0.0111	0.0041
0.0055	0.0044	0.0112	0.0041
0.0056	0.0044	0.0113	0.0041
0.0056	0.0044	0.0113	0.0041
0.0056	0.0044	0.0113	0.0041
0.0056	0.0045	0.0114	0.0041
0.0056	0.0045	0.0114	0.0041
0.0056	0.0045	0.0114	0.0041
0.0056	0.0045	0.0114	0.0041
0.0056	0.0045	0.0114	0.0041
0.0056	0.0045	0.0114	0.0041
0.0056	0.0045	0.0115	0.0041
0.0057	0.0045	0.0115	0.0041
0.0057	0.0045	0.0116	0.0041
0.0057	0.0045	0.0117	0.0041
0.0057	0.0045	0.0117	0.0041
0.0057	0.0046	0.0118	0.0041
0.0058	0.0046	0.0118	0.0041
0.0058	0.0046	0.0118	0.0041
0.0058	0.0046	0.0118	0.0041
0.0058	0.0046	0.0119	0.0041
0.0058	0.0046	0.0119	0.0041
0.0059	0.0047	0.0119	0.0041
0.0059	0.0047	0.012	0.0041
0.0059	0.0047	0.012	0.0041
0.0059	0.0047	0.012	0.0041
0.0059	0.0047	0.0123	0.0041
0.006	0.0047	0.0123	0.0041
0.006	0.0047	0.0123	0.0041
0.006	0.0048	0.0124	0.0041
0.006	0.0048	0.0124	0.0041
0.0061	0.0048	0.0124	0.0041
0.0061	0.0048	0.0126	0.0041
0.0061	0.0049	0.0129	0.0041
0.0061	0.0049	0.0129	0.0041
0.0061	0.0049	0.0129	0.0041
0.0061	0.0049	0.013	0.0041
0.0061	0.0049	0.013	0.0041
0.0061	0.0049	0.0132	0.0041
0.0061	0.005	0.0133	0.0041
0.0061	0.005	0.0133	0.0041
0.0062	0.005	0.0133	0.0042
0.0062	0.005	0.0133	0.0042
0.0062	0.005	0.0134	0.0042
0.0062	0.005	0.0134	0.0042
0.0063	0.0051	0.0134	0.0042
0.0063	0.0052	0.0137	0.0042
0.0063	0.0052	0.0137	0.0042
0.0063	0.0052	0.0137	0.0042
0.0063	0.0052	0.0137	0.0042
0.0063	0.0052	0.0138	0.0042
0.0064	0.0052	0.014	0.0042
0.0064	0.0052	0.014	0.0042
0.0064	0.0053	0.0142	0.0042
0.0064	0.0053	0.0146	0.0042
0.0064	0.0053	0.0146	0.0042
0.0064	0.0053	0.0147	0.0042
0.0065	0.0053	0.0147	0.0042
0.0065	0.0053	0.0148	0.0042
0.0065	0.0054	0.015	0.0042
0.0065	0.0054	0.015	0.0042
0.0065	0.0054	0.0151	0.0042
0.0065	0.0055	0.0152	0.0042
0.0065	0.0055	0.0153	0.0042
0.0065	0.0055	0.0154	0.0042
0.0066	0.0055	0.0154	0.0042
0.0066	0.0055	0.0155	0.0042
0.0067	0.0055	0.0155	0.0042
0.0067	0.0055	0.0156	0.0042
0.0067	0.0056	0.0159	0.0042
0.0067	0.0056	0.0159	0.0042
0.0067	0.0056	0.0159	0.0042
0.0068	0.0056	0.0159	0.0042
0.0068	0.0056	0.0161	0.0042
0.0069	0.0056	0.0161	0.0042
0.0069	0.0056	0.0163	0.0042
0.0069	0.0056	0.0163	0.0042
0.007	0.0057	0.0165	0.0042
0.007	0.0057	0.0166	0.0042
0.007	0.0057	0.0166	0.0042
0.007	0.0057	0.0167	0.0042
0.007	0.0057	0.0167	0.0042
0.007	0.0057	0.0167	0.0042
0.007	0.0057	0.017	0.0042
0.007	0.0057	0.017	0.0042
0.0071	0.0058	0.0171	0.0042
0.0071	0.0058	0.0171	0.0042
0.0072	0.0058	0.0172	0.0042
0.0072	0.0058	0.0173	0.0042
0.0072	0.0058	0.0173	0.0042
0.0072	0.0058	0.0173	0.0042
0.0073	0.0058	0.0173	0.0042
0.0073	0.0058	0.0174	0.0042
0.0073	0.0059	0.0175	0.0042
0.0073	0.0059	0.0179	0.0042
0.0073	0.0059	0.0179	0.0042
0.0073	0.0059	0.0179	0.0042
0.0073	0.0059	0.0179	0.0042
0.0074	0.0059	0.018	0.0042
0.0074	0.0059	0.0181	0.0042
0.0074	0.0059	0.0181	0.0042
0.0075	0.006	0.0182	0.0042
0.0075	0.006	0.0182	0.0042
0.0075	0.006	0.0182	0.0042
0.0075	0.0061	0.0185	0.0042
0.0076	0.0061	0.0187	0.0043
0.0076	0.0061	0.019	0.0043
0.0076	0.0061	0.0191	0.0043
0.0077	0.0061	0.0191	0.0043
0.0078	0.0061	0.0193	0.0043
0.0078	0.0061	0.0193	0.0043
0.0078	0.0061	0.0194	0.0043
0.0078	0.0062	0.0196	0.0043
0.008	0.0062	0.0196	0.0043
0.0081	0.0062	0.0196	0.0043
0.0081	0.0062	0.02	0.0043
0.0081	0.0062	0.02	0.0043
0.0082	0.0062	0.02	0.0043
0.0083	0.0062	0.0204	0.0043
0.0083	0.0063	0.0206	0.0043
0.0083	0.0063	0.0206	0.0043
0.0083	0.0063	0.0207	0.0043
0.0084	0.0063	0.0208	0.0043
0.0085	0.0063	0.0208	0.0043
0.0086	0.0063	0.0209	0.0043
0.0086	0.0063	0.0209	0.0043
0.0088	0.0063	0.0211	0.0043
0.0088	0.0063	0.0211	0.0043
0.0088	0.0063	0.0213	0.0043
0.0088	0.0064	0.0214	0.0043
0.0088	0.0064	0.0215	0.0043
0.0088	0.0064	0.0215	0.0043
0.0089	0.0064	0.0215	0.0043
0.0089	0.0064	0.0216	0.0043
0.009	0.0065	0.0218	0.0043
0.009	0.0065	0.0219	0.0043
0.0091	0.0065	0.0219	0.0043
0.0092	0.0065	0.0222	0.0043
0.0097	0.0065	0.0227	0.0043
0.0097	0.0065	0.0227	0.0043
0.0098	0.0066	0.0229	0.0043
0.0099	0.0066	0.0231	0.0043
0.0101	0.0066	0.0232	0.0043
0.0101	0.0066	0.0233	0.0043
0.0104	0.0066	0.0233	0.0043
0.0105	0.0066	0.0234	0.0043
0.0111	0.0067	0.0235	0.0043
0.0112	0.0067	0.0235	0.0043
0.0115	0.0067	0.0235	0.0043
0.0115	0.0067	0.0237	0.0043
0.0116	0.0067	0.0238	0.0043
0.0118	0.0068	0.0239	0.0043
0.0118	0.0068	0.0239	0.0043
0.0119	0.0068	0.024	0.0043
0.0119	0.0068	0.024	0.0043
0.0119	0.0068	0.0241	0.0043
0.012	0.0068	0.0242	0.0043
0.0121	0.0069	0.0243	0.0043
0.0124	0.0069	0.0243	0.0043
0.0124	0.0069	0.0244	0.0043
0.013	0.0069	0.0246	0.0043
0.013	0.0069	0.0247	0.0043
0.013	0.007	0.0247	0.0043
0.0131	0.007	0.0247	0.0043
0.0132	0.0071	0.0249	0.0043
0.0135	0.0071	0.0249	0.0044
0.0139	0.0071	0.0249	0.0044
0.0145	0.0072	0.0253	0.0044
0.0145	0.0072	0.0254	0.0044
0.0147	0.0072	0.0255	0.0044
0.015	0.0072	0.0255	0.0044
0.015	0.0073	0.0256	0.0044
0.0157	0.0073	0.0258	0.0044
0.0158	0.0073	0.0259	0.0044
0.0159	0.0073	0.0259	0.0044
0.0159	0.0074	0.0262	0.0044
0.0163	0.0075	0.0264	0.0044
0.0165	0.0075	0.0265	0.0044
0.0166	0.0075	0.0265	0.0044
0.0166	0.0076	0.0268	0.0044
0.0166	0.0076	0.0271	0.0044
0.0169	0.0076	0.0271	0.0044
0.017	0.0076	0.0272	0.0044
0.0179	0.0077	0.0273	0.0044
0.0179	0.0077	0.0277	0.0044
0.0179	0.0077	0.0277	0.0044
0.0179	0.0077	0.0278	0.0044
0.0191	0.0078	0.0278	0.0044
0.0196	0.0078	0.0278	0.0044
0.0196	0.0078	0.028	0.0044
0.0198	0.0078	0.028	0.0044
0.0199	0.0079	0.0282	0.0044
0.0199	0.008	0.0283	0.0044
0.02	0.0081	0.0284	0.0044
0.0202	0.0081	0.0284	0.0044
0.0205	0.0081	0.0285	0.0044
0.0206	0.0082	0.0286	0.0044
0.0208	0.0083	0.0289	0.0044
0.0208	0.0083	0.0293	0.0044
0.021	0.0083	0.0293	0.0044
0.0212	0.0083	0.0293	0.0044
0.0214	0.0084	0.0294	0.0044
0.0214	0.0085	0.0295	0.0044
0.0218	0.0085	0.0297	0.0044
0.022	0.0085	0.0298	0.0044
0.022	0.0085	0.0299	0.0044
0.0229	0.0086	0.03	0.0044
0.023	0.0086	0.03	0.0044
0.023	0.0086	0.0301	0.0044
0.0232	0.0086	0.0302	0.0044
0.0238	0.0087	0.0302	0.0044
0.0239	0.0088	0.0303	0.0044
0.0241	0.0088	0.0304	0.0044
0.0246	0.0088	0.0308	0.0044
0.0261	0.0089	0.0309	0.0044
0.0262	0.0089	0.0309	0.0044
0.0262	0.0091	0.0312	0.0044
0.0263	0.0092	0.0315	0.0044
0.0264	0.0095	0.0315	0.0044
0.0265	0.0096	0.0316	0.0044
0.0267	0.0096	0.0317	0.0044
0.0269	0.0097	0.0319	0.0044
0.027	0.0099	0.0321	0.0044
0.0275	0.0101	0.0321	0.0044
0.0278	0.0101	0.0322	0.0045
0.0278	0.0102	0.0322	0.0045
0.028	0.0102	0.0323	0.0045
0.0285	0.0102	0.0329	0.0045
0.0289	0.0104	0.0332	0.0045
0.0291	0.0105	0.0332	0.0045
0.0292	0.0106	0.0334	0.0045
0.0295	0.0108	0.0336	0.0045
0.0296	0.0109	0.0338	0.0045
0.0299	0.0109	0.0339	0.0045
0.0301	0.011	0.034	0.0045
0.0309	0.0111	0.0341	0.0045
0.031	0.0115	0.0341	0.0045
0.0312	0.0116	0.0342	0.0045
0.0312	0.0117	0.0342	0.0045
0.0312	0.0117	0.0346	0.0045
0.0318	0.0118	0.0346	0.0045
0.0319	0.0119	0.0347	0.0045
0.0325	0.012	0.0347	0.0045
0.0329	0.0121	0.0348	0.0045
0.0355	0.0122	0.0348	0.0045
0.036	0.0123	0.0351	0.0045
0.036	0.0123	0.0352	0.0045
0.0369	0.0125	0.0353	0.0045
0.037	0.0128	0.0353	0.0045
0.038	0.0128	0.0353	0.0045
0.0381	0.0128	0.0353	0.0045
0.0393	0.0133	0.0356	0.0045
0.0394	0.0133	0.0357	0.0045
0.0397	0.0134	0.0357	0.0045
0.0398	0.0134	0.036	0.0045
0.0404	0.0135	0.0365	0.0045
0.0423	0.0135	0.037	0.0045
0.0431	0.0136	0.0371	0.0045
0.0431	0.0137	0.0371	0.0045
0.0436	0.0144	0.0373	0.0045
0.0437	0.0147	0.0373	0.0045
0.0453	0.0148	0.0374	0.0045
0.0455	0.015	0.0374	0.0045
0.0455	0.0156	0.0376	0.0045
0.0467	0.0157	0.0378	0.0045
0.0471	0.0158	0.038	0.0045
0.0481	0.0165	0.0383	0.0045
0.0482	0.017	0.0385	0.0045
0.0483	0.0174	0.0386	0.0045
0.0489	0.0175	0.0387	0.0046
0.0522	0.0181	0.0388	0.0046
0.0531	0.0181	0.0389	0.0046
0.0533	0.0182	0.0392	0.0046
0.0582	0.0185	0.0392	0.0046
0.0602	0.0191	0.0395	0.0046
0.0604	0.0193	0.0396	0.0046
0.0605	0.0197	0.04	0.0046
0.062	0.02	0.04	0.0046
0.0631	0.0201	0.04	0.0046
0.0651	0.0201	0.0403	0.0046
0.0651	0.0204	0.0403	0.0046
0.068	0.0206	0.0404	0.0046
0.069	0.0208	0.0405	0.0046
0.0715	0.0211	0.0405	0.0046
0.0717	0.0217	0.0406	0.0046
0.0729	0.0218	0.0406	0.0046
0.0742	0.0218	0.0409	0.0046
0.0763	0.0218	0.041	0.0046
0.0773	0.0222	0.041	0.0046
0.0777	0.0226	0.0413	0.0046
0.0782	0.0228	0.0414	0.0046
0.0789	0.0233	0.0415	0.0046
0.0797	0.0235	0.0419	0.0046
0.0809	0.0241	0.0419	0.0046
0.0811	0.0242	0.0421	0.0046
0.0817	0.0245	0.0423	0.0046
0.0817	0.0246	0.0423	0.0046
0.0869	0.0246	0.0431	0.0046
0.0872	0.0248	0.0433	0.0046
0.0877	0.025	0.0434	0.0046
0.088	0.0252	0.0434	0.0046
0.0881	0.0253	0.0436	0.0046
0.0885	0.0257	0.0437	0.0046
0.0893	0.0265	0.0442	0.0046
0.0913	0.0267	0.0449	0.0046
0.093	0.0274	0.0452	0.0046
0.0971	0.0274	0.0455	0.0046
0.1002	0.0277	0.0456	0.0046
0.1009	0.0282	0.0459	0.0046
0.1037	0.0282	0.046	0.0046
0.1055	0.0283	0.0463	0.0046
0.1057	0.0286	0.0469	0.0046
0.1058	0.0288	0.0469	0.0046
0.1088	0.029	0.0471	0.0046
0.1114	0.0295	0.0471	0.0046
0.1123	0.0303	0.0471	0.0046
0.1128	0.0304	0.0471	0.0046
0.1132	0.0305	0.0472	0.0046
0.1141	0.0305	0.0473	0.0046
0.1142	0.0308	0.0473	0.0046
0.1145	0.0314	0.0475	0.0046
0.1204	0.0319	0.0475	0.0046
0.1213	0.0321	0.0477	0.0046
0.1245	0.0322	0.0477	0.0046
0.1251	0.0323	0.0478	0.0046
0.1267	0.0335	0.0479	0.0046
0.1269	0.0335	0.048	0.0046
0.1301	0.0339	0.048	0.0046
0.1306	0.034	0.0481	0.0046
0.1316	0.0342	0.0481	0.0046
0.1319	0.0346	0.0485	0.0046
0.1359	0.0347	0.0487	0.0046
0.1368	0.0348	0.0487	0.0046
0.1394	0.0348	0.0488	0.0046
0.1441	0.0349	0.0492	0.0046
0.1454	0.035	0.0493	0.0046
0.1538	0.0361	0.0495	0.0046
0.154	0.0361	0.05	0.0046
0.1567	0.0368	0.0502	0.0046
0.1619	0.037	0.0507	0.0046
0.1679	0.0371	0.0509	0.0046
0.169	0.0384	0.051	0.0046
0.172	0.0385	0.0511	0.0046
0.1731	0.0391	0.0511	0.0046
0.1742	0.0393	0.0513	0.0046
0.1778	0.0397	0.0516	0.0047
0.1781	0.04	0.0516	0.0047
0.1782	0.04	0.0521	0.0047
0.1935	0.0405	0.0521	0.0047
0.1962	0.0407	0.0522	0.0047
0.2098	0.041	0.0522	0.0047
0.2099	0.0414	0.0522	0.0047
0.2159	0.0415	0.0522	0.0047
0.22	0.0422	0.0525	0.0047
0.2371	0.0425	0.0526	0.0047
0.2538	0.0434	0.0527	0.0047
0.2568	0.0434	0.0533	0.0047
0.2613	0.0436	0.0534	0.0047
0.3874	0.0437	0.0535	0.0047
0	0.0449	0.0539	0.0047
0	0.0451	0.0539	0.0047
0	0.0457	0.054	0.0047
0.0005	0.0459	0.054	0.0047
0.0009	0.046	0.0543	0.0047
0.0013	0.0468	0.0544	0.0047
0.0021	0.0476	0.0552	0.0047
0.0022	0.0477	0.0552	0.0047
0.0023	0.0477	0.0553	0.0047
0.0024	0.0487	0.0561	0.0047
0.0025	0.0488	0.0562	0.0047
0.0026	0.0492	0.0564	0.0047
0.0026	0.0503	0.0568	0.0047
0.0027	0.0516	0.057	0.0047
0.0029	0.0522	0.0572	0.0047
0.0029	0.0535	0.0573	0.0047
0.0029	0.0545	0.0575	0.0047
0.003	0.0548	0.0582	0.0047
0.003	0.0555	0.0582	0.0047
0.003	0.0578	0.0583	0.0047
0.003	0.0583	0.0586	0.0047
0.0031	0.0584	0.0589	0.0047
0.0031	0.059	0.059	0.0047
0.0032	0.0593	0.0593	0.0047
0.0032	0.0615	0.0598	0.0047
0.0032	0.062	0.0602	0.0047
0.0032	0.0621	0.0607	0.0047
0.0032	0.0641	0.0607	0.0047
0.0032	0.066	0.0612	0.0047
0.0033	0.0666	0.0613	0.0047
0.0033	0.0685	0.0618	0.0047
0.0034	0.0714	0.0621	0.0047
0.0034	0.073	0.0622	0.0047
0.0034	0.0736	0.0625	0.0047
0.0034	0.0745	0.0625	0.0047
0.0034	0.0749	0.0626	0.0047
0.0034	0.0777	0.0628	0.0047
0.0035	0.0779	0.063	0.0047
0.0035	0.0784	0.0636	0.0047
0.0035	0.079	0.0636	0.0047
0.0035	0.0796	0.0637	0.0047
0.0035	0.0812	0.0638	0.0047
0.0035	0.0842	0.0639	0.0047
0.0035	0.0849	0.064	0.0047
0.0036	0.0865	0.0642	0.0047
0.0036	0.0871	0.0647	0.0047
0.0036	0.0874	0.0648	0.0047
0.0037	0.089	0.0655	0.0047
0.0037	0.0891	0.0656	0.0047
0.0038	0.0894	0.0657	0.0047
0.0038	0.0921	0.0661	0.0047
0.0038	0.0934	0.0662	0.0047
0.0038	0.0949	0.0667	0.0047
0.0038	0.0997	0.0668	0.0047
0.0038	0.1	0.067	0.0047
0.0038	0.1011	0.0674	0.0047
0.0039	0.1039	0.0677	0.0047
0.0039	0.1042	0.0678	0.0047
0.0039	0.1045	0.0689	0.0047
0.004	0.1049	0.0689	0.0047
0.004	0.1086	0.0689	0.0047
0.004	0.1107	0.0694	0.0048
0.004	0.1113	0.0695	0.0048
0.004	0.112	0.0698	0.0048
0.0041	0.1139	0.0699	0.0048
0.0041	0.1141	0.0703	0.0048
0.0042	0.1193	0.0706	0.0048
0.0042	0.1196	0.0713	0.0048
0.0042	0.1207	0.0715	0.0048
0.0042	0.1218	0.072	0.0048
0.0042	0.1218	0.0721	0.0048
0.0042	0.1219	0.0721	0.0048
0.0042	0.1222	0.0723	0.0048
0.0042	0.1247	0.0727	0.0048
0.0043	0.1256	0.0727	0.0048
0.0043	0.1257	0.0729	0.0048
0.0043	0.1278	0.073	0.0048
0.0043	0.1304	0.0734	0.0048
0.0043	0.1313	0.0735	0.0048
0.0043	0.1346	0.0745	0.0048
0.0044	0.135	0.0745	0.0048
0.0044	0.136	0.0746	0.0048
0.0044	0.1377	0.0747	0.0048
0.0044	0.1459	0.0747	0.0048
0.0044	0.1502	0.0752	0.0048
0.0044	0.1503	0.0754	0.0048
0.0044	0.1513	0.0756	0.0048
0.0044	0.1518	0.076	0.0048
0.0044	0.1518	0.0764	0.0048
0.0044	0.1569	0.0765	0.0048
0.0045	0.161	0.0765	0.0048
0.0045	0.1613	0.0772	0.0048
0.0045	0.1621	0.0773	0.0048
0.0045	0.1628	0.0779	0.0048
0.0045	0.165	0.0779	0.0048
0.0045	0.1689	0.0781	0.0048
0.0045	0.1702	0.0784	0.0048
0.0046	0.1738	0.0793	0.0048
0.0046	0.1745	0.0794	0.0048
0.0046	0.1775	0.0798	0.0048
0.0046	0.1803	0.0801	0.0048
0.0046	0.1863	0.0802	0.0048
0.0047	0.1931	0.0804	0.0048
0.0047	0.1957	0.0805	0.0048
0.0047	0.1989	0.0808	0.0048
0.0047	0.2089	0.0812	0.0048
0.0047	0.2098	0.0816	0.0048
0.0047	0.2101	0.0816	0.0048
0.0047	0.2127	0.0823	0.0048
0.0047	0.2142	0.0827	0.0048
0.0048	0.2224	0.0828	0.0048
0.0048	0.2306	0.0829	0.0048
0.0048	0.2686	0.0829	0.0048
0.0048	0.2715	0.0833	0.0048
0.0048	0	0.0835	0.0048
0.0048	0	0.084	0.0048
0.0048	0	0.084	0.0048
0.0049	0	0.0841	0.0048
0.0049	0	0.0844	0.0048
0.0049	0.0019	0.0848	0.0048
0.0049	0.0021	0.085	0.0048
0.0049	0.0024	0.0851	0.0048
0.0049	0.0025	0.0857	0.0048
0.0049	0.0026	0.0869	0.0048
0.005	0.0026	0.0878	0.0048
0.005	0.0027	0.0881	0.0048
0.005	0.0028	0.0884	0.0048
0.005	0.0029	0.0885	0.0048
0.005	0.0029	0.0888	0.0049
0.005	0.003	0.0889	0.0049
0.005	0.003	0.0891	0.0049
0.005	0.003	0.0894	0.0049
0.005	0.003	0.0895	0.0049
0.005	0.003	0.0897	0.0049
0.005	0.003	0.0898	0.0049
0.005	0.003	0.0898	0.0049
0.005	0.0031	0.09	0.0049
0.0051	0.0031	0.0901	0.0049
0.0051	0.0031	0.0902	0.0049
0.0051	0.0032	0.0913	0.0049
0.0051	0.0032	0.0915	0.0049
0.0051	0.0032	0.0921	0.0049
0.0052	0.0032	0.0923	0.0049
0.0052	0.0033	0.0929	0.0049
0.0052	0.0034	0.0929	0.0049
0.0052	0.0035	0.0936	0.0049
0.0053	0.0035	0.0943	0.0049
0.0053	0.0035	0.0943	0.0049
0.0054	0.0035	0.0947	0.0049
0.0054	0.0036	0.0948	0.0049
0.0054	0.0036	0.0949	0.0049
0.0054	0.0036	0.095	0.0049
0.0054	0.0036	0.0954	0.0049
0.0054	0.0036	0.0955	0.0049
0.0055	0.0036	0.0955	0.0049
0.0055	0.0036	0.0955	0.0049
0.0055	0.0036	0.0955	0.0049
0.0055	0.0036	0.0956	0.0049
0.0055	0.0036	0.0956	0.0049
0.0056	0.0037	0.0962	0.0049
0.0056	0.0037	0.0964	0.0049
0.0056	0.0037	0.0966	0.0049
0.0056	0.0037	0.0974	0.0049
0.0056	0.0037	0.0977	0.0049
0.0056	0.0038	0.0988	0.0049
0.0056	0.0038	0.0991	0.0049
0.0056	0.0038	0.1	0.0049
0.0056	0.0038	0.1001	0.0049
0.0056	0.0039	0.101	0.0049
0.0056	0.0039	0.1011	0.0049
0.0056	0.0039	0.1016	0.0049
0.0056	0.0039	0.1021	0.0049
0.0057	0.0039	0.1021	0.0049
0.0057	0.0039	0.1033	0.0049
0.0057	0.004	0.1034	0.0049
0.0057	0.004	0.1064	0.0049
0.0057	0.004	0.1068	0.0049
0.0057	0.004	0.1073	0.0049
0.0057	0.004	0.1073	0.0049
0.0057	0.004	0.1085	0.0049
0.0057	0.004	0.11	0.005
0.0057	0.0041	0.1102	0.005
0.0058	0.0041	0.1104	0.005
0.0058	0.0041	0.1106	0.005
0.0058	0.0041	0.1107	0.005
0.0058	0.0041	0.1117	0.005
0.0058	0.0041	0.1121	0.005
0.0058	0.0041	0.1122	0.005
0.0058	0.0042	0.1126	0.005
0.0058	0.0042	0.113	0.005
0.0058	0.0042	0.1144	0.005
0.0059	0.0042	0.1145	0.005
0.0059	0.0042	0.1159	0.005
0.0059	0.0043	0.1161	0.005
0.0059	0.0043	0.1164	0.005
0.0059	0.0043	0.1164	0.005
0.0059	0.0043	0.1164	0.005
0.0059	0.0043	0.1176	0.005
0.0059	0.0043	0.1179	0.005
0.0059	0.0043	0.118	0.005
0.0059	0.0043	0.1181	0.005
0.0059	0.0044	0.1184	0.005
0.0059	0.0044	0.1189	0.005
0.0059	0.0044	0.1199	0.005
0.0059	0.0044	0.1207	0.005
0.0059	0.0045	0.121	0.005
0.006	0.0045	0.1215	0.005
0.006	0.0045	0.1234	0.005
0.006	0.0045	0.1234	0.005
0.006	0.0045	0.1248	0.005
0.006	0.0045	0.1248	0.005
0.006	0.0045	0.1263	0.005
0.006	0.0046	0.1271	0.005
0.006	0.0046	0.1272	0.005
0.0061	0.0046	0.1277	0.005
0.0061	0.0046	0.1277	0.005
0.0061	0.0046	0.1281	0.005
0.0061	0.0046	0.1287	0.005
0.0061	0.0046	0.1297	0.005
0.0062	0.0046	0.1297	0.005
0.0062	0.0047	0.1301	0.005
0.0062	0.0047	0.1302	0.005
0.0062	0.0047	0.1306	0.005
0.0062	0.0047	0.1307	0.005
0.0062	0.0047	0.1312	0.005
0.0062	0.0048	0.1312	0.005
0.0063	0.0048	0.1313	0.005
0.0063	0.0048	0.1314	0.005
0.0063	0.0048	0.1314	0.005
0.0063	0.0048	0.1317	0.005
0.0063	0.0048	0.1317	0.005
0.0064	0.0048	0.132	0.005
0.0064	0.0049	0.1321	0.005
0.0064	0.0049	0.1333	0.005
0.0064	0.0049	0.1342	0.005
0.0064	0.0049	0.135	0.005
0.0064	0.0049	0.1354	0.005
0.0064	0.0049	0.1355	0.005
0.0065	0.005	0.1363	0.005
0.0065	0.005	0.1365	0.005
0.0065	0.005	0.1372	0.005
0.0065	0.005	0.1376	0.005
0.0065	0.005	0.138	0.005
0.0065	0.005	0.1388	0.005
0.0065	0.005	0.14	0.005
0.0065	0.0051	0.1405	0.005
0.0065	0.0051	0.1413	0.0051
0.0066	0.0051	0.1425	0.0051
0.0066	0.0051	0.1425	0.0051
0.0066	0.0051	0.1426	0.0051
0.0066	0.0052	0.1431	0.0051
0.0067	0.0052	0.1451	0.0051
0.0067	0.0052	0.146	0.0051
0.0067	0.0052	0.1464	0.0051
0.0067	0.0052	0.1467	0.0051
0.0067	0.0052	0.1488	0.0051
0.0067	0.0052	0.1492	0.0051
0.0068	0.0052	0.1493	0.0051
0.0068	0.0052	0.1522	0.0051
0.0068	0.0052	0.1531	0.0051
0.0068	0.0052	0.1532	0.0051
0.0068	0.0052	0.1536	0.0051
0.0069	0.0053	0.1538	0.0051
0.0069	0.0053	0.154	0.0051
0.0069	0.0053	0.1558	0.0051
0.0069	0.0053	0.1562	0.0051
0.0069	0.0054	0.1564	0.0051
0.0069	0.0054	0.1564	0.0051
0.0069	0.0054	0.1564	0.0051
0.007	0.0054	0.1579	0.0051
0.007	0.0054	0.1586	0.0051
0.007	0.0054	0.159	0.0051
0.007	0.0054	0.16	0.0051
0.007	0.0054	0.1621	0.0051
0.007	0.0054	0.1631	0.0051
0.007	0.0054	0.164	0.0051
0.0071	0.0054	0.164	0.0051
0.0071	0.0055	0.1642	0.0051
0.0071	0.0055	0.1661	0.0051
0.0071	0.0055	0.1664	0.0051
0.0071	0.0055	0.1697	0.0051
0.0071	0.0055	0.1701	0.0051
0.0071	0.0055	0.1732	0.0051
0.0071	0.0055	0.1739	0.0051
0.0072	0.0055	0.1746	0.0051
0.0072	0.0055	0.1759	0.0051
0.0072	0.0055	0.1764	0.0051
0.0073	0.0055	0.1777	0.0051
0.0073	0.0055	0.1782	0.0051
0.0073	0.0055	0.1793	0.0051
0.0073	0.0056	0.1795	0.0051
0.0074	0.0056	0.1797	0.0051
0.0074	0.0056	0.1798	0.0051
0.0074	0.0056	0.1801	0.0051
0.0075	0.0056	0.1804	0.0051
0.0076	0.0056	0.1812	0.0051
0.0076	0.0057	0.1865	0.0051
0.0076	0.0057	0.1875	0.0051
0.0076	0.0057	0.1879	0.0051
0.0077	0.0057	0.188	0.0051
0.0077	0.0058	0.1892	0.0051
0.0077	0.0058	0.1901	0.0051
0.0077	0.0058	0.1925	0.0051
0.0078	0.0058	0.1928	0.0051
0.0078	0.0058	0.1939	0.0051
0.0078	0.0058	0.1951	0.0051
0.0078	0.0058	0.1956	0.0051
0.0079	0.0058	0.1962	0.0051
0.0079	0.0058	0.1964	0.0052
0.0079	0.0058	0.1965	0.0052
0.008	0.0058	0.2005	0.0052
0.008	0.0059	0.2007	0.0052
0.0081	0.0059	0.2034	0.0052
0.0081	0.0059	0.2077	0.0052
0.0081	0.0059	0.2092	0.0052
0.0081	0.0059	0.2107	0.0052
0.0082	0.0059	0.2127	0.0052
0.0083	0.0059	0.2131	0.0052
0.0083	0.0059	0.2134	0.0052
0.0084	0.0059	0.2145	0.0052
0.0084	0.006	0.2152	0.0052
0.0084	0.006	0.2156	0.0052
0.0084	0.006	0.2179	0.0052
0.0085	0.006	0.2191	0.0052
0.0085	0.006	0.2248	0.0052
0.0086	0.006	0.2277	0.0052
0.0087	0.0061	0.2296	0.0052
0.0087	0.0061	0.2296	0.0052
0.0088	0.0061	0.2308	0.0052
0.0089	0.0061	0.2316	0.0052
0.0089	0.0061	0.2321	0.0052
0.009	0.0062	0.2351	0.0052
0.009	0.0062	0.2365	0.0052
0.0091	0.0062	0.2365	0.0052
0.0092	0.0062	0.2377	0.0052
0.0094	0.0062	0.2379	0.0052
0.0094	0.0062	0.2388	0.0052
0.0095	0.0063	0.2395	0.0052
0.0096	0.0063	0.2404	0.0052
0.0096	0.0063	0.2414	0.0052
0.0097	0.0063	0.2416	0.0052
0.0097	0.0063	0.2467	0.0052
0.01	0.0064	0.2477	0.0052
0.0101	0.0065	0.2481	0.0052
0.0101	0.0065	0.2481	0.0052
0.0102	0.0065	0.249	0.0052
0.0103	0.0065	0.2499	0.0052
0.0103	0.0065	0.2521	0.0052
0.0103	0.0065	0.2527	0.0052
0.0104	0.0065	0.2527	0.0052
0.0105	0.0066	0.2531	0.0052
0.0108	0.0066	0.2536	0.0052
0.0112	0.0066	0.254	0.0052
0.0112	0.0066	0.2542	0.0052
0.0112	0.0066	0.2552	0.0052
0.0114	0.0067	0.2564	0.0052
0.0116	0.0067	0.2564	0.0052
0.0117	0.0067	0.26	0.0052
0.0118	0.0067	0.2604	0.0052
0.0119	0.0067	0.2629	0.0052
0.0124	0.0067	0.2672	0.0052
0.0126	0.0067	0.2686	0.0052
0.0127	0.0067	0.2689	0.0052
0.0129	0.0068	0.269	0.0052
0.0129	0.0068	0.2716	0.0052
0.013	0.0068	0.2746	0.0052
0.0134	0.0068	0.2761	0.0053
0.0138	0.0069	0.2801	0.0053
0.0139	0.0069	0.2836	0.0053
0.0141	0.0069	0.2854	0.0053
0.0142	0.0069	0.2863	0.0053
0.0144	0.0069	0.2872	0.0053
0.0146	0.0069	0.2887	0.0053
0.0148	0.0069	0.2913	0.0053
0.0151	0.0069	0.2937	0.0053
0.0154	0.0069	0.3172	0.0053
0.0156	0.0069	0.3265	0.0053
0.0159	0.007	0.3305	0.0053
0.0164	0.0071	0.3432	0.0053
0.0165	0.0072	0.3638	0.0053
0.0168	0.0072	0.3644	0.0053
0.0168	0.0072	0.4036	0.0053
0.0178	0.0072	0	0.0053
0.0183	0.0072	0	0.0053
0.0188	0.0072	0	0.0053
0.0189	0.0072	0	0.0053
0.0189	0.0072	0	0.0053
0.019	0.0073	0	0.0053
0.0199	0.0073	0	0.0053
0.0206	0.0074	0	0.0053
0.0207	0.0074	0.0013	0.0053
0.0212	0.0074	0.0014	0.0053
0.0215	0.0074	0.0016	0.0053
0.0216	0.0074	0.0019	0.0053
0.0222	0.0075	0.002	0.0053
0.0222	0.0075	0.0021	0.0053
0.0224	0.0075	0.0025	0.0053
0.0225	0.0075	0.0028	0.0053
0.0227	0.0075	0.0028	0.0053
0.0228	0.0076	0.003	0.0053
0.0228	0.0076	0.003	0.0053
0.0232	0.0076	0.003	0.0053
0.0234	0.0076	0.003	0.0053
0.0242	0.0077	0.003	0.0053
0.0242	0.0078	0.003	0.0053
0.0245	0.0078	0.003	0.0053
0.0247	0.0079	0.0031	0.0053
0.0249	0.0079	0.0031	0.0053
0.0251	0.0079	0.0031	0.0053
0.0252	0.0079	0.0031	0.0053
0.0253	0.0079	0.0031	0.0053
0.0256	0.008	0.0032	0.0053
0.0257	0.008	0.0034	0.0053
0.0261	0.008	0.0034	0.0053
0.0262	0.0082	0.0034	0.0053
0.0262	0.0082	0.0034	0.0053
0.0265	0.0084	0.0034	0.0053
0.0266	0.0084	0.0034	0.0053
0.0267	0.0084	0.0034	0.0053
0.0268	0.0084	0.0034	0.0053
0.0271	0.0085	0.0034	0.0053
0.0276	0.0085	0.0034	0.0053
0.0289	0.0085	0.0034	0.0053
0.0293	0.0085	0.0035	0.0053
0.0293	0.0086	0.0035	0.0053
0.03	0.0088	0.0035	0.0053
0.0303	0.0089	0.0036	0.0053
0.0303	0.0089	0.0036	0.0053
0.0304	0.009	0.0036	0.0053
0.0312	0.009	0.0036	0.0053
0.0322	0.0091	0.0036	0.0053
0.0325	0.0095	0.0037	0.0053
0.0327	0.0095	0.0037	0.0053
0.0329	0.0096	0.0037	0.0053
0.0333	0.0096	0.0037	0.0053
0.0336	0.0098	0.0037	0.0053
0.0339	0.0098	0.0037	0.0053
0.0344	0.0099	0.0037	0.0053
0.0347	0.0099	0.0038	0.0053
0.0352	0.01	0.0038	0.0053
0.0353	0.01	0.0038	0.0053
0.0365	0.01	0.0038	0.0053
0.0365	0.01	0.0038	0.0053
0.037	0.0103	0.0038	0.0054
0.0377	0.0103	0.0038	0.0054
0.038	0.0105	0.0039	0.0054
0.038	0.0106	0.0039	0.0054
0.0382	0.0106	0.004	0.0054
0.0384	0.0107	0.004	0.0054
0.0389	0.0108	0.004	0.0054
0.0391	0.011	0.004	0.0054
0.0399	0.011	0.004	0.0054
0.0399	0.011	0.004	0.0054
0.0419	0.011	0.004	0.0054
0.0434	0.0111	0.004	0.0054
0.0448	0.0114	0.004	0.0054
0.0462	0.0117	0.004	0.0054
0.0465	0.0118	0.004	0.0054
0.0468	0.012	0.0041	0.0054
0.0474	0.0121	0.0041	0.0054
0.0474	0.0124	0.0041	0.0054
0.0476	0.0127	0.0041	0.0054
0.0479	0.0129	0.0041	0.0054
0.0481	0.0131	0.0041	0.0054
0.0487	0.0136	0.0042	0.0054
0.0509	0.0136	0.0042	0.0054
0.0511	0.014	0.0042	0.0054
0.0515	0.014	0.0042	0.0054
0.0516	0.014	0.0042	0.0054
0.0554	0.0141	0.0042	0.0054
0.0578	0.0142	0.0042	0.0054
0.058	0.0144	0.0042	0.0054
0.0588	0.0146	0.0042	0.0054
0.0589	0.0152	0.0042	0.0054
0.0589	0.0154	0.0042	0.0054
0.0591	0.0154	0.0042	0.0054
0.0592	0.0155	0.0042	0.0054
0.0602	0.0156	0.0042	0.0054
0.0618	0.0157	0.0043	0.0054
0.0629	0.0158	0.0043	0.0054
0.0632	0.016	0.0043	0.0054
0.0634	0.0163	0.0043	0.0054
0.0636	0.0163	0.0043	0.0054
0.0676	0.0167	0.0043	0.0054
0.073	0.0167	0.0043	0.0054
0.0752	0.0168	0.0044	0.0054
0.0755	0.0171	0.0044	0.0054
0.076	0.0174	0.0044	0.0054
0.0802	0.0174	0.0044	0.0054
0.0803	0.0175	0.0044	0.0054
0.0819	0.0183	0.0044	0.0054
0.0829	0.0186	0.0044	0.0054
0.084	0.0189	0.0044	0.0054
0.0843	0.0189	0.0044	0.0054
0.0851	0.0191	0.0044	0.0054
0.0858	0.0192	0.0044	0.0054
0.0884	0.0193	0.0044	0.0054
0.0895	0.0196	0.0044	0.0054
0.0908	0.0197	0.0045	0.0054
0.0927	0.0207	0.0045	0.0054
0.1015	0.0207	0.0045	0.0054
0.102	0.021	0.0045	0.0054
0.1027	0.0212	0.0045	0.0054
0.1027	0.0214	0.0045	0.0054
0.1047	0.0215	0.0045	0.0054
0.1048	0.0217	0.0045	0.0054
0.1058	0.0218	0.0045	0.0054
0.1094	0.022	0.0046	0.0055
0.1102	0.0222	0.0046	0.0055
0.1108	0.0224	0.0046	0.0055
0.1119	0.0229	0.0046	0.0055
0.1138	0.0231	0.0046	0.0055
0.1169	0.0236	0.0046	0.0055
0.1176	0.0237	0.0046	0.0055
0.1181	0.0248	0.0046	0.0055
0.1185	0.0249	0.0047	0.0055
0.1193	0.0258	0.0047	0.0055
0.1212	0.026	0.0047	0.0055
0.1255	0.0261	0.0047	0.0055
0.127	0.0262	0.0047	0.0055
0.1321	0.0267	0.0047	0.0055
0.1326	0.0275	0.0047	0.0055
0.1338	0.0276	0.0047	0.0055
0.1345	0.0276	0.0047	0.0055
0.1348	0.028	0.0047	0.0055
0.1351	0.0288	0.0048	0.0055
0.1404	0.0289	0.0048	0.0055
0.1408	0.0292	0.0048	0.0055
0.1428	0.0293	0.0048	0.0055
0.1443	0.0301	0.0048	0.0055
0.1457	0.0302	0.0048	0.0055
0.1475	0.0303	0.0048	0.0055
0.1479	0.0303	0.0048	0.0055
0.1502	0.0306	0.0048	0.0055
0.1506	0.0308	0.0048	0.0055
0.1573	0.0309	0.0048	0.0055
0.1662	0.0316	0.0048	0.0055
0.1668	0.0324	0.0048	0.0055
0.1696	0.0328	0.0048	0.0055
0.1731	0.0328	0.0049	0.0055
0.18	0.0334	0.0049	0.0055
0.1813	0.0337	0.0049	0.0055
0.1857	0.0341	0.0049	0.0055
0.1882	0.0349	0.0049	0.0055
0.1886	0.0357	0.0049	0.0055
0.1905	0.036	0.0049	0.0055
0.1931	0.0366	0.0049	0.0055
0.1945	0.0368	0.005	0.0055
0.1977	0.0377	0.005	0.0055
0.204	0.0378	0.005	0.0055
0.2256	0.0384	0.005	0.0055
0.239	0.0386	0.005	0.0055
0.2413	0.039	0.005	0.0055
0.2638	0.0391	0.005	0.0055
0.2969	0.0394	0.005	0.0055
0.3231	0.0399	0.005	0.0055
0.3409	0.0409	0.0051	0.0055
0.0012	0.0416	0.0051	0.0055
0.0016	0.0417	0.0051	0.0055
0.0019	0.0419	0.0051	0.0055
0.002	0.0423	0.0051	0.0055
0.0021	0.0436	0.0052	0.0055
0.0023	0.0438	0.0052	0.0055
0.0024	0.0438	0.0052	0.0055
0.0025	0.0441	0.0052	0.0055
0.0025	0.0442	0.0052	0.0055
0.0026	0.0442	0.0052	0.0055
0.0027	0.0443	0.0052	0.0055
0.0028	0.045	0.0052	0.0055
0.0028	0.0451	0.0052	0.0055
0.0028	0.0461	0.0052	0.0055
0.0029	0.0463	0.0052	0.0055
0.0029	0.0465	0.0053	0.0055
0.0029	0.0469	0.0053	0.0055
0.0029	0.0473	0.0053	0.0055
0.0029	0.0481	0.0053	0.0055
0.003	0.0482	0.0053	0.0055
0.003	0.0494	0.0053	0.0055
0.0031	0.0496	0.0053	0.0055
0.0031	0.0497	0.0054	0.0055
0.0031	0.0502	0.0054	0.0055
0.0031	0.0514	0.0054	0.0055
0.0031	0.0517	0.0054	0.0056
0.0031	0.0527	0.0054	0.0056
0.0031	0.0537	0.0054	0.0056
0.0031	0.0546	0.0054	0.0056
0.0033	0.0561	0.0055	0.0056
0.0033	0.0572	0.0055	0.0056
0.0033	0.0574	0.0055	0.0056
0.0033	0.0581	0.0055	0.0056
0.0034	0.0581	0.0055	0.0056
0.0034	0.0583	0.0055	0.0056
0.0034	0.0585	0.0055	0.0056
0.0035	0.0592	0.0055	0.0056
0.0035	0.0612	0.0055	0.0056
0.0035	0.0617	0.0056	0.0056
0.0035	0.0625	0.0056	0.0056
0.0035	0.0628	0.0056	0.0056
0.0036	0.0632	0.0056	0.0056
0.0036	0.0636	0.0056	0.0056
0.0036	0.0643	0.0056	0.0056
0.0036	0.0651	0.0056	0.0056
0.0036	0.0651	0.0057	0.0056
0.0036	0.066	0.0057	0.0056
0.0036	0.0661	0.0057	0.0056
0.0037	0.0665	0.0058	0.0056
0.0037	0.0673	0.0058	0.0056
0.0037	0.0675	0.0058	0.0056
0.0038	0.0685	0.0058	0.0056
0.0038	0.0689	0.0058	0.0056
0.0038	0.0693	0.0058	0.0056
0.0038	0.0698	0.0059	0.0056
0.0038	0.0701	0.0059	0.0056
0.0038	0.0708	0.0059	0.0056
0.0039	0.0709	0.0059	0.0056
0.004	0.0715	0.0059	0.0056
0.004	0.0722	0.006	0.0056
0.004	0.073	0.006	0.0056
0.004	0.0749	0.006	0.0056
0.004	0.0752	0.006	0.0056
0.004	0.0755	0.006	0.0056
0.0041	0.0777	0.0061	0.0056
0.0041	0.078	0.0061	0.0056
0.0041	0.078	0.0062	0.0056
0.0041	0.0825	0.0062	0.0056
0.0041	0.0846	0.0062	0.0056
0.0041	0.0851	0.0062	0.0056
0.0041	0.0853	0.0062	0.0056
0.0041	0.0864	0.0062	0.0056
0.0041	0.0872	0.0062	0.0056
0.0041	0.0874	0.0062	0.0056
0.0042	0.0879	0.0062	0.0056
0.0042	0.0882	0.0062	0.0056
0.0042	0.0917	0.0063	0.0056
0.0042	0.0925	0.0063	0.0056
0.0043	0.0972	0.0063	0.0056
0.0043	0.0996	0.0063	0.0056
0.0043	0.1069	0.0063	0.0056
0.0043	0.1077	0.0063	0.0056
0.0043	0.109	0.0063	0.0056
0.0043	0.1093	0.0064	0.0056
0.0043	0.1093	0.0064	0.0056
0.0043	0.1094	0.0064	0.0056
0.0044	0.1104	0.0064	0.0056
0.0044	0.112	0.0064	0.0056
0.0044	0.114	0.0064	0.0056
0.0044	0.1168	0.0065	0.0057
0.0044	0.117	0.0065	0.0057
0.0044	0.1184	0.0065	0.0057
0.0044	0.1184	0.0065	0.0057
0.0044	0.1206	0.0065	0.0057
0.0045	0.1248	0.0065	0.0057
0.0045	0.1273	0.0065	0.0057
0.0045	0.1284	0.0065	0.0057
0.0045	0.1302	0.0066	0.0057
0.0045	0.1331	0.0066	0.0057
0.0045	0.1333	0.0066	0.0057
0.0045	0.1341	0.0066	0.0057
0.0045	0.1352	0.0066	0.0057
0.0045	0.1394	0.0066	0.0057
0.0045	0.1409	0.0066	0.0057
0.0045	0.1421	0.0066	0.0057
0.0046	0.1478	0.0067	0.0057
0.0046	0.1513	0.0068	0.0057
0.0046	0.1522	0.0068	0.0057
0.0046	0.1528	0.0069	0.0057
0.0047	0.155	0.0069	0.0057
0.0047	0.1574	0.0069	0.0057
0.0047	0.1604	0.0069	0.0057
0.0047	0.1607	0.0069	0.0057
0.0047	0.1626	0.007	0.0057
0.0047	0.1663	0.0071	0.0057
0.0047	0.1752	0.0071	0.0057
0.0047	0.1921	0.0071	0.0057
0.0047	0.1949	0.0071	0.0057
0.0047	0.1962	0.0071	0.0057
0.0047	0.2063	0.0071	0.0057
0.0047	0.2155	0.0071	0.0057
0.0047	0.2198	0.0072	0.0057
0.0048	0.2226	0.0072	0.0057
0.0048	0.2264	0.0072	0.0057
0.0048	0.2536	0.0072	0.0057
0.0048	0.2574	0.0073	0.0057
0.0048	0.2917	0.0073	0.0057
0.0048	0.3659	0.0073	0.0057
0.0048	0	0.0073	0.0057
0.0049	0	0.0074	0.0057
0.0049	0	0.0074	0.0057
0.0049	0	0.0074	0.0057
0.0049	0	0.0074	0.0057
0.0049	0.0014	0.0075	0.0057
0.005	0.0017	0.0075	0.0057
0.005	0.002	0.0075	0.0057
0.005	0.002	0.0075	0.0057
0.005	0.0021	0.0075	0.0057
0.005	0.0022	0.0076	0.0057
0.005	0.0022	0.0076	0.0057
0.005	0.0022	0.0076	0.0057
0.005	0.0024	0.0077	0.0057
0.005	0.0025	0.0078	0.0057
0.005	0.0026	0.0078	0.0057
0.005	0.0027	0.0078	0.0057
0.005	0.0027	0.0078	0.0057
0.005	0.0029	0.0079	0.0057
0.005	0.003	0.0079	0.0057
0.0051	0.003	0.0079	0.0057
0.0051	0.003	0.0079	0.0057
0.0051	0.0031	0.0079	0.0057
0.0051	0.0031	0.008	0.0057
0.0051	0.0032	0.008	0.0057
0.0051	0.0032	0.008	0.0058
0.0052	0.0032	0.008	0.0058
0.0052	0.0032	0.008	0.0058
0.0052	0.0033	0.0081	0.0058
0.0052	0.0033	0.0081	0.0058
0.0052	0.0033	0.0082	0.0058
0.0053	0.0033	0.0082	0.0058
0.0053	0.0034	0.0083	0.0058
0.0053	0.0034	0.0083	0.0058
0.0053	0.0034	0.0083	0.0058
0.0053	0.0034	0.0083	0.0058
0.0053	0.0035	0.0083	0.0058
0.0053	0.0036	0.0083	0.0058
0.0053	0.0036	0.0084	0.0058
0.0054	0.0037	0.0084	0.0058
0.0054	0.0037	0.0084	0.0058
0.0054	0.0037	0.0084	0.0058
0.0054	0.0037	0.0085	0.0058
0.0054	0.0037	0.0086	0.0058
0.0054	0.0037	0.0086	0.0058
0.0054	0.0037	0.0086	0.0058
0.0055	0.0037	0.0087	0.0058
0.0055	0.0038	0.0087	0.0058
0.0055	0.0038	0.0087	0.0058
0.0055	0.0038	0.0087	0.0058
0.0055	0.0038	0.0088	0.0058
0.0055	0.0039	0.0088	0.0058
0.0055	0.004	0.0089	0.0058
0.0055	0.004	0.0089	0.0058
0.0056	0.004	0.009	0.0058
0.0056	0.004	0.009	0.0058
0.0056	0.0041	0.009	0.0058
0.0056	0.0041	0.0092	0.0058
0.0056	0.0041	0.0092	0.0058
0.0056	0.0041	0.0093	0.0058
0.0056	0.0042	0.0093	0.0058
0.0056	0.0042	0.0093	0.0058
0.0056	0.0042	0.0093	0.0058
0.0057	0.0042	0.0095	0.0058
0.0057	0.0042	0.0096	0.0058
0.0057	0.0042	0.0096	0.0058
0.0057	0.0043	0.0096	0.0058
0.0057	0.0043	0.0097	0.0058
0.0057	0.0043	0.01	0.0058
0.0057	0.0043	0.0102	0.0058
0.0058	0.0043	0.0102	0.0058
0.0058	0.0043	0.0104	0.0058
0.0058	0.0043	0.0107	0.0058
0.0058	0.0044	0.0108	0.0058
0.0058	0.0044	0.0108	0.0058
0.0058	0.0044	0.0111	0.0058
0.0058	0.0044	0.0113	0.0058
0.0058	0.0044	0.0114	0.0058
0.0058	0.0044	0.0115	0.0058
0.0058	0.0045	0.0115	0.0058
0.0059	0.0045	0.0115	0.0058
0.0059	0.0045	0.0118	0.0059
0.0059	0.0045	0.0119	0.0059
0.0059	0.0045	0.012	0.0059
0.0059	0.0045	0.0121	0.0059
0.0059	0.0046	0.0121	0.0059
0.0059	0.0046	0.0126	0.0059
0.0059	0.0046	0.0126	0.0059
0.0059	0.0046	0.0127	0.0059
0.0059	0.0046	0.0131	0.0059
0.006	0.0046	0.0131	0.0059
0.006	0.0046	0.0132	0.0059
0.006	0.0047	0.0132	0.0059
0.006	0.0047	0.0132	0.0059
0.006	0.0047	0.0133	0.0059
0.006	0.0047	0.0133	0.0059
0.006	0.0047	0.0134	0.0059
0.0061	0.0047	0.0135	0.0059
0.0061	0.0047	0.0135	0.0059
0.0061	0.0047	0.0149	0.0059
0.0061	0.0048	0.0154	0.0059
0.0061	0.0048	0.0154	0.0059
0.0062	0.0048	0.0159	0.0059
0.0062	0.0048	0.016	0.0059
0.0062	0.0048	0.016	0.0059
0.0062	0.0048	0.0161	0.0059
0.0062	0.0049	0.0164	0.0059
0.0062	0.0049	0.0165	0.0059
0.0062	0.0049	0.0166	0.0059
0.0062	0.0049	0.0166	0.0059
0.0062	0.005	0.0166	0.0059
0.0063	0.005	0.0166	0.0059
0.0063	0.005	0.0172	0.0059
0.0063	0.005	0.0174	0.0059
0.0063	0.005	0.0176	0.0059
0.0063	0.005	0.0176	0.0059
0.0063	0.0051	0.0177	0.0059
0.0064	0.0051	0.0179	0.0059
0.0064	0.0052	0.018	0.0059
0.0064	0.0052	0.018	0.0059
0.0064	0.0052	0.0185	0.0059
0.0065	0.0052	0.0185	0.0059
0.0065	0.0052	0.0189	0.0059
0.0065	0.0053	0.0196	0.0059
0.0065	0.0053	0.0198	0.0059
0.0065	0.0053	0.0199	0.0059
0.0065	0.0054	0.0201	0.0059
0.0065	0.0054	0.0203	0.0059
0.0065	0.0054	0.0203	0.0059
0.0065	0.0054	0.0205	0.0059
0.0065	0.0054	0.0206	0.0059
0.0065	0.0054	0.0208	0.0059
0.0065	0.0055	0.0211	0.0059
0.0066	0.0055	0.0216	0.0059
0.0066	0.0055	0.0216	0.0059
0.0066	0.0055	0.0216	0.0059
0.0066	0.0055	0.0218	0.0059
0.0066	0.0055	0.0218	0.0059
0.0066	0.0055	0.0218	0.0059
0.0066	0.0055	0.0221	0.0059
0.0066	0.0055	0.0223	0.0059
0.0066	0.0056	0.0223	0.0059
0.0067	0.0056	0.0224	0.0059
0.0067	0.0056	0.0228	0.0059
0.0067	0.0056	0.0231	0.0059
0.0068	0.0057	0.0231	0.0059
0.0068	0.0057	0.0231	0.0059
0.0068	0.0057	0.0231	0.0059
0.0068	0.0057	0.0234	0.0059
0.0069	0.0057	0.0235	0.0059
0.0069	0.0057	0.0236	0.0059
0.0069	0.0057	0.024	0.0059
0.0069	0.0057	0.0242	0.0059
0.0069	0.0058	0.0248	0.006
0.007	0.0058	0.0258	0.006
0.007	0.0058	0.0259	0.006
0.007	0.0058	0.026	0.006
0.0071	0.0058	0.0265	0.006
0.0071	0.0058	0.0265	0.006
0.0071	0.0058	0.0266	0.006
0.0072	0.0059	0.0267	0.006
0.0072	0.0059	0.027	0.006
0.0073	0.0059	0.0278	0.006
0.0073	0.0059	0.0278	0.006
0.0074	0.006	0.0284	0.006
0.0075	0.006	0.0286	0.006
0.0075	0.006	0.0286	0.006
0.0075	0.006	0.0288	0.006
0.0075	0.006	0.0294	0.006
0.0076	0.006	0.0294	0.006
0.0076	0.006	0.0294	0.006
0.0076	0.006	0.03	0.006
0.0077	0.006	0.0302	0.006
0.0077	0.006	0.0303	0.006
0.0078	0.0061	0.031	0.006
0.0078	0.0061	0.0312	0.006
0.0078	0.0061	0.0316	0.006
0.0078	0.0061	0.0317	0.006
0.0078	0.0061	0.0318	0.006
0.0079	0.0061	0.032	0.006
0.008	0.0061	0.033	0.006
0.0083	0.0062	0.0331	0.006
0.0083	0.0062	0.034	0.006
0.0083	0.0062	0.0342	0.006
0.0084	0.0062	0.0346	0.006
0.0084	0.0062	0.0347	0.006
0.0084	0.0062	0.0348	0.006
0.0085	0.0063	0.0348	0.006
0.0085	0.0063	0.0349	0.006
0.0086	0.0063	0.035	0.006
0.0086	0.0063	0.0351	0.006
0.0086	0.0063	0.0353	0.006
0.0087	0.0063	0.0356	0.006
0.0087	0.0064	0.0359	0.006
0.0087	0.0064	0.0361	0.006
0.0087	0.0065	0.0361	0.006
0.0088	0.0065	0.0364	0.006
0.009	0.0066	0.0365	0.006
0.009	0.0066	0.0365	0.006
0.009	0.0067	0.0365	0.006
0.009	0.0067	0.0366	0.006
0.009	0.0067	0.0369	0.006
0.0091	0.0067	0.0369	0.006
0.0092	0.0068	0.0372	0.006
0.0094	0.0068	0.0373	0.006
0.0094	0.0069	0.0374	0.006
0.0094	0.0069	0.0375	0.006
0.0095	0.007	0.0378	0.006
0.0096	0.007	0.0378	0.006
0.0097	0.007	0.0378	0.006
0.0097	0.007	0.038	0.006
0.0098	0.007	0.0384	0.006
0.0099	0.007	0.0391	0.006
0.0099	0.0071	0.0394	0.006
0.0099	0.0071	0.0396	0.0061
0.01	0.0071	0.0397	0.0061
0.0105	0.0072	0.04	0.0061
0.0106	0.0072	0.0402	0.0061
0.0108	0.0072	0.0403	0.0061
0.0108	0.0072	0.0404	0.0061
0.0112	0.0072	0.0405	0.0061
0.0117	0.0072	0.0408	0.0061
0.0119	0.0072	0.0411	0.0061
0.0121	0.0072	0.0415	0.0061
0.0124	0.0073	0.0416	0.0061
0.0129	0.0073	0.0422	0.0061
0.0131	0.0073	0.0423	0.0061
0.0131	0.0074	0.0425	0.0061
0.0132	0.0074	0.0425	0.0061
0.0132	0.0074	0.0432	0.0061
0.0134	0.0075	0.0446	0.0061
0.0144	0.0075	0.0448	0.0061
0.0145	0.0076	0.045	0.0061
0.0146	0.0076	0.0451	0.0061
0.0155	0.0077	0.0453	0.0061
0.0157	0.0077	0.0458	0.0061
0.0157	0.0077	0.0466	0.0061
0.0158	0.0077	0.0468	0.0061
0.016	0.0077	0.0474	0.0061
0.016	0.0078	0.0475	0.0061
0.0161	0.0078	0.0484	0.0061
0.0162	0.0079	0.0489	0.0061
0.0162	0.0079	0.0491	0.0061
0.0168	0.0081	0.0492	0.0061
0.017	0.0082	0.05	0.0061
0.0172	0.0083	0.0502	0.0061
0.0173	0.0083	0.0503	0.0061
0.0175	0.0083	0.0514	0.0061
0.0177	0.0084	0.0522	0.0061
0.0178	0.0085	0.0526	0.0061
0.0184	0.0085	0.0531	0.0061
0.0187	0.0085	0.0532	0.0061
0.0188	0.0086	0.0539	0.0061
[truncated: 6,706 more rows]

## Sheet: Fig.3.D
SourceData_Figure3D.the number of monocot species syntenic to Nelumbo and incremental changes in downstream gene methylation.
I	II	III	IV
0	0	0	0
0	0	0	0
0.0016	0	0	0
0.0016	0	0	0
0.0021	0	0	0
0.0023	0	0	0
0.0023	0	0	0
0.0024	0	0	0
0.0024	0	0	0
0.0026	0	0	0
0.0026	0	0	0
0.0026	0.0016	0	0
0.0027	0.0021	0	0
0.0028	0.0021	0	0
0.003	0.0023	0	0
0.003	0.0024	0	0
0.0031	0.0026	0	0
0.0031	0.0026	0	0
0.0031	0.0029	0	0
0.0032	0.0031	0	0
0.0032	0.0031	0.0007	0
0.0032	0.0031	0.0009	0
0.0033	0.0031	0.001	0
0.0033	0.0031	0.0012	0
0.0033	0.0032	0.0014	0
0.0034	0.0033	0.0014	0
0.0034	0.0033	0.0017	0
0.0034	0.0033	0.0017	0
0.0035	0.0033	0.0018	0
0.0035	0.0033	0.0019	0
0.0035	0.0034	0.0019	0
0.0035	0.0034	0.0021	0
0.0036	0.0035	0.0022	0
0.0036	0.0035	0.0022	0
0.0036	0.0035	0.0024	0
0.0036	0.0035	0.0025	0
0.0037	0.0035	0.0025	0
0.0037	0.0035	0.0025	0
0.0037	0.0036	0.0026	0
0.0037	0.0036	0.0026	0
0.0037	0.0036	0.0026	0
0.0038	0.0036	0.0026	0
0.0038	0.0036	0.0028	0
0.0038	0.0036	0.0028	0
0.0038	0.0036	0.0029	0
0.0038	0.0037	0.0029	0
0.0038	0.0037	0.003	0
0.0039	0.0037	0.003	0
0.0039	0.0037	0.003	0
0.0039	0.0037	0.003	0
0.0039	0.0038	0.003	0
0.0039	0.0038	0.0031	0
0.0039	0.0038	0.0031	0
0.004	0.0039	0.0031	0
0.004	0.0039	0.0031	0
0.004	0.0039	0.0031	0
0.004	0.0039	0.0031	0
0.004	0.004	0.0032	0
0.004	0.004	0.0032	0
0.004	0.004	0.0032	0
0.0041	0.004	0.0032	0
0.0041	0.004	0.0033	0
0.0041	0.0041	0.0033	0
0.0041	0.0041	0.0034	0
0.0041	0.0041	0.0034	0
0.0041	0.0042	0.0034	0
0.0042	0.0042	0.0034	0
0.0042	0.0042	0.0034	0
0.0042	0.0042	0.0034	0
0.0042	0.0042	0.0034	0
0.0042	0.0042	0.0034	0
0.0043	0.0042	0.0035	0
0.0043	0.0042	0.0035	0
0.0044	0.0043	0.0035	0
0.0044	0.0043	0.0035	0
0.0044	0.0043	0.0035	0
0.0044	0.0043	0.0035	0
0.0045	0.0043	0.0035	0
0.0045	0.0043	0.0036	0
0.0045	0.0044	0.0036	0
0.0046	0.0044	0.0036	0
0.0046	0.0044	0.0036	0
0.0046	0.0044	0.0036	0
0.0046	0.0045	0.0036	0
0.0046	0.0045	0.0036	0
0.0046	0.0045	0.0036	0
0.0046	0.0045	0.0036	0
0.0046	0.0045	0.0036	0
0.0047	0.0045	0.0036	0
0.0047	0.0045	0.0036	0
0.0047	0.0045	0.0036	0
0.0047	0.0045	0.0036	0
0.0047	0.0045	0.0037	0
0.0047	0.0046	0.0037	0
0.0048	0.0046	0.0037	0
0.0048	0.0046	0.0037	0
0.0048	0.0046	0.0037	0
0.0048	0.0046	0.0037	0
0.0048	0.0047	0.0037	0
0.0048	0.0047	0.0037	0.0003
0.0048	0.0047	0.0037	0.0003
0.0048	0.0047	0.0037	0.0008
0.0048	0.0047	0.0037	0.001
0.0048	0.0047	0.0037	0.0011
0.0048	0.0047	0.0037	0.0012
0.0049	0.0047	0.0038	0.0012
0.0049	0.0047	0.0038	0.0012
0.0049	0.0048	0.0038	0.0013
0.0049	0.0048	0.0038	0.0014
0.0049	0.0048	0.0038	0.0015
0.0049	0.0048	0.0038	0.0015
0.005	0.0048	0.0038	0.0015
0.005	0.0048	0.0038	0.0015
0.005	0.0048	0.0038	0.0015
0.005	0.0048	0.0039	0.0015
0.005	0.0048	0.0039	0.0016
0.005	0.0048	0.0039	0.0016
0.005	0.0049	0.0039	0.0016
0.005	0.0049	0.0039	0.0016
0.0051	0.0049	0.0039	0.0017
0.0051	0.0049	0.0039	0.0017
0.0051	0.0049	0.004	0.0017
0.0051	0.0049	0.004	0.0017
0.0051	0.0049	0.004	0.0018
0.0051	0.0049	0.004	0.0018
0.0051	0.005	0.004	0.0018
0.0051	0.005	0.004	0.0018
0.0052	0.005	0.004	0.0019
0.0052	0.005	0.004	0.0019
0.0052	0.005	0.0041	0.0019
0.0052	0.0051	0.0041	0.0019
0.0052	0.0051	0.0041	0.002
0.0052	0.0052	0.0041	0.002
0.0052	0.0052	0.0041	0.002
0.0052	0.0052	0.0041	0.002
0.0052	0.0052	0.0041	0.002
0.0053	0.0052	0.0041	0.0021
0.0053	0.0053	0.0041	0.0021
0.0053	0.0053	0.0042	0.0021
0.0053	0.0053	0.0042	0.0021
0.0053	0.0053	0.0042	0.0022
0.0053	0.0053	0.0042	0.0022
0.0053	0.0053	0.0042	0.0022
0.0053	0.0054	0.0042	0.0022
0.0053	0.0054	0.0042	0.0022
0.0054	0.0054	0.0042	0.0022
0.0054	0.0054	0.0042	0.0023
0.0054	0.0054	0.0042	0.0023
0.0054	0.0054	0.0042	0.0023
0.0054	0.0054	0.0042	0.0023
0.0054	0.0054	0.0043	0.0023
0.0054	0.0055	0.0043	0.0024
0.0054	0.0055	0.0043	0.0024
0.0055	0.0055	0.0043	0.0024
0.0055	0.0055	0.0043	0.0024
0.0055	0.0055	0.0043	0.0024
0.0055	0.0056	0.0043	0.0024
0.0055	0.0056	0.0043	0.0024
0.0055	0.0056	0.0043	0.0024
0.0056	0.0056	0.0043	0.0024
0.0056	0.0056	0.0043	0.0024
0.0056	0.0056	0.0043	0.0025
0.0056	0.0056	0.0044	0.0025
0.0057	0.0056	0.0044	0.0025
0.0057	0.0056	0.0044	0.0025
0.0057	0.0056	0.0044	0.0025
0.0057	0.0057	0.0044	0.0025
0.0058	0.0057	0.0044	0.0025
0.0058	0.0057	0.0044	0.0025
0.0058	0.0057	0.0044	0.0025
0.0058	0.0057	0.0044	0.0025
0.0059	0.0057	0.0044	0.0026
0.0059	0.0057	0.0044	0.0026
0.0059	0.0057	0.0044	0.0026
0.0059	0.0057	0.0044	0.0026
0.0059	0.0057	0.0044	0.0026
0.0059	0.0057	0.0044	0.0026
0.006	0.0057	0.0044	0.0026
0.006	0.0057	0.0045	0.0026
0.006	0.0057	0.0045	0.0027
0.006	0.0057	0.0045	0.0027
0.006	0.0058	0.0045	0.0027
0.0061	0.0058	0.0045	0.0027
0.0061	0.0059	0.0045	0.0027
0.0061	0.0059	0.0045	0.0027
0.0061	0.0059	0.0045	0.0027
0.0061	0.0059	0.0045	0.0027
0.0061	0.0059	0.0045	0.0027
0.0062	0.0059	0.0045	0.0027
0.0062	0.0059	0.0045	0.0027
0.0062	0.0059	0.0045	0.0027
0.0062	0.0059	0.0045	0.0027
0.0062	0.0059	0.0046	0.0027
0.0062	0.006	0.0046	0.0027
0.0062	0.006	0.0046	0.0028
0.0062	0.006	0.0046	0.0028
0.0062	0.006	0.0046	0.0028
0.0063	0.006	0.0046	0.0028
0.0063	0.006	0.0046	0.0028
0.0063	0.006	0.0046	0.0028
0.0063	0.006	0.0046	0.0028
0.0063	0.006	0.0046	0.0028
0.0063	0.006	0.0046	0.0028
0.0064	0.006	0.0046	0.0028
0.0064	0.0061	0.0046	0.0028
0.0064	0.0061	0.0046	0.0028
0.0065	0.0061	0.0046	0.0028
0.0066	0.0062	0.0046	0.0028
0.0066	0.0062	0.0046	0.0029
0.0066	0.0062	0.0047	0.0029
0.0066	0.0062	0.0047	0.0029
0.0066	0.0063	0.0047	0.0029
0.0066	0.0063	0.0047	0.0029
0.0067	0.0063	0.0047	0.0029
0.0067	0.0063	0.0047	0.0029
0.0067	0.0063	0.0047	0.0029
0.0067	0.0063	0.0047	0.0029
0.0068	0.0063	0.0047	0.0029
0.0068	0.0064	0.0047	0.0029
0.0068	0.0064	0.0047	0.0029
0.0069	0.0064	0.0048	0.0029
0.0069	0.0064	0.0048	0.0029
0.0069	0.0064	0.0049	0.0029
0.0069	0.0064	0.0049	0.0029
0.0069	0.0064	0.0049	0.0029
0.007	0.0064	0.0049	0.0029
0.007	0.0065	0.0049	0.003
0.007	0.0065	0.0049	0.003
0.007	0.0065	0.0049	0.003
0.007	0.0065	0.0049	0.003
0.007	0.0066	0.0049	0.003
0.0071	0.0066	0.0049	0.003
0.0071	0.0066	0.0049	0.003
0.0071	0.0066	0.0049	0.003
0.0071	0.0066	0.0049	0.003
0.0071	0.0066	0.0049	0.003
0.0071	0.0067	0.0049	0.003
0.0072	0.0067	0.0049	0.003
0.0072	0.0067	0.0049	0.003
0.0072	0.0067	0.005	0.003
0.0073	0.0067	0.005	0.003
0.0073	0.0067	0.005	0.003
0.0073	0.0068	0.005	0.003
0.0074	0.0068	0.005	0.003
0.0074	0.0068	0.005	0.003
0.0074	0.0068	0.005	0.003
0.0074	0.0068	0.005	0.003
0.0075	0.0068	0.005	0.003
0.0075	0.0068	0.005	0.003
0.0075	0.0069	0.005	0.003
0.0075	0.0069	0.005	0.003
0.0075	0.0069	0.005	0.003
0.0076	0.0069	0.005	0.003
0.0076	0.0069	0.0051	0.003
0.0076	0.007	0.0051	0.003
0.0076	0.007	0.0051	0.003
0.0076	0.007	0.0051	0.0031
0.0076	0.007	0.0051	0.0031
0.0077	0.0071	0.0051	0.0031
0.0077	0.0072	0.0051	0.0031
0.0078	0.0072	0.0051	0.0031
0.0079	0.0072	0.0051	0.0031
0.008	0.0072	0.0051	0.0031
0.008	0.0072	0.0051	0.0031
0.0081	0.0072	0.0051	0.0031
0.0081	0.0073	0.0051	0.0031
0.0081	0.0073	0.0051	0.0031
0.0081	0.0073	0.0051	0.0031
0.0082	0.0075	0.0051	0.0031
0.0083	0.0075	0.0051	0.0031
0.0083	0.0075	0.0051	0.0031
0.0083	0.0075	0.0051	0.0031
0.0083	0.0076	0.0051	0.0031
0.0084	0.0076	0.0051	0.0031
0.0085	0.0077	0.0051	0.0031
0.0085	0.0077	0.0051	0.0032
0.0085	0.0077	0.0052	0.0032
0.0086	0.0077	0.0052	0.0032
0.0086	0.0077	0.0052	0.0032
0.0087	0.0078	0.0052	0.0032
0.0088	0.0078	0.0052	0.0032
0.0089	0.0078	0.0052	0.0032
0.009	0.0079	0.0052	0.0032
0.009	0.0079	0.0052	0.0032
0.0092	0.0079	0.0052	0.0032
0.0095	0.0079	0.0052	0.0032
0.0096	0.008	0.0052	0.0032
0.0096	0.0081	0.0052	0.0032
0.0097	0.0082	0.0052	0.0032
0.0098	0.0082	0.0052	0.0032
0.0098	0.0082	0.0052	0.0032
0.0099	0.0083	0.0052	0.0032
0.0099	0.0083	0.0053	0.0032
0.01	0.0086	0.0053	0.0032
0.0101	0.0086	0.0053	0.0033
0.0103	0.0086	0.0053	0.0033
0.0103	0.0086	0.0053	0.0033
0.0104	0.0087	0.0053	0.0033
0.0104	0.0087	0.0053	0.0033
0.0105	0.0087	0.0053	0.0033
0.0105	0.0088	0.0053	0.0033
0.0106	0.0088	0.0054	0.0033
0.0107	0.0089	0.0054	0.0033
0.0108	0.0089	0.0054	0.0033
0.0111	0.0089	0.0054	0.0033
0.0111	0.0089	0.0054	0.0033
0.0112	0.0089	0.0054	0.0033
0.0112	0.0089	0.0054	0.0033
0.0114	0.0089	0.0054	0.0033
0.0116	0.009	0.0054	0.0033
0.0119	0.009	0.0054	0.0033
0.012	0.009	0.0054	0.0033
0.0124	0.009	0.0054	0.0033
0.0127	0.0091	0.0054	0.0033
0.0132	0.0091	0.0055	0.0034
0.0133	0.0092	0.0055	0.0034
0.0139	0.0092	0.0055	0.0034
0.0139	0.0093	0.0055	0.0034
0.0149	0.0093	0.0055	0.0034
0.0151	0.0094	0.0055	0.0034
0.0153	0.0094	0.0055	0.0034
0.0155	0.0095	0.0055	0.0034
0.0157	0.0095	0.0055	0.0034
0.0162	0.0096	0.0055	0.0034
0.0164	0.0098	0.0055	0.0034
0.0169	0.0098	0.0056	0.0034
0.0169	0.0098	0.0056	0.0034
0.0169	0.0099	0.0056	0.0034
0.0174	0.0099	0.0056	0.0034
0.0174	0.01	0.0056	0.0034
0.0174	0.0102	0.0056	0.0034
0.0177	0.0103	0.0056	0.0034
0.0178	0.0103	0.0056	0.0034
0.018	0.0104	0.0056	0.0034
0.018	0.0104	0.0057	0.0034
0.0181	0.0105	0.0057	0.0034
0.0182	0.0105	0.0057	0.0034
0.0182	0.0106	0.0057	0.0034
0.0187	0.0107	0.0057	0.0034
0.0187	0.0107	0.0057	0.0034
0.019	0.0108	0.0057	0.0034
0.0191	0.0108	0.0057	0.0034
0.0196	0.011	0.0057	0.0035
0.0199	0.011	0.0057	0.0035
0.0204	0.011	0.0057	0.0035
0.0204	0.0112	0.0057	0.0035
0.0206	0.0112	0.0057	0.0035
0.0208	0.0116	0.0058	0.0035
0.0211	0.0116	0.0058	0.0035
0.0219	0.0118	0.0058	0.0035
0.0219	0.0121	0.0058	0.0035
0.0221	0.0121	0.0058	0.0035
0.0224	0.0122	0.0058	0.0035
0.0225	0.0123	0.0058	0.0035
0.0225	0.0125	0.0058	0.0035
0.023	0.0127	0.0058	0.0035
0.0233	0.013	0.0058	0.0035
0.0234	0.0137	0.0058	0.0035
0.0236	0.0138	0.0058	0.0035
0.0238	0.014	0.0058	0.0035
0.0238	0.0142	0.0058	0.0035
0.024	0.0146	0.0059	0.0035
0.0243	0.0149	0.0059	0.0035
0.0244	0.0149	0.0059	0.0035
0.0247	0.0149	0.0059	0.0035
0.025	0.015	0.0059	0.0035
0.0252	0.0151	0.0059	0.0035
0.0255	0.0151	0.0059	0.0035
0.0261	0.0153	0.0059	0.0035
0.0262	0.0155	0.0059	0.0035
0.0263	0.0155	0.0059	0.0035
0.0264	0.0156	0.0059	0.0036
0.0265	0.0156	0.0059	0.0036
0.0269	0.0157	0.0059	0.0036
0.0272	0.0158	0.0059	0.0036
0.0275	0.0159	0.0059	0.0036
0.0281	0.0159	0.0059	0.0036
0.0285	0.016	0.006	0.0036
0.0286	0.016	0.006	0.0036
0.0288	0.0161	0.006	0.0036
0.0289	0.0163	0.006	0.0036
0.0291	0.0165	0.006	0.0036
0.0292	0.0166	0.006	0.0036
0.0299	0.0166	0.006	0.0036
0.03	0.0166	0.006	0.0036
0.0301	0.0167	0.006	0.0036
0.0301	0.0168	0.006	0.0036
0.0304	0.0176	0.006	0.0036
0.0311	0.0178	0.006	0.0036
0.0313	0.0185	0.006	0.0036
0.0318	0.0187	0.006	0.0036
0.032	0.0187	0.006	0.0036
0.0321	0.0188	0.006	0.0036
0.0321	0.0188	0.006	0.0036
0.0321	0.0191	0.006	0.0036
0.0327	0.0192	0.0061	0.0036
0.0328	0.0192	0.0061	0.0036
0.0328	0.02	0.0061	0.0036
0.0333	0.0206	0.0061	0.0036
0.0333	0.021	0.0061	0.0036
0.0337	0.0212	0.0061	0.0036
0.034	0.0212	0.0061	0.0036
0.0342	0.0216	0.0061	0.0036
0.0355	0.0218	0.0061	0.0036
0.0355	0.0219	0.0061	0.0037
0.0356	0.0219	0.0061	0.0037
0.0369	0.022	0.0061	0.0037
0.0371	0.0221	0.0061	0.0037
0.0378	0.0224	0.0061	0.0037
0.0379	0.0225	0.0062	0.0037
0.0386	0.0225	0.0062	0.0037
0.0388	0.0226	0.0062	0.0037
0.0396	0.0227	0.0062	0.0037
0.04	0.0227	0.0062	0.0037
0.0401	0.0231	0.0062	0.0037
0.0402	0.0231	0.0062	0.0037
0.0404	0.0232	0.0062	0.0037
0.0404	0.0234	0.0062	0.0037
0.0411	0.0236	0.0062	0.0037
0.0415	0.0238	0.0063	0.0037
0.0443	0.0245	0.0063	0.0037
0.0446	0.0247	0.0063	0.0037
0.0446	0.0248	0.0063	0.0037
0.0447	0.0259	0.0063	0.0037
0.0448	0.0259	0.0063	0.0037
0.0453	0.0261	0.0063	0.0037
0.0456	0.0268	0.0063	0.0037
0.046	0.0268	0.0063	0.0037
0.0473	0.0269	0.0063	0.0037
0.0473	0.0272	0.0063	0.0037
0.0478	0.0275	0.0063	0.0037
0.0478	0.028	0.0063	0.0037
0.0488	0.0281	0.0063	0.0037
0.0492	0.0289	0.0063	0.0037
0.0493	0.029	0.0064	0.0037
0.0493	0.0291	0.0064	0.0037
0.0499	0.0295	0.0064	0.0037
0.0502	0.0303	0.0064	0.0037
0.0517	0.0303	0.0064	0.0037
0.0519	0.0304	0.0064	0.0037
0.0527	0.0304	0.0064	0.0037
0.0527	0.0305	0.0064	0.0037
0.0534	0.0306	0.0064	0.0037
0.0542	0.0307	0.0064	0.0037
0.0544	0.0307	0.0064	0.0037
0.0545	0.0311	0.0065	0.0037
0.0573	0.0312	0.0065	0.0037
0.0574	0.0316	0.0065	0.0037
0.0579	0.0319	0.0065	0.0037
0.0591	0.0321	0.0065	0.0037
0.0595	0.0324	0.0065	0.0037
0.0598	0.0325	0.0065	0.0037
0.0599	0.0325	0.0065	0.0037
0.061	0.0328	0.0065	0.0037
0.0613	0.0331	0.0065	0.0037
0.062	0.0338	0.0065	0.0037
0.063	0.0341	0.0065	0.0037
0.0646	0.0345	0.0065	0.0037
0.0657	0.0348	0.0065	0.0037
0.0659	0.0366	0.0065	0.0038
0.0664	0.0368	0.0065	0.0038
0.0675	0.0368	0.0066	0.0038
0.0675	0.0368	0.0066	0.0038
0.0692	0.0372	0.0066	0.0038
0.0693	0.0373	0.0066	0.0038
0.0701	0.0382	0.0066	0.0038
0.0708	0.0383	0.0067	0.0038
0.0713	0.0386	0.0067	0.0038
0.0715	0.0393	0.0067	0.0038
0.0722	0.0394	0.0067	0.0038
0.0722	0.0397	0.0067	0.0038
0.0741	0.0401	0.0067	0.0038
0.0766	0.0406	0.0067	0.0038
0.0776	0.0407	0.0067	0.0038
0.0776	0.0407	0.0067	0.0038
0.0784	0.0409	0.0067	0.0038
0.0802	0.0413	0.0067	0.0038
0.0829	0.0414	0.0068	0.0038
0.0862	0.0415	0.0068	0.0038
0.0873	0.0416	0.0068	0.0038
0.0919	0.0423	0.0068	0.0038
0.0948	0.0425	0.0068	0.0038
0.0949	0.0427	0.0068	0.0038
0.0977	0.043	0.0069	0.0038
0.0981	0.043	0.0069	0.0038
0.1024	0.0441	0.0069	0.0038
0.1038	0.0444	0.0069	0.0038
0.1049	0.0445	0.0069	0.0038
0.1098	0.0449	0.0069	0.0038
0.113	0.0459	0.0069	0.0038
0.1133	0.0467	0.0069	0.0038
0.1165	0.0472	0.0069	0.0038
0.1178	0.0476	0.0069	0.0038
0.119	0.0479	0.0069	0.0038
0.1199	0.0488	0.0069	0.0038
0.1709	0.0493	0.007	0.0038
0.1868	0.0496	0.007	0.0038
0.1966	0.0496	0.007	0.0039
0.215	0.05	0.007	0.0039
0.2271	0.0507	0.007	0.0039
0.2302	0.0509	0.007	0.0039
0.2404	0.0517	0.007	0.0039
0.249	0.052	0.007	0.0039
0.2584	0.0523	0.007	0.0039
0.2691	0.0524	0.007	0.0039
0.2966	0.0526	0.007	0.0039
0.3076	0.0536	0.007	0.0039
0.3178	0.0541	0.007	0.0039
0	0.0543	0.0071	0.0039
0	0.0543	0.0071	0.0039
0	0.0545	0.0071	0.0039
0.0013	0.0546	0.0071	0.0039
0.002	0.0549	0.0071	0.0039
0.0022	0.0549	0.0071	0.0039
0.0022	0.0568	0.0071	0.0039
0.0025	0.0569	0.0071	0.0039
0.0025	0.0572	0.0071	0.0039
0.0027	0.0575	0.0072	0.0039
0.0027	0.0587	0.0072	0.0039
0.0028	0.0589	0.0072	0.0039
0.0028	0.0593	0.0072	0.0039
0.0029	0.0594	0.0072	0.0039
0.0029	0.0616	0.0072	0.0039
0.0029	0.062	0.0072	0.0039
0.0029	0.0622	0.0073	0.0039
0.003	0.0622	0.0073	0.0039
0.003	0.0636	0.0073	0.0039
0.0031	0.064	0.0073	0.0039
0.0031	0.065	0.0073	0.0039
0.0031	0.0659	0.0073	0.0039
0.0031	0.0665	0.0073	0.0039
0.0031	0.0686	0.0073	0.0039
0.0032	0.0693	0.0073	0.0039
0.0032	0.0695	0.0074	0.0039
0.0032	0.0697	0.0074	0.0039
0.0032	0.0702	0.0074	0.0039
0.0033	0.0706	0.0074	0.0039
0.0034	0.0707	0.0074	0.004
0.0034	0.0718	0.0074	0.004
0.0034	0.0726	0.0074	0.004
0.0035	0.0734	0.0075	0.004
0.0035	0.0757	0.0075	0.004
0.0035	0.0768	0.0075	0.004
0.0036	0.077	0.0075	0.004
0.0036	0.0772	0.0075	0.004
0.0036	0.0793	0.0075	0.004
0.0036	0.0794	0.0076	0.004
0.0036	0.0819	0.0076	0.004
0.0036	0.0823	0.0076	0.004
0.0037	0.0826	0.0076	0.004
0.0037	0.0842	0.0076	0.004
0.0037	0.0854	0.0076	0.004
0.0037	0.0858	0.0076	0.004
0.0037	0.0868	0.0076	0.004
0.0037	0.0893	0.0076	0.004
0.0038	0.09	0.0076	0.004
0.0038	0.0925	0.0077	0.004
0.0038	0.0941	0.0077	0.004
0.0038	0.0946	0.0077	0.004
0.0038	0.0954	0.0077	0.004
0.0039	0.0972	0.0078	0.004
0.0039	0.0995	0.0078	0.004
0.004	0.0998	0.0078	0.004
0.004	0.1001	0.0078	0.004
0.0041	0.1011	0.0078	0.004
0.0041	0.1055	0.0078	0.004
0.0041	0.1184	0.0079	0.004
0.0042	0.1206	0.0079	0.004
0.0042	0.1231	0.0079	0.004
0.0042	0.1269	0.0079	0.004
0.0042	0.1303	0.0079	0.004
0.0043	0.1321	0.0079	0.004
0.0043	0.1323	0.008	0.004
0.0043	0.1377	0.008	0.004
0.0043	0.1396	0.008	0.004
0.0043	0.1397	0.008	0.004
0.0043	0.1423	0.008	0.004
0.0043	0.1429	0.008	0.004
0.0044	0.1496	0.008	0.004
0.0044	0.1636	0.008	0.004
0.0044	0.1639	0.008	0.004
0.0044	0.1654	0.0081	0.004
0.0044	0.1708	0.0081	0.004
0.0044	0.1881	0.0081	0.0041
0.0044	0.1882	0.0081	0.0041
0.0044	0.204	0.0081	0.0041
0.0044	0.2063	0.0081	0.0041
0.0045	0.2241	0.0081	0.0041
0.0045	0.2247	0.0082	0.0041
0.0045	0.225	0.0082	0.0041
0.0045	0.2276	0.0083	0.0041
0.0045	0.2383	0.0083	0.0041
0.0045	0.2531	0.0083	0.0041
0.0045	0.2576	0.0083	0.0041
0.0045	0.2703	0.0083	0.0041
0.0045	0.2801	0.0083	0.0041
0.0045	0.3108	0.0084	0.0041
0.0046	0.3164	0.0084	0.0041
0.0046	0.3355	0.0084	0.0041
0.0046	0.3524	0.0084	0.0041
0.0046	0	0.0084	0.0041
0.0046	0	0.0084	0.0041
0.0046	0	0.0085	0.0041
0.0046	0	0.0085	0.0041
0.0047	0	0.0086	0.0041
0.0047	0	0.0086	0.0041
0.0047	0	0.0086	0.0041
0.0047	0	0.0086	0.0041
0.0048	0	0.0086	0.0041
0.0048	0.0008	0.0086	0.0041
0.0048	0.001	0.0086	0.0041
0.0048	0.0017	0.0087	0.0041
0.0049	0.0021	0.0087	0.0041
0.0049	0.0022	0.0087	0.0041
0.0049	0.0024	0.0088	0.0041
0.0049	0.0027	0.0088	0.0041
0.0049	0.0028	0.0088	0.0041
0.005	0.003	0.0088	0.0041
0.005	0.0031	0.0089	0.0041
0.005	0.0032	0.0089	0.0041
0.005	0.0032	0.0089	0.0041
0.0051	0.0032	0.0089	0.0041
0.0051	0.0032	0.009	0.0041
0.0051	0.0032	0.0092	0.0041
0.0051	0.0033	0.0092	0.0041
0.0051	0.0035	0.0092	0.0041
0.0051	0.0035	0.0093	0.0041
0.0051	0.0035	0.0093	0.0041
0.0051	0.0035	0.0093	0.0041
0.0051	0.0036	0.0094	0.0041
0.0052	0.0037	0.0094	0.0042
0.0052	0.0037	0.0095	0.0042
0.0052	0.0037	0.0095	0.0042
0.0052	0.0038	0.0095	0.0042
0.0052	0.0038	0.0095	0.0042
0.0052	0.0038	0.0095	0.0042
0.0053	0.0038	0.0096	0.0042
0.0053	0.0038	0.0096	0.0042
0.0053	0.0039	0.0096	0.0042
0.0053	0.0039	0.0096	0.0042
0.0053	0.0039	0.0097	0.0042
0.0053	0.004	0.0097	0.0042
0.0053	0.004	0.0097	0.0042
0.0054	0.0041	0.0098	0.0042
0.0054	0.0041	0.0098	0.0042
0.0054	0.0041	0.0098	0.0042
0.0054	0.0041	0.0099	0.0042
0.0054	0.0041	0.0099	0.0042
0.0054	0.0041	0.0099	0.0042
0.0054	0.0041	0.01	0.0042
0.0054	0.0041	0.01	0.0042
0.0054	0.0042	0.01	0.0042
0.0055	0.0042	0.01	0.0042
0.0055	0.0042	0.01	0.0042
0.0055	0.0042	0.01	0.0042
0.0055	0.0042	0.0102	0.0042
0.0055	0.0042	0.0103	0.0042
0.0056	0.0043	0.0103	0.0042
0.0056	0.0043	0.0103	0.0042
0.0056	0.0043	0.0103	0.0042
0.0056	0.0043	0.0104	0.0042
0.0057	0.0043	0.0104	0.0042
0.0057	0.0044	0.0105	0.0042
0.0057	0.0044	0.0105	0.0042
0.0057	0.0044	0.0106	0.0042
0.0057	0.0044	0.0106	0.0042
0.0057	0.0044	0.0107	0.0042
0.0058	0.0045	0.0107	0.0042
0.0058	0.0045	0.0107	0.0042
0.0058	0.0045	0.0107	0.0042
0.0058	0.0045	0.0107	0.0042
0.0058	0.0045	0.0108	0.0042
0.0058	0.0045	0.0108	0.0042
0.0058	0.0045	0.0109	0.0042
0.0058	0.0046	0.0109	0.0042
0.0058	0.0046	0.011	0.0042
0.0059	0.0046	0.011	0.0042
0.0059	0.0046	0.011	0.0042
0.0059	0.0046	0.0111	0.0042
0.0059	0.0046	0.0112	0.0042
0.0059	0.0046	0.0113	0.0042
0.0059	0.0047	0.0113	0.0042
0.0059	0.0047	0.0113	0.0042
0.0059	0.0047	0.0114	0.0042
0.0059	0.0048	0.0114	0.0042
0.0059	0.0048	0.0114	0.0043
0.0059	0.0048	0.0114	0.0043
0.006	0.0048	0.0115	0.0043
0.006	0.0049	0.0116	0.0043
0.006	0.0049	0.0117	0.0043
0.0061	0.0049	0.0118	0.0043
0.0061	0.0049	0.0119	0.0043
0.0061	0.0049	0.0119	0.0043
0.0061	0.0049	0.012	0.0043
0.0061	0.0049	0.012	0.0043
0.0061	0.0049	0.012	0.0043
0.0061	0.0049	0.012	0.0043
0.0061	0.005	0.012	0.0043
0.0062	0.005	0.0121	0.0043
0.0062	0.005	0.0123	0.0043
0.0062	0.005	0.0124	0.0043
0.0062	0.005	0.0124	0.0043
0.0062	0.005	0.0125	0.0043
0.0062	0.005	0.0125	0.0043
0.0062	0.005	0.0126	0.0043
0.0062	0.005	0.0126	0.0043
0.0062	0.005	0.0128	0.0043
0.0062	0.005	0.0128	0.0043
0.0062	0.0051	0.0129	0.0043
0.0063	0.0051	0.0129	0.0043
0.0063	0.0051	0.0129	0.0043
0.0063	0.0051	0.013	0.0043
0.0063	0.0051	0.013	0.0043
0.0063	0.0051	0.0131	0.0043
0.0064	0.0052	0.0131	0.0043
0.0064	0.0052	0.0131	0.0043
0.0064	0.0052	0.0131	0.0043
0.0065	0.0052	0.0132	0.0043
0.0065	0.0052	0.0133	0.0043
0.0065	0.0052	0.0133	0.0043
0.0065	0.0052	0.0133	0.0043
0.0065	0.0053	0.0134	0.0043
0.0065	0.0053	0.0134	0.0043
0.0065	0.0053	0.0134	0.0043
0.0065	0.0053	0.0135	0.0043
0.0065	0.0053	0.0135	0.0043
0.0066	0.0054	0.0137	0.0043
0.0066	0.0054	0.0137	0.0043
0.0066	0.0054	0.0138	0.0043
0.0066	0.0054	0.0138	0.0043
0.0067	0.0054	0.0138	0.0043
0.0067	0.0054	0.0139	0.0043
0.0067	0.0054	0.0139	0.0043
0.0067	0.0055	0.014	0.0043
0.0068	0.0055	0.0141	0.0043
0.0068	0.0055	0.0141	0.0043
0.0069	0.0055	0.0144	0.0043
0.0069	0.0055	0.0145	0.0044
0.0069	0.0055	0.0145	0.0044
0.0069	0.0056	0.0145	0.0044
0.0069	0.0056	0.0147	0.0044
0.007	0.0056	0.0147	0.0044
0.007	0.0056	0.0147	0.0044
0.007	0.0057	0.0147	0.0044
0.0071	0.0057	0.0148	0.0044
0.0072	0.0057	0.015	0.0044
0.0072	0.0057	0.0151	0.0044
0.0072	0.0057	0.0151	0.0044
0.0073	0.0057	0.0152	0.0044
0.0073	0.0057	0.0152	0.0044
0.0073	0.0057	0.0153	0.0044
0.0074	0.0057	0.0153	0.0044
0.0074	0.0057	0.0154	0.0044
0.0074	0.0057	0.0154	0.0044
0.0074	0.0058	0.0154	0.0044
0.0074	0.0058	0.0156	0.0044
0.0075	0.0058	0.0156	0.0044
0.0075	0.0058	0.0156	0.0044
0.0075	0.0058	0.0156	0.0044
0.0075	0.0058	0.0156	0.0044
0.0076	0.0059	0.0157	0.0044
0.0076	0.0059	0.0157	0.0044
0.0076	0.006	0.0157	0.0044
0.0076	0.006	0.0158	0.0044
0.0076	0.006	0.0158	0.0044
0.0077	0.006	0.016	0.0044
0.0077	0.006	0.016	0.0044
0.0078	0.006	0.016	0.0044
0.0078	0.0061	0.0161	0.0044
0.0079	0.0061	0.0161	0.0044
0.0079	0.0061	0.0163	0.0044
0.008	0.0061	0.0163	0.0044
0.008	0.0062	0.0164	0.0044
0.008	0.0062	0.0164	0.0044
0.008	0.0062	0.0164	0.0044
0.0081	0.0062	0.0166	0.0044
0.0081	0.0063	0.0166	0.0044
0.0081	0.0063	0.0167	0.0044
0.0082	0.0063	0.0167	0.0044
0.0082	0.0063	0.0168	0.0044
0.0082	0.0064	0.0169	0.0044
0.0083	0.0064	0.0169	0.0044
0.0083	0.0064	0.0169	0.0044
0.0084	0.0064	0.017	0.0044
0.0084	0.0065	0.017	0.0044
0.0084	0.0065	0.017	0.0045
0.0085	0.0065	0.0172	0.0045
0.0085	0.0065	0.0173	0.0045
0.0087	0.0065	0.0173	0.0045
0.0087	0.0065	0.0173	0.0045
0.0087	0.0065	0.0173	0.0045
0.0087	0.0065	0.0174	0.0045
0.0087	0.0066	0.0174	0.0045
0.0087	0.0066	0.0174	0.0045
0.0088	0.0066	0.0174	0.0045
0.0088	0.0066	0.0174	0.0045
0.0088	0.0066	0.0174	0.0045
0.0089	0.0066	0.0175	0.0045
0.009	0.0066	0.0175	0.0045
0.0092	0.0067	0.0176	0.0045
0.0094	0.0067	0.0176	0.0045
0.0095	0.0068	0.0177	0.0045
0.0096	0.0068	0.0177	0.0045
0.0096	0.0068	0.0178	0.0045
0.0097	0.0069	0.018	0.0045
0.0097	0.0069	0.018	0.0045
0.0097	0.0069	0.0181	0.0045
0.0099	0.0069	0.0181	0.0045
0.01	0.0069	0.0181	0.0045
0.0103	0.0069	0.0181	0.0045
0.0104	0.0069	0.0182	0.0045
0.0104	0.007	0.0183	0.0045
0.0105	0.007	0.0183	0.0045
0.0107	0.007	0.0184	0.0045
0.0108	0.007	0.0184	0.0045
0.0108	0.0071	0.0184	0.0045
0.0112	0.0071	0.0186	0.0045
0.0113	0.0071	0.0186	0.0045
0.0114	0.0071	0.0187	0.0045
0.0114	0.0071	0.0187	0.0045
0.0114	0.0072	0.0187	0.0045
0.0114	0.0072	0.0188	0.0045
0.0115	0.0072	0.0189	0.0045
0.0117	0.0072	0.019	0.0045
0.0118	0.0072	0.0192	0.0045
0.0118	0.0072	0.0193	0.0045
0.0118	0.0072	0.0194	0.0045
0.0119	0.0073	0.0194	0.0045
0.012	0.0073	0.0197	0.0045
0.0122	0.0074	0.0197	0.0045
0.0124	0.0074	0.0198	0.0045
0.0124	0.0074	0.0198	0.0045
0.0125	0.0074	0.0198	0.0045
0.0127	0.0074	0.0199	0.0045
0.0127	0.0074	0.02	0.0045
0.0128	0.0074	0.0202	0.0045
0.0129	0.0075	0.0202	0.0045
0.0135	0.0075	0.0203	0.0045
0.0135	0.0075	0.0203	0.0046
0.0137	0.0075	0.0204	0.0046
0.0137	0.0075	0.0204	0.0046
0.0143	0.0076	0.0204	0.0046
0.0144	0.0076	0.0211	0.0046
0.0146	0.0076	0.0211	0.0046
0.0149	0.0076	0.0212	0.0046
0.015	0.0076	0.0212	0.0046
0.0151	0.0076	0.0212	0.0046
0.0153	0.0077	0.0214	0.0046
0.0154	0.0077	0.0214	0.0046
0.0156	0.0077	0.0215	0.0046
0.0156	0.0077	0.0216	0.0046
0.0156	0.0078	0.0219	0.0046
0.0159	0.0078	0.0219	0.0046
0.0159	0.0079	0.0221	0.0046
0.0159	0.0079	0.0221	0.0046
0.0161	0.0079	0.0222	0.0046
0.0161	0.008	0.0223	0.0046
0.0164	0.008	0.0224	0.0046
0.0165	0.008	0.0224	0.0046
0.0165	0.008	0.0225	0.0046
0.0167	0.0082	0.0226	0.0046
0.0168	0.0082	0.0227	0.0046
0.017	0.0082	0.0228	0.0046
0.017	0.0082	0.0228	0.0046
0.0171	0.0083	0.0229	0.0046
0.0172	0.0083	0.0229	0.0046
0.0172	0.0083	0.0229	0.0046
0.0174	0.0083	0.023	0.0046
0.0181	0.0083	0.023	0.0046
0.0182	0.0084	0.023	0.0046
0.0184	0.0085	0.0232	0.0046
0.0186	0.0087	0.0233	0.0046
0.0187	0.0087	0.0234	0.0046
0.019	0.0087	0.0237	0.0046
0.0197	0.0087	0.0238	0.0046
0.0197	0.0088	0.0239	0.0046
0.0201	0.0088	0.024	0.0046
0.0202	0.0089	0.0242	0.0046
0.0202	0.009	0.0244	0.0046
0.0205	0.009	0.0247	0.0046
0.0205	0.009	0.0248	0.0046
0.0208	0.0091	0.025	0.0046
0.0212	0.0091	0.025	0.0046
0.0217	0.0091	0.025	0.0046
0.0221	0.0092	0.025	0.0046
0.0221	0.0092	0.025	0.0046
0.0222	0.0092	0.0252	0.0046
0.0223	0.0092	0.0252	0.0046
0.0223	0.0093	0.0252	0.0046
0.0225	0.0093	0.0252	0.0046
0.0225	0.0094	0.0252	0.0046
0.0228	0.0094	0.0254	0.0046
0.0233	0.0095	0.0254	0.0046
0.024	0.0095	0.0255	0.0046
0.0241	0.0095	0.0256	0.0046
0.0241	0.0096	0.0256	0.0046
0.0242	0.0096	0.0257	0.0046
0.0261	0.0098	0.0258	0.0046
0.0268	0.0098	0.0259	0.0046
0.027	0.0099	0.0259	0.0046
0.0273	0.01	0.0259	0.0047
0.0276	0.01	0.0262	0.0047
0.0276	0.01	0.0263	0.0047
0.0277	0.0102	0.0263	0.0047
0.0279	0.0103	0.0264	0.0047
0.0286	0.0106	0.0265	0.0047
0.0286	0.0106	0.0266	0.0047
0.0292	0.0106	0.0266	0.0047
0.0296	0.0108	0.0267	0.0047
0.0298	0.0109	0.0268	0.0047
0.0299	0.0109	0.0268	0.0047
0.0299	0.011	0.0268	0.0047
0.0303	0.011	0.0269	0.0047
0.0305	0.011	0.027	0.0047
0.0307	0.011	0.027	0.0047
0.0307	0.0111	0.027	0.0047
0.0308	0.0111	0.0271	0.0047
0.0314	0.0111	0.0271	0.0047
0.0315	0.0113	0.0272	0.0047
0.0316	0.0115	0.0272	0.0047
0.0321	0.0117	0.0272	0.0047
0.0322	0.0118	0.0273	0.0047
0.0328	0.0118	0.0274	0.0047
0.0332	0.0119	0.0276	0.0047
0.0339	0.012	0.0277	0.0047
0.034	0.012	0.0281	0.0047
0.0343	0.012	0.0282	0.0047
0.0344	0.0122	0.0284	0.0047
0.0344	0.0122	0.0285	0.0047
0.0345	0.0124	0.0286	0.0047
0.0346	0.0128	0.0287	0.0047
0.0347	0.0128	0.0288	0.0047
0.0356	0.0128	0.0288	0.0047
0.0361	0.0129	0.029	0.0047
0.0361	0.013	0.029	0.0047
0.0361	0.0131	0.0293	0.0047
0.0363	0.0131	0.0293	0.0047
0.0364	0.0132	0.0293	0.0047
0.0364	0.0134	0.0293	0.0047
0.0365	0.0134	0.0297	0.0047
0.0367	0.0135	0.0298	0.0047
0.0369	0.0135	0.0299	0.0047
0.037	0.0138	0.03	0.0047
0.0372	0.0139	0.03	0.0047
0.0373	0.0139	0.0301	0.0047
0.0376	0.0143	0.0301	0.0047
0.0377	0.0143	0.0301	0.0047
0.0379	0.0145	0.0302	0.0047
0.038	0.015	0.0305	0.0047
0.0381	0.0151	0.0305	0.0047
0.0382	0.0153	0.0306	0.0047
0.0384	0.0153	0.0306	0.0047
0.0386	0.0153	0.0307	0.0047
0.0387	0.0153	0.0311	0.0047
0.0388	0.0154	0.0312	0.0047
0.0408	0.0156	0.0313	0.0047
0.0409	0.0158	0.0313	0.0047
0.0409	0.0158	0.0314	0.0047
0.041	0.0159	0.0314	0.0047
0.0414	0.0161	0.0316	0.0047
0.0423	0.0161	0.0316	0.0047
0.0425	0.0164	0.0316	0.0047
0.0425	0.0164	0.0318	0.0047
0.0445	0.0169	0.0319	0.0047
0.0446	0.017	0.0319	0.0047
0.045	0.017	0.032	0.0047
0.0457	0.0174	0.0324	0.0047
0.0459	0.0176	0.0326	0.0047
0.0473	0.0178	0.0326	0.0047
0.0474	0.0178	0.0326	0.0047
0.0475	0.0181	0.0327	0.0047
0.0477	0.0183	0.0328	0.0047
0.0479	0.0184	0.0331	0.0047
0.048	0.0188	0.0332	0.0047
0.0481	0.019	0.0332	0.0048
0.0481	0.019	0.0334	0.0048
0.0486	0.0195	0.0334	0.0048
0.0489	0.0195	0.0334	0.0048
0.0493	0.0198	0.0335	0.0048
0.0497	0.02	0.0335	0.0048
0.0517	0.0203	0.0336	0.0048
0.0521	0.0204	0.0341	0.0048
0.0521	0.0205	0.0341	0.0048
0.0526	0.0208	0.0343	0.0048
0.0548	0.0209	0.0345	0.0048
0.0552	0.0211	0.0345	0.0048
0.0552	0.0211	0.0346	0.0048
0.0557	0.0212	0.0346	0.0048
0.0558	0.0212	0.0347	0.0048
0.0568	0.0212	0.0348	0.0048
0.0582	0.0214	0.0348	0.0048
0.0596	0.0217	0.0349	0.0048
0.06	0.0221	0.0349	0.0048
0.0605	0.0222	0.0349	0.0048
0.0618	0.0224	0.0349	0.0048
0.0632	0.0233	0.0351	0.0048
0.0642	0.0235	0.0351	0.0048
0.0655	0.0236	0.0352	0.0048
0.0658	0.0238	0.0353	0.0048
0.0684	0.0241	0.0353	0.0048
0.0713	0.0244	0.0353	0.0048
0.0718	0.0244	0.0353	0.0048
0.0718	0.0248	0.0354	0.0048
0.0732	0.0248	0.0355	0.0048
0.0739	0.0249	0.0355	0.0048
0.0742	0.0253	0.0357	0.0048
0.075	0.0254	0.0359	0.0048
0.0754	0.0259	0.036	0.0048
0.0768	0.0261	0.0361	0.0048
0.0778	0.0264	0.0361	0.0048
0.0778	0.0267	0.0362	0.0048
0.0806	0.0269	0.0362	0.0048
0.082	0.0271	0.0362	0.0048
0.0834	0.0274	0.0363	0.0048
0.0852	0.0274	0.0363	0.0048
0.0888	0.0282	0.0364	0.0048
0.0921	0.0288	0.0367	0.0048
0.0969	0.0289	0.0367	0.0048
0.097	0.0289	0.0368	0.0048
0.0972	0.0289	0.037	0.0048
0.1001	0.029	0.037	0.0048
0.1002	0.0292	0.0371	0.0048
0.104	0.0294	0.0372	0.0048
0.1042	0.0296	0.0372	0.0048
0.1086	0.0296	0.0372	0.0048
0.1102	0.0296	0.0373	0.0048
0.1154	0.0302	0.0375	0.0048
0.1189	0.0303	0.0375	0.0048
0.1209	0.0304	0.0378	0.0048
0.1254	0.0305	0.0379	0.0048
0.1261	0.0309	0.0379	0.0048
0.1275	0.0311	0.0379	0.0048
0.1301	0.0313	0.0382	0.0048
0.137	0.0315	0.0382	0.0048
0.1467	0.0316	0.0382	0.0048
0.1528	0.0323	0.0383	0.0048
0.16	0.0325	0.0385	0.0048
0.1842	0.033	0.0385	0.0048
0.1942	0.0339	0.0386	0.0048
0.1957	0.034	0.0387	0.0048
0.2044	0.0341	0.039	0.0048
0.2051	0.0341	0.0392	0.0048
0.2154	0.0342	0.0393	0.0048
0.2287	0.0342	0.0396	0.0048
0.2344	0.0343	0.0397	0.0048
0.2565	0.0345	0.0398	0.0048
0.354	0.0345	0.0399	0.0049
0	0.0348	0.04	0.0049
0	0.035	0.0401	0.0049
0	0.0354	0.0401	0.0049
0.0019	0.0359	0.0402	0.0049
0.0022	0.0362	0.0403	0.0049
0.0023	0.0365	0.0405	0.0049
0.0024	0.0366	0.0405	0.0049
0.0025	0.0367	0.0405	0.0049
0.0026	0.0367	0.0406	0.0049
0.0026	0.0367	0.0409	0.0049
0.0028	0.0371	0.041	0.0049
0.0028	0.0376	0.0412	0.0049
0.0028	0.0378	0.0414	0.0049
0.0029	0.0385	0.0417	0.0049
0.0029	0.0388	0.0425	0.0049
0.0029	0.039	0.0427	0.0049
0.003	0.0392	0.0429	0.0049
0.003	0.0415	0.0429	0.0049
0.003	0.0416	0.0431	0.0049
0.003	0.0433	0.0431	0.0049
0.003	0.0436	0.0434	0.0049
0.003	0.045	0.0434	0.0049
0.0031	0.0461	0.0435	0.0049
0.0031	0.0464	0.0438	0.0049
0.0032	0.0465	0.0439	0.0049
0.0033	0.0471	0.0442	0.0049
0.0033	0.0477	0.0448	0.0049
0.0033	0.0478	0.0448	0.0049
0.0033	0.0487	0.0449	0.0049
0.0033	0.0502	0.0449	0.0049
0.0033	0.0505	0.0449	0.0049
0.0034	0.0507	0.045	0.0049
0.0034	0.0512	0.0451	0.0049
0.0035	0.0521	0.0452	0.0049
0.0035	0.0522	0.0457	0.0049
0.0035	0.0523	0.0461	0.0049
0.0035	0.0527	0.0463	0.0049
0.0035	0.0527	0.0467	0.0049
0.0036	0.0534	0.047	0.0049
0.0036	0.0534	0.0472	0.0049
0.0036	0.0546	0.0473	0.0049
0.0036	0.0566	0.0474	0.0049
0.0036	0.0573	0.0474	0.0049
0.0037	0.0583	0.0477	0.0049
0.0037	0.0588	0.0481	0.0049
0.0037	0.06	0.0483	0.0049
0.0038	0.0604	0.0483	0.0049
0.0038	0.0605	0.0487	0.0049
0.0038	0.0609	0.0489	0.0049
0.0038	0.0609	0.0499	0.0049
0.0038	0.0638	0.0499	0.0049
0.0038	0.064	0.0504	0.0049
0.0038	0.064	0.0506	0.0049
0.0039	0.0652	0.0507	0.0049
0.0039	0.066	0.0509	0.0049
0.0039	0.0661	0.051	0.0049
0.0039	0.067	0.0511	0.0049
0.0039	0.067	0.0514	0.0049
0.0039	0.0676	0.0516	0.0049
0.0039	0.0676	0.0519	0.0049
0.004	0.0682	0.052	0.0049
0.004	0.0692	0.0526	0.0049
0.004	0.0706	0.0527	0.0049
0.004	0.0707	0.0529	0.0049
0.004	0.0708	0.053	0.0049
0.004	0.0716	0.0533	0.0049
0.004	0.0737	0.0535	0.0049
0.0041	0.0739	0.0537	0.0049
0.0041	0.0744	0.0547	0.0049
0.0041	0.0747	0.0548	0.0049
0.0041	0.0753	0.055	0.0049
0.0041	0.0765	0.0551	0.0049
0.0041	0.081	0.0551	0.0049
0.0041	0.0813	0.0553	0.0049
0.0041	0.0814	0.0554	0.0049
0.0041	0.0826	0.0557	0.0049
0.0041	0.0828	0.056	0.0049
0.0041	0.087	0.0566	0.0049
0.0042	0.0892	0.0568	0.0049
0.0042	0.0903	0.057	0.0049
0.0042	0.0915	0.057	0.0049
0.0042	0.0919	0.0585	0.0049
0.0042	0.0928	0.0593	0.005
0.0042	0.0942	0.0594	0.005
0.0042	0.0945	0.0597	0.005
0.0042	0.0973	0.0598	0.005
0.0043	0.0976	0.0602	0.005
0.0044	0.0987	0.0602	0.005
0.0044	0.1061	0.0602	0.005
0.0045	0.1063	0.0604	0.005
0.0045	0.107	0.0605	0.005
0.0045	0.1072	0.0608	0.005
0.0045	0.1084	0.0615	0.005
0.0045	0.1101	0.0616	0.005
0.0045	0.1102	0.0618	0.005
0.0045	0.1113	0.0618	0.005
0.0045	0.1129	0.0621	0.005
0.0045	0.1143	0.0623	0.005
0.0046	0.1155	0.0627	0.005
0.0046	0.1158	0.0628	0.005
0.0046	0.1184	0.0628	0.005
0.0046	0.1192	0.0629	0.005
0.0046	0.1213	0.0632	0.005
0.0047	0.1252	0.0632	0.005
0.0047	0.1289	0.0632	0.005
0.0047	0.1294	0.0636	0.005
0.0047	0.1373	0.0641	0.005
0.0047	0.1436	0.0645	0.005
0.0047	0.1528	0.0645	0.005
0.0047	0.1771	0.0648	0.005
0.0047	0.18	0.0649	0.005
0.0048	0.2053	0.0649	0.005
0.0048	0.2134	0.0652	0.005
0.0048	0.242	0.0652	0.005
0.0048	0.2537	0.0654	0.005
0.0048	0.2661	0.0655	0.005
0.0048	0.2787	0.066	0.005
0.0049	0.2957	0.067	0.005
0.0049	0.409	0.067	0.005
0.0049	0	0.0672	0.005
0.0049	0	0.0672	0.005
0.0049	0	0.0673	0.005
0.0049	0	0.0677	0.005
0.0049	0	0.0682	0.005
0.0049	0.0008	0.069	0.005
0.005	0.0012	0.0694	0.005
0.005	0.0013	0.0702	0.005
0.005	0.0018	0.0702	0.005
0.005	0.0019	0.0703	0.005
0.005	0.0021	0.0705	0.005
0.005	0.0023	0.0706	0.005
0.005	0.0024	0.0715	0.005
0.0051	0.0025	0.0715	0.005
0.0051	0.0025	0.0721	0.005
0.0051	0.0027	0.0724	0.005
0.0051	0.0027	0.0727	0.005
0.0051	0.0027	0.0731	0.005
0.0051	0.0027	0.0732	0.005
0.0051	0.0028	0.0736	0.005
0.0051	0.0029	0.0741	0.005
0.0051	0.0029	0.0741	0.005
0.0052	0.0029	0.0743	0.005
0.0052	0.003	0.0747	0.005
0.0052	0.003	0.0751	0.005
0.0053	0.0031	0.0757	0.005
0.0053	0.0031	0.0764	0.005
0.0053	0.0031	0.0766	0.005
0.0053	0.0032	0.0771	0.005
0.0053	0.0032	0.0773	0.005
0.0053	0.0032	0.0773	0.005
0.0054	0.0032	0.0778	0.005
0.0054	0.0033	0.0778	0.005
0.0054	0.0034	0.0781	0.005
0.0054	0.0035	0.0785	0.005
0.0054	0.0036	0.0789	0.005
0.0055	0.0037	0.0791	0.005
0.0055	0.0037	0.0802	0.005
0.0055	0.0037	0.0803	0.005
0.0055	0.0037	0.0805	0.005
0.0055	0.0037	0.0808	0.005
0.0055	0.0038	0.0811	0.0051
0.0055	0.0038	0.0812	0.0051
0.0055	0.0038	0.0814	0.0051
0.0056	0.0038	0.0815	0.0051
0.0056	0.0038	0.0815	0.0051
0.0056	0.0039	0.0816	0.0051
0.0056	0.0039	0.0822	0.0051
0.0056	0.0039	0.0822	0.0051
0.0056	0.0039	0.0822	0.0051
0.0056	0.004	0.0825	0.0051
0.0056	0.004	0.0826	0.0051
0.0056	0.004	0.0826	0.0051
0.0056	0.004	0.0828	0.0051
0.0057	0.004	0.0834	0.0051
0.0057	0.004	0.0847	0.0051
0.0057	0.0041	0.086	0.0051
0.0057	0.0041	0.0862	0.0051
0.0057	0.0041	0.0867	0.0051
0.0057	0.0041	0.0868	0.0051
0.0057	0.0042	0.0871	0.0051
0.0057	0.0042	0.0875	0.0051
0.0058	0.0043	0.0879	0.0051
0.0058	0.0043	0.0884	0.0051
0.0058	0.0043	0.0884	0.0051
0.0058	0.0043	0.0884	0.0051
0.0058	0.0043	0.0886	0.0051
0.0058	0.0043	0.0902	0.0051
0.0059	0.0043	0.0909	0.0051
0.0059	0.0043	0.0911	0.0051
0.0059	0.0044	0.0936	0.0051
0.0059	0.0044	0.0951	0.0051
0.0059	0.0044	0.0954	0.0051
0.006	0.0044	0.0955	0.0051
0.006	0.0044	0.0958	0.0051
0.006	0.0044	0.0963	0.0051
0.006	0.0044	0.0968	0.0051
0.006	0.0044	0.0974	0.0051
0.0061	0.0045	0.0981	0.0051
0.0061	0.0045	0.0983	0.0051
0.0061	0.0045	0.0993	0.0051
0.0061	0.0045	0.0996	0.0051
0.0061	0.0045	0.0998	0.0051
0.0062	0.0045	0.1	0.0051
0.0062	0.0045	0.1005	0.0051
0.0062	0.0045	0.101	0.0051
0.0062	0.0045	0.1014	0.0051
0.0062	0.0045	0.1022	0.0051
0.0062	0.0046	0.1026	0.0051
0.0062	0.0046	0.1035	0.0051
0.0062	0.0046	0.1039	0.0051
0.0062	0.0046	0.1042	0.0051
0.0062	0.0046	0.1044	0.0051
0.0062	0.0046	0.1046	0.0051
0.0062	0.0047	0.1053	0.0051
0.0062	0.0047	0.1055	0.0051
0.0062	0.0047	0.1061	0.0051
0.0062	0.0047	0.1063	0.0051
0.0063	0.0047	0.1064	0.0051
0.0063	0.0047	0.1065	0.0051
0.0063	0.0047	0.1066	0.0051
0.0063	0.0047	0.1071	0.0051
0.0063	0.0048	0.109	0.0051
0.0063	0.0048	0.1092	0.0051
0.0063	0.0048	0.1092	0.0051
0.0064	0.0048	0.1099	0.0051
0.0064	0.0048	0.1111	0.0051
0.0064	0.0048	0.1111	0.0051
0.0064	0.0048	0.112	0.0051
0.0064	0.0048	0.1121	0.0051
0.0064	0.0049	0.1121	0.0051
0.0065	0.0049	0.1122	0.0051
0.0065	0.0049	0.113	0.0051
0.0065	0.0049	0.113	0.0051
0.0065	0.0049	0.1136	0.0052
0.0065	0.0049	0.114	0.0052
0.0065	0.0049	0.1144	0.0052
0.0066	0.005	0.1145	0.0052
0.0066	0.005	0.1161	0.0052
0.0067	0.005	0.1176	0.0052
0.0067	0.0051	0.1185	0.0052
0.0067	0.0051	0.1193	0.0052
0.0068	0.0051	0.1202	0.0052
0.0068	0.0051	0.1208	0.0052
0.0068	0.0051	0.121	0.0052
0.0069	0.0051	0.122	0.0052
0.0069	0.0051	0.1253	0.0052
0.007	0.0051	0.1289	0.0052
0.007	0.0051	0.1289	0.0052
0.007	0.0051	0.1298	0.0052
0.007	0.0051	0.1312	0.0052
0.0071	0.0051	0.1316	0.0052
0.0071	0.0052	0.1337	0.0052
0.0071	0.0052	0.134	0.0052
0.0072	0.0052	0.1343	0.0052
0.0072	0.0052	0.1362	0.0052
0.0072	0.0052	0.1364	0.0052
0.0072	0.0052	0.1365	0.0052
0.0072	0.0052	0.137	0.0052
0.0072	0.0052	0.1374	0.0052
0.0072	0.0052	0.1376	0.0052
0.0073	0.0052	0.1376	0.0052
0.0073	0.0052	0.1377	0.0052
0.0073	0.0053	0.139	0.0052
0.0073	0.0053	0.1404	0.0052
0.0073	0.0054	0.1417	0.0052
0.0074	0.0054	0.1425	0.0052
0.0074	0.0054	0.1426	0.0052
0.0074	0.0054	0.1431	0.0052
0.0074	0.0054	0.1447	0.0052
0.0075	0.0055	0.1459	0.0052
0.0075	0.0055	0.1475	0.0052
0.0075	0.0055	0.1477	0.0052
0.0076	0.0055	0.1493	0.0052
0.0076	0.0055	0.1495	0.0052
0.0076	0.0055	0.1504	0.0052
0.0076	0.0055	0.1506	0.0052
0.0076	0.0056	0.1507	0.0052
0.0077	0.0056	0.1509	0.0052
0.0077	0.0056	0.151	0.0052
0.0078	0.0056	0.151	0.0052
0.0078	0.0056	0.1534	0.0052
0.0078	0.0056	0.1556	0.0052
0.0078	0.0056	0.1558	0.0052
0.0078	0.0056	0.1564	0.0052
0.0078	0.0057	0.157	0.0052
0.0078	0.0057	0.1577	0.0052
0.0079	0.0057	0.1579	0.0052
0.0079	0.0057	0.1584	0.0052
0.008	0.0057	0.1585	0.0052
0.008	0.0057	0.1585	0.0052
0.0081	0.0057	0.1594	0.0052
0.0082	0.0057	0.1596	0.0052
0.0082	0.0057	0.161	0.0052
0.0082	0.0057	0.1623	0.0052
0.0083	0.0057	0.163	0.0052
0.0083	0.0057	0.1632	0.0052
0.0083	0.0057	0.1633	0.0052
0.0083	0.0057	0.1633	0.0052
0.0084	0.0058	0.1635	0.0052
0.0084	0.0058	0.1643	0.0052
0.0084	0.0058	0.1645	0.0052
0.0084	0.0058	0.167	0.0053
0.0084	0.0058	0.1674	0.0053
0.0085	0.0058	0.1682	0.0053
0.0085	0.0058	0.1687	0.0053
0.0085	0.0058	0.1704	0.0053
0.0087	0.0058	0.1704	0.0053
0.0087	0.0058	0.1706	0.0053
0.0088	0.0059	0.1712	0.0053
0.0088	0.0059	0.1714	0.0053
0.0088	0.0059	0.1715	0.0053
0.0091	0.0059	0.1717	0.0053
0.0092	0.0059	0.1722	0.0053
0.0094	0.006	0.1722	0.0053
0.0094	0.006	0.173	0.0053
0.0096	0.006	0.173	0.0053
0.0097	0.006	0.175	0.0053
0.0097	0.006	0.1758	0.0053
0.0098	0.006	0.1758	0.0053
0.0099	0.006	0.1762	0.0053
0.01	0.006	0.1766	0.0053
0.0102	0.006	0.1774	0.0053
0.0103	0.006	0.178	0.0053
0.0103	0.006	0.1794	0.0053
0.0103	0.0061	0.1858	0.0053
0.0103	0.0061	0.1859	0.0053
0.0104	0.0061	0.186	0.0053
0.0104	0.0061	0.1865	0.0053
0.0105	0.0061	0.1867	0.0053
0.0106	0.0061	0.1885	0.0053
0.0106	0.0061	0.1898	0.0053
0.0106	0.0061	0.1899	0.0053
0.0107	0.0061	0.1903	0.0053
0.0107	0.0061	0.191	0.0053
0.0108	0.0062	0.1914	0.0053
0.0109	0.0062	0.1923	0.0053
0.0109	0.0062	0.1925	0.0053
0.0109	0.0062	0.1929	0.0053
0.0111	0.0063	0.199	0.0053
0.0111	0.0063	0.1997	0.0053
0.0115	0.0063	0.2038	0.0053
0.0116	0.0063	0.205	0.0053
0.0116	0.0064	0.2059	0.0053
0.0119	0.0064	0.2073	0.0053
0.0121	0.0065	0.209	0.0053
0.0121	0.0065	0.2093	0.0053
0.0121	0.0065	0.211	0.0053
0.0122	0.0065	0.2142	0.0053
0.0126	0.0065	0.2151	0.0053
0.0127	0.0065	0.216	0.0053
0.0127	0.0065	0.2165	0.0053
0.0128	0.0065	0.2179	0.0053
0.0129	0.0065	0.2185	0.0053
0.013	0.0065	0.2198	0.0053
0.013	0.0066	0.2211	0.0053
0.0133	0.0066	0.2225	0.0053
0.0133	0.0066	0.2257	0.0053
0.0134	0.0066	0.2261	0.0053
0.0136	0.0066	0.2268	0.0053
0.0141	0.0066	0.2303	0.0053
0.0143	0.0066	0.2322	0.0053
0.0145	0.0067	0.2388	0.0053
0.0145	0.0067	0.2406	0.0053
0.0146	0.0067	0.2459	0.0053
0.0146	0.0067	0.2471	0.0053
0.0146	0.0067	0.248	0.0053
0.0148	0.0067	0.2481	0.0053
0.0149	0.0067	0.2531	0.0053
0.0149	0.0067	0.2557	0.0053
0.0149	0.0067	0.2567	0.0054
0.015	0.0068	0.26	0.0054
0.0152	0.0068	0.2632	0.0054
0.0154	0.0068	0.2654	0.0054
0.0154	0.0069	0.269	0.0054
0.0155	0.0069	0.2691	0.0054
0.016	0.0069	0.2698	0.0054
0.0165	0.0069	0.2751	0.0054
0.0165	0.0069	0.2799	0.0054
0.0165	0.007	0.2923	0.0054
0.0166	0.007	0.2942	0.0054
0.0169	0.007	0.2944	0.0054
0.0169	0.007	0.2979	0.0054
0.017	0.007	0.2981	0.0054
0.0174	0.007	0.3028	0.0054
0.0174	0.007	0.3029	0.0054
0.0175	0.0071	0.3136	0.0054
0.0176	0.0071	0.3261	0.0054
0.0177	0.0072	0.3306	0.0054
0.018	0.0073	0.3316	0.0054
0.0183	0.0073	0.339	0.0054
0.0184	0.0073	0.3559	0.0054
0.0186	0.0074	0.3752	0.0054
0.0187	0.0074	0.3928	0.0054
0.019	0.0074	0	0.0054
0.0195	0.0074	0	0.0054
0.0196	0.0075	0	0.0054
0.0197	0.0075	0.001	0.0054
0.02	0.0075	0.0018	0.0054
0.0202	0.0075	0.0021	0.0054
0.0206	0.0076	0.0023	0.0054
0.0206	0.0076	0.0024	0.0054
0.0213	0.0076	0.0026	0.0054
0.0213	0.0076	0.0026	0.0054
0.0216	0.0076	0.0027	0.0054
0.0221	0.0077	0.0027	0.0054
0.0222	0.0078	0.0028	0.0054
0.0225	0.0078	0.0028	0.0054
0.0225	0.0079	0.0028	0.0054
0.0228	0.008	0.0028	0.0054
0.0232	0.008	0.0029	0.0054
0.0232	0.008	0.003	0.0054
0.0234	0.008	0.0031	0.0054
0.0245	0.008	0.0031	0.0054
0.0247	0.0081	0.0032	0.0054
0.0248	0.0082	0.0032	0.0054
0.0249	0.0082	0.0032	0.0054
0.0255	0.0082	0.0032	0.0054
0.0256	0.0082	0.0033	0.0054
0.0257	0.0083	0.0033	0.0054
0.0266	0.0083	0.0033	0.0054
0.0271	0.0083	0.0033	0.0054
0.0275	0.0084	0.0034	0.0054
0.0278	0.0085	0.0034	0.0054
0.0281	0.0085	0.0035	0.0054
0.0282	0.0085	0.0035	0.0054
0.0283	0.0086	0.0035	0.0054
0.0285	0.0086	0.0036	0.0054
0.0288	0.0086	0.0036	0.0054
0.0288	0.0087	0.0036	0.0054
0.0289	0.0091	0.0036	0.0054
0.029	0.0092	0.0036	0.0054
0.0301	0.0092	0.0036	0.0054
0.0307	0.0095	0.0036	0.0054
0.031	0.0096	0.0036	0.0055
0.031	0.0096	0.0036	0.0055
0.0311	0.0099	0.0037	0.0055
0.0311	0.01	0.0037	0.0055
0.0315	0.01	0.0037	0.0055
0.0319	0.01	0.0037	0.0055
0.0321	0.0101	0.0037	0.0055
0.0329	0.0102	0.0038	0.0055
0.033	0.0105	0.0038	0.0055
0.0332	0.0106	0.0038	0.0055
0.0333	0.0109	0.0038	0.0055
0.0337	0.011	0.0038	0.0055
0.0343	0.0111	0.0038	0.0055
0.0343	0.0112	0.0038	0.0055
0.0349	0.0119	0.0038	0.0055
0.0351	0.012	0.0038	0.0055
0.0355	0.0121	0.0039	0.0055
0.0369	0.0122	0.0039	0.0055
0.038	0.0123	0.0039	0.0055
0.0384	0.0124	0.004	0.0055
0.0395	0.0126	0.0041	0.0055
0.0396	0.0128	0.0041	0.0055
0.0398	0.0129	0.0041	0.0055
0.0402	0.0132	0.0041	0.0055
0.0404	0.0132	0.0041	0.0055
0.0407	0.0133	0.0041	0.0055
0.0408	0.0134	0.0041	0.0055
0.0411	0.0135	0.0042	0.0055
0.0414	0.0137	0.0042	0.0055
0.0414	0.0138	0.0042	0.0055
0.0419	0.0141	0.0042	0.0055
0.0428	0.0142	0.0042	0.0055
0.0433	0.0144	0.0042	0.0055
0.0436	0.0146	0.0042	0.0055
0.0438	0.0147	0.0042	0.0055
0.0464	0.0148	0.0042	0.0055
0.0464	0.0149	0.0043	0.0055
0.0466	0.0149	0.0043	0.0055
0.0474	0.015	0.0043	0.0055
0.0478	0.0151	0.0043	0.0055
0.0498	0.0151	0.0043	0.0055
0.0504	0.0151	0.0043	0.0055
0.0506	0.0153	0.0043	0.0055
0.0508	0.0153	0.0043	0.0055
0.0512	0.0153	0.0043	0.0055
0.0516	0.0154	0.0043	0.0055
0.0519	0.0155	0.0043	0.0055
0.052	0.0156	0.0044	0.0055
0.0528	0.0156	0.0044	0.0055
0.0538	0.0158	0.0044	0.0055
0.054	0.0161	0.0044	0.0055
0.0542	0.0162	0.0044	0.0055
0.055	0.0163	0.0044	0.0055
0.0553	0.0168	0.0044	0.0055
0.0565	0.017	0.0044	0.0055
0.0595	0.0171	0.0044	0.0055
0.0598	0.0174	0.0044	0.0055
0.0604	0.0176	0.0044	0.0055
0.0606	0.0177	0.0045	0.0055
0.0617	0.0179	0.0045	0.0055
0.0628	0.0179	0.0045	0.0055
0.063	0.0181	0.0045	0.0055
0.0641	0.0181	0.0045	0.0055
0.0648	0.0182	0.0045	0.0055
0.0657	0.0183	0.0045	0.0055
0.0663	0.0184	0.0045	0.0055
0.0673	0.0185	0.0046	0.0055
0.0699	0.0185	0.0046	0.0055
0.0702	0.0185	0.0046	0.0055
0.0706	0.0192	0.0046	0.0055
0.0711	0.0192	0.0046	0.0055
0.0713	0.0201	0.0046	0.0055
0.0727	0.0209	0.0047	0.0055
0.073	0.0211	0.0047	0.0055
0.0743	0.0212	0.0047	0.0055
0.0748	0.0212	0.0047	0.0055
0.0774	0.0217	0.0047	0.0055
0.0781	0.0218	0.0047	0.0055
0.0809	0.0223	0.0048	0.0055
0.0835	0.0224	0.0048	0.0055
0.0844	0.0229	0.0048	0.0055
0.085	0.0231	0.0048	0.0055
0.0867	0.0233	0.0048	0.0055
0.088	0.0233	0.0048	0.0055
0.0909	0.0235	0.0048	0.0055
0.0924	0.0236	0.0048	0.0055
0.1009	0.0238	0.0049	0.0055
0.104	0.0239	0.0049	0.0055
0.1071	0.0243	0.0049	0.0055
0.1085	0.0243	0.0049	0.0055
0.1095	0.0244	0.0049	0.0056
0.1138	0.0244	0.0049	0.0056
0.1173	0.0253	0.0049	0.0056
0.1193	0.0263	0.0049	0.0056
0.1194	0.0264	0.005	0.0056
0.1216	0.0269	0.005	0.0056
0.1391	0.0271	0.005	0.0056
0.1393	0.0277	0.005	0.0056
0.1427	0.0279	0.005	0.0056
0.1428	0.0282	0.0051	0.0056
0.1431	0.0284	0.0051	0.0056
0.1459	0.0286	0.0051	0.0056
0.1461	0.0293	0.0051	0.0056
0.1552	0.0295	0.0051	0.0056
0.1656	0.0299	0.0051	0.0056
0.1737	0.0301	0.0051	0.0056
0.1859	0.0301	0.0051	0.0056
0.1997	0.0304	0.0051	0.0056
0.225	0.0313	0.0052	0.0056
0.242	0.0314	0.0052	0.0056
0.297	0.0318	0.0052	0.0056
0	0.0323	0.0052	0.0056
0.0016	0.0323	0.0052	0.0056
0.002	0.0326	0.0052	0.0056
0.0021	0.0334	0.0052	0.0056
0.0021	0.0342	0.0052	0.0056
0.0021	0.0345	0.0052	0.0056
0.0025	0.0346	0.0052	0.0056
0.0025	0.0347	0.0052	0.0056
0.0026	0.0347	0.0052	0.0056
0.0026	0.0349	0.0052	0.0056
0.0027	0.0349	0.0052	0.0056
0.0028	0.0351	0.0053	0.0056
0.0029	0.0353	0.0053	0.0056
0.0029	0.0358	0.0053	0.0056
0.0031	0.0363	0.0053	0.0056
0.0031	0.0363	0.0053	0.0056
0.0032	0.0364	0.0054	0.0056
0.0032	0.0367	0.0054	0.0056
0.0032	0.0376	0.0054	0.0056
0.0033	0.039	0.0055	0.0056
0.0034	0.0391	0.0055	0.0056
0.0035	0.0396	0.0055	0.0056
0.0035	0.0398	0.0055	0.0056
0.0035	0.0403	0.0055	0.0056
0.0036	0.0421	0.0055	0.0056
0.0036	0.0422	0.0056	0.0056
0.0037	0.0424	0.0056	0.0056
0.0037	0.0424	0.0056	0.0056
0.0037	0.0428	0.0057	0.0057
0.0037	0.0428	0.0057	0.0057
0.0037	0.0429	0.0057	0.0057
0.0037	0.0429	0.0057	0.0057
0.0038	0.0431	0.0057	0.0057
0.0038	0.0438	0.0057	0.0057
0.0038	0.0449	0.0058	0.0057
0.0038	0.0451	0.0058	0.0057
0.0038	0.0453	0.0058	0.0057
0.0039	0.0454	0.0058	0.0057
0.0039	0.0457	0.0059	0.0057
0.0039	0.0462	0.0059	0.0057
0.0039	0.0463	0.0059	0.0057
0.0039	0.0497	0.0059	0.0057
0.004	0.0498	0.0059	0.0057
0.004	0.05	0.0059	0.0057
0.004	0.0501	0.0059	0.0057
0.004	0.0504	0.006	0.0057
0.004	0.0509	0.006	0.0057
0.004	0.0512	0.006	0.0057
0.004	0.0515	0.006	0.0057
0.0041	0.0518	0.006	0.0057
0.0041	0.052	0.0061	0.0057
0.0041	0.0521	0.0061	0.0057
0.0041	0.0527	0.0061	0.0057
0.0041	0.0531	0.0061	0.0057
0.0041	0.0537	0.0061	0.0057
0.0041	0.0542	0.0061	0.0057
0.0041	0.0543	0.0061	0.0057
0.0042	0.0547	0.0061	0.0057
0.0042	0.0548	0.0061	0.0057
0.0042	0.0553	0.0062	0.0057
0.0042	0.0555	0.0062	0.0057
0.0043	0.0555	0.0062	0.0057
0.0043	0.0558	0.0062	0.0057
0.0043	0.0561	0.0063	0.0057
0.0043	0.0572	0.0063	0.0057
0.0043	0.0573	0.0063	0.0057
0.0043	0.0583	0.0063	0.0057
0.0043	0.0598	0.0063	0.0057
0.0044	0.06	0.0063	0.0057
0.0044	0.0611	0.0064	0.0057
0.0044	0.0613	0.0064	0.0057
0.0044	0.0625	0.0064	0.0057
0.0045	0.063	0.0064	0.0057
0.0045	0.063	0.0064	0.0057
0.0045	0.0643	0.0064	0.0057
0.0045	0.0648	0.0065	0.0057
0.0045	0.0666	0.0065	0.0057
0.0045	0.0671	0.0065	0.0057
0.0045	0.0671	0.0065	0.0057
0.0045	0.0672	0.0065	0.0057
0.0045	0.0686	0.0065	0.0057
0.0046	0.0689	0.0065	0.0057
0.0046	0.0693	0.0065	0.0057
0.0046	0.0695	0.0065	0.0057
0.0046	0.0706	0.0065	0.0057
0.0046	0.0716	0.0066	0.0057
0.0046	0.0726	0.0066	0.0057
0.0046	0.073	0.0066	0.0057
0.0047	0.079	0.0066	0.0057
0.0047	0.0809	0.0066	0.0057
0.0047	0.0814	0.0066	0.0057
0.0048	0.083	0.0066	0.0057
0.0048	0.0854	0.0066	0.0057
0.0048	0.0876	0.0067	0.0057
0.0048	0.0877	0.0067	0.0057
0.0048	0.0889	0.0067	0.0057
0.0048	0.0898	0.0067	0.0057
0.0048	0.09	0.0067	0.0057
0.0049	0.0922	0.0067	0.0057
0.0049	0.0928	0.0068	0.0057
0.0049	0.0929	0.0068	0.0058
0.0049	0.094	0.0068	0.0058
0.0049	0.0948	0.0068	0.0058
0.0049	0.0968	0.0068	0.0058
0.0049	0.097	0.0068	0.0058
0.0049	0.0971	0.0068	0.0058
0.0049	0.1	0.0068	0.0058
0.005	0.1016	0.0068	0.0058
0.005	0.1017	0.0069	0.0058
0.005	0.1022	0.007	0.0058
0.005	0.1064	0.007	0.0058
0.005	0.1105	0.007	0.0058
0.005	0.1114	0.007	0.0058
0.005	0.1197	0.0071	0.0058
0.005	0.126	0.0071	0.0058
0.005	0.13	0.0071	0.0058
0.005	0.1336	0.0071	0.0058
0.005	0.1348	0.0071	0.0058
0.0051	0.1366	0.0072	0.0058
0.0051	0.1436	0.0072	0.0058
0.0051	0.1473	0.0072	0.0058
0.0051	0.1524	0.0072	0.0058
0.0052	0.1558	0.0072	0.0058
0.0052	0.1579	0.0072	0.0058
0.0052	0.1689	0.0072	0.0058
0.0052	0.1698	0.0073	0.0058
0.0052	0.1714	0.0073	0.0058
0.0052	0.1715	0.0073	0.0058
0.0052	0.1838	0.0073	0.0058
0.0052	0.2021	0.0073	0.0058
0.0052	0.2521	0.0073	0.0058
0.0053	0.2591	0.0073	0.0058
0.0053	0.2957	0.0074	0.0058
0.0053	0.3272	0.0074	0.0058
0.0053	0	0.0074	0.0058
0.0053	0	0.0074	0.0058
0.0053	0	0.0074	0.0058
0.0053	0.0015	0.0074	0.0058
0.0053	0.002	0.0074	0.0058
0.0053	0.002	0.0075	0.0058
0.0053	0.0021	0.0075	0.0058
0.0054	0.0022	0.0075	0.0058
0.0054	0.0025	0.0075	0.0058
0.0054	0.0025	0.0076	0.0058
0.0054	0.0025	0.0076	0.0058
0.0054	0.0026	0.0076	0.0058
0.0054	0.0026	0.0077	0.0058
0.0054	0.0026	0.0077	0.0058
0.0054	0.0028	0.0077	0.0058
0.0054	0.0028	0.0077	0.0058
0.0054	0.0028	0.0077	0.0058
0.0054	0.0028	0.0077	0.0058
0.0055	0.0029	0.0077	0.0058
0.0055	0.003	0.0078	0.0058
0.0055	0.0031	0.0079	0.0058
0.0055	0.0031	0.0079	0.0058
0.0055	0.0031	0.008	0.0058
0.0055	0.0031	0.0081	0.0059
0.0055	0.0031	0.0081	0.0059
0.0055	0.0032	0.0083	0.0059
0.0055	0.0032	0.0084	0.0059
0.0055	0.0032	0.0085	0.0059
0.0055	0.0034	0.0085	0.0059
0.0055	0.0035	0.0086	0.0059
0.0056	0.0035	0.0086	0.0059
0.0056	0.0036	0.0086	0.0059
0.0056	0.0036	0.0086	0.0059
0.0056	0.0036	0.0087	0.0059
0.0056	0.0036	0.0088	0.0059
0.0056	0.0037	0.0088	0.0059
0.0056	0.0037	0.0088	0.0059
0.0056	0.0037	0.0088	0.0059
0.0056	0.0037	0.0089	0.0059
0.0057	0.0037	0.0089	0.0059
0.0057	0.0037	0.009	0.0059
0.0057	0.0038	0.009	0.0059
0.0057	0.0038	0.009	0.0059
0.0057	0.0039	0.0091	0.0059
0.0058	0.004	0.0091	0.0059
0.0058	0.004	0.0092	0.0059
0.0058	0.004	0.0092	0.0059
0.0058	0.004	0.0092	0.0059
0.0058	0.004	0.0093	0.0059
0.0058	0.0041	0.0093	0.0059
0.0058	0.0041	0.0094	0.0059
0.0058	0.0041	0.0094	0.0059
0.0058	0.0041	0.0094	0.0059
0.0058	0.0042	0.0094	0.0059
0.0058	0.0042	0.0095	0.0059
0.0059	0.0042	0.0096	0.0059
0.0059	0.0042	0.0098	0.0059
0.0059	0.0043	0.0099	0.0059
0.0059	0.0043	0.0099	0.0059
0.0059	0.0043	0.01	0.0059
0.0059	0.0044	0.01	0.0059
0.0059	0.0044	0.0101	0.0059
0.006	0.0044	0.0102	0.0059
0.006	0.0045	0.0102	0.0059
0.006	0.0045	0.0102	0.0059
0.0061	0.0045	0.0102	0.0059
0.0061	0.0045	0.0102	0.0059
0.0061	0.0045	0.0108	0.0059
0.0061	0.0045	0.0109	0.0059
0.0062	0.0045	0.0109	0.0059
0.0062	0.0045	0.0109	0.0059
0.0063	0.0045	0.0109	0.0059
0.0063	0.0046	0.011	0.0059
0.0063	0.0046	0.0111	0.0059
0.0063	0.0046	0.0111	0.0059
0.0063	0.0046	0.0111	0.0059
0.0064	0.0046	0.0111	0.0059
0.0064	0.0047	0.0111	0.0059
0.0064	0.0047	0.0112	0.0059
0.0064	0.0047	0.0115	0.0059
0.0064	0.0047	0.0115	0.0059
0.0064	0.0047	0.0115	0.0059
0.0064	0.0047	0.0115	0.0059
0.0065	0.0048	0.0115	0.0059
0.0065	0.0048	0.0116	0.0059
0.0065	0.0048	0.0117	0.0059
0.0065	0.0048	0.0117	0.0059
0.0065	0.0048	0.0117	0.0059
0.0065	0.0048	0.0117	0.0059
0.0065	0.0048	0.0117	0.0059
0.0066	0.0048	0.0118	0.0059
0.0066	0.0048	0.0119	0.0059
0.0066	0.0048	0.0119	0.0059
0.0067	0.0049	0.0119	0.0059
0.0067	0.0049	0.012	0.0059
0.0068	0.0049	0.0122	0.0059
0.0068	0.005	0.0125	0.0059
0.0068	0.005	0.0126	0.0059
0.0069	0.005	0.0127	0.0059
0.0069	0.005	0.0129	0.0059
0.0069	0.0051	0.0129	0.0059
0.0069	0.0051	0.0131	0.0059
0.0069	0.0051	0.0132	0.0059
0.0069	0.0051	0.0132	0.0059
0.007	0.0051	0.0132	0.006
0.007	0.0051	0.0137	0.006
0.007	0.0052	0.0139	0.006
0.007	0.0052	0.0139	0.006
0.007	0.0052	0.0143	0.006
0.007	0.0052	0.0144	0.006
0.007	0.0052	0.0145	0.006
0.007	0.0052	0.0146	0.006
0.0071	0.0052	0.0148	0.006
0.0071	0.0052	0.0155	0.006
0.0071	0.0053	0.0156	0.006
0.0071	0.0053	0.0157	0.006
0.0071	0.0053	0.0158	0.006
0.0071	0.0053	0.0165	0.006
0.0071	0.0053	0.0166	0.006
0.0071	0.0054	0.0166	0.006
0.0072	0.0054	0.0169	0.006
0.0072	0.0054	0.017	0.006
0.0072	0.0054	0.017	0.006
0.0072	0.0055	0.0173	0.006
0.0072	0.0055	0.0174	0.006
0.0072	0.0055	0.0175	0.006
0.0072	0.0055	0.0175	0.006
0.0072	0.0055	0.0178	0.006
0.0073	0.0055	0.0178	0.006
0.0073	0.0055	0.0178	0.006
0.0073	0.0055	0.0179	0.006
0.0073	0.0055	0.0179	0.006
0.0074	0.0057	0.0185	0.006
0.0074	0.0057	0.0186	0.006
0.0074	0.0057	0.0186	0.006
0.0074	0.0057	0.0187	0.006
0.0074	0.0058	0.0191	0.006
0.0074	0.0058	0.0194	0.006
0.0074	0.0058	0.0196	0.006
0.0075	0.0058	0.0198	0.006
0.0075	0.0059	0.0198	0.006
0.0076	0.0059	0.0198	0.006
0.0076	0.0059	0.0199	0.006
0.0078	0.0059	0.0206	0.006
0.0078	0.0059	0.0206	0.006
0.0078	0.0059	0.0207	0.006
0.0079	0.0059	0.0208	0.006
0.0079	0.006	0.0211	0.006
0.0079	0.006	0.0211	0.006
0.008	0.006	0.0212	0.006
0.008	0.006	0.0212	0.006
0.008	0.006	0.0215	0.006
0.0081	0.0061	0.0216	0.006
0.0081	0.0061	0.0216	0.006
0.0081	0.0061	0.0217	0.006
0.0081	0.0061	0.0218	0.006
0.0082	0.0061	0.0219	0.006
0.0082	0.0061	0.022	0.006
0.0082	0.0061	0.0221	0.006
0.0084	0.0062	0.0221	0.006
0.0085	0.0062	0.0222	0.006
0.0086	0.0062	0.0222	0.006
0.0086	0.0062	0.0224	0.006
0.0087	0.0062	0.0226	0.006
0.0088	0.0062	0.023	0.006
0.0089	0.0062	0.023	0.006
0.0089	0.0062	0.0232	0.006
0.0091	0.0063	0.0233	0.006
0.0091	0.0063	0.0233	0.006
0.0092	0.0063	0.0234	0.006
0.0092	0.0063	0.0235	0.006
0.0093	0.0063	0.0235	0.006
0.0095	0.0063	0.0239	0.006
0.0095	0.0063	0.0239	0.006
0.0097	0.0063	0.0239	0.006
0.01	0.0063	0.0244	0.006
0.01	0.0063	0.0245	0.006
0.0101	0.0063	0.0246	0.006
0.0102	0.0063	0.0246	0.006
0.0103	0.0063	0.0248	0.006
0.0105	0.0063	0.0249	0.006
0.0105	0.0064	0.025	0.006
0.0105	0.0064	0.0254	0.006
0.0108	0.0064	0.0259	0.006
0.0109	0.0064	0.026	0.006
0.0111	0.0065	0.0263	0.006
0.0111	0.0066	0.0273	0.006
0.0111	0.0066	0.0274	0.006
0.0113	0.0067	0.0274	0.006
0.0114	0.0067	0.0274	0.006
0.0114	0.0067	0.0274	0.006
0.0116	0.0067	0.0274	0.0061
0.0116	0.0068	0.0275	0.0061
0.0116	0.0068	0.0276	0.0061
0.0117	0.0068	0.0277	0.0061
0.0118	0.0068	0.0277	0.0061
0.0118	0.0068	0.0279	0.0061
0.012	0.007	0.028	0.0061
0.0121	0.007	0.028	0.0061
0.0124	0.007	0.0281	0.0061
0.0124	0.007	0.0281	0.0061
0.0125	0.007	0.0281	0.0061
0.0125	0.0072	0.0287	0.0061
0.0127	0.0072	0.029	0.0061
0.0129	0.0072	0.0291	0.0061
0.0131	0.0072	0.0291	0.0061
0.0132	0.0072	0.0292	0.0061
0.0132	0.0072	0.0292	0.0061
0.0134	0.0073	0.0293	0.0061
0.0134	0.0073	0.0297	0.0061
0.0136	0.0073	0.0297	0.0061
0.0136	0.0073	0.0298	0.0061
0.0141	0.0073	0.0298	0.0061
0.0141	0.0074	0.0298	0.0061
0.0142	0.0074	0.0299	0.0061
0.0142	0.0074	0.0301	0.0061
0.0143	0.0074	0.0302	0.0061
0.0147	0.0074	0.0305	0.0061
0.0148	0.0075	0.0306	0.0061
0.0148	0.0075	0.0309	0.0061
0.0149	0.0075	0.0309	0.0061
0.0149	0.0076	0.0311	0.0061
0.0151	0.0076	0.0312	0.0061
0.0151	0.0076	0.0313	0.0061
0.0156	0.0077	0.0314	0.0061
0.0158	0.0077	0.0316	0.0061
0.0159	0.0077	0.0316	0.0061
0.0162	0.0078	0.0318	0.0061
0.0167	0.0079	0.0319	0.0061
0.0169	0.0079	0.0326	0.0061
0.017	0.0079	0.033	0.0061
0.0177	0.008	0.0331	0.0061
0.0182	0.008	0.0332	0.0061
0.0182	0.0081	0.0333	0.0061
0.0184	0.0081	0.0334	0.0061
0.0186	0.0081	0.0335	0.0061
0.0188	0.0082	0.0342	0.0061
0.019	0.0083	0.0348	0.0061
0.0195	0.0083	0.0351	0.0061
0.0195	0.0085	0.0357	0.0061
0.0197	0.0085	0.0359	0.0061
0.0204	0.0086	0.0361	0.0061
0.0204	0.0087	0.0365	0.0061
0.0211	0.0087	0.0366	0.0061
0.0214	0.0087	0.0367	0.0061
0.0215	0.0088	0.0375	0.0061
0.0216	0.0088	0.0379	0.0061
0.0217	0.0089	0.0379	0.0061
0.0225	0.0089	0.0381	0.0061
0.0226	0.0091	0.0382	0.0061
0.0228	0.0092	0.0384	0.0061
0.0228	0.0093	0.0389	0.0062
0.0238	0.0095	0.0389	0.0062
0.0238	0.0096	0.0392	0.0062
0.0238	0.0098	0.0394	0.0062
0.0242	0.0099	0.0397	0.0062
0.0243	0.0099	0.0397	0.0062
0.025	0.0099	0.0397	0.0062
0.025	0.0101	0.0397	0.0062
0.0255	0.0102	0.0401	0.0062
0.026	0.0102	0.0402	0.0062
0.0262	0.0103	0.0402	0.0062
0.0264	0.0104	0.0403	0.0062
0.0266	0.0105	0.0406	0.0062
0.0268	0.0106	0.0408	0.0062
0.0274	0.0106	0.0415	0.0062
0.0274	0.0107	0.0419	0.0062
0.0278	0.0109	0.0421	0.0062
0.0279	0.011	0.0421	0.0062
0.0286	0.011	0.0423	0.0062
0.0288	0.0111	0.0424	0.0062
0.029	0.0113	0.0424	0.0062
0.0291	0.0113	0.0425	0.0062
[truncated: 6,705 more rows]

## Sheet: Fig.3E
SourceData_Figure3E.the number of monocot species syntenic to Nelumboand incremental changes in tissue specificity tau index.
I	II	III	IV
0.0626882	0.0626282	0.0224154	0.0548502
0.067993	0.0752473	0.0425154	0.0592511
0.0727689	0.0762097	0.0471616	0.05944
0.0764382	0.0789433	0.0589994	0.0602668
0.0821413	0.0794307	0.0607886	0.0614423
0.0849629	0.0882675	0.0718801	0.0638283
0.0863079	0.0948531	0.0773286	0.0639454
0.0883575	0.098004	0.0816162	0.0643833
0.0909853	0.101736	0.0836499	0.0649327
0.101158	0.10288	0.0848474	0.0661024
0.101224	0.103668	0.0861013	0.0665489
0.102065	0.103748	0.0864406	0.066752
0.103052	0.10638	0.090224	0.0668846
0.109712	0.106691	0.0931859	0.0673366
0.111431	0.108948	0.0941601	0.068346
0.112051	0.11055	0.0950135	0.0691614
0.112158	0.11636	0.0950353	0.0693572
0.113789	0.118497	0.096508	0.0705892
0.115013	0.121403	0.0969243	0.0706464
0.116047	0.121695	0.0988573	0.0708591
0.11734	0.122712	0.0994617	0.0711457
0.117814	0.123545	0.100359	0.071988
0.119715	0.124135	0.102503	0.0767187
0.120066	0.126016	0.104843	0.0770057
0.12044	0.128839	0.106043	0.0773532
0.122526	0.129132	0.106061	0.0773919
0.124277	0.129575	0.1062	0.0776834
0.125416	0.134465	0.106613	0.07769
0.127002	0.137212	0.10933	0.0779382
0.127968	0.140746	0.109358	0.0786909
0.130045	0.141301	0.110222	0.0794904
0.130147	0.142578	0.110951	0.0801437
0.131104	0.142793	0.11174	0.0804249
0.131503	0.143136	0.112225	0.0806162
0.131688	0.143154	0.112689	0.081292
0.133375	0.144813	0.1149	0.0817153
0.133416	0.145842	0.116254	0.0818741
0.134429	0.146014	0.116321	0.0825683
0.135329	0.147084	0.116573	0.0828113
0.135397	0.14726	0.116602	0.0831314
0.136023	0.14794	0.116851	0.0841729
0.136819	0.148479	0.11835	0.0841764
0.137299	0.148708	0.119227	0.0844815
0.137866	0.148988	0.120907	0.0849911
0.139365	0.150169	0.122056	0.08508
0.140898	0.150435	0.122682	0.0851289
0.14316	0.150609	0.123786	0.0857177
0.143735	0.151224	0.125738	0.0861742
0.14438	0.151324	0.126178	0.0862211
0.144692	0.153001	0.126567	0.0870065
0.145254	0.153656	0.126585	0.0871905
0.145982	0.153865	0.126653	0.0875503
0.146419	0.154299	0.127024	0.0879304
0.147235	0.154401	0.129262	0.0881791
0.149127	0.154534	0.129943	0.088255
0.151153	0.155502	0.130337	0.0883715
0.152852	0.155549	0.131043	0.088379
0.153245	0.160002	0.131567	0.0885219
0.154714	0.160991	0.134009	0.0887961
0.156073	0.163007	0.135273	0.0888486
0.158907	0.163812	0.13545	0.0890894
0.159653	0.163961	0.137254	0.0894836
0.160065	0.163994	0.137359	0.0897949
0.160485	0.164134	0.137523	0.0898654
0.162486	0.165575	0.137825	0.0899824
0.163787	0.165937	0.13823	0.090107
0.164706	0.170356	0.138362	0.0901873
0.164754	0.171047	0.138598	0.0910534
0.16488	0.171169	0.139286	0.0911326
0.166221	0.172746	0.139762	0.0913484
0.168296	0.172971	0.13992	0.0920327
0.168321	0.174451	0.139928	0.0921831
0.168945	0.175839	0.141794	0.0924183
0.169251	0.175926	0.142006	0.0929298
0.170384	0.176716	0.142094	0.0931483
0.170566	0.176768	0.142914	0.0936461
0.171757	0.177497	0.144145	0.0938361
0.171865	0.178268	0.144377	0.0938709
0.17362	0.17942	0.144796	0.0939752
0.173911	0.179907	0.145335	0.094302
0.174475	0.180922	0.146411	0.0943493
0.175294	0.181359	0.146681	0.0948059
0.17688	0.18147	0.147214	0.0956239
0.177538	0.182638	0.147582	0.0957502
0.177663	0.184712	0.147817	0.096016
0.177876	0.184737	0.147841	0.0961198
0.177895	0.18755	0.148724	0.0972249
0.179344	0.187808	0.148814	0.0972513
0.180645	0.18852	0.149198	0.0982887
0.182514	0.189321	0.149377	0.0987088
0.182632	0.189894	0.150341	0.0992646
0.184377	0.189964	0.150963	0.0994207
0.185233	0.191004	0.151722	0.0997577
0.185441	0.191131	0.153254	0.100185
0.185506	0.19116	0.153699	0.100377
0.186619	0.192119	0.154172	0.100378
0.186699	0.193062	0.154342	0.100405
0.186833	0.193543	0.154399	0.100516
0.186895	0.194387	0.154658	0.100553
0.18706	0.197391	0.15616	0.101141
0.18734	0.199134	0.157483	0.101432
0.189103	0.199719	0.157779	0.101915
0.191696	0.199805	0.158249	0.10207
0.19181	0.199844	0.158912	0.102525
0.19281	0.200886	0.159365	0.102583
0.193915	0.20139	0.159612	0.102792
0.195139	0.202098	0.161126	0.103203
0.195367	0.202262	0.163484	0.103214
0.19774	0.202656	0.163719	0.103238
0.198959	0.202799	0.164257	0.103902
0.199826	0.205854	0.164594	0.104089
0.200782	0.205859	0.165509	0.104381
0.201443	0.206313	0.16577	0.1044
0.202082	0.208129	0.166671	0.104419
0.202437	0.210253	0.166987	0.104514
0.203565	0.210977	0.167726	0.104662
0.204869	0.210993	0.168289	0.104725
0.205297	0.211154	0.169454	0.104929
0.206306	0.212251	0.170061	0.105002
0.206898	0.212398	0.170689	0.105722
0.207383	0.212779	0.171051	0.105785
0.207785	0.212965	0.171678	0.106301
0.207887	0.213745	0.172355	0.106347
0.208332	0.214705	0.172836	0.10671
0.211556	0.21488	0.17295	0.106899
0.215943	0.214882	0.173205	0.10696
0.216278	0.21515	0.173646	0.107249
0.220623	0.215295	0.173719	0.107727
0.221003	0.216793	0.173884	0.107747
0.221024	0.218146	0.173973	0.108015
0.221974	0.218322	0.174001	0.108247
0.223519	0.218969	0.174094	0.108265
0.226259	0.220063	0.174264	0.10827
0.226302	0.221162	0.174351	0.108374
0.226575	0.221421	0.175699	0.108407
0.227361	0.22399	0.176038	0.10857
0.227533	0.224439	0.176664	0.108668
0.230849	0.225502	0.177164	0.108781
0.233007	0.228612	0.179436	0.108885
0.234571	0.22908	0.18039	0.10916
0.235836	0.229601	0.182243	0.109486
0.23637	0.230316	0.182794	0.109533
0.236779	0.23196	0.182906	0.109841
0.236962	0.232386	0.183587	0.10987
0.240337	0.232952	0.183593	0.11069
0.240653	0.233038	0.184636	0.110808
0.24154	0.233444	0.185033	0.111233
0.241944	0.234886	0.185734	0.111494
0.242517	0.235829	0.18586	0.111513
0.244778	0.236	0.186064	0.111936
0.244953	0.236064	0.18647	0.112071
0.247038	0.236953	0.186636	0.112196
0.24705	0.236971	0.189465	0.112248
0.248071	0.237037	0.189571	0.112437
0.249883	0.240462	0.190735	0.112502
0.250759	0.240601	0.193032	0.112588
0.253753	0.240844	0.193727	0.112638
0.254806	0.24109	0.194238	0.11265
0.258101	0.241512	0.194461	0.112821
0.258419	0.243904	0.195547	0.11305
0.259176	0.245415	0.196996	0.113265
0.259502	0.245422	0.197201	0.11338
0.261027	0.245786	0.197557	0.113482
0.261252	0.245816	0.19778	0.113919
0.265669	0.247281	0.198165	0.113966
0.272954	0.24886	0.198209	0.11412
0.273347	0.25005	0.198755	0.114553
0.274462	0.250364	0.198798	0.114752
0.275598	0.250537	0.198803	0.11483
0.277328	0.250842	0.199367	0.115062
0.277533	0.252283	0.199621	0.115206
0.278951	0.252973	0.199795	0.115472
0.280128	0.253877	0.200753	0.116077
0.281428	0.256273	0.201263	0.116579
0.282168	0.256973	0.202105	0.116592
0.282698	0.257744	0.20259	0.116778
0.282768	0.259917	0.20289	0.116846
0.282826	0.261243	0.202994	0.116877
0.284763	0.261815	0.204319	0.11724
0.284845	0.263273	0.204603	0.117416
0.286494	0.263763	0.205446	0.117658
0.287027	0.266161	0.20547	0.117759
0.287653	0.266908	0.205481	0.117844
0.288199	0.266976	0.20567	0.117939
0.288317	0.267358	0.206905	0.117985
0.289479	0.268015	0.207218	0.118323
0.291444	0.26845	0.209167	0.118553
0.292432	0.268944	0.209888	0.118774
0.292724	0.269128	0.210131	0.119216
0.29277	0.269397	0.211026	0.119684
0.293423	0.269442	0.211386	0.119689
0.293467	0.27094	0.211553	0.119776
0.293796	0.270987	0.211611	0.119814
0.298759	0.271271	0.211982	0.119863
0.298893	0.271292	0.21328	0.120116
0.300073	0.271471	0.21334	0.120353
0.300655	0.271563	0.215125	0.120516
0.300769	0.271857	0.216523	0.120531
0.301282	0.272291	0.216799	0.120779
0.301594	0.2761	0.216925	0.120879
0.304556	0.276745	0.216967	0.120965
0.309337	0.277454	0.217592	0.121057
0.31048	0.279275	0.217729	0.121074
0.311248	0.280771	0.219535	0.121138
0.316977	0.281304	0.21962	0.121383
0.318348	0.281754	0.219748	0.1215
0.318985	0.284473	0.219926	0.121611
0.319233	0.284847	0.22001	0.121811
0.322324	0.286638	0.220239	0.121851
0.325002	0.287964	0.220568	0.121864
0.326971	0.288987	0.222098	0.121875
0.327159	0.289428	0.224111	0.122085
0.332177	0.290978	0.224894	0.122156
0.33234	0.291395	0.225168	0.122339
0.333576	0.291444	0.225391	0.122422
0.335789	0.293478	0.225481	0.122435
0.336267	0.293906	0.226013	0.122527
0.336836	0.296105	0.226728	0.122957
0.33836	0.297173	0.22713	0.123065
0.338814	0.297984	0.229073	0.123199
0.34017	0.300974	0.229124	0.123468
0.340556	0.305958	0.229689	0.123474
0.341339	0.306995	0.230884	0.12365
0.341958	0.307657	0.231366	0.123758
0.344691	0.308658	0.23222	0.123902
0.345102	0.310783	0.232649	0.12397
0.346191	0.311498	0.233122	0.124241
0.3466	0.3123	0.233812	0.124346
0.348556	0.313412	0.23423	0.124623
0.349093	0.313416	0.235808	0.124673
0.351298	0.313536	0.237438	0.124798
0.352061	0.314688	0.238225	0.124899
0.353315	0.315182	0.238746	0.125069
0.355629	0.315319	0.238863	0.125157
0.356157	0.316571	0.239119	0.125381
0.35717	0.317439	0.240963	0.125662
0.358426	0.31787	0.24112	0.125722
0.358454	0.318074	0.241978	0.126091
0.358841	0.320976	0.242148	0.126462
0.362521	0.321459	0.243347	0.126548
0.362635	0.322154	0.244725	0.126625
0.370147	0.324052	0.24588	0.126743
0.371398	0.325569	0.24636	0.126828
0.375339	0.325959	0.247087	0.126934
0.375828	0.32657	0.247912	0.126993
0.377427	0.32779	0.248012	0.127029
0.380415	0.328265	0.249954	0.127231
0.382439	0.328457	0.250893	0.127423
0.382919	0.328683	0.251647	0.12753
0.382942	0.329329	0.254132	0.127579
0.385495	0.329334	0.254893	0.127837
0.386146	0.3328	0.25583	0.127903
0.38735	0.333802	0.256916	0.128397
0.390991	0.333928	0.257181	0.128447
0.391331	0.336206	0.259306	0.128476
0.393337	0.337099	0.259869	0.128735
0.393801	0.338165	0.259947	0.128926
0.39454	0.338714	0.259963	0.128945
0.395136	0.340625	0.260487	0.129188
0.395292	0.340749	0.261235	0.129325
0.396547	0.341454	0.264403	0.129827
0.399538	0.342756	0.266344	0.129959
0.401046	0.342911	0.266412	0.130029
0.402568	0.343597	0.266528	0.130102
0.402586	0.344632	0.266947	0.130224
0.402985	0.348295	0.267397	0.130267
0.403947	0.350388	0.267904	0.130279
0.407236	0.354973	0.269105	0.130307
0.407564	0.360591	0.269863	0.130307
0.408687	0.361167	0.27136	0.130649
0.410868	0.362667	0.271364	0.130659
0.411092	0.362812	0.271967	0.130812
0.412237	0.364824	0.2725	0.130905
0.413263	0.367381	0.272926	0.131182
0.413379	0.370885	0.274071	0.13125
0.415541	0.372974	0.274346	0.131467
0.416226	0.373358	0.274443	0.131515
0.416881	0.374648	0.275465	0.131727
0.41799	0.378354	0.275605	0.131728
0.418414	0.381254	0.277329	0.13187
0.420708	0.381634	0.277412	0.13214
0.422018	0.385595	0.277474	0.132344
0.422694	0.385951	0.277935	0.132491
0.425695	0.389794	0.280494	0.132618
0.42613	0.391009	0.28165	0.132673
0.42631	0.391203	0.281953	0.132983
0.42783	0.391344	0.28211	0.133338
0.428784	0.392093	0.282524	0.13403
0.432305	0.396	0.283163	0.134257
0.434515	0.399269	0.283533	0.134296
0.437321	0.400127	0.28477	0.134425
0.445266	0.400251	0.285286	0.134482
0.45065	0.400943	0.285438	0.13466
0.4528	0.403005	0.285685	0.134736
0.453008	0.404319	0.28607	0.134871
0.456536	0.40536	0.286335	0.134897
0.463907	0.405489	0.286356	0.135023
0.464173	0.406812	0.287025	0.135153
0.466635	0.410971	0.287049	0.135296
0.466997	0.411096	0.28717	0.135512
0.468987	0.41308	0.287248	0.135645
0.46957	0.414086	0.288165	0.13567
0.470297	0.417485	0.289923	0.135901
0.472577	0.418288	0.290117	0.136221
0.472763	0.418676	0.2905	0.136272
0.47639	0.419306	0.290764	0.136302
0.479363	0.42106	0.291918	0.136694
0.482645	0.421468	0.292128	0.136942
0.483242	0.428526	0.29244	0.136971
0.484482	0.428937	0.293061	0.137044
0.485831	0.430196	0.293223	0.137131
0.487146	0.430637	0.293825	0.13736
0.487485	0.430931	0.294314	0.137435
0.488884	0.431179	0.29611	0.137475
0.491187	0.431871	0.296378	0.137668
0.492633	0.434405	0.297909	0.137685
0.493357	0.434613	0.298344	0.137758
0.494367	0.43467	0.299916	0.137791
0.494812	0.439838	0.300193	0.137891
0.495503	0.440176	0.300325	0.138324
0.496409	0.440962	0.300758	0.13836
0.498441	0.441096	0.300792	0.1385
0.499786	0.44125	0.300829	0.138546
0.50165	0.44189	0.301296	0.138645
0.504954	0.443179	0.301735	0.138728
0.505402	0.445109	0.302756	0.138899
0.506062	0.445572	0.303399	0.138901
0.506103	0.449117	0.304575	0.138937
0.507225	0.451222	0.304765	0.139143
0.507818	0.451578	0.305134	0.139257
0.507961	0.45334	0.308322	0.139376
0.509671	0.455357	0.308453	0.139585
0.509826	0.455966	0.308508	0.139603
0.512032	0.46128	0.308981	0.139757
0.515008	0.46158	0.30974	0.139777
0.515655	0.465189	0.310051	0.13984
0.51756	0.468569	0.311296	0.139886
0.519763	0.468758	0.311963	0.139992
0.520812	0.470067	0.314154	0.140095
0.5243	0.480484	0.316755	0.140249
0.52875	0.48288	0.31721	0.140675
0.529463	0.483012	0.317542	0.140729
0.529917	0.483364	0.318362	0.140751
0.531348	0.483763	0.318518	0.140897
0.53159	0.48955	0.318999	0.14111
0.531978	0.49112	0.319449	0.141298
0.536509	0.491964	0.319628	0.141746
0.543008	0.492501	0.319837	0.141909
0.543513	0.494595	0.321302	0.142536
0.544126	0.495049	0.3229	0.142583
0.545568	0.502364	0.325152	0.142666
0.549069	0.503395	0.325153	0.142681
0.553426	0.503548	0.325413	0.143032
0.554555	0.504374	0.325942	0.143049
0.55671	0.506977	0.326108	0.143104
0.55798	0.507711	0.326561	0.143113
0.558442	0.508186	0.327648	0.143244
0.563095	0.508556	0.328018	0.143352
0.565319	0.509981	0.32876	0.143518
0.566379	0.510661	0.329615	0.143592
0.566674	0.511604	0.329716	0.143675
0.569733	0.512149	0.330357	0.143725
0.573569	0.515351	0.332068	0.143865
0.586538	0.516437	0.332216	0.143884
0.592572	0.517623	0.332438	0.143915
0.595211	0.517733	0.334049	0.143968
0.602454	0.520329	0.33531	0.144132
0.602635	0.524242	0.338075	0.14429
0.604018	0.524554	0.338378	0.14467
0.60548	0.52589	0.33845	0.144675
0.610867	0.526417	0.338659	0.144814
0.613519	0.526679	0.338772	0.144838
0.614318	0.528863	0.339203	0.144839
0.614373	0.530134	0.342081	0.144872
0.618103	0.530355	0.342135	0.144933
0.620784	0.530372	0.343194	0.14527
0.62122	0.531532	0.343447	0.145295
0.627589	0.534317	0.343656	0.14555
0.62886	0.534503	0.34367	0.145839
0.629372	0.535605	0.348363	0.146294
0.633611	0.536753	0.349467	0.146417
0.635359	0.538292	0.349797	0.146494
0.635681	0.538819	0.349968	0.146697
0.63716	0.540823	0.350572	0.146712
0.645907	0.541618	0.35232	0.14679
0.647731	0.543587	0.352682	0.146861
0.652847	0.544015	0.353604	0.147009
0.657444	0.548381	0.354941	0.147095
0.657868	0.548419	0.35569	0.147266
0.659663	0.550961	0.357067	0.147333
0.660588	0.551941	0.357254	0.147459
0.663056	0.552002	0.35747	0.147625
0.66616	0.554396	0.358466	0.147635
0.667664	0.559158	0.35948	0.147646
0.673025	0.56034	0.360082	0.147647
0.673117	0.562689	0.361015	0.147796
0.67588	0.566102	0.361946	0.147862
0.67623	0.568009	0.363864	0.147915
0.677172	0.569096	0.364544	0.148246
0.681681	0.572293	0.364855	0.148263
0.683045	0.575578	0.365899	0.148278
0.688193	0.575944	0.365999	0.148352
0.691206	0.58055	0.367969	0.148353
0.704587	0.582287	0.36827	0.148392
0.70538	0.587379	0.369121	0.148414
0.708858	0.588782	0.370237	0.148454
0.709025	0.5893	0.371542	0.148494
0.712968	0.590488	0.372353	0.148652
0.715372	0.591716	0.373293	0.148653
0.716434	0.594624	0.373712	0.148739
0.717465	0.600156	0.374654	0.148772
0.717672	0.602612	0.374885	0.148946
0.720637	0.605323	0.376246	0.149023
0.721306	0.605815	0.378637	0.149126
0.722247	0.607062	0.378683	0.149402
0.723769	0.608931	0.380741	0.149638
0.725321	0.611389	0.381021	0.149754
0.730726	0.612023	0.382499	0.149927
0.731574	0.612999	0.382964	0.150025
0.735578	0.614704	0.383578	0.150096
0.736121	0.614901	0.384048	0.150391
0.739389	0.615094	0.384213	0.150477
0.748158	0.615503	0.384806	0.150601
0.748436	0.624065	0.38522	0.150887
0.758499	0.628694	0.385737	0.150893
0.761396	0.630437	0.386139	0.151136
0.765113	0.635037	0.387332	0.151193
0.766238	0.636987	0.388033	0.151361
0.768223	0.638329	0.391501	0.151506
0.769109	0.640677	0.392776	0.151535
0.772531	0.641747	0.393095	0.152083
0.775527	0.644173	0.393772	0.152144
0.77872	0.647587	0.395481	0.152419
0.778979	0.64908	0.396537	0.152917
0.781826	0.64982	0.396803	0.152996
0.782422	0.650391	0.397149	0.153145
0.789104	0.654212	0.397762	0.15338
0.79296	0.655243	0.397959	0.153425
0.793319	0.658862	0.398021	0.153618
0.79949	0.658973	0.398517	0.153859
0.80271	0.659912	0.398657	0.153929
0.809701	0.661399	0.399867	0.153969
0.810596	0.6625	0.400461	0.154003
0.811185	0.663089	0.401394	0.154177
0.816404	0.664824	0.401472	0.154183
0.817698	0.666559	0.402454	0.154281
0.822361	0.66794	0.404638	0.154371
0.825874	0.66974	0.404757	0.154931
0.830871	0.669878	0.404882	0.154967
0.831776	0.675671	0.406217	0.155005
0.833461	0.677689	0.406251	0.155157
0.834612	0.681935	0.406865	0.155328
0.836361	0.686579	0.406866	0.155533
0.839683	0.687529	0.407579	0.155635
0.846492	0.689545	0.408208	0.155661
0.846763	0.692422	0.409097	0.155756
0.84814	0.694619	0.4096	0.155886
0.848496	0.69809	0.4097	0.155946
0.855029	0.70129	0.411018	0.155994
0.856861	0.703931	0.411224	0.156046
0.86013	0.704428	0.412124	0.156107
0.860444	0.708883	0.413476	0.156121
0.863264	0.710279	0.414437	0.156227
0.868774	0.717276	0.415622	0.156406
0.869774	0.71741	0.41598	0.15642
0.870254	0.717559	0.416079	0.156437
0.872021	0.717972	0.41631	0.15675
0.875568	0.723114	0.417845	0.156898
0.875719	0.724184	0.418301	0.156914
0.876628	0.726278	0.418341	0.157099
0.878056	0.728329	0.419506	0.157105
0.887703	0.729827	0.420706	0.157205
0.889732	0.729983	0.421325	0.157382
0.890043	0.73066	0.422329	0.157439
0.894622	0.734639	0.422638	0.157682
0.90106	0.742105	0.422979	0.157875
0.902545	0.744603	0.423072	0.15808
0.904946	0.748401	0.423391	0.158172
0.905737	0.749163	0.423939	0.158298
0.908507	0.752899	0.425641	0.158328
0.912667	0.75292	0.425829	0.15836
0.912963	0.753866	0.427207	0.158444
0.915395	0.754512	0.427754	0.158708
0.915973	0.755002	0.430254	0.158845
0.922427	0.75747	0.431633	0.158862
0.924932	0.758242	0.431829	0.15894
0.92725	0.761002	0.43232	0.159114
0.933407	0.767795	0.433847	0.159134
0.936021	0.769406	0.434294	0.159217
0.93859	0.772045	0.434735	0.159388
0.94491	0.772311	0.435281	0.15944
0.945234	0.774421	0.437404	0.159537
0.947912	0.775017	0.437748	0.159664
0.948243	0.776243	0.44038	0.159913
0.949907	0.778751	0.44221	0.160192
0.951905	0.780769	0.44335	0.160297
0.952254	0.783488	0.444291	0.160335
0.953149	0.788334	0.445581	0.160476
0.960299	0.790373	0.445675	0.160642
0.962406	0.790667	0.447388	0.160669
0.96581	0.791302	0.447554	0.16078
0.972559	0.791622	0.450135	0.160799
0.987825	0.791838	0.450451	0.161415
0.988399	0.792432	0.45126	0.161464
0.990581	0.794255	0.451318	0.161581
0.992885	0.796432	0.452191	0.161841
0.997029	0.796569	0.452981	0.161844
0.998031	0.797036	0.454537	0.161879
0.99808	0.797623	0.455852	0.161996
1	0.797883	0.456683	0.162124
1	0.801275	0.457084	0.162151
1	0.801621	0.458488	0.162364
1	0.801813	0.459706	0.162446
0.0742899	0.801979	0.461396	0.162496
0.0801168	0.802227	0.4615	0.16255
0.0814739	0.810999	0.463987	0.162662
0.0838945	0.816534	0.464645	0.162668
0.0849223	0.817143	0.465132	0.162737
0.0859032	0.819776	0.465649	0.16303
0.0915338	0.820037	0.468349	0.163048
0.0940865	0.820629	0.469909	0.163063
0.0963408	0.821991	0.470086	0.163084
0.104308	0.822341	0.470909	0.163354
0.105438	0.823399	0.472417	0.16338
0.109808	0.827202	0.473092	0.163412
0.117124	0.827355	0.473619	0.163457
0.118882	0.832985	0.473881	0.163692
0.119557	0.833452	0.477056	0.163914
0.119734	0.84127	0.477073	0.164067
0.120824	0.849283	0.477811	0.164376
0.122215	0.851206	0.478017	0.164797
0.124752	0.851753	0.478207	0.164912
0.126115	0.853144	0.478407	0.164945
0.127881	0.854037	0.47953	0.165381
0.128006	0.857514	0.480128	0.16566
0.129563	0.859519	0.480371	0.165662
0.129757	0.860043	0.482138	0.165744
0.130834	0.860595	0.482883	0.165779
0.131037	0.866667	0.483184	0.165827
0.131512	0.867434	0.483265	0.16584
0.131642	0.871014	0.483432	0.165903
0.134324	0.873626	0.484571	0.165911
0.134333	0.874716	0.485561	0.16632
0.134579	0.877797	0.485753	0.166534
0.134721	0.878465	0.486754	0.166589
0.136707	0.880054	0.487622	0.166705
0.137231	0.881136	0.488715	0.167189
0.137653	0.885342	0.491277	0.167746
0.138083	0.885714	0.492052	0.167747
0.140572	0.885714	0.495801	0.168036
0.1423	0.889578	0.495842	0.16819
0.143276	0.890118	0.496536	0.168198
0.145298	0.892307	0.497375	0.168337
0.14554	0.892499	0.497657	0.168659
0.145542	0.893895	0.49828	0.168698
0.14583	0.898573	0.498576	0.16873
0.146446	0.898642	0.499475	0.168735
0.147969	0.899224	0.499762	0.168875
0.149371	0.90051	0.500599	0.168897
0.152099	0.908903	0.500904	0.168932
0.153619	0.912734	0.502507	0.169224
0.154041	0.913947	0.504813	0.169386
0.154596	0.914194	0.506227	0.169618
0.154952	0.920244	0.506625	0.169845
0.156416	0.92669	0.506671	0.169987
0.158695	0.927732	0.507975	0.170073
0.159303	0.92814	0.508174	0.170181
0.15981	0.931247	0.508548	0.170467
0.160616	0.932552	0.510531	0.170571
0.160686	0.93547	0.511503	0.170572
0.160761	0.940511	0.512471	0.170582
0.161109	0.944444	0.51259	0.170696
0.16164	0.94513	0.514258	0.17098
0.161771	0.948267	0.516151	0.171046
0.162817	0.950459	0.51642	0.17109
0.165594	0.953188	0.517614	0.171216
0.166569	0.953808	0.518713	0.171409
0.166862	0.954005	0.519042	0.171489
0.168035	0.954024	0.519884	0.17151
0.168836	0.95471	0.519967	0.171602
0.169254	0.958856	0.520588	0.171668
0.170931	0.963482	0.52375	0.171779
0.171042	0.964789	0.525839	0.171862
0.171298	0.965086	0.526584	0.172185
0.172861	0.96568	0.526792	0.172222
0.173885	0.966995	0.529307	0.172685
0.175436	0.972856	0.529338	0.172951
0.176446	0.973063	0.529412	0.173153
0.179416	0.973965	0.529768	0.173526
0.180257	0.980326	0.529825	0.173904
0.180551	0.98468	0.533289	0.173927
0.18061	0.993253	0.533608	0.173981
0.18127	0.994464	0.533813	0.174018
0.183395	0.997121	0.533835	0.174261
0.183468	0.99893	0.536124	0.174422
0.183818	1	0.537147	0.174618
0.184547	1	0.537797	0.174872
0.184667	1	0.538921	0.175493
0.18487	1	0.540915	0.175517
0.185661	1	0.541164	0.175581
0.187557	1	0.546584	0.175986
0.187975	1	0.547409	0.176038
0.192652	1	0.547943	0.176311
0.192814	1	0.548203	0.176658
0.194756	1	0.548334	0.176965
0.194908	1	0.548789	0.177063
0.196636	0.0618191	0.553303	0.177072
0.196786	0.0619546	0.553316	0.177095
0.196899	0.0661555	0.554862	0.177208
0.198676	0.0722195	0.555427	0.177475
0.199843	0.0759049	0.555624	0.177601
0.201357	0.0851109	0.556287	0.177683
0.201546	0.094993	0.557093	0.177962
0.202537	0.0956655	0.55775	0.177964
0.203423	0.0959302	0.55946	0.178112
0.204007	0.097272	0.560101	0.178115
0.205054	0.099626	0.560301	0.178601
0.205604	0.100992	0.560893	0.178634
0.206235	0.100998	0.561614	0.178635
0.208912	0.103337	0.561649	0.178732
0.209243	0.104045	0.561794	0.178779
0.209636	0.105508	0.564207	0.178891
0.212084	0.105743	0.565066	0.178916
0.212172	0.106043	0.565602	0.178988
0.215477	0.106417	0.565681	0.179176
0.215903	0.106474	0.567929	0.179182
0.21719	0.107494	0.568099	0.179313
0.217393	0.110921	0.568122	0.17938
0.217401	0.113832	0.568163	0.179824
0.219773	0.114486	0.568561	0.179901
0.22036	0.11563	0.569014	0.180035
0.220958	0.116179	0.569891	0.180043
0.223996	0.118299	0.571215	0.180381
0.224036	0.12138	0.573287	0.180999
0.226352	0.121674	0.574821	0.181008
0.226873	0.12185	0.574857	0.18126
0.227445	0.122503	0.574994	0.181354
0.227695	0.122789	0.575209	0.181436
0.228203	0.123941	0.575351	0.181467
0.230907	0.125546	0.576784	0.181475
0.231679	0.127287	0.57766	0.181774
0.232948	0.128529	0.579276	0.181878
0.233376	0.131532	0.579305	0.182014
0.233593	0.132603	0.579537	0.182228
0.233966	0.134323	0.580262	0.182244
0.237367	0.134455	0.580606	0.182366
0.237419	0.136482	0.581147	0.182445
0.237888	0.136587	0.583649	0.182454
0.238082	0.137464	0.584416	0.182468
0.239061	0.138495	0.585854	0.182729
0.239724	0.139254	0.587136	0.18274
0.241789	0.140679	0.588368	0.182872
0.241898	0.140791	0.58849	0.183024
0.243028	0.144978	0.590766	0.183342
0.243689	0.145169	0.590811	0.183561
0.244259	0.147608	0.590816	0.183578
0.244874	0.148985	0.590836	0.183747
0.24587	0.15393	0.591177	0.18376
0.246209	0.15474	0.592484	0.183772
0.247574	0.155005	0.592805	0.183906
0.250663	0.156174	0.593335	0.183999
0.251393	0.157353	0.595254	0.184097
0.253817	0.158145	0.595766	0.184142
0.253824	0.158317	0.595953	0.184263
0.254043	0.161499	0.596071	0.184272
0.254152	0.162413	0.596104	0.184345
0.254828	0.162891	0.596914	0.184435
0.255175	0.165012	0.597232	0.184493
0.255447	0.165959	0.597334	0.184681
0.25621	0.166715	0.598378	0.184858
0.256352	0.171303	0.599364	0.18565
0.256516	0.171913	0.599785	0.18571
0.257054	0.172693	0.600014	0.185769
0.257873	0.172799	0.60061	0.186032
0.258039	0.174793	0.600638	0.186059
0.258735	0.175129	0.601453	0.186139
0.259454	0.175278	0.604266	0.18618
0.260319	0.176555	0.60577	0.186426
0.263476	0.177122	0.606169	0.186758
0.264764	0.177336	0.607019	0.186845
0.264954	0.177615	0.608053	0.186975
0.268372	0.181605	0.60882	0.187232
0.270005	0.182384	0.611673	0.187357
0.271133	0.182798	0.61349	0.187417
0.271313	0.183161	0.613875	0.187641
0.272183	0.183323	0.614443	0.18765
0.274377	0.184026	0.614736	0.187877
0.278433	0.185053	0.615062	0.188042
0.281433	0.186213	0.616995	0.188189
0.282103	0.186953	0.618969	0.188363
0.282302	0.187037	0.619224	0.188464
0.282639	0.188956	0.620182	0.18847
0.283911	0.189132	0.621218	0.18851
0.284738	0.18988	0.622776	0.188676
0.285072	0.190104	0.622979	0.188726
0.286148	0.191042	0.623712	0.189088
0.287113	0.191359	0.625151	0.189268
0.289293	0.193171	0.625476	0.189453
0.289527	0.193501	0.627694	0.189462
0.29256	0.193649	0.628067	0.189521
0.294849	0.193845	0.628085	0.189603
0.296023	0.19385	0.628687	0.189705
0.296408	0.194223	0.629264	0.189802
0.298744	0.195595	0.629508	0.189828
0.303903	0.195808	0.630309	0.189954
0.304634	0.196589	0.632861	0.189958
0.30594	0.196781	0.633458	0.18997
0.310298	0.198299	0.634289	0.1901
0.311946	0.200273	0.634379	0.190124
0.312611	0.200427	0.634523	0.190135
0.312653	0.201682	0.63508	0.190463
0.317278	0.202115	0.637562	0.190551
0.317457	0.202205	0.638848	0.190574
0.31778	0.202253	0.640661	0.190663
0.318282	0.202892	0.64072	0.190985
0.322818	0.204805	0.641183	0.191242
0.324874	0.205822	0.643344	0.191286
0.325253	0.206249	0.643731	0.191292
0.325428	0.206374	0.643884	0.191632
0.328464	0.20899	0.64739	0.191831
0.3303	0.209351	0.648344	0.192017
0.332824	0.211794	0.649502	0.192335
0.333807	0.212522	0.650449	0.1925
0.334064	0.213492	0.650736	0.192775
0.334758	0.215288	0.65077	0.192876
0.335305	0.217283	0.652359	0.193132
0.335543	0.217977	0.653567	0.193234
0.336907	0.221911	0.653645	0.193456
0.337331	0.222568	0.653777	0.19411
0.33782	0.223769	0.65444	0.194273
0.340615	0.223909	0.654992	0.194281
0.341896	0.224736	0.656188	0.194503
0.343824	0.226342	0.656407	0.194718
0.345687	0.226738	0.656869	0.194736
0.349513	0.227136	0.656972	0.194745
0.351116	0.227406	0.657084	0.194834
0.353908	0.22768	0.65722	0.195027
0.354256	0.227875	0.657262	0.195066
0.354448	0.229307	0.657832	0.195506
0.355059	0.230643	0.658352	0.195909
0.355753	0.230973	0.658473	0.196333
0.356154	0.232788	0.659543	0.196425
0.357283	0.234628	0.66014	0.196452
0.358877	0.236831	0.660184	0.196541
0.359435	0.240248	0.660548	0.196554
0.359898	0.240253	0.660747	0.196669
0.360634	0.240532	0.661624	0.196682
0.362148	0.241637	0.661804	0.196728
0.365486	0.242087	0.662468	0.197092
0.366259	0.248269	0.663285	0.197125
0.366897	0.248838	0.667096	0.197143
0.367587	0.249168	0.6671	0.197202
0.371513	0.25122	0.667582	0.197369
0.372087	0.251642	0.668054	0.197431
0.373474	0.251873	0.669596	0.197459
0.374705	0.251941	0.669984	0.1975
0.376896	0.251952	0.670544	0.197601
0.378431	0.252362	0.672085	0.197802
0.379013	0.253521	0.67223	0.197824
0.380205	0.255479	0.673151	0.197976
0.382199	0.258035	0.673197	0.198048
0.383253	0.258478	0.673221	0.198257
0.3837	0.258773	0.675108	0.198918
0.383745	0.261416	0.678535	0.198969
0.385758	0.262009	0.678571	0.199061
0.388573	0.262014	0.679537	0.199151
0.389322	0.263181	0.679739	0.199222
0.389893	0.263996	0.67984	0.19926
0.390947	0.264122	0.679883	0.199301
0.392822	0.266275	0.679976	0.19936
0.394942	0.268235	0.68178	0.199807
0.396883	0.270141	0.681845	0.199812
0.397102	0.270156	0.681928	0.200307
0.39865	0.270911	0.682632	0.200494
0.398654	0.272717	0.683575	0.200627
0.399059	0.273374	0.683846	0.200739
0.399855	0.274094	0.683863	0.200814
0.402346	0.279317	0.685714	0.200822
0.404094	0.28066	0.685714	0.200854
0.407681	0.283785	0.687042	0.200903
0.411128	0.283788	0.687161	0.20097
0.412133	0.287167	0.688078	0.201156
0.41304	0.288996	0.688362	0.201173
0.413101	0.289504	0.689355	0.20133
0.413748	0.291023	0.689378	0.201513
0.41378	0.292194	0.690312	0.201601
0.413789	0.292867	0.690336	0.20189
0.415441	0.29451	0.690633	0.202319
0.4179	0.295141	0.691468	0.202357
0.418707	0.297016	0.691716	0.202532
0.419752	0.298662	0.692818	0.20267
0.419804	0.299432	0.693506	0.202783
0.420532	0.299897	0.694254	0.202851
0.421821	0.30118	0.694634	0.202929
0.424606	0.30493	0.694649	0.202935
0.425728	0.305705	0.694709	0.202951
0.430507	0.306628	0.695631	0.202961
0.430736	0.306769	0.695741	0.203008
0.432435	0.306963	0.695819	0.203242
0.433435	0.30948	0.695946	0.203591
0.436043	0.309636	0.696145	0.203818
0.438693	0.309785	0.696169	0.203868
0.442847	0.311282	0.696599	0.203962
0.446185	0.312525	0.696962	0.204067
0.447137	0.313561	0.69896	0.204117
0.447306	0.31389	0.69917	0.204341
0.448319	0.31551	0.700745	0.204387
0.45644	0.321339	0.701698	0.204575
0.458381	0.322015	0.702365	0.204856
0.459745	0.322285	0.703213	0.204936
0.461058	0.322519	0.703243	0.204946
0.461716	0.322867	0.703351	0.204978
0.461861	0.323692	0.70339	0.205036
0.463221	0.326248	0.703437	0.205127
0.464603	0.327294	0.703901	0.205178
0.464722	0.32777	0.705161	0.205199
0.465966	0.329521	0.705206	0.205261
0.468349	0.330097	0.705949	0.205334
0.47004	0.330431	0.706415	0.205395
0.471711	0.332755	0.707129	0.205406
0.472697	0.333204	0.707504	0.205433
0.475204	0.33331	0.707764	0.205513
0.475434	0.334122	0.70777	0.205706
0.476101	0.335289	0.708423	0.205709
0.478427	0.335444	0.708561	0.205866
0.482418	0.339296	0.709128	0.206014
0.482585	0.339835	0.709781	0.206399
0.485321	0.340621	0.710576	0.206713
0.485901	0.341794	0.710667	0.206738
0.487041	0.343739	0.711163	0.206852
0.488265	0.344075	0.711807	0.207002
0.489281	0.345949	0.711901	0.207117
0.492704	0.34601	0.712267	0.207283
0.493153	0.346299	0.712665	0.207349
0.493217	0.34799	0.714306	0.20747
0.493919	0.348101	0.716117	0.207585
0.497657	0.351679	0.717421	0.207731
0.500713	0.351995	0.718387	0.207774
0.505847	0.352656	0.72031	0.207808
0.509125	0.35394	0.721358	0.207838
0.509757	0.354147	0.721566	0.207924
0.511578	0.354612	0.722346	0.208106
0.512479	0.355122	0.72368	0.208176
0.513923	0.356008	0.723982	0.208325
0.514129	0.356354	0.724676	0.208881
0.515538	0.35762	0.725275	0.209016
0.515612	0.358276	0.725915	0.209071
0.516587	0.359363	0.726474	0.209305
0.517215	0.366259	0.727727	0.209407
0.517661	0.366947	0.728434	0.209456
0.518618	0.367131	0.729192	0.209572
0.524238	0.367584	0.734094	0.209737
0.52669	0.367672	0.734781	0.209761
0.528733	0.368979	0.735308	0.209796
0.529197	0.369691	0.735492	0.209948
0.533477	0.370854	0.735953	0.210147
0.534047	0.372297	0.735976	0.210278
0.541567	0.37261	0.737169	0.210407
0.546658	0.373	0.738638	0.210501
0.54825	0.374127	0.739269	0.210502
0.548282	0.375883	0.740417	0.210516
0.548945	0.376733	0.740776	0.210838
0.550512	0.377366	0.741541	0.210925
0.554295	0.38041	0.741924	0.211019
0.556975	0.383493	0.742034	0.211102
0.56069	0.383657	0.743434	0.211223
0.56389	0.385229	0.74379	0.211304
0.564063	0.38562	0.744266	0.211627
0.565607	0.386203	0.74484	0.211745
0.568384	0.386777	0.745976	0.212123
0.570769	0.38843	0.746032	0.212236
0.571072	0.388533	0.746356	0.21233
0.571749	0.389219	0.746787	0.212368
0.57223	0.390295	0.746818	0.212671
0.573014	0.39054	0.747683	0.212852
0.573742	0.391144	0.748097	0.212993
0.574962	0.394033	0.748851	0.213021
0.57797	0.398818	0.7492	0.21305
0.578385	0.400087	0.7499	0.213102
0.579202	0.404121	0.750562	0.213119
0.580137	0.404593	0.750679	0.213222
0.580235	0.405736	0.751103	0.213448
0.582579	0.406574	0.751294	0.213662
0.594571	0.411155	0.753543	0.213835
0.595126	0.413733	0.754344	0.213958
0.598792	0.414193	0.754461	0.213964
0.598875	0.416323	0.755128	0.214014
0.601088	0.419357	0.755392	0.21406
0.602144	0.419549	0.757781	0.214368
0.603076	0.420616	0.758186	0.214371
0.603386	0.424125	0.758772	0.214376
0.606794	0.425498	0.758865	0.214578
0.608567	0.431799	0.759488	0.214916
0.610992	0.433021	0.761015	0.215094
0.616897	0.438015	0.761373	0.215368
0.625481	0.438168	0.762302	0.215479
0.633707	0.439554	0.762355	0.215775
0.635685	0.440319	0.762452	0.215822
0.640118	0.441435	0.763872	0.215958
0.642947	0.443603	0.764057	0.215963
0.643565	0.444371	0.764089	0.216411
0.644339	0.446545	0.764808	0.216527
0.646156	0.45042	0.765458	0.216858
0.646176	0.450937	0.765536	0.216865
0.647243	0.45122	0.765723	0.217066
0.653294	0.45176	0.766183	0.217254
0.653554	0.451942	0.767556	0.217282
0.660455	0.454594	0.769268	0.217299
0.662978	0.45552	0.769694	0.217419
0.665301	0.461967	0.769797	0.21753
0.666264	0.463218	0.769981	0.217628
0.668822	0.464682	0.770517	0.217669
0.669545	0.467185	0.770624	0.217789
0.671039	0.469144	0.770767	0.217801
0.671049	0.471906	0.771909	0.21783
0.672395	0.472161	0.772133	0.217843
0.673367	0.472547	0.772395	0.217995
0.675495	0.47349	0.772659	0.218073
0.676355	0.473912	0.773172	0.218241
0.67803	0.478027	0.773781	0.218439
0.680802	0.480689	0.774031	0.218444
0.682228	0.480815	0.774345	0.218455
0.682382	0.480935	0.774545	0.218582
0.684441	0.48537	0.774611	0.218653
0.684635	0.486029	0.77478	0.218986
0.688649	0.488376	0.77481	0.219071
0.689472	0.489449	0.775246	0.219356
0.69056	0.490883	0.775803	0.21939
0.699586	0.4974	0.776883	0.219518
0.700886	0.497547	0.77742	0.21958
0.701078	0.501386	0.777469	0.219654
0.702387	0.501984	0.777568	0.21966
0.704734	0.509381	0.777913	0.219709
0.705891	0.511665	0.778186	0.219746
0.709143	0.514553	0.778244	0.219811
0.710424	0.51546	0.778541	0.219889
0.712527	0.516244	0.779474	0.220354
0.715277	0.517159	0.77972	0.220623
0.723858	0.518369	0.779815	0.220746
0.724146	0.51868	0.78029	0.221014
0.725233	0.51919	0.780816	0.221287
0.750888	0.519931	0.781022	0.221344
0.75183	0.520025	0.781485	0.221458
0.753061	0.525305	0.781677	0.221657
0.755439	0.526108	0.782114	0.221782
0.757342	0.527886	0.782325	0.22196
0.758604	0.533439	0.784461	0.221965
0.761524	0.53355	0.784477	0.222172
0.762119	0.537406	0.784998	0.222321
0.762622	0.540863	0.785541	0.222379
0.764951	0.543122	0.786022	0.222654
0.771491	0.544476	0.787408	0.222851
0.772233	0.546997	0.788035	0.222933
0.772592	0.547472	0.788329	0.223166
0.772946	0.54803	0.78854	0.22319
0.774512	0.55596	0.789984	0.223196
0.77842	0.559448	0.790217	0.223285
0.779869	0.559768	0.79055	0.223348
0.784276	0.560247	0.790643	0.223385
0.785039	0.560561	0.792001	0.223824
0.787228	0.56059	0.792527	0.223871
0.790466	0.560766	0.794186	0.223923
0.794346	0.561639	0.794307	0.224156
0.794788	0.562153	0.795865	0.224737
0.794898	0.564536	0.796315	0.224846
0.796326	0.565028	0.796825	0.224926
0.797825	0.565117	0.796861	0.22506
0.802249	0.568668	0.796893	0.22558
0.805898	0.57011	0.797476	0.225582
0.806636	0.571123	0.797484	0.225689
0.807255	0.571137	0.797498	0.225807
0.808894	0.571326	0.797863	0.22586
0.810416	0.571817	0.798945	0.225913
0.810454	0.573276	0.799139	0.226092
0.81282	0.574028	0.800691	0.226193
0.814867	0.577177	0.800866	0.226423
0.816436	0.577371	0.80157	0.226456
0.818197	0.583646	0.801587	0.226598
0.818795	0.585268	0.801802	0.226723
0.819457	0.58616	0.801935	0.226767
0.819865	0.58953	0.80313	0.227268
0.819927	0.591334	0.805742	0.227678
0.823389	0.591545	0.806012	0.227746
0.824356	0.592824	0.806645	0.228074
0.824533	0.593025	0.807459	0.228255
0.826878	0.59385	0.807679	0.228299
0.828163	0.599114	0.807798	0.228595
0.830963	0.600849	0.807943	0.22868
0.832425	0.604014	0.808052	0.228785
0.832839	0.604582	0.808293	0.228859
0.834069	0.60766	0.809386	0.229213
0.84494	0.608919	0.811125	0.229331
0.845657	0.610295	0.812148	0.229341
0.846403	0.614167	0.812973	0.229353
0.850253	0.616034	0.813205	0.229394
0.854184	0.616911	0.814966	0.229508
0.856056	0.616966	0.8151	0.229509
0.856716	0.619795	0.815934	0.22972
0.862516	0.621503	0.816254	0.22974
0.864832	0.625598	0.818221	0.230101
0.865688	0.626446	0.818636	0.23019
0.867347	0.628284	0.818851	0.230386
0.868753	0.631613	0.819297	0.23039
0.870391	0.63415	0.820304	0.230499
0.875075	0.63584	0.820598	0.230542
0.879084	0.637568	0.82145	0.230926
0.879118	0.638043	0.821575	0.231229
0.881061	0.638724	0.821643	0.231394
0.881242	0.642723	0.822269	0.231779
0.881571	0.643622	0.82245	0.23195
0.882633	0.649135	0.823308	0.232111
0.883891	0.651388	0.823954	0.232119
0.897401	0.653839	0.82463	0.232267
0.900795	0.654637	0.825397	0.232281
0.903213	0.655782	0.82684	0.232502
0.903917	0.656546	0.826851	0.23262
0.91004	0.656742	0.8275	0.232751
0.910849	0.660062	0.827643	0.232847
0.913253	0.662293	0.829834	0.232956
0.91327	0.669988	0.830834	0.232993
0.916372	0.674721	0.831018	0.233021
0.919127	0.678969	0.831253	0.233057
0.919607	0.679051	0.831437	0.233164
0.922019	0.683592	0.833333	0.233374
0.922313	0.685185	0.834232	0.233422
0.925439	0.686815	0.834416	0.233629
0.926487	0.688672	0.834753	0.233694
0.929509	0.688928	0.835058	0.233734
0.935759	0.690075	0.83573	0.233836
0.937771	0.691403	0.835979	0.233952
0.94459	0.695398	0.836074	0.233985
0.945946	0.697501	0.836346	0.234212
0.946798	0.698472	0.836595	0.23436
0.951119	0.699002	0.837208	0.234388
0.953208	0.701299	0.837302	0.234565
0.954005	0.701948	0.837455	0.234757
0.956038	0.705189	0.839698	0.23484
0.958758	0.705767	0.839773	0.234923
0.960414	0.706916	0.84	0.23514
0.961969	0.708865	0.840336	0.235186
0.964028	0.709063	0.842378	0.235511
0.966616	0.711889	0.842857	0.235528
0.966907	0.712682	0.843607	0.235574
0.980041	0.714125	0.843772	0.235754
0.981371	0.717579	0.844601	0.235952
0.982966	0.722491	0.844801	0.236053
0.984705	0.723977	0.846203	0.236055
0.988686	0.726022	0.847961	0.236148
0.993681	0.727649	0.847978	0.236232
0.99485	0.729332	0.848167	0.236243
0.995279	0.736646	0.848409	0.236423
0.995603	0.737069	0.849285	0.2366
0.99738	0.737398	0.850766	0.236623
0.998787	0.738762	0.851106	0.236969
0.998923	0.738835	0.851288	0.237084
0.999201	0.739583	0.851387	0.237102
1	0.740619	0.851628	0.237226
1	0.743012	0.85174	0.237311
1	0.743199	0.851795	0.237622
1	0.746724	0.851979	0.23786
0.0745667	0.749138	0.852842	0.237992
0.0811163	0.75059	0.852906	0.23836
0.0882166	0.753112	0.853061	0.23842
0.0941146	0.754633	0.853914	0.238605
0.0956759	0.756919	0.854103	0.238798
0.0972332	0.757109	0.855216	0.238818
0.101556	0.757326	0.855938	0.239004
0.106441	0.763144	0.856277	0.239019
0.10747	0.768349	0.856892	0.239245
0.114439	0.770008	0.857088	0.239904
0.115357	0.770502	0.857143	0.23994
0.115383	0.773498	0.85813	0.239994
0.116311	0.774774	0.858171	0.240066
0.119491	0.777971	0.858874	0.240098
0.12048	0.780134	0.859124	0.240211
0.120631	0.781221	0.85947	0.240314
0.121235	0.78352	0.859809	0.240402
0.122534	0.786733	0.862554	0.24043
0.123025	0.790651	0.862744	0.240461
0.123536	0.794692	0.864853	0.240657
0.124448	0.801926	0.866384	0.24088
0.124586	0.802977	0.866831	0.241078
0.125318	0.805853	0.866911	0.241086
0.125739	0.809842	0.869048	0.241097
0.130108	0.811287	0.869801	0.241301
0.132981	0.8125	0.870158	0.241311
0.135147	0.814956	0.87061	0.241696
0.135233	0.815823	0.872294	0.241831
0.135285	0.81698	0.872616	0.242002
0.137031	0.81706	0.873525	0.242041
0.137507	0.822367	0.874029	0.242124
0.137909	0.823849	0.875104	0.242302
0.140408	0.827212	0.876623	0.242313
0.140869	0.827416	0.877867	0.242443
0.142754	0.831226	0.878621	0.242505
0.145612	0.833232	0.878756	0.242799
0.147646	0.835205	0.879224	0.242875
0.147675	0.83873	0.880106	0.24295
0.151745	0.843318	0.880277	0.24296
0.151844	0.843715	0.880568	0.243065
0.152138	0.849067	0.88067	0.243201
0.153178	0.849691	0.880952	0.243212
0.157178	0.851286	0.881148	0.243246
0.15829	0.851547	0.881826	0.243291
0.159396	0.852381	0.882558	0.243568
0.15962	0.856165	0.883406	0.243617
0.159776	0.859235	0.883491	0.243715
0.160281	0.860647	0.883983	0.24373
0.161398	0.860791	0.884084	0.243768
0.164526	0.864338	0.884628	0.24378
0.164899	0.864515	0.885255	0.244035
0.168241	0.866515	0.886209	0.244167
0.171469	0.866709	0.886513	0.244591
0.171514	0.866822	0.887686	0.245206
0.174036	0.867687	0.888229	0.245542
0.174308	0.86946	0.888889	0.245631
0.176668	0.870388	0.89011	0.245734
0.180192	0.871518	0.890917	0.245938
0.181968	0.872815	0.892208	0.246108
0.183189	0.874697	0.892381	0.246156
0.183727	0.878903	0.894614	0.246171
0.185764	0.879578	0.894996	0.246336
0.186392	0.884001	0.895238	0.246376
0.187582	0.885659	0.895687	0.246376
0.189104	0.88884	0.896306	0.246416
0.189776	0.897579	0.896927	0.246474
0.190242	0.898834	0.897544	0.246603
0.190456	0.90414	0.898204	0.246616
0.190698	0.904639	0.898618	0.246889
0.190803	0.905033	0.899113	0.24699
0.193256	0.905355	0.899816	0.247
0.195194	0.905433	0.903706	0.24709
0.195398	0.908438	0.903889	0.247234
0.196463	0.909367	0.903978	0.247348
0.197209	0.911	0.904008	0.247368
0.197461	0.913657	0.905636	0.247856
0.198436	0.914286	0.907809	0.24798
0.198912	0.914807	0.908482	0.248247
0.199297	0.916191	0.908623	0.248273
0.199624	0.921149	0.908871	0.248292
0.200022	0.922646	0.909938	0.248379
0.200442	0.926547	0.909966	0.248395
0.20058	0.927559	0.910714	0.248653
0.200999	0.937535	0.910771	0.248808
0.20395	0.937729	0.911193	0.248926
0.20407	0.941554	0.912381	0.248933
0.204953	0.944026	0.91291	0.249056
0.20597	0.94666	0.913435	0.249284
0.206462	0.949875	0.914134	0.249373
0.206674	0.96509	0.914286	0.249423
0.206785	0.965423	0.914641	0.249487
0.206797	0.965509	0.914683	0.24952
0.210718	0.967237	0.914888	0.249588
0.210975	0.970635	0.91515	0.250163
0.212369	0.970944	0.917501	0.250441
0.212385	0.972066	0.91901	0.25071
0.212461	0.979151	0.919075	0.250816
0.213687	0.98568	0.919349	0.250827
0.214119	0.98965	0.920053	0.250841
0.218391	0.990327	0.920157	0.251222
0.21844	0.992299	0.920415	0.251228
0.218673	0.992785	0.921214	0.251328
0.220471	0.994169	0.921429	0.251651
0.22067	0.996153	0.923359	0.252595
0.221	0.997588	0.923456	0.252879
0.222947	0.998972	0.923697	0.253063
0.224581	1	0.92481	0.253226
0.224643	1	0.925361	0.253505
0.22533	1	0.926104	0.253628
0.225597	1	0.926453	0.253712
0.225709	1	0.927019	0.253754
0.226618	1	0.927117	0.25376
0.227189	0.0709136	0.927131	0.253833
0.228504	0.0784532	0.927232	0.253861
0.230221	0.0820325	0.927374	0.254032
0.231535	0.0859898	0.927823	0.254211
0.234666	0.0911312	0.928273	0.254215
0.235354	0.094964	0.929439	0.254383
0.23574	0.0971698	0.931398	0.254634
0.239142	0.101053	0.931493	0.254763
0.240211	0.106869	0.931677	0.254864
0.240931	0.111404	0.931812	0.255314
0.24259	0.113959	0.932324	0.255387
0.242839	0.115186	0.933131	0.255468
0.243388	0.115189	0.933333	0.255647
0.247968	0.11729	0.933673	0.255867
0.248995	0.117771	0.934426	0.255935
0.250427	0.120188	0.934853	0.255993
0.253815	0.12163	0.935088	0.256063
0.254212	0.123527	0.935205	0.256966
0.254248	0.12659	0.935287	0.257048
0.255628	0.128971	0.935294	0.257064
0.258946	0.1292	0.93609	0.257249
0.260266	0.131241	0.936208	0.257624
0.26053	0.131469	0.936679	0.25774
0.262016	0.134617	0.937033	0.258012
0.262049	0.134809	0.937204	0.25803
0.262752	0.135838	0.938011	0.258491
0.263564	0.137603	0.938058	0.2595
0.263786	0.137834	0.938492	0.259593
0.263866	0.13943	0.940092	0.259613
0.264837	0.139916	0.940887	0.259695
0.264854	0.141409	0.941826	0.259774
0.265917	0.144339	0.941871	0.259872
0.267136	0.144379	0.941908	0.260006
0.268225	0.147343	0.942328	0.260141
0.269302	0.148999	0.942812	0.26025
0.270596	0.149324	0.942842	0.260393
0.270853	0.149546	0.943396	0.260395
0.271057	0.151869	0.944401	0.260653
0.272712	0.153229	0.944417	0.260755
0.273435	0.153554	0.944824	0.260968
0.273559	0.153687	0.944882	0.261159
0.273975	0.154234	0.94559	0.261887
0.275338	0.158234	0.945984	0.262097
0.275445	0.1596	0.946182	0.262126
0.275835	0.161017	0.946892	0.262223
0.277539	0.161228	0.947066	0.262634
0.281504	0.161898	0.947905	0.262675
0.284311	0.16197	0.948148	0.262767
0.285006	0.16302	0.949364	0.262798
0.286727	0.164281	0.950566	0.262911
0.287947	0.164614	0.95082	0.263233
0.290042	0.165595	0.951681	0.263248
0.291533	0.166719	0.951975	0.263768
0.292751	0.167014	0.952381	0.263797
0.296517	0.167191	0.953446	0.263893
0.298202	0.167218	0.953961	0.263943
0.298339	0.172133	0.954055	0.26426
0.299717	0.172283	0.954964	0.264505
0.300724	0.176447	0.955469	0.264563
0.302507	0.176733	0.955503	0.264793
0.303192	0.17794	0.955937	0.264956
0.303559	0.178116	0.95619	0.265004
0.304575	0.180203	0.956594	0.265336
0.306245	0.180259	0.957228	0.265374
0.306985	0.180695	0.958281	0.265468
0.307153	0.182528	0.959077	0.26554
0.308716	0.183349	0.959102	0.265668
0.309352	0.183751	0.959184	0.265836
0.310104	0.185309	0.960284	0.265912
0.310275	0.185853	0.960553	0.265912
0.312407	0.186222	0.960861	0.266166
0.313006	0.187271	0.961332	0.26667
0.313228	0.187765	0.96139	0.266863
0.314796	0.188335	0.961499	0.267175
0.316094	0.188901	0.961603	0.267403
0.317138	0.192425	0.961794	0.26748
0.317607	0.196125	0.962077	0.267518
0.317756	0.196196	0.963134	0.267619
0.317987	0.196496	0.963485	0.267995
0.318715	0.196778	0.964021	0.268009
0.318961	0.197337	0.965031	0.268139
0.319675	0.199387	0.965196	0.268774
0.320771	0.199463	0.96549	0.269152
0.320789	0.201838	0.966387	0.269419
0.321191	0.202037	0.966551	0.269505
0.321411	0.202794	0.966865	0.269831
0.324213	0.203135	0.967622	0.270157
0.325604	0.20345	0.967626	0.271382
0.325962	0.203685	0.967702	0.271424
0.326461	0.204881	0.96867	0.271533
0.327139	0.206508	0.968829	0.271559
0.327595	0.206635	0.968842	0.271631
0.328846	0.207406	0.969965	0.271719
0.329743	0.207561	0.970234	0.271864
0.330696	0.208598	0.970443	0.271866
0.332129	0.208726	0.970779	0.271946
0.332808	0.211815	0.971236	0.272077
0.333333	0.211904	0.971827	0.272157
0.336542	0.213535	0.972865	0.272269
0.336639	0.213922	0.973866	0.272307
0.337923	0.215276	0.975961	0.272447
0.339948	0.215802	0.976049	0.272495
0.340829	0.216378	0.976409	0.272742
0.341669	0.218415	0.976818	0.272981
0.342471	0.219153	0.977235	0.273166
0.342649	0.221162	0.97745	0.273362
0.343901	0.221418	0.977486	0.273486
0.344746	0.221531	0.977625	0.27349
0.345397	0.221562	0.977937	0.273493
0.34709	0.222274	0.978238	0.273517
0.347891	0.222364	0.979166	0.273817
0.348196	0.225705	0.979889	0.273945
0.355751	0.227321	0.980541	0.273983
0.356458	0.229533	0.982515	0.274034
0.357704	0.230023	0.983527	0.274085
0.358294	0.231578	0.983673	0.274115
0.359706	0.237824	0.983756	0.27414
0.362365	0.23822	0.984035	0.274149
0.362504	0.238774	0.984113	0.274202
0.363216	0.241544	0.984505	0.27442
0.366265	0.243048	0.984694	0.274506
0.367971	0.244237	0.984983	0.274715
0.368234	0.245057	0.985048	0.274786
0.36833	0.247501	0.985092	0.274897
0.369563	0.247959	0.985205	0.27492
0.370494	0.248362	0.985608	0.275079
0.371339	0.248988	0.985789	0.27517
0.372102	0.249659	0.986184	0.275262
0.373856	0.253172	0.98646	0.275312
0.377833	0.253252	0.986508	0.275835
0.378237	0.253836	0.986523	0.275877
0.379059	0.254027	0.986607	0.275892
0.379705	0.254374	0.988363	0.27591
0.38021	0.254643	0.988394	0.27601
0.381087	0.254731	0.988717	0.276182
0.388247	0.255933	0.988818	0.276229
0.392831	0.25787	0.990123	0.27637
0.396985	0.260728	0.990326	0.276509
0.397036	0.261204	0.991015	0.276564
0.39834	0.26159	0.991378	0.276638
0.398753	0.262964	0.991526	0.276771
0.39907	0.263335	0.991597	0.276911
0.399408	0.263713	0.991784	0.276917
0.40046	0.264903	0.992078	0.277035
0.400968	0.265598	0.992083	0.277076
0.401591	0.267909	0.992496	0.277097
0.401714	0.269309	0.992913	0.27742
0.40427	0.269643	0.993132	0.277769
0.404895	0.270099	0.993896	0.278478
0.405004	0.271049	0.994472	0.278649
0.40524	0.272117	0.995308	0.278776
0.408683	0.273033	0.995628	0.278864
0.410228	0.273272	0.996678	0.278944
0.411611	0.274211	0.996926	0.279182
0.412178	0.274972	0.997167	0.279185
0.412878	0.275146	0.997201	0.279484
0.413366	0.276209	0.997798	0.279497
0.419061	0.276718	0.998565	0.279545
0.421777	0.276844	0.998607	0.279602
0.422925	0.278092	0.999472	0.279643
0.423045	0.278453	1	0.279692
0.42447	0.279472	1	0.279757
0.425957	0.279565	1	0.279767
0.427321	0.282086	1	0.279805
0.428278	0.282167	1	0.27998
0.430027	0.283275	1	0.280002
0.431074	0.284509	1	0.280054
0.434266	0.285933	1	0.280094
0.434726	0.286535	1	0.280206
0.435864	0.288266	1	0.280343
0.437651	0.288777	1	0.28043
0.438106	0.288819	1	0.280467
0.439218	0.290086	1	0.28047
0.439773	0.290657	1	0.280584
0.440381	0.290701	1	0.280688
0.441867	0.294079	1	0.281048
0.441941	0.294326	1	0.28106
0.443808	0.296897	1	0.281191
0.44425	0.297141	1	0.281403
0.445674	0.299399	1	0.281911
0.445828	0.300615	1	0.282044
0.446165	0.302546	1	0.282076
0.44703	0.302661	1	0.282116
0.447547	0.303068	1	0.282155
0.450535	0.303272	1	0.282371
0.450631	0.30375	1	0.2824
0.450639	0.304014	1	0.282456
0.45082	0.308362	1	0.282647
0.451033	0.310094	1	0.282818
0.452856	0.310322	1	0.283231
0.45636	0.313329	0.0638161	0.283235
0.457957	0.313661	0.0736319	0.283716
0.463367	0.31467	0.0759297	0.283779
0.463478	0.31479	0.0812879	0.283929
0.464668	0.314889	0.0838659	0.284121
0.473395	0.315018	0.0840605	0.284193
0.474728	0.317722	0.0933584	0.284233
0.475901	0.319287	0.103504	0.284312
0.477725	0.321789	0.107232	0.284605
0.481642	0.322454	0.107237	0.284811
0.484396	0.323887	0.109757	0.284851
0.485506	0.324349	0.111828	0.285074
0.486538	0.325025	0.112176	0.285618
0.488308	0.325617	0.114867	0.285628
0.489144	0.325646	0.117721	0.285986
0.48971	0.326572	0.117728	0.286226
0.49232	0.326693	0.118869	0.286289
0.495998	0.333919	0.120295	0.286612
0.496132	0.334527	0.121518	0.286726
0.496731	0.335634	0.123454	0.287
0.497724	0.33764	0.123788	0.287191
0.49825	0.337856	0.127481	0.287248
0.500245	0.340885	0.129069	0.287485
0.50167	0.343276	0.129848	0.287488
0.501921	0.34409	0.130338	0.287658
0.503985	0.34506	0.131499	0.287734
0.504114	0.347021	0.137844	0.287846
0.504899	0.347696	0.13799	0.287952
0.50497	0.348341	0.138179	0.288129
0.505604	0.348618	0.139698	0.288352
0.50662	0.349763	0.140018	0.288483
0.506737	0.350247	0.140051	0.288664
0.508227	0.350867	0.142843	0.288818
0.509849	0.351043	0.144432	0.28906
0.511025	0.352731	0.145874	0.289134
0.51136	0.356459	0.147017	0.289314
0.512381	0.358716	0.147855	0.289411
0.516358	0.359792	0.147866	0.289498
0.516792	0.362423	0.149611	0.289527
0.51807	0.362489	0.150096	0.28962
0.518806	0.362678	0.152398	0.28971
0.520286	0.365086	0.152785	0.289748
0.522117	0.365247	0.154798	0.289904
0.523432	0.365891	0.159609	0.289972
0.525954	0.366359	0.163511	0.289976
0.526232	0.366514	0.164114	0.29026
0.527279	0.367062	0.165697	0.290318
0.528719	0.367543	0.166083	0.290369
0.52977	0.367747	0.166125	0.29051
0.530108	0.368369	0.167207	0.29052
0.533167	0.371414	0.168231	0.290627
0.5343	0.375104	0.168529	0.290681
0.535806	0.382261	0.169029	0.291092
0.535889	0.382623	0.171939	0.291352
0.536009	0.383179	0.172875	0.291483
0.538541	0.383863	0.173014	0.29158
0.539725	0.383904	0.175092	0.291941
0.540185	0.38566	0.176805	0.292589
0.542384	0.386415	0.177244	0.292607
0.543516	0.387786	0.17837	0.292938
0.543719	0.38835	0.179051	0.293131
0.544813	0.390423	0.180796	0.293321
0.544887	0.393685	0.181333	0.293329
0.544958	0.39646	0.181713	0.293479
0.545371	0.396738	0.183081	0.293578
0.548765	0.398085	0.185051	0.293595
0.549032	0.39935	0.186725	0.293692
0.549657	0.399525	0.189423	0.293881
0.551615	0.401904	0.191932	0.294049
0.558486	0.405945	0.195604	0.294134
0.560173	0.407979	0.19688	0.294189
0.561269	0.407983	0.19863	0.294247
0.563443	0.410238	0.199566	0.294376
0.565154	0.41149	0.200625	0.294535
0.568119	0.414047	0.200967	0.294639
0.577206	0.414931	0.203645	0.29471
0.57894	0.416827	0.205164	0.294876
0.581993	0.417818	0.206897	0.295013
0.583458	0.417895	0.207186	0.295277
0.583971	0.418765	0.207502	0.295505
0.584094	0.42335	0.208861	0.295533
0.585493	0.423642	0.208935	0.295553
0.587557	0.42383	0.208944	0.295785
0.593862	0.424599	0.208998	0.29589
0.593965	0.425389	0.21009	0.296372
0.59446	0.42608	0.210394	0.296655
0.594697	0.428476	0.211482	0.29666
0.595958	0.428629	0.212848	0.296873
0.597827	0.428807	0.216949	0.296873
0.604961	0.429007	0.217878	0.297112
0.607289	0.429803	0.217937	0.29739
0.608013	0.43168	0.219234	0.2974
0.609836	0.434828	0.219829	0.297438
0.613078	0.4382	0.222424	0.297439
0.615982	0.439191	0.222466	0.298008
0.616939	0.439705	0.223865	0.298337
0.619748	0.444716	0.224376	0.298458
0.621829	0.444831	0.225358	0.2985
0.622121	0.444916	0.225567	0.298592
0.622717	0.44639	0.226117	0.298877
0.623566	0.448257	0.226703	0.298977
0.625959	0.450394	0.227015	0.299031
0.628987	0.451227	0.227437	0.29929
0.631052	0.453494	0.232149	0.29931
0.632613	0.45352	0.234611	0.299446
0.634231	0.455382	0.236133	0.29946
0.63526	0.457655	0.237417	0.299604
0.641245	0.458438	0.238365	0.299706
0.642673	0.459998	0.238742	0.299716
0.644203	0.461738	0.238771	0.299754
0.644209	0.463227	0.239103	0.299851
0.650349	0.467497	0.239692	0.299913
0.650561	0.467595	0.240399	0.299926
0.652381	0.467631	0.240559	0.300285
0.656459	0.471355	0.242579	0.300329
0.656904	0.472999	0.242959	0.300376
0.659376	0.474937	0.243017	0.300543
0.660049	0.478088	0.243642	0.300571
0.661758	0.480125	0.24764	0.300681
0.663122	0.481411	0.247749	0.300889
0.663486	0.482849	0.249081	0.3009
0.664425	0.489723	0.251781	0.301077
0.6663	0.490561	0.252067	0.301124
0.666543	0.491875	0.252195	0.301262
0.679808	0.492664	0.253543	0.301583
0.684307	0.49462	0.253833	0.301649
0.685258	0.49598	0.254293	0.30167
0.687869	0.496482	0.255389	0.301772
0.693596	0.501972	0.256111	0.302012
0.694647	0.503388	0.256305	0.302294
0.69468	0.505516	0.257503	0.302332
0.700162	0.5071	0.258155	0.302427
0.705386	0.507894	0.258273	0.302532
0.70723	0.509931	0.259685	0.302618
0.708804	0.512343	0.259751	0.302943
0.712398	0.512988	0.263233	0.302951
0.719569	0.514286	0.263974	0.302974
0.720709	0.514762	0.26473	0.303176
0.721406	0.515102	0.265794	0.30324
0.721452	0.517348	0.2659	0.303295
0.723237	0.51749	0.266889	0.303363
0.725457	0.51917	0.271175	0.303438
0.731466	0.521282	0.271647	0.303448
0.733867	0.521958	0.271835	0.303669
0.738405	0.524843	0.275301	0.304236
0.740007	0.52667	0.275857	0.304242
0.740649	0.527415	0.277692	0.304289
0.746143	0.529061	0.277978	0.304436
0.750817	0.530205	0.278649	0.30455
0.752962	0.534131	0.278956	0.304556
0.754817	0.536195	0.28005	0.304814
0.764818	0.539061	0.280756	0.304939
0.765078	0.539775	0.281574	0.305465
0.76751	0.541969	0.282057	0.305494
0.772315	0.542792	0.282621	0.305637
0.773026	0.543477	0.28331	0.305802
0.773529	0.543692	0.28351	0.305911
0.774217	0.54452	0.286866	0.306006
0.777761	0.545961	0.286922	0.306014
0.778198	0.546038	0.287507	0.306255
0.779849	0.546788	0.28896	0.306271
0.779886	0.546869	0.290461	0.306403
0.781811	0.551961	0.29076	0.306601
0.782143	0.552363	0.2909	0.30662
0.791215	0.552735	0.291925	0.306693
0.7921	0.553124	0.292197	0.306741
0.796409	0.557264	0.293994	0.306989
0.80003	0.558099	0.294358	0.307039
0.802733	0.560517	0.295495	0.307245
0.807207	0.561004	0.297982	0.307305
0.816357	0.566591	0.299295	0.307712
0.817598	0.567362	0.300929	0.307793
0.81765	0.568382	0.301382	0.307933
0.822756	0.575163	0.301642	0.308075
0.8258	0.576583	0.302897	0.30815
0.826777	0.578352	0.303121	0.308157
0.827172	0.582793	0.303957	0.308182
0.829282	0.592762	0.30514	0.308248
0.830892	0.593381	0.306786	0.30826
0.83108	0.596031	0.30786	0.308437
0.838473	0.596315	0.308989	0.308684
0.839944	0.597599	0.31046	0.308777
0.842662	0.598995	0.31499	0.308829
0.846186	0.60131	0.317691	0.308965
0.847264	0.601414	0.319233	0.30943
0.847499	0.604009	0.319767	0.309515
0.853783	0.604847	0.319779	0.309516
0.85604	0.606725	0.320219	0.309532
0.860126	0.616681	0.320745	0.309576
0.860256	0.619253	0.32406	0.309986
0.861663	0.620688	0.324501	0.310347
0.864177	0.620793	0.324567	0.310409
0.867553	0.627252	0.324631	0.310433
0.872915	0.628007	0.326472	0.31052
0.873366	0.629537	0.328545	0.310705
0.8767	0.632617	0.329265	0.310771
0.880865	0.632822	0.329512	0.310901
0.881185	0.63502	0.332174	0.311172
0.881369	0.635952	0.333644	0.311239
0.883614	0.637565	0.334882	0.311546
0.885042	0.637737	0.335316	0.311571
0.886623	0.638797	0.336011	0.311574
0.888296	0.640925	0.33745	0.311696
0.889257	0.643294	0.338125	0.311933
0.897475	0.644018	0.338172	0.312201
0.901786	0.649351	0.345476	0.312249
0.904209	0.650137	0.347386	0.312466
0.905144	0.651865	0.348593	0.312615
0.918136	0.652174	0.350531	0.312728
0.921192	0.652794	0.350963	0.31282
0.923402	0.657904	0.351589	0.312867
0.929569	0.659192	0.352144	0.31288
0.929915	0.659294	0.35257	0.313005
0.930023	0.660804	0.353603	0.31301
0.930872	0.66534	0.355194	0.313111
0.931012	0.666126	0.355313	0.313258
0.942376	0.666936	0.356831	0.313582
0.946663	0.668435	0.357216	0.31364
0.952952	0.670363	0.358127	0.313778
0.955184	0.670462	0.35816	0.313851
0.955463	0.671698	0.358748	0.313918
0.95788	0.677961	0.361289	0.313975
0.961232	0.678554	0.361412	0.314031
0.961926	0.679051	0.362494	0.314152
0.964218	0.679456	0.363597	0.314157
0.965168	0.679547	0.367039	0.314422
0.967332	0.6805	0.368594	0.314447
0.970046	0.681168	0.368867	0.314466
0.970058	0.681813	0.37047	0.314536
0.972689	0.683394	0.371602	0.314583
0.974739	0.684048	0.372733	0.314611
0.975391	0.690006	0.372824	0.314995
0.978967	0.69412	0.373183	0.315033
0.982076	0.695452	0.373221	0.315207
0.982477	0.696149	0.375586	0.315265
0.983521	0.700634	0.376866	0.315379
0.984426	0.701805	0.379199	0.315604
0.987013	0.707473	0.383671	0.315612
0.996101	0.713361	0.38627	0.315786
0.996875	0.713391	0.387575	0.316107
0.997015	0.716328	0.389161	0.316117
0.99814	0.718813	0.393158	0.316134
1	0.720001	0.395844	0.316173
1	0.723832	0.39881	0.31639
1	0.723989	0.400917	0.31652
1	0.727244	0.401389	0.316694
1	0.72748	0.408959	0.316837
1	0.727504	0.409591	0.316953
0.0601173	0.727869	0.409679	0.317072
0.0659888	0.729883	0.410323	0.31722
0.0685555	0.729927	0.412018	0.317233
0.0834095	0.731222	0.412581	0.317249
0.0867411	0.734625	0.41303	0.317254
0.0881209	0.736355	0.413528	0.317407
0.0924707	0.737172	0.413635	0.31766
0.0963574	0.742044	0.413948	0.317723
0.0980603	0.743646	0.414766	0.317766
0.0986205	0.745012	0.415347	0.318077
0.102385	0.74525	0.416171	0.318242
0.112364	0.746085	0.417601	0.318405
0.11311	0.747439	0.417647	0.318423
0.114408	0.747759	0.418038	0.31856
0.120263	0.749986	0.418113	0.318772
0.122525	0.750679	0.418184	0.319077
0.124706	0.753609	0.419288	0.319242
0.128301	0.754261	0.419839	0.319259
0.131514	0.761043	0.420033	0.319326
0.134646	0.761464	0.423414	0.319467
0.134789	0.762734	0.42471	0.32014
0.135634	0.763405	0.425764	0.320185
0.136537	0.764477	0.426729	0.320786
0.137473	0.767466	0.427481	0.320942
0.137843	0.768102	0.427616	0.321063
0.139035	0.770196	0.427811	0.321144
0.139417	0.770751	0.428902	0.32126
0.140675	0.77087	0.431352	0.321265
0.141105	0.773635	0.432826	0.321325
0.141848	0.77402	0.434945	0.321391
0.142446	0.776244	0.435684	0.321436
0.143553	0.778185	0.436408	0.321525
0.143642	0.778387	0.437117	0.322373
0.143663	0.779341	0.439524	0.322557
0.144051	0.779603	0.44212	0.322789
0.144803	0.780468	0.442388	0.322864
0.146024	0.78296	0.446735	0.323279
0.146147	0.785741	0.447373	0.323341
0.147226	0.786847	0.454687	0.323356
0.147717	0.790701	0.457391	0.323636
0.150081	0.791566	0.459482	0.323657
0.152064	0.794582	0.459807	0.323824
0.152068	0.794695	0.460821	0.324376
0.152558	0.795546	0.461879	0.324579
0.153041	0.799662	0.462312	0.324606
0.15363	0.807096	0.464114	0.324922
0.156371	0.809524	0.465388	0.325224
0.160714	0.810834	0.465573	0.32537
0.160966	0.811646	0.470962	0.325603
0.161367	0.812194	0.471606	0.32642
0.162045	0.812787	0.472847	0.326438
0.165637	0.815341	0.473147	0.32648
0.165667	0.816082	0.474599	0.326617
0.167138	0.817062	0.475126	0.326687
0.167361	0.817593	0.478095	0.326789
0.167857	0.818358	0.480075	0.326973
0.168275	0.821421	0.480359	0.327089
0.169518	0.828521	0.480639	0.327329
0.171358	0.829473	0.482083	0.327455
0.171869	0.832134	0.482949	0.327565
0.173879	0.834631	0.483499	0.327576
0.175795	0.835969	0.483813	0.327697
0.175858	0.844709	0.485439	0.32785
0.175903	0.84796	0.489526	0.327978
0.177041	0.849072	0.489614	0.328037
0.178223	0.854447	0.493112	0.32824
0.178871	0.859251	0.495798	0.328366
0.179712	0.859587	0.497091	0.328775
0.179941	0.859749	0.501848	0.328879
0.180417	0.86312	0.503903	0.329145
0.184274	0.863511	0.504518	0.329196
0.185367	0.870083	0.505488	0.329356
0.185644	0.870495	0.506451	0.32961
0.18643	0.872037	0.507302	0.329741
0.187365	0.87218	0.507748	0.329802
0.188453	0.873016	0.507838	0.330189
0.18885	0.873179	0.508584	0.33074
0.189129	0.873469	0.509159	0.331092
0.189157	0.874928	0.510218	0.331108
0.189721	0.87528	0.510281	0.331182
0.192596	0.881255	0.5113	0.331204
0.192917	0.881598	0.514421	0.331532
0.193664	0.882124	0.517044	0.331725
0.193951	0.882241	0.517811	0.33178
0.194275	0.882641	0.518311	0.331885
0.195517	0.883365	0.521155	0.331906
0.195691	0.884328	0.522209	0.331909
0.195725	0.886526	0.526379	0.332037
0.198338	0.890882	0.528449	0.332128
0.199956	0.894802	0.529867	0.332318
0.203853	0.895806	0.530265	0.332362
0.204606	0.905095	0.532542	0.332456
0.204724	0.907179	0.535728	0.332551
0.204999	0.912604	0.535784	0.332779
0.206864	0.91458	0.535827	0.332923
0.208127	0.914894	0.536189	0.33296
0.20829	0.915433	0.536458	0.332987
0.208694	0.915496	0.536804	0.332995
0.209111	0.916152	0.536868	0.333167
0.209677	0.920707	0.537452	0.333212
0.212169	0.924546	0.539722	0.333225
0.21272	0.925556	0.540515	0.333364
0.215177	0.927685	0.541424	0.333401
0.216329	0.928996	0.542293	0.333681
0.216549	0.929976	0.546126	0.334036
0.217881	0.933976	0.547895	0.334131
0.218712	0.934625	0.549454	0.334139
0.220526	0.934779	0.549573	0.334245
0.220755	0.934847	0.550172	0.334359
0.222088	0.935513	0.550397	0.334425
0.222665	0.935983	0.550993	0.334483
0.223244	0.941473	0.551377	0.334511
0.223369	0.942271	0.556275	0.33477
0.224116	0.942725	0.556462	0.33479
0.225148	0.945697	0.557871	0.334878
0.226341	0.955962	0.559216	0.33501
0.227297	0.957492	0.561695	0.335093
0.231906	0.96456	0.56187	0.335212
0.232028	0.967229	0.565192	0.335349
0.232291	0.970426	0.566206	0.335863
0.233262	0.976546	0.566378	0.335882
0.233866	0.978836	0.567902	0.336147
0.234236	0.980638	0.568785	0.336148
0.234396	0.983457	0.569073	0.33619
0.236139	0.990863	0.570092	0.336286
0.238929	0.991363	0.570198	0.336489
0.238967	0.99225	0.570258	0.336501
0.239785	0.993491	0.571868	0.336581
0.242179	0.994921	0.57337	0.336587
0.242527	0.997315	0.574027	0.33661
0.243946	0.998453	0.575744	0.33663
0.244269	1	0.576285	0.336759
0.244447	0.0626226	0.577777	0.336929
0.247154	0.0768512	0.579446	0.337125
0.248753	0.077915	0.58029	0.337856
0.249741	0.0795214	0.580324	0.337924
0.251403	0.0895019	0.582579	0.337925
0.251672	0.0911169	0.582903	0.338044
0.251847	0.0927483	0.586123	0.338108
0.253946	0.092909	0.587009	0.338359
0.255469	0.0933162	0.587278	0.338436
0.25761	0.100706	0.588283	0.338568
0.2579	0.102424	0.588715	0.33857
0.258226	0.103896	0.590801	0.338601
0.259507	0.104697	0.591508	0.338668
0.259861	0.10478	0.592381	0.338678
0.260134	0.104839	0.593194	0.339265
0.26021	0.105154	0.59657	0.33931
0.260738	0.106298	0.59725	0.339492
0.260906	0.107991	0.598413	0.339652
0.26238	0.108866	0.598439	0.339823
0.262405	0.108987	0.598909	0.340013
0.264297	0.111903	0.600168	0.340221
0.264416	0.113666	0.601482	0.340354
0.265203	0.113864	0.606194	0.340375
0.265844	0.114026	0.609087	0.340397
0.266173	0.11483	0.609241	0.340753
0.266574	0.117835	0.611911	0.340764
0.267323	0.120538	0.616071	0.340789
0.269767	0.121445	0.619391	0.34089
0.270222	0.121802	0.619985	0.340968
0.270913	0.122124	0.621364	0.341139
0.271467	0.129624	0.622275	0.341272
0.273528	0.129772	0.623761	0.341294
0.274053	0.130558	0.624931	0.341548
0.274489	0.130964	0.625403	0.341789
0.274621	0.135593	0.626022	0.341833
0.274985	0.135639	0.62836	0.342522
0.275523	0.139984	0.628586	0.342635
0.277375	0.140536	0.630182	0.34266
0.277707	0.143995	0.63503	0.342835
0.279294	0.14452	0.635402	0.343188
0.281196	0.146864	0.63677	0.343308
0.282471	0.147791	0.639766	0.343444
0.283552	0.148446	0.640517	0.343587
0.284378	0.148993	0.643033	0.343609
0.284844	0.151455	0.644061	0.343647
0.285398	0.152114	0.649933	0.343758
0.286039	0.153472	0.654159	0.344417
0.286104	0.153527	0.656551	0.344631
0.287643	0.157734	0.657233	0.344784
0.288169	0.157759	0.658275	0.344889
0.290443	0.158682	0.659452	0.345376
0.291415	0.159561	0.660632	0.345396
0.291595	0.160885	0.662434	0.34541
0.294121	0.163511	0.666859	0.345521
0.294536	0.165107	0.671901	0.345623
0.29593	0.165523	0.67551	0.34566
0.296615	0.16774	0.675901	0.34568
0.296681	0.168911	0.676876	0.345764
0.297947	0.169077	0.678861	0.345889
0.29906	0.170452	0.67933	0.34618
0.299734	0.170897	0.680764	0.346471
0.301214	0.172699	0.682718	0.346503
0.301248	0.173323	0.685651	0.346524
0.301362	0.174025	0.685937	0.346581
0.301414	0.180031	0.686394	0.346655
0.302304	0.180579	0.689357	0.346726
0.303629	0.18112	0.689407	0.346944
0.304489	0.181325	0.689934	0.347133
0.305549	0.184654	0.690476	0.347142
0.309315	0.184803	0.692074	0.347182
0.31046	0.186266	0.693747	0.347256
0.310658	0.186335	0.696833	0.347411
0.310848	0.187841	0.698077	0.34775
0.312654	0.187957	0.698464	0.348046
0.314416	0.188385	0.698567	0.348057
0.314656	0.188924	0.69983	0.348182
0.315184	0.189025	0.700308	0.348468
0.315413	0.189706	0.703258	0.348499
0.315511	0.19155	0.70644	0.348522
0.315956	0.191699	0.710961	0.348609
0.315966	0.192526	0.713939	0.348757
0.316003	0.196043	0.715077	0.350196
0.316605	0.196691	0.716487	0.35034
0.31812	0.198311	0.716517	0.350527
0.319366	0.198544	0.716863	0.35063
0.319565	0.198989	0.719018	0.350706
0.319615	0.199148	0.719092	0.35078
0.319653	0.19943	0.72227	0.3508
0.320565	0.200091	0.723435	0.350991
0.320853	0.201607	0.723929	0.351007
0.321061	0.201614	0.724321	0.351223
0.321343	0.20313	0.72619	0.351297
0.321446	0.203186	0.72777	0.351419
0.322547	0.203373	0.728076	0.351451
0.323554	0.20352	0.728439	0.351452
0.325802	0.204036	0.730924	0.351634
0.325847	0.206182	0.731124	0.351639
0.326728	0.20764	0.731193	0.351665
0.329886	0.208032	0.73189	0.351839
0.330319	0.208245	0.731981	0.352062
0.332187	0.211679	0.732482	0.352103
0.333341	0.212645	0.733078	0.352615
0.334583	0.212895	0.734929	0.352666
0.336032	0.213298	0.738144	0.352773
0.338276	0.214549	0.738648	0.352788
0.339045	0.215368	0.740378	0.352813
0.342558	0.216709	0.740751	0.353125
0.34404	0.217626	0.741735	0.353296
0.344977	0.219036	0.742592	0.353334
0.350068	0.219489	0.743454	0.353503
0.350677	0.220351	0.745748	0.353505
0.351526	0.220477	0.748147	0.35357
0.353208	0.220962	0.748498	0.353652
0.354206	0.222361	0.751072	0.353726
0.354948	0.224237	0.751412	0.353747
0.356209	0.224425	0.751796	0.35395
0.356367	0.226334	0.752949	0.354172
0.357232	0.226619	0.754191	0.354569
0.358015	0.226937	0.754549	0.354581
0.360158	0.227682	0.755172	0.354616
0.362512	0.228317	0.757296	0.355036
0.362774	0.230708	0.757347	0.355045
0.363002	0.232446	0.757764	0.355125
0.364536	0.232694	0.760459	0.355277
0.365256	0.233235	0.762683	0.355298
0.366546	0.235141	0.764211	0.355356
0.368342	0.235389	0.764887	0.355477
0.371413	0.237762	0.76553	0.355667
0.375048	0.238016	0.766607	0.356014
0.375226	0.23998	0.767232	0.35602
0.375768	0.240806	0.767868	0.356102
0.376644	0.243082	0.769033	0.356104
0.379218	0.243298	0.769994	0.356133
0.380009	0.245349	0.770806	0.356249
0.380181	0.245974	0.77115	0.357027
0.380512	0.246574	0.771335	0.357119
0.383747	0.247889	0.771577	0.357248
0.383852	0.248	0.771741	0.35743
0.38687	0.248214	0.771837	0.357444
0.387928	0.249252	0.772041	0.35752
0.388497	0.249582	0.772762	0.357548
0.391137	0.251386	0.773703	0.35755
0.393419	0.251719	0.77381	0.357711
0.394484	0.253579	0.778282	0.35781
0.394862	0.253956	0.778549	0.358028
0.395305	0.254626	0.782647	0.35805
0.395348	0.256532	0.782796	0.358117
0.396881	0.25901	0.783313	0.35826
0.401986	0.259829	0.785539	0.358331
0.407278	0.259867	0.787084	0.358501
0.407759	0.260259	0.787386	0.358574
0.410097	0.260352	0.793517	0.358744
0.410402	0.261104	0.795858	0.358848
0.410956	0.263532	0.796155	0.358915
0.413467	0.263966	0.798963	0.358916
0.416	0.265452	0.798967	0.359351
0.416815	0.266827	0.799753	0.35943
0.418267	0.266901	0.802089	0.359665
0.419339	0.273158	0.802422	0.359774
0.420723	0.276123	0.804054	0.360112
0.421245	0.276182	0.806727	0.360118
0.423404	0.28071	0.807592	0.360311
0.423556	0.282715	0.809876	0.360319
0.427065	0.288014	0.810784	0.3606
0.427201	0.288663	0.814649	0.360662
0.429423	0.289761	0.817166	0.360926
0.431162	0.29329	0.821033	0.361336
0.433786	0.293846	0.821118	0.36138
0.435203	0.294975	0.822083	0.361435
0.440505	0.296121	0.822576	0.361473
0.442491	0.296133	0.82452	0.361616
0.443718	0.296149	0.826164	0.361729
0.444561	0.296461	0.826761	0.361801
0.44523	0.302423	0.830296	0.361869
0.445321	0.302777	0.832565	0.362455
0.445593	0.302889	0.833167	0.362606
0.446836	0.303487	0.833875	0.36265
0.449583	0.303889	0.834162	0.36286
0.452834	0.304098	0.836255	0.362872
0.463468	0.304712	0.836396	0.363078
0.464552	0.305863	0.838807	0.363108
0.464678	0.305884	0.844586	0.363124
0.467213	0.306291	0.84497	0.363159
0.467476	0.306507	0.845455	0.363414
0.469076	0.306731	0.846939	0.363433
0.469663	0.309199	0.849987	0.363552
0.472872	0.315284	0.85119	0.363866
0.474809	0.31587	0.85119	0.36388
0.47624	0.316	0.851648	0.363986
0.479939	0.316364	0.853972	0.364145
0.480824	0.317768	0.854992	0.364437
0.48175	0.319915	0.857143	0.364531
0.482512	0.323562	0.857414	0.364601
0.48258	0.327607	0.86016	0.364773
0.483672	0.328129	0.86273	0.364789
0.486081	0.328404	0.864304	0.364837
0.492582	0.329869	0.864681	0.364967
0.494375	0.331191	0.867214	0.365182
0.497243	0.3312	0.868878	0.365353
0.497667	0.331561	0.870965	0.365511
0.500107	0.334901	0.875415	0.365697
0.501225	0.337114	0.87619	0.365724
0.501753	0.337244	0.876545	0.365873
0.503412	0.339081	0.876661	0.365876
0.506281	0.340393	0.878617	0.366073
0.509868	0.341539	0.879077	0.36628
0.51001	0.343532	0.87966	0.366582
0.510973	0.343588	0.87987	0.366723
0.510983	0.344209	0.882444	0.366727
0.511132	0.344668	0.88322	0.366838
0.511476	0.345625	0.884875	0.367268
0.512338	0.345748	0.887755	0.367784
0.51238	0.346035	0.888408	0.368101
0.516637	0.34637	0.889203	0.368111
0.516908	0.350342	0.892117	0.36849
0.517344	0.350454	0.898551	0.368525
0.518355	0.350716	0.899343	0.368584
0.519308	0.352549	0.9	0.36878
0.519337	0.353332	0.900738	0.369059
0.519373	0.355414	0.901408	0.369174
0.520462	0.357892	0.902709	0.369203
0.52153	0.358043	0.903061	0.369623
0.522117	0.35845	0.906224	0.36966
0.523388	0.358679	0.908193	0.369835
0.524807	0.35973	0.908515	0.370025
0.526527	0.360131	0.913043	0.370215
0.527589	0.361183	0.915729	0.370256
0.528126	0.361905	0.916064	0.370405
0.528409	0.36317	0.916113	0.370541
0.529119	0.364282	0.916223	0.370615
0.529741	0.364656	0.916287	0.370778
0.530768	0.366413	0.924585	0.371148
0.533536	0.366451	0.92517	0.371309
0.538661	0.366558	0.927239	0.371456
0.541309	0.366829	0.927952	0.371575
0.541827	0.369771	0.928627	0.372362
0.547421	0.373559	0.929402	0.372429
0.547523	0.374288	0.931553	0.372452
0.549087	0.374805	0.932531	0.372529
0.550279	0.37631	0.934363	0.372546
0.563051	0.376358	0.935202	0.372698
0.563133	0.376502	0.935346	0.37287
0.563519	0.379648	0.93692	0.373064
0.563679	0.380125	0.936976	0.373161
0.564187	0.381201	0.938928	0.37322
0.567125	0.381564	0.940088	0.373495
0.567507	0.382661	0.94121	0.373629
0.569051	0.383573	0.942009	0.373692
0.570519	0.387733	0.942373	0.373847
0.57125	0.391214	0.942455	0.373931
0.572359	0.392159	0.942486	0.373973
0.573559	0.392884	0.943008	0.374018
0.575485	0.393645	0.946507	0.374263
0.575726	0.396854	0.947203	0.374615
0.575852	0.399112	0.947734	0.374805
0.576432	0.399409	0.947765	0.375007
[truncated: 5,430 more rows]

## Sheet: Fig.3F
SourceData_Figure3F.The number of monocot species syntenic to Nelumbo and incremental changes in exon number.
I	II	III	IV
1	1	1	1
1	1	1	1
1	1	1	1
1	1	1	1
1	1	1	1
1	1	1	1
1	1	1	1
1	1	1	1
1	1	1	1
1	1	1	1
1	1	1	1
1	1	1	1
1	1	1	1
1	1	1	1
1	1	1	1
1	1	1	1
1	1	1	1
1	1	1	1
1	1	1	1
1	1	1	1
1	1	1	1
1	1	1	1
1	1	1	1
1	1	1	1
1	1	1	1
1	1	1	1
1	1	1	1
1	1	1	1
1	1	1	1
1	1	1	1
1	1	1	1
1	1	1	1
1	1	1	1
1	1	1	1
1	1	1	1
1	1	1	1
1	1	1	1
1	1	1	1
1	1	1	1
1	1	1	1
1	1	1	1
1	1	1	1
1	1	1	1
1	1	1	1
1	1	1	1
1	1	1	1
1	1	1	1
1	1	1	1
1	1	1	1
1	1	1	1
1	1	1	1
1	1	1	1
1	1	1	1
1	1	1	1
1	1	1	1
1	1	1	1
1	1	1	1
1	1	1	1
1	1	1	1
1	1	1	1
1	1	1	1
1	1	1	1
1	1	1	1
1	1	1	1
1	1	1	1
1	1	1	1
1	1	1	1
1	1	1	1
1	1	1	1
1	1	1	1
1	1	1	1
1	1	1	1
1	1	1	1
1	1	1	1
1	1	1	1
1	1	1	1
1	1	1	1
1	1	1	1
1	1	1	1
1	1	1	1
1	1	1	1
1	1	1	1
1	1	1	1
1	1	1	1
1	1	1	1
2	1	1	1
2	1	1	1
2	1	1	1
2	1	1	1
2	1	1	1
2	1	1	1
2	1	1	1
2	1	1	1
2	1	1	1
2	1	1	1
2	1	1	1
2	1	1	1
2	1	1	1
2	1	1	1
2	1	1	1
2	1	1	1
2	1	1	1
2	1	1	1
2	1	1	1
2	1	1	1
2	1	1	1
2	1	1	1
2	1	1	1
2	1	1	1
2	1	1	1
2	1	1	1
2	1	1	1
2	1	1	1
2	1	1	1
2	1	1	1
2	1	1	1
2	1	1	1
2	1	1	1
2	1	1	1
2	1	1	1
2	1	1	1
2	1	1	1
2	1	1	1
2	1	1	1
2	1	1	1
2	1	1	1
2	1	1	1
2	1	1	1
2	1	1	1
2	1	1	1
2	1	1	1
2	1	1	1
2	1	1	1
2	1	1	1
2	1	1	1
2	1	1	1
2	1	1	1
2	1	1	1
2	1	1	1
2	2	1	1
2	2	1	1
2	2	1	1
2	2	1	1
2	2	1	1
2	2	1	1
2	2	1	1
2	2	1	1
2	2	1	1
2	2	1	1
2	2	1	1
3	2	1	1
3	2	1	1
3	2	1	1
3	2	1	1
3	2	1	1
3	2	1	1
3	2	1	1
3	2	1	1
3	2	1	1
3	2	1	1
3	2	1	1
3	2	1	1
3	2	1	1
3	2	1	1
3	2	1	1
3	2	1	1
3	2	1	1
3	2	1	1
3	2	1	1
3	2	1	1
3	2	1	1
3	2	1	1
3	2	1	1
3	2	1	1
3	2	1	1
3	2	1	1
3	2	1	1
3	2	1	1
3	2	1	1
3	2	1	1
3	2	1	1
3	2	1	1
3	2	1	1
3	2	1	1
3	2	1	1
3	2	1	1
3	2	1	1
3	2	1	1
3	2	1	1
3	2	1	1
3	2	1	1
3	2	1	1
3	2	1	1
3	2	1	1
3	2	1	1
3	2	1	1
3	2	1	1
3	2	1	1
3	2	1	1
3	2	1	1
3	2	1	1
3	2	1	1
3	2	1	1
3	2	1	1
3	2	1	1
3	2	1	1
3	2	1	1
3	2	1	1
3	2	1	1
3	3	1	1
3	3	1	1
3	3	1	1
4	3	1	1
4	3	1	1
4	3	1	1
4	3	1	1
4	3	1	1
4	3	1	1
4	3	1	1
4	3	1	1
4	3	1	1
4	3	1	1
4	3	1	1
4	3	1	1
4	3	1	1
4	3	1	1
4	3	1	1
4	3	1	1
4	3	1	1
4	3	1	1
4	3	1	1
4	3	1	1
4	3	1	1
4	3	1	1
4	3	1	1
4	3	1	1
4	3	1	1
4	3	1	1
4	3	1	1
4	3	1	1
4	3	1	1
4	3	1	1
4	3	1	1
4	3	1	1
4	3	1	1
4	3	1	1
4	3	1	1
4	3	1	1
4	3	1	1
4	3	1	1
4	3	1	1
4	3	1	1
4	3	1	1
4	3	1	1
4	3	1	1
4	3	1	1
4	3	1	1
4	3	1	1
4	3	1	1
4	3	1	1
4	3	1	1
4	3	1	1
4	3	1	1
4	3	1	1
4	3	1	1
4	3	1	1
4	3	1	1
4	3	1	1
4	3	1	1
5	3	1	1
5	3	1	1
5	4	1	1
5	4	1	1
5	4	1	1
5	4	1	1
5	4	1	1
5	4	1	1
5	4	1	1
5	4	1	1
5	4	1	1
5	4	1	1
5	4	1	1
5	4	1	1
5	4	1	1
5	4	1	1
5	4	1	1
5	4	1	1
5	4	1	1
5	4	1	1
5	4	1	1
5	4	1	1
5	4	1	1
5	4	1	1
5	4	1	1
5	4	1	1
5	4	1	1
5	4	1	1
5	4	1	1
5	4	1	1
5	4	1	1
5	4	1	1
5	4	1	1
5	4	1	1
5	4	1	1
5	4	1	1
5	4	1	1
5	4	1	1
5	4	1	1
5	4	1	1
5	4	1	1
5	4	1	1
5	4	1	1
6	4	1	1
6	4	1	1
6	4	1	1
6	4	1	1
6	4	1	1
6	4	1	1
6	4	1	1
6	4	1	1
6	4	1	1
6	4	1	1
6	4	1	1
6	4	1	1
6	4	1	1
6	4	1	1
6	4	1	1
6	4	1	1
6	4	1	1
6	4	1	1
6	4	1	1
6	5	1	1
6	5	1	1
6	5	1	1
6	5	1	1
6	5	1	1
6	5	1	1
6	5	1	1
6	5	1	1
6	5	1	1
6	5	1	1
6	5	1	1
6	5	1	1
6	5	1	1
7	5	1	1
7	5	1	1
7	5	1	1
7	5	1	1
7	5	1	1
7	5	1	1
7	5	1	1
7	5	1	1
7	5	1	1
7	5	1	1
7	5	1	1
7	5	1	1
7	5	1	1
7	5	1	1
7	6	1	1
7	6	1	1
7	6	1	1
7	6	1	1
7	6	1	1
7	6	1	1
7	6	1	1
7	6	1	1
7	6	1	1
7	6	1	1
7	6	1	1
7	6	1	1
7	6	1	1
7	6	1	1
7	6	1	1
7	6	1	1
7	6	1	1
7	6	1	1
7	6	1	1
7	6	1	1
7	6	1	1
7	6	1	1
7	6	1	1
8	6	1	1
8	6	1	1
8	6	1	1
8	6	1	1
8	6	1	1
8	6	1	1
8	6	1	1
8	6	1	1
8	6	1	1
8	6	1	1
8	6	1	1
8	6	1	1
8	6	1	1
8	6	1	1
8	6	1	1
8	6	1	1
8	6	1	1
8	6	1	1
8	6	1	1
8	6	1	1
8	6	1	1
9	6	1	1
9	6	1	1
9	7	1	1
9	7	1	1
9	7	1	1
9	7	1	1
9	7	1	1
9	7	1	1
9	7	1	1
9	7	1	1
9	7	1	1
9	7	1	1
9	7	1	1
9	7	1	1
9	7	1	1
9	7	1	1
9	7	1	1
9	7	1	1
9	7	1	1
9	7	1	1
9	7	1	1
9	7	1	1
9	7	1	1
9	7	1	1
9	7	1	1
9	7	1	1
9	7	1	1
9	7	1	1
9	7	1	1
9	7	1	1
10	8	1	1
10	8	1	1
10	8	1	1
10	8	1	1
10	8	1	1
10	8	1	1
10	8	1	1
10	8	1	1
10	8	1	1
10	8	1	1
10	8	1	1
10	8	1	1
10	8	1	1
10	8	1	1
10	8	1	1
10	8	1	1
11	8	1	1
11	8	1	1
11	8	1	1
11	8	1	1
11	8	1	1
11	8	1	1
11	8	1	1
11	8	1	1
11	8	1	1
11	8	1	1
11	9	1	1
11	9	1	1
11	9	1	1
11	9	1	1
11	9	1	1
11	9	1	1
12	9	1	1
12	9	1	1
12	9	1	1
12	9	1	1
12	9	1	1
12	9	1	1
12	9	1	1
12	9	1	1
12	9	1	1
12	9	1	1
12	9	1	1
12	9	1	1
12	9	1	1
13	9	1	1
13	9	1	1
13	9	1	1
13	9	1	1
13	9	1	1
13	9	1	1
13	9	1	1
13	9	1	1
13	9	1	1
13	9	1	1
14	9	1	1
14	9	1	1
14	9	1	1
14	9	1	1
14	9	1	1
14	9	1	1
14	9	1	1
15	10	1	1
15	10	1	1
15	10	1	1
15	10	1	1
15	10	1	1
16	10	1	1
16	10	1	1
16	10	1	1
16	10	1	1
17	10	1	1
17	10	1	1
18	10	1	1
18	10	1	1
18	10	1	1
18	10	1	1
19	10	1	1
20	10	1	1
20	10	1	1
22	10	1	1
23	10	1	1
23	10	1	1
24	10	1	1
24	11	2	1
24	11	2	1
28	11	2	1
33	11	2	1
34	11	2	1
37	11	2	1
39	11	2	1
1	11	2	1
1	11	2	1
1	11	2	1
1	11	2	1
1	11	2	1
1	11	2	1
1	11	2	1
1	11	2	1
1	11	2	1
1	11	2	1
1	12	2	1
1	12	2	1
1	12	2	1
1	12	2	1
1	12	2	1
1	12	2	1
1	12	2	1
1	12	2	1
1	12	2	1
1	12	2	1
1	12	2	1
1	12	2	1
1	12	2	1
1	12	2	1
1	12	2	1
1	12	2	1
1	12	2	1
1	12	2	1
1	13	2	1
1	13	2	1
1	13	2	1
1	13	2	1
1	13	2	1
1	13	2	1
1	13	2	1
1	13	2	1
1	13	2	1
1	13	2	1
1	14	2	1
1	14	2	1
1	14	2	1
1	14	2	1
1	14	2	1
1	14	2	1
1	14	2	1
1	14	2	1
1	14	2	1
1	14	2	1
1	14	2	1
1	14	2	1
1	14	2	1
1	14	2	1
1	14	2	1
1	15	2	1
1	15	2	1
1	15	2	1
1	15	2	1
1	15	2	1
1	15	2	1
1	15	2	1
1	16	2	1
1	16	2	1
1	16	2	1
1	16	2	1
1	16	2	1
1	16	2	1
1	16	2	1
1	17	2	1
1	17	2	1
1	17	2	1
1	17	2	1
1	17	2	1
1	17	2	1
1	17	2	1
1	18	2	1
1	18	2	1
1	19	2	1
1	19	2	1
1	20	2	1
1	20	2	1
1	20	2	1
1	21	2	1
1	21	2	1
1	21	2	1
1	22	2	1
1	22	2	1
1	22	2	1
1	22	2	1
1	23	2	1
1	24	2	1
1	26	2	1
1	26	2	1
1	28	2	1
1	28	2	1
1	30	2	1
1	31	2	1
1	33	2	1
1	36	2	1
1	52	2	1
1	1	2	1
1	1	2	1
1	1	2	1
1	1	2	1
1	1	2	1
1	1	2	1
1	1	2	1
1	1	2	1
1	1	2	1
1	1	2	1
1	1	2	1
2	1	2	1
2	1	2	1
2	1	2	1
2	1	2	1
2	1	2	1
2	1	2	1
2	1	2	1
2	1	2	1
2	1	2	1
2	1	2	1
2	1	2	1
2	1	2	1
2	1	2	1
2	1	2	1
2	1	2	1
2	1	2	1
2	1	2	1
2	1	2	1
2	1	2	1
2	1	2	1
2	1	2	1
2	1	2	1
2	1	2	1
2	1	2	1
2	1	2	1
2	1	2	1
2	1	2	1
2	1	2	1
2	1	2	1
2	1	2	1
2	1	2	1
2	1	2	1
2	1	2	1
2	1	2	1
2	1	2	1
2	1	2	1
2	1	2	1
2	1	2	1
2	1	2	1
2	1	2	1
2	1	2	1
2	1	2	1
2	1	2	1
2	1	2	1
2	1	2	1
2	1	2	1
2	1	2	1
2	1	2	1
2	1	2	1
2	1	2	1
2	1	2	1
2	1	2	1
2	1	2	1
2	1	2	1
2	1	2	1
2	1	2	1
2	1	2	1
3	1	2	1
3	1	2	1
3	1	2	1
3	1	2	1
3	1	2	1
3	1	2	1
3	1	2	1
3	1	2	1
3	1	2	1
3	1	2	1
3	1	2	1
3	1	2	1
3	1	2	1
3	1	2	1
3	1	2	1
3	1	2	1
3	1	2	1
3	1	2	1
3	1	2	1
3	1	2	1
3	1	2	1
3	1	2	1
3	1	2	1
3	1	2	1
3	1	2	1
3	1	2	1
3	1	2	1
3	1	2	1
3	1	2	1
3	1	2	1
3	1	2	1
3	1	2	1
3	1	2	1
3	1	2	1
3	1	2	1
3	1	2	1
3	1	2	1
3	1	2	1
3	1	2	1
3	1	2	1
3	1	2	1
3	1	2	1
3	1	2	1
3	1	2	1
3	1	2	1
3	1	2	1
3	1	2	1
3	1	2	1
3	1	2	1
3	1	2	1
3	1	2	1
3	1	2	1
3	1	2	1
3	1	2	1
3	1	2	1
3	1	2	1
3	1	2	1
3	1	2	1
3	1	2	1
4	1	2	1
4	1	2	1
4	2	2	1
4	2	2	1
4	2	2	1
4	2	2	1
4	2	2	1
4	2	2	1
4	2	2	1
4	2	2	1
4	2	2	1
4	2	2	1
4	2	2	1
4	2	2	1
4	2	2	1
4	2	2	1
4	2	2	1
4	2	2	1
4	2	2	1
4	2	2	1
4	2	2	1
4	2	2	1
4	2	2	1
4	2	2	1
4	2	2	1
4	2	2	1
4	2	2	1
4	2	2	1
4	2	2	1
4	2	2	1
4	2	2	1
4	2	2	1
4	2	2	1
4	2	3	1
4	2	3	1
4	2	3	1
4	2	3	1
4	2	3	1
4	2	3	1
4	2	3	1
4	2	3	1
4	2	3	1
4	2	3	1
4	2	3	1
4	2	3	1
4	2	3	1
4	2	3	1
4	2	3	1
4	2	3	1
4	2	3	1
4	2	3	1
4	2	3	1
4	2	3	1
4	2	3	1
5	2	3	1
5	2	3	1
5	2	3	1
5	2	3	1
5	2	3	1
5	2	3	1
5	2	3	1
5	2	3	1
5	2	3	1
5	2	3	1
5	2	3	1
5	2	3	1
5	2	3	1
5	2	3	1
5	2	3	1
5	2	3	1
5	2	3	1
5	2	3	1
5	3	3	1
5	3	3	1
5	3	3	1
5	3	3	1
5	3	3	1
5	3	3	1
5	3	3	1
5	3	3	1
5	3	3	1
5	3	3	1
5	3	3	1
5	3	3	1
5	3	3	1
5	3	3	1
5	3	3	1
5	3	3	1
5	3	3	1
5	3	3	1
5	3	3	1
5	3	3	1
6	3	3	1
6	3	3	1
6	3	3	1
6	3	3	1
6	3	3	1
6	3	3	1
6	3	3	1
6	3	3	1
6	3	3	1
6	3	3	1
6	3	3	1
6	3	3	1
6	3	3	1
6	3	3	1
6	3	3	1
6	3	3	1
6	3	3	1
6	3	3	1
6	3	3	1
6	3	3	1
6	3	3	1
6	3	3	1
6	3	3	1
6	3	3	1
6	3	3	1
6	3	3	1
6	3	3	1
6	3	3	1
6	3	3	1
6	3	3	1
6	3	3	1
6	3	3	1
6	3	3	1
6	3	3	1
6	3	3	1
7	3	3	1
7	3	3	1
7	3	3	1
7	3	3	1
7	3	3	1
7	3	3	1
7	3	3	1
7	3	3	1
7	3	3	1
7	3	3	1
7	4	3	1
7	4	3	1
7	4	3	1
7	4	3	1
7	4	3	1
7	4	3	1
7	4	3	1
7	4	3	1
7	4	3	1
7	4	3	1
7	4	3	1
7	4	3	1
7	4	3	1
7	4	3	1
7	4	3	1
7	4	3	1
7	4	3	1
7	4	3	1
7	4	3	1
7	4	3	1
7	4	3	1
7	4	3	1
7	4	3	1
7	4	3	1
7	4	3	1
8	4	3	1
8	4	3	1
8	4	3	1
8	4	3	1
8	4	3	1
8	4	3	1
8	4	3	1
8	4	3	1
8	4	3	1
8	4	3	1
8	4	3	1
8	4	3	1
8	4	3	1
8	4	3	1
8	4	3	1
8	4	3	1
8	4	3	1
8	4	3	1
8	4	3	1
8	4	3	1
8	4	3	1
8	4	3	1
9	4	3	1
9	4	3	1
9	4	3	1
9	4	3	1
9	4	3	1
9	5	3	1
9	5	3	1
9	5	3	1
9	5	3	1
9	5	3	1
9	5	3	1
9	5	3	1
9	5	3	1
9	5	3	1
9	5	3	1
9	5	3	1
9	5	3	1
9	5	3	1
9	5	3	1
9	5	3	1
9	5	3	1
9	5	3	1
9	5	3	1
9	5	3	1
9	5	4	1
10	5	4	1
10	5	4	1
10	5	4	1
10	5	4	1
10	5	4	1
10	5	4	1
10	5	4	1
10	5	4	1
10	5	4	1
10	5	4	1
10	5	4	1
10	5	4	1
10	5	4	1
10	5	4	1
10	6	4	1
10	6	4	1
10	6	4	1
11	6	4	1
11	6	4	1
11	6	4	1
11	6	4	1
11	6	4	1
11	6	4	1
11	6	4	1
11	6	4	1
11	6	4	1
11	6	4	1
11	6	4	1
11	6	4	1
11	6	4	1
11	6	4	1
11	6	4	1
11	6	4	1
11	6	4	1
11	6	4	1
11	6	4	1
11	6	4	1
11	6	4	1
11	6	4	1
11	6	4	1
12	6	4	1
12	6	4	1
12	6	4	1
12	6	4	1
12	6	4	1
12	6	4	1
12	6	4	1
12	6	4	1
12	6	4	1
12	6	4	1
12	6	4	1
12	7	4	1
12	7	4	1
12	7	4	1
12	7	4	1
12	7	4	1
12	7	4	1
13	7	4	1
13	7	4	1
13	7	4	1
13	7	4	1
13	7	4	1
13	7	4	1
13	7	4	1
13	7	4	1
13	7	4	1
14	7	4	1
14	7	4	1
14	7	4	1
14	7	4	1
14	7	4	1
14	7	4	1
14	7	4	1
14	7	4	1
14	7	4	1
14	7	4	1
14	7	4	1
14	7	4	1
14	7	4	1
14	7	4	1
14	7	4	1
14	7	4	1
14	7	4	1
15	7	4	1
15	7	4	1
15	7	4	1
15	7	4	1
16	7	4	1
16	7	4	1
16	7	4	1
17	7	4	1
17	8	4	1
17	8	4	1
18	8	4	1
18	8	4	1
18	8	4	1
18	8	4	1
18	8	4	1
18	8	4	1
18	8	4	1
18	8	4	1
18	8	4	1
19	8	4	1
20	8	4	1
20	8	4	1
20	8	4	1
20	8	5	1
20	8	5	1
20	8	5	1
21	8	5	1
22	8	5	1
23	9	5	1
23	9	5	1
28	9	5	1
28	9	5	1
29	9	5	1
36	9	5	1
51	9	5	1
1	9	5	1
1	9	5	1
1	9	5	1
1	9	5	1
1	9	5	1
1	9	5	1
1	9	5	1
1	9	5	1
1	9	5	1
1	9	5	1
1	9	5	1
1	9	5	1
1	9	5	1
1	9	5	1
1	9	5	1
1	9	5	1
1	9	5	1
1	10	5	1
1	10	5	1
1	10	5	1
1	10	5	1
1	10	5	1
1	10	5	1
1	10	5	1
1	10	5	1
1	10	5	1
1	10	5	1
1	10	5	1
1	10	5	1
1	10	5	1
1	10	5	1
1	10	5	1
1	10	5	1
1	10	5	1
1	10	5	1
1	10	5	1
1	10	5	1
1	10	5	1
1	10	5	1
1	10	5	1
1	10	5	1
1	10	5	1
1	11	5	1
1	11	5	1
1	11	5	1
1	11	5	1
1	11	5	1
1	11	5	1
1	11	5	1
1	11	5	1
1	11	5	1
1	11	5	1
1	11	5	1
1	11	5	1
1	11	5	1
1	11	5	1
1	11	5	1
1	11	5	1
1	11	5	1
1	12	6	1
1	12	6	1
1	12	6	1
1	12	6	1
1	12	6	1
1	12	6	1
1	12	6	1
1	12	6	1
1	12	6	1
1	12	6	1
1	13	6	1
1	13	6	1
1	13	6	1
1	13	6	1
1	13	6	1
1	13	6	1
1	13	6	1
1	13	6	1
1	13	6	1
1	13	6	1
1	13	6	1
1	13	6	1
1	13	6	1
1	13	6	1
1	14	6	1
1	14	6	1
1	14	6	1
1	14	6	1
1	14	6	1
2	14	6	1
2	14	6	1
2	14	6	1
2	14	6	1
2	14	6	1
2	14	6	1
2	14	6	1
2	14	6	1
2	15	6	1
2	15	6	1
2	15	6	1
2	15	6	1
2	16	6	1
2	16	6	1
2	16	6	1
2	17	6	1
2	17	6	1
2	18	6	1
2	19	6	1
2	19	6	1
2	19	6	1
2	19	6	1
2	19	6	1
2	19	6	1
2	20	6	1
2	20	6	1
2	21	6	1
2	21	6	1
2	21	7	1
2	22	7	1
2	22	7	1
2	23	7	1
2	25	7	1
2	25	7	1
2	25	7	1
2	26	7	1
2	27	7	1
2	28	7	1
2	29	7	1
2	35	7	1
2	1	7	1
2	1	7	1
2	1	7	1
2	1	7	1
2	1	7	1
2	1	7	1
2	1	7	1
2	1	7	1
2	1	7	1
2	1	7	1
2	1	7	1
2	1	7	1
2	1	7	1
2	1	7	1
2	1	7	1
2	1	7	1
2	1	7	1
2	1	7	1
2	1	7	1
2	1	7	1
2	1	7	1
2	1	7	1
2	1	7	1
2	1	7	1
3	1	7	1
3	1	7	1
3	1	7	1
3	1	7	1
3	1	7	1
3	1	7	1
3	1	7	1
3	1	7	1
3	1	7	1
3	1	8	1
3	1	8	1
3	1	8	1
3	1	8	1
3	1	8	1
3	1	8	1
3	1	8	1
3	1	8	1
3	1	8	1
3	1	8	1
3	1	8	1
3	1	8	1
3	1	8	1
3	1	8	1
3	1	8	1
3	1	8	1
3	1	8	1
3	1	8	1
3	1	8	1
3	1	8	1
3	1	8	1
3	1	8	1
3	1	8	1
3	1	8	1
3	1	8	1
3	1	8	1
3	1	8	1
3	1	8	1
3	1	8	1
3	1	8	1
3	1	8	1
3	1	8	1
3	1	8	1
3	1	8	1
3	1	8	1
3	1	8	1
3	1	8	1
3	1	8	1
3	1	8	1
3	1	8	1
3	1	8	1
3	1	8	1
3	1	8	1
3	1	8	1
3	1	8	1
3	1	8	1
3	1	8	1
3	1	8	1
3	1	9	1
3	1	9	1
3	1	9	1
3	1	9	1
3	1	9	1
3	1	9	1
3	1	9	1
3	1	9	1
3	1	9	1
3	1	9	1
3	1	9	1
3	1	9	1
3	1	9	1
3	1	9	1
3	1	9	1
4	1	9	1
4	1	9	1
4	1	9	1
4	1	9	1
4	1	9	1
4	1	9	1
4	1	9	1
4	1	9	1
4	1	9	1
4	1	9	1
4	1	10	1
4	1	10	1
4	1	10	1
4	1	10	1
4	1	10	1
4	1	10	1
4	1	10	1
4	1	10	1
4	1	10	1
4	1	10	1
4	1	10	1
4	1	10	1
4	1	10	1
4	2	10	1
4	2	10	1
4	2	10	1
4	2	10	1
4	2	10	1
4	2	10	1
4	2	10	1
4	2	10	1
4	2	10	1
4	2	10	1
4	2	10	1
4	2	10	1
4	2	10	1
4	2	10	1
4	2	10	1
4	2	10	1
4	2	10	1
4	2	10	1
4	2	10	1
4	2	10	1
4	2	10	1
4	2	10	1
4	2	10	1
4	2	10	1
4	2	10	1
4	2	11	1
4	2	11	1
4	2	11	1
4	2	11	1
4	2	11	1
4	2	11	1
4	2	11	1
4	2	11	1
4	2	11	1
4	2	11	1
5	2	11	1
5	2	11	1
5	2	11	1
5	2	11	1
5	2	11	1
5	2	11	1
5	2	11	1
5	2	11	1
5	2	11	1
5	2	11	1
5	2	11	1
5	2	11	1
5	2	12	1
5	2	12	1
5	2	12	1
5	2	12	1
5	2	12	1
5	2	12	1
5	2	12	1
5	2	12	1
5	2	12	1
5	2	12	1
5	2	12	1
5	2	12	1
5	2	12	1
5	2	12	1
5	2	12	1
5	2	12	1
5	2	12	1
5	2	12	1
5	2	12	1
5	2	12	1
5	2	12	1
5	2	12	1
5	2	12	1
5	2	13	1
5	2	13	1
5	2	13	1
5	2	13	1
5	2	13	1
5	2	13	1
5	2	13	1
6	2	13	1
6	2	13	1
6	2	13	1
6	2	13	1
6	2	13	1
6	2	13	1
6	2	13	1
6	2	14	1
6	2	14	1
6	2	14	1
6	2	14	1
6	2	14	1
6	2	14	1
6	2	14	1
6	2	14	1
6	2	14	1
6	2	14	1
6	2	14	1
6	2	14	1
6	3	14	1
6	3	14	1
6	3	14	1
6	3	15	1
6	3	15	1
6	3	15	1
6	3	15	1
6	3	15	1
6	3	15	1
6	3	15	1
6	3	15	1
7	3	15	1
7	3	15	1
7	3	15	1
7	3	15	1
7	3	15	1
7	3	16	1
7	3	16	1
7	3	16	1
7	3	16	1
7	3	16	1
7	3	16	1
7	3	16	1
7	3	16	1
7	3	17	1
7	3	17	1
7	3	17	1
7	3	18	1
7	3	18	1
7	3	18	1
7	3	18	1
7	3	18	1
7	3	18	1
7	3	18	1
7	3	18	1
7	3	19	1
7	3	19	1
7	3	19	1
7	3	19	1
7	3	19	1
7	3	19	1
7	3	20	1
7	3	20	1
7	3	21	1
7	3	21	1
7	3	21	1
7	3	21	1
7	3	21	1
7	3	22	1
7	3	22	1
8	3	22	1
8	3	22	1
8	3	24	1
8	3	25	1
8	3	26	1
8	3	26	1
8	3	27	1
8	3	27	1
8	3	27	1
8	3	27	1
8	3	28	1
8	4	32	1
8	4	36	1
8	4	43	1
8	4	46	1
8	4	51	1
8	4	51	1
8	4	57	1
8	4	77	1
8	4	1	1
8	4	1	1
8	4	1	1
8	4	1	1
8	4	1	1
8	4	1	1
9	4	1	1
9	4	1	1
9	4	1	1
9	4	1	1
9	4	1	1
9	4	1	1
9	4	1	1
9	4	1	1
9	4	1	1
9	4	1	1
9	4	1	1
9	4	1	1
9	4	1	1
9	4	1	1
9	4	1	1
9	4	1	1
9	4	1	1
9	4	1	1
9	4	1	1
9	4	1	1
9	4	1	1
9	4	1	1
9	4	1	1
9	4	1	1
10	4	1	1
10	4	1	1
10	4	1	1
10	4	1	1
10	4	1	1
10	4	1	1
10	4	1	1
10	4	1	1
10	4	1	1
10	4	1	1
10	4	1	1
10	4	1	1
10	4	1	1
10	4	1	1
10	4	1	1
10	4	1	1
10	4	1	1
10	4	1	1
10	4	1	1
10	4	1	1
10	4	1	1
10	5	1	1
11	5	1	1
11	5	1	1
11	5	1	1
11	5	1	1
11	5	1	1
11	5	1	1
11	5	1	1
11	5	1	1
11	5	1	1
11	5	1	1
11	5	1	1
11	5	1	1
11	5	1	1
11	5	1	1
11	5	1	1
11	5	1	1
12	5	1	1
12	5	1	1
12	5	1	1
12	5	1	1
12	5	1	1
12	5	1	1
12	5	1	1
12	5	1	1
12	5	1	1
12	5	1	1
12	5	1	1
12	5	1	1
12	5	1	1
12	5	1	1
12	5	1	1
12	5	1	1
12	5	1	1
13	5	1	1
13	5	1	1
13	5	1	1
13	5	1	1
13	5	1	1
13	5	1	1
13	5	1	1
13	5	1	1
13	5	1	1
13	6	1	1
13	6	1	1
14	6	1	1
14	6	1	1
14	6	1	1
14	6	1	1
14	6	1	1
14	6	1	1
14	6	1	1
15	6	1	1
15	6	1	1
15	6	1	1
15	6	1	1
15	6	1	1
15	6	1	1
15	6	1	1
15	6	1	1
15	6	1	1
15	6	1	1
15	6	1	1
15	6	1	1
16	6	1	1
16	6	1	1
16	6	1	1
16	6	1	1
16	6	1	1
16	6	1	1
16	6	1	1
16	6	1	1
16	6	1	1
16	6	1	1
17	6	1	1
17	7	1	1
17	7	1	1
17	7	1	1
17	7	1	1
18	7	1	1
18	7	1	1
18	7	1	1
18	7	1	1
18	7	1	1
18	7	1	1
18	7	1	1
18	7	1	1
19	7	1	1
19	7	1	1
20	7	1	1
21	7	1	1
22	7	1	1
22	7	1	1
23	7	1	1
24	7	1	1
24	7	1	1
24	7	1	1
25	7	1	1
25	7	1	1
28	7	1	1
30	7	1	1
34	7	1	1
1	7	1	1
1	7	1	1
1	7	1	1
1	7	1	1
1	7	1	1
1	7	1	1
1	7	1	1
1	7	1	1
1	7	1	1
1	7	1	1
1	7	1	1
1	8	1	1
1	8	1	1
1	8	1	1
1	8	1	1
1	8	1	1
1	8	1	1
1	8	1	1
1	8	1	1
1	8	1	1
1	8	1	1
1	8	1	1
1	8	1	1
1	8	1	1
1	8	1	1
1	8	1	1
1	8	1	1
1	8	1	1
1	8	1	1
1	8	1	1
1	8	1	1
1	8	1	1
1	8	1	1
1	8	1	1
1	8	1	1
1	8	1	1
1	8	1	1
1	8	1	1
1	8	1	1
1	8	1	1
1	9	1	1
1	9	1	1
1	9	1	1
1	9	1	1
1	9	1	1
1	9	1	1
1	9	1	1
1	9	1	1
1	9	1	1
1	9	1	1
1	9	1	1
1	9	1	1
1	9	1	1
1	9	1	1
1	9	1	1
1	9	1	1
1	9	1	1
1	9	1	1
1	10	1	1
1	10	1	1
1	10	1	1
1	10	1	1
1	10	1	1
1	10	1	1
1	10	1	1
1	10	1	1
1	10	1	1
1	10	1	1
1	10	1	1
1	10	1	1
1	10	1	1
1	10	1	1
1	10	1	1
1	10	1	1
1	10	1	1
1	10	1	1
1	11	2	1
1	11	2	1
1	11	2	1
1	11	2	1
1	11	2	1
1	11	2	1
1	11	2	1
1	11	2	1
1	12	2	1
1	12	2	1
2	12	2	1
2	12	2	1
2	12	2	1
2	12	2	1
2	12	2	1
2	12	2	1
2	13	2	1
2	13	2	1
2	13	2	1
2	13	2	1
2	13	2	1
2	13	2	1
2	13	2	1
2	13	2	1
2	13	2	1
2	14	2	1
2	14	2	1
2	14	2	1
2	14	2	1
2	14	2	1
2	14	2	1
2	14	2	1
2	14	2	1
2	15	2	1
2	15	2	1
2	15	2	1
2	15	2	1
2	15	2	1
2	15	2	1
2	15	2	1
2	15	2	1
2	16	2	1
2	16	2	1
2	16	2	1
2	16	2	1
2	16	2	1
2	16	2	1
2	17	2	1
2	17	2	1
2	17	2	1
2	18	2	1
2	18	2	1
2	18	2	1
2	18	2	1
2	18	2	1
2	18	2	1
2	19	2	1
2	19	2	1
2	19	2	1
2	19	2	1
2	20	2	1
2	20	2	1
2	20	2	1
3	21	2	1
3	21	2	1
3	22	2	1
3	23	2	1
3	23	2	1
3	23	2	1
3	25	2	1
3	26	2	1
3	30	2	1
3	1	2	1
3	1	2	1
3	1	2	1
3	1	2	1
3	1	2	1
3	1	2	1
3	1	2	1
3	1	2	1
3	1	2	1
3	1	2	1
3	1	2	1
3	1	2	1
3	1	2	1
3	1	2	1
3	1	2	1
3	1	2	1
3	1	2	1
3	1	2	1
3	1	2	1
3	1	2	1
3	1	2	1
3	1	2	1
3	1	2	1
3	1	2	1
3	1	2	1
3	1	2	1
3	1	2	1
3	1	2	1
3	1	2	1
3	1	2	1
3	1	2	1
3	1	2	1
3	1	2	1
3	1	2	1
3	1	2	1
3	1	2	1
3	1	2	1
3	1	2	1
4	1	2	1
4	1	2	1
4	1	2	1
4	1	2	1
4	1	2	1
4	1	2	1
4	1	2	1
4	1	2	1
4	1	2	1
4	1	2	1
4	1	2	1
4	1	2	1
4	1	2	1
4	1	2	1
4	1	2	1
4	1	2	1
4	1	2	1
4	1	2	1
4	1	2	1
4	1	2	1
4	1	2	1
4	1	2	1
4	1	2	1
4	1	3	1
4	1	3	1
4	1	3	1
4	1	3	1
4	1	3	1
4	1	3	1
4	1	3	1
4	1	3	1
4	1	3	1
4	1	3	1
4	1	3	1
4	1	3	1
4	1	3	1
4	1	3	1
4	1	3	1
4	1	3	1
4	1	3	1
4	1	3	1
4	1	3	1
4	1	3	1
4	1	3	1
4	1	3	1
4	1	3	1
4	1	3	1
4	1	3	1
4	1	3	1
4	1	3	1
4	1	3	1
4	1	3	1
4	2	3	1
4	2	3	1
4	2	3	1
5	2	3	1
5	2	3	1
5	2	3	1
5	2	3	1
5	2	3	1
5	2	3	1
5	2	3	1
5	2	3	1
5	2	3	1
5	2	3	1
5	2	3	1
5	2	3	1
5	2	3	1
5	2	3	1
5	2	3	1
5	2	3	1
5	2	3	1
5	2	3	1
5	2	3	1
5	2	3	1
5	2	3	1
5	2	3	1
5	2	3	1
5	2	3	1
5	2	3	1
5	2	3	1
5	2	3	1
5	2	3	1
5	2	3	1
5	2	3	1
5	2	3	1
5	2	3	1
5	2	3	1
5	2	3	1
5	2	3	1
5	2	3	1
5	2	3	1
5	2	3	1
5	2	3	1
5	2	3	1
5	2	3	1
5	2	3	1
5	2	3	1
5	2	3	1
5	2	3	1
5	2	3	1
5	2	3	1
5	3	3	1
5	3	3	1
5	3	3	1
5	3	3	1
5	3	3	1
5	3	3	1
5	3	3	1
5	3	3	1
5	3	3	1
5	3	3	1
6	3	3	1
6	3	3	1
6	3	3	1
6	3	3	1
6	3	3	1
6	3	3	1
6	3	4	1
6	3	4	1
6	3	4	1
6	3	4	1
6	3	4	1
6	3	4	1
6	3	4	1
6	3	4	1
6	3	4	1
6	3	4	1
6	3	4	1
6	3	4	1
6	3	4	1
6	3	4	1
6	3	4	1
6	3	4	1
6	3	4	1
6	3	4	1
6	3	4	1
6	3	4	1
6	3	4	1
6	3	4	1
6	3	4	1
6	3	4	1
6	3	4	1
6	3	4	1
6	3	4	1
6	3	4	1
6	3	4	1
6	3	4	1
6	3	4	1
6	3	4	1
7	3	4	1
7	3	4	1
7	3	4	1
7	3	4	1
7	3	4	1
7	3	4	1
7	3	4	1
7	3	4	1
7	3	4	1
7	3	4	1
7	3	4	1
7	3	4	1
7	3	4	1
7	3	4	1
7	4	4	1
7	4	4	1
7	4	4	1
7	4	4	1
7	4	4	1
7	4	4	1
7	4	4	1
[truncated: 7,098 more rows]
