# Supplementary material for: The slow-evolving Acorus tatarinowii genome sheds light on ancestral monocot evolution
Source: Nat Plants. 2022 Jul 14;8(7):764–77. doi: 10.1038/s41477-022-01187-x (PMC9300462; doi:10.1038/s41477-022-01187-x)
Supplement: Source Data Fig. 5 — Statistical source data. [file 41477_2022_1187_MOESM7_ESM.xlsx]

## Sheet: Fig.5A
SourceData_Figure5A.Leaf-, root- and cotyledon-related Arabidopsis genes in the ortholog groups (OGs) with significant copy number differences between monocots and non-monocot angiosperms
Symbols	Amborella	Euryale	Nymphaea	Aristolochia	Piper	Cinnamomum	Litsea	Persea	Liriodendron	Magnolia	Chloranthus	Aquilegia	Nelumbo	Tetracentron	Vitis	Arabidopsis	Acorus	Zostera	Spirodela	Colocasia	Dioscorea	Asparagus	Dendrobium	Elaeis	Musa	Ananas	Sorghum	Oryza
DOT3	1	0	0	1	2	1	2	1	1	1	1	1	1	1	2	1	0	0	0	0	0	0	0	0	0	0	0	0
ABCG14	2	12	5	5	5	4	6	7	4	3	1	4	9	6	3	3	2	4	2	2	4	4	2	3	4	3	1	1
ABCG9	2	12	5	5	5	4	6	7	4	3	1	4	9	6	3	3	2	4	2	2	4	4	2	3	4	3	1	1
AT3G60670	1	8	3	1	3	4	4	3	4	3	2	2	4	4	4	1	1	2	2	1	0	0	1	2	1	0	0	0
CEP3	0	2	0	2	4	3	4	3	0	0	2	3	7	1	0	4	0	0	0	1	0	0	0	0	0	2	0	0
CEP9	0	2	0	2	4	3	4	3	0	0	2	3	7	1	0	4	0	0	0	1	0	0	0	0	0	2	0	0
CEP5	0	2	0	2	4	3	4	3	0	0	2	3	7	1	0	4	0	0	0	1	0	0	0	0	0	2	0	0
AT5G66816	0	2	0	2	4	3	4	3	0	0	2	3	7	1	0	4	0	0	0	1	0	0	0	0	0	2	0	0
AT2G35612	0	1	0	0	0	1	1	0	0	1	2	1	2	0	0	1	0	0	0	0	0	0	0	0	0	0	0	0
TPS23	14	20	65	14	47	68	42	16	33	22	12	41	8	38	30	7	16	0	10	13	8	14	21	2	20	6	8	2
TPS27	14	20	65	14	47	68	42	16	33	22	12	41	8	38	30	7	16	0	10	13	8	14	21	2	20	6	8	2
MUK11.5	3	2	1	4	51	55	23	16	33	19	7	11	22	35	69	8	0	0	0	3	5	1	5	16	15	0	0	0
CYP82F1	6	15	21	21	35	11	5	3	34	24	28	17	8	15	20	4	4	1	0	10	9	3	0	0	0	0	0	0
AT3G02100	16	9	23	14	16	4	8	3	17	14	8	18	4	22	11	1	7	0	0	2	3	2	5	12	7	4	9	10
AT3G46720	6	2	1	4	16	4	2	3	26	10	2	1	3	4	4	21	1	0	0	2	0	0	0	1	0	2	12	9
UGT76C4	6	2	1	4	16	4	2	3	26	10	2	1	3	4	4	21	1	0	0	2	0	0	0	1	0	2	12	9
UGT76C5	6	2	1	4	16	4	2	3	26	10	2	1	3	4	4	21	1	0	0	2	0	0	0	1	0	2	12	9
AT3G27950	5	4	2	4	6	11	10	8	5	5	3	10	4	6	10	4	5	1	0	1	7	5	4	3	4	4	1	2
AT3G46260	4	24	22	5	4	4	1	2	3	4	3	0	16	7	2	5	3	2	0	2	2	2	1	2	4	0	0	0
AT3G46280	4	24	22	5	4	4	1	2	3	4	3	0	16	7	2	5	3	2	0	2	2	2	1	2	4	0	0	0
AT1G64920	2	8	15	3	10	1	1	0	5	6	6	14	5	11	6	11	4	0	0	2	2	0	1	2	2	1	3	2
AT2G22930	2	8	15	3	10	1	1	0	5	6	6	14	5	11	6	11	4	0	0	2	2	0	1	2	2	1	3	2
PXMT1	0	11	11	17	5	0	0	0	4	4	5	8	9	18	12	12	0	0	0	0	0	0	0	0	0	0	0	0
AT3G05150	4	4	2	5	4	4	5	4	5	2	2	4	6	4	14	13	1	3	3	2	2	3	2	1	3	4	4	3
MAPKKK20	1	3	3	1	10	3	3	2	7	6	7	7	13	19	3	4	4	0	1	1	0	1	3	1	2	0	0	0
AT2G27660	5	7	15	3	4	5	3	4	4	3	7	2	5	5	2	11	7	0	1	4	0	1	0	0	4	2	0	0
AT2G42060	5	7	15	3	4	5	3	4	4	3	7	2	5	5	2	11	7	0	1	4	0	1	0	0	4	2	0	0
AT5G40590	5	7	15	3	4	5	3	4	4	3	7	2	5	5	2	11	7	0	1	4	0	1	0	0	4	2	0	0
AT5G43520	5	7	15	3	4	5	3	4	4	3	7	2	5	5	2	11	7	0	1	4	0	1	0	0	4	2	0	0
SDR5	3	1	1	2	14	3	4	3	4	4	4	12	5	11	4	5	0	0	0	1	3	2	3	7	1	1	1	1
SDR4	3	1	1	2	14	3	4	3	4	4	4	12	5	11	4	5	0	0	0	1	3	2	3	7	1	1	1	1
AT5G03610	1	11	7	2	4	2	5	3	4	2	4	1	12	4	6	5	0	2	1	1	1	2	0	2	3	2	7	2
AT2G39430	1	5	3	3	4	9	5	6	3	5	2	4	7	8	2	6	5	1	0	1	0	1	0	1	1	3	4	4
AT5G01250	4	3	2	2	3	3	4	3	2	3	2	2	5	5	2	5	1	1	1	1	0	1	1	3	1	2	1	1
AT5G47740	1	5	2	2	4	2	3	2	3	4	2	1	3	5	2	1	1	1	0	2	1	1	1	2	1	1	1	1
GLIP5	6	2	1	1	2	1	1	1	1	1	1	0	5	3	9	5	1	0	0	0	0	2	1	1	0	0	0	0
AT3G27150	6	7	3	1	0	4	3	4	1	1	1	1	2	3	0	2	1	0	0	1	0	2	0	0	0	1	0	0
AT4G13440	0	0	0	0	3	1	1	2	4	0	4	1	11	10	2	1	0	0	0	0	0	0	0	0	0	0	0	0
AT1G04040	1	3	1	1	0	2	2	2	2	2	1	1	1	1	1	2	0	0	0	0	0	2	1	1	2	0	0	0
AT5G44020	1	3	1	1	0	2	2	2	2	2	1	1	1	1	1	2	0	0	0	0	0	2	1	1	2	0	0	0
PIP2	0	1	0	0	0	1	3	2	1	0	7	1	3	7	0	2	1	0	0	0	0	0	0	0	0	0	0	0
AT1G19000	1	5	2	1	2	1	1	1	1	1	1	2	2	3	2	3	0	0	0	0	0	0	0	0	0	0	0	0
AT1G14820	1	2	1	1	2	1	1	1	2	3	3	2	2	1	1	1	0	0	0	0	0	0	0	2	0	1	0	0
AT2G47530	1	0	0	2	2	1	0	1	2	3	1	2	0	2	3	5	0	0	0	0	0	0	0	0	0	0	0	0
RHS13	1	0	0	2	2	1	0	1	2	3	1	2	0	2	3	5	0	0	0	0	0	0	0	0	0	0	0	0
F18A5.10	0	2	1	1	3	1	1	1	1	2	1	1	2	3	1	1	0	0	0	0	0	0	0	1	2	0	0	0
AT3G05980	1	3	0	1	2	2	2	2	1	1	1	2	4	1	0	2	0	0	0	0	0	0	0	0	0	0	0	0
RHS8	2	3	2	1	1	1	1	0	1	1	1	1	0	1	1	2	1	1	0	1	0	0	1	1	0	0	0	0
AT1G61100	1	3	1	0	0	1	2	1	1	1	1	1	1	1	3	2	0	1	0	1	0	0	0	1	0	0	0	0
MYB66	0	0	0	0	2	2	2	2	0	2	1	2	2	0	3	3	1	0	0	0	0	0	0	0	0	0	0	0
MYB23	0	0	0	0	2	2	2	2	0	2	1	2	2	0	3	3	1	0	0	0	0	0	0	0	0	0	0	0
AT5G37540	1	1	1	1	4	1	1	1	1	2	1	0	2	2	1	2	0	0	0	0	0	0	0	0	0	0	0	0
PLDEPSILON	1	1	1	1	1	1	1	1	1	1	1	1	1	1	1	1	1	0	0	1	1	0	1	1	0	0	0	0
CCR2	0	0	0	1	3	1	0	0	1	1	0	1	1	1	1	2	0	0	0	0	0	0	0	0	0	0	0	0
AT3G18170	3	4	2	2	2	9	6	5	1	3	3	1	6	3	2	2	5	6	3	5	2	4	7	18	40	20	20	17
CSLA03	2	4	2	1	3	3	3	2	3	2	3	4	2	3	4	6	7	3	6	9	9	10	11	10	12	5	7	6
AT5G55050	4	1	1	2	4	1	2	0	3	2	2	3	2	1	3	1	10	6	9	11	11	5	4	11	11	4	17	9
MMP	1	4	3	4	25	5	10	0	10	6	4	12	8	19	6	3	0	7	1	3	0	1	1	1	2	0	2	2
UGT76B1	6	2	1	4	16	4	2	3	26	10	2	1	3	4	4	21	1	0	0	2	0	0	0	1	0	2	12	9
MAPKKK19	1	3	3	1	10	3	3	2	7	6	7	7	13	19	3	4	4	0	1	1	0	1	3	1	2	0	0	0
AT5G22860	0	0	0	5	1	1	1	1	2	2	1	9	9	5	6	1	0	0	0	2	0	1	1	0	0	0	0	0
AT3G54680	1	1	1	1	0	0	1	0	1	1	0	3	1	0	0	1	0	0	0	0	0	0	0	0	0	0	0	0
