# Supplementary material for: The slow-evolving Acorus tatarinowii genome sheds light on ancestral monocot evolution
Source: Nat Plants. 2022 Jul 14;8(7):764–77. doi: 10.1038/s41477-022-01187-x (PMC9300462; doi:10.1038/s41477-022-01187-x)
Supplement: Source Data Extended Data Fig. 2 — Statistical source data. [file 41477_2022_1187_MOESM8_ESM.xlsx]

## Sheet: ExDataFig2A-F
SourceData_ExtendedDataFig2. Validation of Acorus subgenome fractionation by comparing to outgroup (A-F).
Spirodela	LF	MF	Aquilegia	LF	MF	Nelumbo	LF	MF	Elaeis	LF	MF	Aristolochia	LF	MF	Amborella	LF	MF
ata.ata.anchors-50	243	177	ata.ata.anchors-50	270	201	ata.ata.anchors-50	286	223	ata.ata.anchors-50	191	136	ata.ata.anchors-50	256	189	ata.ata.anchors-50	81	71
ata.ata.anchors-73	221	186	ata.ata.anchors-73	207	182	ata.ata.anchors-73	229	199	ata.ata.anchors-73	217	171	ata.ata.anchors-73	238	197	ata.ata.anchors-73	100	74
ata.ata.anchors-80	226	187	ata.ata.anchors-80	256	216	ata.ata.anchors-80	282	237	ata.ata.anchors-80	242	198	ata.ata.anchors-80	256	200	ata.ata.anchors-80	99	62
ata.ata.anchors-13	132	122	ata.ata.anchors-13	138	108	ata.ata.anchors-13	147	123	ata.ata.anchors-13	137	116	ata.ata.anchors-13	131	106	ata.ata.anchors-13	55	51
ata.ata.anchors-33	162	139	ata.ata.anchors-33	157	122	ata.ata.anchors-33	166	137	ata.ata.anchors-33	167	132	ata.ata.anchors-33	180	136	ata.ata.anchors-33	75	51
ata.ata.anchors-85	138	121	ata.ata.anchors-85	146	122	ata.ata.anchors-85	143	118	ata.ata.anchors-85	142	126	ata.ata.anchors-85	135	117	ata.ata.anchors-85	67	61
ata.ata.anchors-21	127	99	ata.ata.anchors-21	156	117	ata.ata.anchors-21	157	134	ata.ata.anchors-21	123	107	ata.ata.anchors-21	145	113	ata.ata.anchors-21	46	34
ata.ata.anchors-60	95	90	ata.ata.anchors-60	83	81	ata.ata.anchors-60	96	94	ata.ata.anchors-60	98	98	ata.ata.anchors-60	98	92	ata.ata.anchors-60	24	37
ata.ata.anchors-24	106	91	ata.ata.anchors-24	117	90	ata.ata.anchors-24	150	123	ata.ata.anchors-24	134	95	ata.ata.anchors-24	144	114	ata.ata.anchors-24	60	27
ata.ata.anchors-34	123	91	ata.ata.anchors-34	129	90	ata.ata.anchors-34	131	99	ata.ata.anchors-34	137	97	ata.ata.anchors-34	127	81	ata.ata.anchors-34	46	31
ata.ata.anchors-68	144	95	ata.ata.anchors-68	122	78	ata.ata.anchors-68	149	101	ata.ata.anchors-68	139	104	ata.ata.anchors-68	142	110	ata.ata.anchors-68	60	44
ata.ata.anchors-54	122	81	ata.ata.anchors-54	141	84	ata.ata.anchors-54	151	97	ata.ata.anchors-54	139	92	ata.ata.anchors-54	137	94	ata.ata.anchors-54	63	47
ata.ata.anchors-25	106	90	ata.ata.anchors-25	132	95	ata.ata.anchors-25	129	102	ata.ata.anchors-25	111	80	ata.ata.anchors-25	111	83	ata.ata.anchors-25	46	17
ata.ata.anchors-93	114	79	ata.ata.anchors-93	116	82	ata.ata.anchors-93	145	95	ata.ata.anchors-93	126	85	ata.ata.anchors-93	130	79	ata.ata.anchors-93	53	35
ata.ata.anchors-90	111	86	ata.ata.anchors-90	119	94	ata.ata.anchors-90	110	97	ata.ata.anchors-90	105	85	ata.ata.anchors-90	95	70	ata.ata.anchors-90	45	44
ata.ata.anchors-57	86	75	ata.ata.anchors-57	84	80	ata.ata.anchors-57	90	84	ata.ata.anchors-57	80	68	ata.ata.anchors-57	86	74	ata.ata.anchors-57	37	33
ata.ata.anchors-91	91	60	ata.ata.anchors-91	115	70	ata.ata.anchors-91	113	70	ata.ata.anchors-91	83	56	ata.ata.anchors-91	103	62	ata.ata.anchors-91	48	32
ata.ata.anchors-62	120	72	ata.ata.anchors-62	100	79	ata.ata.anchors-62	129	87	ata.ata.anchors-62	107	70	ata.ata.anchors-62	114	82	ata.ata.anchors-62	56	28
ata.ata.anchors-55	72	75	ata.ata.anchors-55	75	79	ata.ata.anchors-55	87	84	ata.ata.anchors-55	78	82	ata.ata.anchors-55	69	72	ata.ata.anchors-55	37	40
ata.ata.anchors-6	78	57	ata.ata.anchors-6	73	55	ata.ata.anchors-6	95	70	ata.ata.anchors-6	88	65	ata.ata.anchors-6	88	65	ata.ata.anchors-6	33	24
ata.ata.anchors-16	60	54	ata.ata.anchors-16	74	72	ata.ata.anchors-16	84	72	ata.ata.anchors-16	73	65	ata.ata.anchors-16	75	72	ata.ata.anchors-16	17	30
ata.ata.anchors-26	59	48	ata.ata.anchors-26	59	51	ata.ata.anchors-26	68	56	ata.ata.anchors-26	61	54	ata.ata.anchors-26	69	48	ata.ata.anchors-26	31	24
ata.ata.anchors-8	66	58	ata.ata.anchors-8	60	58	ata.ata.anchors-8	64	57	ata.ata.anchors-8	63	55	ata.ata.anchors-8	64	59	ata.ata.anchors-8	29	24
ata.ata.anchors-82	59	53	ata.ata.anchors-82	69	60	ata.ata.anchors-82	75	68	ata.ata.anchors-82	71	54	ata.ata.anchors-82	59	52	ata.ata.anchors-82	35	27
ata.ata.anchors-64	99	56	ata.ata.anchors-64	70	25	ata.ata.anchors-64	88	42	ata.ata.anchors-64	110	55	ata.ata.anchors-64	106	63	ata.ata.anchors-64	51	25
ata.ata.anchors-14	35	33	ata.ata.anchors-14	60	45	ata.ata.anchors-14	67	48	ata.ata.anchors-14	60	40	ata.ata.anchors-14	58	48	ata.ata.anchors-14	13	10
ata.ata.anchors-61	63	46	ata.ata.anchors-61	60	49	ata.ata.anchors-61	60	46	ata.ata.anchors-61	52	38	ata.ata.anchors-61	62	49	ata.ata.anchors-61	32	19
ata.ata.anchors-29	46	52	ata.ata.anchors-29	55	58	ata.ata.anchors-29	37	46	ata.ata.anchors-29	27	28	ata.ata.anchors-29	50	54	ata.ata.anchors-29	21	20
ata.ata.anchors-28	63	38	ata.ata.anchors-28	75	45	ata.ata.anchors-28	78	52	ata.ata.anchors-28	63	42	ata.ata.anchors-28	61	37	ata.ata.anchors-28	24	17
ata.ata.anchors-59	58	37	ata.ata.anchors-59	69	45	ata.ata.anchors-59	68	44	ata.ata.anchors-59	57	35	ata.ata.anchors-59	49	25	ata.ata.anchors-59	19	13
ata.ata.anchors-17	38	26	ata.ata.anchors-17	31	18	ata.ata.anchors-17	24	26	ata.ata.anchors-17	30	29	ata.ata.anchors-17	38	35	ata.ata.anchors-17	12	13
ata.ata.anchors-104	0	0	ata.ata.anchors-104	0	0	ata.ata.anchors-104	0	0	ata.ata.anchors-104	0	0	ata.ata.anchors-104	0	0	ata.ata.anchors-104	0	0
ata.ata.anchors-20	45	33	ata.ata.anchors-20	43	34	ata.ata.anchors-20	48	47	ata.ata.anchors-20	45	43	ata.ata.anchors-20	47	40	ata.ata.anchors-20	13	16
ata.ata.anchors-19	31	34	ata.ata.anchors-19	39	28	ata.ata.anchors-19	37	34	ata.ata.anchors-19	38	35	ata.ata.anchors-19	37	30	ata.ata.anchors-19	16	4
ata.ata.anchors-32	52	53	ata.ata.anchors-32	55	51	ata.ata.anchors-32	49	55	ata.ata.anchors-32	53	52	ata.ata.anchors-32	61	60	ata.ata.anchors-32	26	24
ata.ata.anchors-99	0	0	ata.ata.anchors-99	0	0	ata.ata.anchors-99	0	0	ata.ata.anchors-99	0	0	ata.ata.anchors-99	0	0	ata.ata.anchors-99	0	0
ata.ata.anchors-3	51	29	ata.ata.anchors-3	23	15	ata.ata.anchors-3	23	17	ata.ata.anchors-3	46	22	ata.ata.anchors-3	56	24	ata.ata.anchors-3	31	17
ata.ata.anchors-10	51	42	ata.ata.anchors-10	54	40	ata.ata.anchors-10	64	46	ata.ata.anchors-10	58	47	ata.ata.anchors-10	37	25	ata.ata.anchors-10	27	15
ata.ata.anchors-36	43	31	ata.ata.anchors-36	39	32	ata.ata.anchors-36	46	40	ata.ata.anchors-36	50	36	ata.ata.anchors-36	42	37	ata.ata.anchors-36	13	18
ata.ata.anchors-63	64	36	ata.ata.anchors-63	66	39	ata.ata.anchors-63	72	43	ata.ata.anchors-63	47	29	ata.ata.anchors-63	46	24	ata.ata.anchors-63	26	11
ata.ata.anchors-27	19	20	ata.ata.anchors-27	25	25	ata.ata.anchors-27	38	36	ata.ata.anchors-27	29	27	ata.ata.anchors-27	33	35	ata.ata.anchors-27	1	10
ata.ata.anchors-69	32	33	ata.ata.anchors-69	31	34	ata.ata.anchors-69	38	32	ata.ata.anchors-69	34	36	ata.ata.anchors-69	28	31	ata.ata.anchors-69	13	14
ata.ata.anchors-78	35	27	ata.ata.anchors-78	27	11	ata.ata.anchors-78	32	19	ata.ata.anchors-78	34	26	ata.ata.anchors-78	34	25	ata.ata.anchors-78	9	3
ata.ata.anchors-5	47	27	ata.ata.anchors-5	50	28	ata.ata.anchors-5	52	29	ata.ata.anchors-5	50	27	ata.ata.anchors-5	46	18	ata.ata.anchors-5	14	7
ata.ata.anchors-66	46	32	ata.ata.anchors-66	65	43	ata.ata.anchors-66	70	46	ata.ata.anchors-66	58	35	ata.ata.anchors-66	55	25	ata.ata.anchors-66	26	11
ata.ata.anchors-102	0	0	ata.ata.anchors-102	0	0	ata.ata.anchors-102	0	0	ata.ata.anchors-102	0	0	ata.ata.anchors-102	0	0	ata.ata.anchors-102	0	0
ata.ata.anchors-65	30	28	ata.ata.anchors-65	38	23	ata.ata.anchors-65	33	30	ata.ata.anchors-65	32	23	ata.ata.anchors-65	37	27	ata.ata.anchors-65	5	0
ata.ata.anchors-109	0	0	ata.ata.anchors-109	0	0	ata.ata.anchors-109	0	0	ata.ata.anchors-109	0	0	ata.ata.anchors-109	0	0	ata.ata.anchors-109	0	0
ata.ata.anchors-39	32	26	ata.ata.anchors-39	28	17	ata.ata.anchors-39	33	27	ata.ata.anchors-39	43	36	ata.ata.anchors-39	26	22	ata.ata.anchors-39	21	16
ata.ata.anchors-15	40	23	ata.ata.anchors-15	42	31	ata.ata.anchors-15	56	38	ata.ata.anchors-15	47	38	ata.ata.anchors-15	49	32	ata.ata.anchors-15	27	12
ata.ata.anchors-46	27	22	ata.ata.anchors-46	39	25	ata.ata.anchors-46	40	27	ata.ata.anchors-46	20	13	ata.ata.anchors-46	37	21	ata.ata.anchors-46	12	7
ata.ata.anchors-45	26	25	ata.ata.anchors-45	30	19	ata.ata.anchors-45	29	21	ata.ata.anchors-45	39	30	ata.ata.anchors-45	21	23	ata.ata.anchors-45	14	20
ata.ata.anchors-79	33	29	ata.ata.anchors-79	33	27	ata.ata.anchors-79	40	36	ata.ata.anchors-79	35	31	ata.ata.anchors-79	35	28	ata.ata.anchors-79	16	21
ata.ata.anchors-47	21	18	ata.ata.anchors-47	20	17	ata.ata.anchors-47	19	20	ata.ata.anchors-47	26	20	ata.ata.anchors-47	25	21	ata.ata.anchors-47	13	9
ata.ata.anchors-4	26	34	ata.ata.anchors-4	28	29	ata.ata.anchors-4	32	35	ata.ata.anchors-4	20	23	ata.ata.anchors-4	30	34	ata.ata.anchors-4	12	14
ata.ata.anchors-87	17	15	ata.ata.anchors-87	23	20	ata.ata.anchors-87	22	22	ata.ata.anchors-87	17	18	ata.ata.anchors-87	18	19	ata.ata.anchors-87	11	11
ata.ata.anchors-106	0	0	ata.ata.anchors-106	0	0	ata.ata.anchors-106	0	4	ata.ata.anchors-106	0	0	ata.ata.anchors-106	0	0	ata.ata.anchors-106	0	0
ata.ata.anchors-92	34	18	ata.ata.anchors-92	23	12	ata.ata.anchors-92	31	19	ata.ata.anchors-92	35	17	ata.ata.anchors-92	33	19	ata.ata.anchors-92	6	4
ata.ata.anchors-105	0	0	ata.ata.anchors-105	0	0	ata.ata.anchors-105	0	0	ata.ata.anchors-105	0	0	ata.ata.anchors-105	0	0	ata.ata.anchors-105	0	0
ata.ata.anchors-2	15	12	ata.ata.anchors-2	14	11	ata.ata.anchors-2	17	16	ata.ata.anchors-2	22	20	ata.ata.anchors-2	21	19	ata.ata.anchors-2	8	9
ata.ata.anchors-76	33	9	ata.ata.anchors-76	35	13	ata.ata.anchors-76	34	13	ata.ata.anchors-76	37	13	ata.ata.anchors-76	32	9	ata.ata.anchors-76	19	5
ata.ata.anchors-44	45	34	ata.ata.anchors-44	49	29	ata.ata.anchors-44	44	35	ata.ata.anchors-44	37	28	ata.ata.anchors-44	36	30	ata.ata.anchors-44	23	20
ata.ata.anchors-43	24	22	ata.ata.anchors-43	36	27	ata.ata.anchors-43	37	27	ata.ata.anchors-43	23	23	ata.ata.anchors-43	20	20	ata.ata.anchors-43	15	14
ata.ata.anchors-30	14	10	ata.ata.anchors-30	26	17	ata.ata.anchors-30	26	16	ata.ata.anchors-30	16	6	ata.ata.anchors-30	22	12	ata.ata.anchors-30	7	7
ata.ata.anchors-31	9	17	ata.ata.anchors-31	24	19	ata.ata.anchors-31	25	23	ata.ata.anchors-31	22	19	ata.ata.anchors-31	24	21	ata.ata.anchors-31	7	11
ata.ata.anchors-42	31	20	ata.ata.anchors-42	34	26	ata.ata.anchors-42	36	25	ata.ata.anchors-42	30	18	ata.ata.anchors-42	28	17	ata.ata.anchors-42	11	9
ata.ata.anchors-48	25	20	ata.ata.anchors-48	30	24	ata.ata.anchors-48	31	25	ata.ata.anchors-48	30	23	ata.ata.anchors-48	29	21	ata.ata.anchors-48	15	10
ata.ata.anchors-11	14	16	ata.ata.anchors-11	10	9	ata.ata.anchors-11	18	15	ata.ata.anchors-11	16	15	ata.ata.anchors-11	15	13	ata.ata.anchors-11	9	5
ata.ata.anchors-35	25	16	ata.ata.anchors-35	33	23	ata.ata.anchors-35	33	23	ata.ata.anchors-35	32	21	ata.ata.anchors-35	31	23	ata.ata.anchors-35	9	0
ata.ata.anchors-37	21	14	ata.ata.anchors-37	22	18	ata.ata.anchors-37	30	20	ata.ata.anchors-37	25	20	ata.ata.anchors-37	31	15	ata.ata.anchors-37	11	4
ata.ata.anchors-77	9	2	ata.ata.anchors-77	19	12	ata.ata.anchors-77	22	12	ata.ata.anchors-77	16	9	ata.ata.anchors-77	18	9	ata.ata.anchors-77	3	0
ata.ata.anchors-70	19	15	ata.ata.anchors-70	22	15	ata.ata.anchors-70	25	18	ata.ata.anchors-70	25	19	ata.ata.anchors-70	16	15	ata.ata.anchors-70	13	8
ata.ata.anchors-74	19	11	ata.ata.anchors-74	16	13	ata.ata.anchors-74	22	16	ata.ata.anchors-74	21	11	ata.ata.anchors-74	17	13	ata.ata.anchors-74	6	7
ata.ata.anchors-108	0	0	ata.ata.anchors-108	0	0	ata.ata.anchors-108	0	0	ata.ata.anchors-108	0	0	ata.ata.anchors-108	0	0	ata.ata.anchors-108	0	0
ata.ata.anchors-38	12	9	ata.ata.anchors-38	21	14	ata.ata.anchors-38	22	17	ata.ata.anchors-38	19	20	ata.ata.anchors-38	19	22	ata.ata.anchors-38	0	0
ata.ata.anchors-41	19	18	ata.ata.anchors-41	20	22	ata.ata.anchors-41	24	24	ata.ata.anchors-41	22	20	ata.ata.anchors-41	12	15	ata.ata.anchors-41	11	6
ata.ata.anchors-40	25	25	ata.ata.anchors-40	11	7	ata.ata.anchors-40	13	9	ata.ata.anchors-40	28	21	ata.ata.anchors-40	24	23	ata.ata.anchors-40	10	7
ata.ata.anchors-94	25	6	ata.ata.anchors-94	22	14	ata.ata.anchors-94	27	15	ata.ata.anchors-94	22	12	ata.ata.anchors-94	29	14	ata.ata.anchors-94	9	4
ata.ata.anchors-22	24	17	ata.ata.anchors-22	16	20	ata.ata.anchors-22	21	26	ata.ata.anchors-22	25	26	ata.ata.anchors-22	14	23	ata.ata.anchors-22	7	1
ata.ata.anchors-12	13	6	ata.ata.anchors-12	8	8	ata.ata.anchors-12	15	13	ata.ata.anchors-12	16	11	ata.ata.anchors-12	16	13	ata.ata.anchors-12	6	4
ata.ata.anchors-49	22	30	ata.ata.anchors-49	36	31	ata.ata.anchors-49	40	39	ata.ata.anchors-49	34	32	ata.ata.anchors-49	34	32	ata.ata.anchors-49	0	8
ata.ata.anchors-7	19	18	ata.ata.anchors-7	14	16	ata.ata.anchors-7	23	18	ata.ata.anchors-7	19	18	ata.ata.anchors-7	16	18	ata.ata.anchors-7	6	8
ata.ata.anchors-52	22	16	ata.ata.anchors-52	21	18	ata.ata.anchors-52	21	20	ata.ata.anchors-52	18	17	ata.ata.anchors-52	22	18	ata.ata.anchors-52	9	9
ata.ata.anchors-96	13	9	ata.ata.anchors-96	14	10	ata.ata.anchors-96	16	13	ata.ata.anchors-96	14	13	ata.ata.anchors-96	12	5	ata.ata.anchors-96	6	5
ata.ata.anchors-107	0	0	ata.ata.anchors-107	0	0	ata.ata.anchors-107	0	0	ata.ata.anchors-107	0	0	ata.ata.anchors-107	0	0	ata.ata.anchors-107	0	0
ata.ata.anchors-89	12	11	ata.ata.anchors-89	15	12	ata.ata.anchors-89	15	13	ata.ata.anchors-89	14	12	ata.ata.anchors-89	14	11	ata.ata.anchors-89	10	6
ata.ata.anchors-9	16	15	ata.ata.anchors-9	15	16	ata.ata.anchors-9	19	17	ata.ata.anchors-9	18	10	ata.ata.anchors-9	14	15	ata.ata.anchors-9	12	9
ata.ata.anchors-95	4	8	ata.ata.anchors-95	4	6	ata.ata.anchors-95	8	9	ata.ata.anchors-95	1	3	ata.ata.anchors-95	12	11	ata.ata.anchors-95	8	5
ata.ata.anchors-114	0	0	ata.ata.anchors-114	0	0	ata.ata.anchors-114	0	0	ata.ata.anchors-114	0	0	ata.ata.anchors-114	0	0	ata.ata.anchors-114	0	0
ata.ata.anchors-56	13	11	ata.ata.anchors-56	9	11	ata.ata.anchors-56	9	10	ata.ata.anchors-56	14	12	ata.ata.anchors-56	11	11	ata.ata.anchors-56	4	3
ata.ata.anchors-81	7	8	ata.ata.anchors-81	9	7	ata.ata.anchors-81	12	9	ata.ata.anchors-81	11	6	ata.ata.anchors-81	13	10	ata.ata.anchors-81	6	6
ata.ata.anchors-72	16	12	ata.ata.anchors-72	17	18	ata.ata.anchors-72	16	18	ata.ata.anchors-72	17	17	ata.ata.anchors-72	12	14	ata.ata.anchors-72	5	4
ata.ata.anchors-75	14	16	ata.ata.anchors-75	19	14	ata.ata.anchors-75	18	15	ata.ata.anchors-75	12	9	ata.ata.anchors-75	12	11	ata.ata.anchors-75	2	4
ata.ata.anchors-71	15	19	ata.ata.anchors-71	19	17	ata.ata.anchors-71	20	18	ata.ata.anchors-71	17	18	ata.ata.anchors-71	20	19	ata.ata.anchors-71	10	3
ata.ata.anchors-112	0	0	ata.ata.anchors-112	0	0	ata.ata.anchors-112	0	0	ata.ata.anchors-112	0	0	ata.ata.anchors-112	0	0	ata.ata.anchors-112	0	0
ata.ata.anchors-67	9	4	ata.ata.anchors-67	11	9	ata.ata.anchors-67	11	7	ata.ata.anchors-67	9	3	ata.ata.anchors-67	8	10	ata.ata.anchors-67	5	5
ata.ata.anchors-83	8	0	ata.ata.anchors-83	10	4	ata.ata.anchors-83	11	9	ata.ata.anchors-83	8	7	ata.ata.anchors-83	9	8	ata.ata.anchors-83	2	4
ata.ata.anchors-98	0	0	ata.ata.anchors-98	0	0	ata.ata.anchors-98	0	0	ata.ata.anchors-98	0	0	ata.ata.anchors-98	0	0	ata.ata.anchors-98	0	0
ata.ata.anchors-86	12	10	ata.ata.anchors-86	18	11	ata.ata.anchors-86	16	8	ata.ata.anchors-86	15	10	ata.ata.anchors-86	14	4	ata.ata.anchors-86	9	8
ata.ata.anchors-84	8	8	ata.ata.anchors-84	11	10	ata.ata.anchors-84	13	9	ata.ata.anchors-84	10	6	ata.ata.anchors-84	5	5	ata.ata.anchors-84	7	4
ata.ata.anchors-111	0	0	ata.ata.anchors-111	0	0	ata.ata.anchors-111	4	0	ata.ata.anchors-111	0	0	ata.ata.anchors-111	0	0	ata.ata.anchors-111	0	0
ata.ata.anchors-88	25	18	ata.ata.anchors-88	23	18	ata.ata.anchors-88	23	19	ata.ata.anchors-88	20	18	ata.ata.anchors-88	21	21	ata.ata.anchors-88	8	8
ata.ata.anchors-53	0	6	ata.ata.anchors-53	9	6	ata.ata.anchors-53	15	10	ata.ata.anchors-53	0	8	ata.ata.anchors-53	4	7	ata.ata.anchors-53	4	3
ata.ata.anchors-113	0	0	ata.ata.anchors-113	0	0	ata.ata.anchors-113	0	0	ata.ata.anchors-113	0	0	ata.ata.anchors-113	0	0	ata.ata.anchors-113	0	0
ata.ata.anchors-51	11	12	ata.ata.anchors-51	11	10	ata.ata.anchors-51	16	14	ata.ata.anchors-51	15	14	ata.ata.anchors-51	10	9	ata.ata.anchors-51	5	8
ata.ata.anchors-1	10	9	ata.ata.anchors-1	4	6	ata.ata.anchors-1	6	4	ata.ata.anchors-1	10	10	ata.ata.anchors-1	9	7	ata.ata.anchors-1	4	6
ata.ata.anchors-103	0	0	ata.ata.anchors-103	0	0	ata.ata.anchors-103	0	0	ata.ata.anchors-103	0	0	ata.ata.anchors-103	0	0	ata.ata.anchors-103	0	0
ata.ata.anchors-58	12	12	ata.ata.anchors-58	14	8	ata.ata.anchors-58	14	9	ata.ata.anchors-58	9	5	ata.ata.anchors-58	16	14	ata.ata.anchors-58	4	4
ata.ata.anchors-23	13	10	ata.ata.anchors-23	17	15	ata.ata.anchors-23	15	13	ata.ata.anchors-23	15	8	ata.ata.anchors-23	17	16	ata.ata.anchors-23	9	8
ata.ata.anchors-18	19	8	ata.ata.anchors-18	20	10	ata.ata.anchors-18	27	14	ata.ata.anchors-18	26	9	ata.ata.anchors-18	24	7	ata.ata.anchors-18	4	6
ata.ata.anchors-100	0	0	ata.ata.anchors-100	0	0	ata.ata.anchors-100	0	0	ata.ata.anchors-100	0	0	ata.ata.anchors-100	0	0	ata.ata.anchors-100	0	0
ata.ata.anchors-110	0	0	ata.ata.anchors-110	0	0	ata.ata.anchors-110	0	0	ata.ata.anchors-110	0	0	ata.ata.anchors-110	0	0	ata.ata.anchors-110	0	0
ata.ata.anchors-101	0	0	ata.ata.anchors-101	0	0	ata.ata.anchors-101	0	0	ata.ata.anchors-101	0	0	ata.ata.anchors-101	0	0	ata.ata.anchors-101	0	0
ata.ata.anchors-97	0	3	ata.ata.anchors-97	8	8	ata.ata.anchors-97	14	14	ata.ata.anchors-97	0	3	ata.ata.anchors-97	3	4	ata.ata.anchors-97	3	3
