# Supplementary material for: The slow-evolving Acorus tatarinowii genome sheds light on ancestral monocot evolution
Source: Nat Plants. 2022 Jul 14;8(7):764–77. doi: 10.1038/s41477-022-01187-x (PMC9300462; doi:10.1038/s41477-022-01187-x)
Supplement: Source Data Extended Data Fig. 3 — Statistical source data. [file 41477_2022_1187_MOESM9_ESM.xlsx]

## Sheet: ExDataFig3
																				SourceData_ExtendedDataFig3.Syntenic genes of five outgroup species when aligning to monocots.
																				Monocot	Amborella trichopoda	Nymphaea colorata	Cinnamomum kanehirae	Aristolochia fimbriata	Nelumbo nucifera
																				Acorus_tatarinowii	3820	10084	14695	9328	15104
																				Phoenix_dactylifera	3027	8485	12584	8283	13705
																				Asparagus_setaceus	3022	8594	12624	8285	13613
																				Colocasia_esculenta	2938	8459	12452	8177	13604
																				Cocos_nucifera	2979	8609	12927	8073	13489
																				Elaeis_guineensis	3137	8657	12717	8143	13437
																				Ananas_comosus	2733	8384	12667	7736	12939
																				Spirodela_polyrhiza	2562	7866	11732	7389	12629
																				Asparagus_officinalis	2149	6414	10082	6677	10930
																				Dioscorea_rotundata	2251	6683	10622	6326	10713
																				Setaria_italica	1861	6441	10395	6091	10567
																				Eleusine_coracana	1857	6104	10458	5885	10271
																				Oryza_sativa_ssp._japonica	1766	6028	9812	5811	10195
																				Sorghum_bicolor	1833	5919	9900	5732	10154
																				Brachypodium_distachyon	1716	5894	9713	5677	9919
																				Calamus_simplicifolius	1376	4985	6829	5969	9902
																				Musa_acuminata	1408	5800	9679	5166	9606
																				Oryza_sativa_ssp._indica	1620	5494	9197	5217	9493
																				Olyra_latifolia	1532	5258	8854	5205	9386
																				Oryza_brachyantha	1648	5364	9367	5190	9317
																				Triticum_aestivum	1570	5348	8916	5139	9277
																				Panicum_virgatum	1574	5098	8632	4952	8915
																				Triticum_turgidum	1445	5095	8645	4863	8649
																				Thinopyrum_intermedium	1325	4935	7893	4731	8325
																				Saccharum_spontaneum	1368	4849	8648	4678	8308
																				Apostasia_shenzhenica	1347	4760	7876	4556	8249
																				Bonia_amplexicaulis	1258	4725	8546	4364	8178
																				Oropetium_thomaeum	1318	4469	7822	4427	8030
																				Zea_mays_B73	1227	4590	7702	4257	7966
																				Pennisetum_purpureum	1142	4250	7333	4079	7478
																				Avena_eriantha	1015	3934	6808	3920	7139
																				Dendrobium_catenatum	1068	3721	5914	3809	7094
																				Zea_mays_PH207	1024	3981	7234	3871	7017
																				Hordeum_vulgare	991	3896	6418	3594	6692
																				Zostera_marina	1018	3721	5546	3750	6572
																				Cenchrus_americanus	905	3372	5875	3630	6439
																				Phalaenopsis_equestris	876	3295	5385	3276	6172
																				Zoysia_japonica_ssp._nagirizaki	740	3235	6062	3024	5902
																				Gastrodia_elata	761	3122	5002	3069	5489
																				Avena_atlantica	648	2842	4436	2826	5150
																				Allium_sativum	437	1880	3368	2033	3715
																				Raddia_guianensis	34	142	185	275	346
