# Supplementary material for: The slow-evolving Acorus tatarinowii genome sheds light on ancestral monocot evolution
Source: Nat Plants. 2022 Jul 14;8(7):764–77. doi: 10.1038/s41477-022-01187-x (PMC9300462; doi:10.1038/s41477-022-01187-x)
Supplement: Source Data Extended Data Fig. 4 — Statistical source data. [file 41477_2022_1187_MOESM10_ESM.xlsx]

## Sheet: ExDataFig4
SourceData_ExtendedDataFig4. Expected gene copy number after WGD(s) and syntenic gene retention in different outgroups.
Copy number after wgds	A. atr	B. ncol	C. ckan	D. afim	E. nnu
2	3820	10084	14695	10084	15104
8	437	1880	3368	1880	3715
4	2733	8384	12667	8384	12939
4	1347	4760	7876	4760	8249
4	2149	6414	10082	6414	10930
4	3022	8594	12624	8594	13613
8	648	2842	4436	2842	5150
8	1015	3934	6808	3934	7139
8	1258	4725	8546	4725	8178
8	1716	5894	9713	5894	9919
4	1376	4985	6829	4985	9902
8	905	3372	5875	3372	6439
4	2979	8609	12927	8609	13489
4	2938	8459	12452	8459	13604
4	1068	3721	5914	3721	7094
4	2251	6683	10622	6683	10713
4	3137	8657	12717	8657	13437
8	1857	6104	10458	6104	10271
4	761	3122	5002	3122	5002
8	991	3896	6418	3896	6692
16	1408	5800	9679	5800	9606
8	1532	5258	8854	5258	9386
8	1318	4469	7822	4469	8030
8	1648	5364	9367	5364	9317
8	1620	5494	9197	5494	9493
8	1766	6028	9812	6028	10195
8	1574	5098	8632	5098	8915
8	1142	4250	7333	4250	7333
4	876	3295	5385	3295	6172
4	3027	8485	12584	8485	13705
8	1368	4849	8648	4849	8308
8	1861	6441	10395	6441	10567
8	1833	5919	9900	5919	10154
4	2562	7866	11732	7866	12629
8	1325	4935	7893	4935	8325
8	1570	5348	8916	5348	9277
8	1445	5095	8645	5095	8649
16	1227	4590	7702	4590	7966
16	1024	3981	7234	3981	7017
2	1018	4547	6905	3721	7707
8	740	3235	6062	3235	5902
