# Supplementary material for: The slow-evolving Acorus tatarinowii genome sheds light on ancestral monocot evolution
Source: Nat Plants. 2022 Jul 14;8(7):764–77. doi: 10.1038/s41477-022-01187-x (PMC9300462; doi:10.1038/s41477-022-01187-x)
Supplement: Source Data Extended Data Fig. 5 — Statistical source data. [file 41477_2022_1187_MOESM11_ESM.xlsx]

## Sheet: ExDataFig5
SourceData_ExtendedDataFig5. Differential syntenic retention among different genes (I-IV) and their features.
A. CDS length				B. Gene length				C. Predicted PPI				D. Average FPKM				E. TE density gene upstream				F. TE density gene body				G. TE density gene downstream				H. Gene methylation				I. Pi
I	II	III	IV	I	II	III	IV	I	II	III	IV	I	II	III	IV	I	II	III	IV	I	II	III	IV	I	II	III	IV	I	II	III	IV	I	II	III	IV
10209	11427	21117	12810	49308	45877	3072	452	0	0	0	0	0.0916902	1.2043	1.23052	0.513898	0.1	0.094	0.686	0.832	0	0	0	0	0.0333333	0.564667	0.565667	0.843333	0	0	0	0	0	0	0	0
9588	11355	16422	11691	5143	541	1222	1884	0	0	0	0	0.249507	2.1106	0.488339	0.511688	0.549333	0.259667	0.455	0.371333	0	0	0	0	0.283	0.168	0.811333	0.362	0.0014	0	0	0	0	0	0	0
7596	11328	14811	10827	39150	1422	1355	2074	0	0	0	0	2.32531	0	1.54546	4.61572	0.133333	0.356	0.680333	0.247	0	0	0	0	0.655	0.360667	0.299	1	0.0014	0	0	0	0	0	0	0
7536	9831	12432	10812	1749	3571	4952	24437	0	0	0	0	0.44372	3.45599	4.20865	0.628537	0.255333	0.456333	0.0753333	0.184667	0	0	0	0	0.166	0.446333	0.736667	0.0116667	0.0016	0	0	0	0	0	0	0
7338	9084	11013	10734	7012	288	1616	2558	0	0	0	0	2.99558	3.53319	3.72526	0.824666	0.333	0.360333	0.597	0.126667	0	0	0	0	0.728333	0.870333	0.0506667	0.103333	0.0017	0	0	0	0	0	0	0
7071	9000	10047	9024	7010	1692	817	1584	0	0	0	0	0.226927	1.0131	2.48277	4.07099	0.345667	0.623667	0.048	0.061	0	0	0	0	0.0926667	0.258667	0.752667	0.103333	0.0022	0.0008	0	0	0	0	0	0
6960	8526	8931	8919	723	4254	1965	297	0	0	0	0	0.104934	5.07752	0	2.32292	0.727333	0.444	0.518333	0.061	0	0	0	0	0.279667	0.545667	0.455333	0.0073333	0.0027	0.0011	0	0	0	0	0	0
6636	8496	8415	8322	20170	222	2460	417	0	0	0	0	0.129263	0.21118	3.64253	4.29869	0.344	0.838667	0.557667	1	0	0	0	0	0.0796667	0.616	0.312	0.785	0.0029	0.0017	0	0	0	0	0	0
6624	8166	8403	8181	4947	1023	622	4638	0	0	0	0	0	2.03732	0.805276	6.08607	0.495	0.709667	0.285667	0.350333	0	0	0	0	0.443333	0.560667	0.627667	0.296667	0.0029	0.002	0	0	0	0	0	0
6525	7893	7782	8079	1323	501	831	14724	0	0	0	0	0.341351	2.45314	0.510624	0.610812	0.608667	0.512333	0.0096667	0.220667	0	0	0	0	0.315667	0.697333	0.857667	0.0753333	0.003	0.0023	0	0	0	0	0	0
6396	7692	7431	7710	1801	297	889	14056	0	0	0	0	1.04049	0.256195	1.48326	5.38315	0.217667	0.281333	0.525333	0.432	0	0	0	0	0.138667	0.363667	0.215667	0.122	0.003	0.0023	0	0	0	0	0	0
6201	7524	7209	6840	1491	2181	1137	795	0	0	0	0	3.8606	0.00319024	0.00557073	1.97865	0.183667	0.472333	0.428	0.435333	0	0	0	0	0.164333	0.606667	0.079	0.137667	0.0031	0.0023	0	0	0	0	0	0
6072	7278	7137	6693	2498	789	1444	840	0	0	0	0	4.07584	3.95031	0.00557073	0.579095	0.467333	0.213333	0.53	0.109333	0	0	0	0	0.028	0.881	0.079	0.610667	0.0031	0.0023	0	0	0	0	0	0
5952	7194	7065	6501	4025	1657	1431	963	0	0	0	0	0.741754	0.464339	4.61962	3.32604	0.467667	0.272	0.775667	0.585	0	0	0	0	0.496667	0.787333	0.638333	0.867667	0.0032	0.0024	0	0	0	0	0	0
5847	7191	6711	6492	1035	3646	1410	766	0	0	0	0	0.844673	3.65244	4.51654	0.00578049	0.0676667	0.27	0	0.535	0	0	0	0	0.301333	0.552667	0.0126667	0.597333	0.0032	0.0025	0	0	0	0	0	0
5832	7173	6678	6489	1335	804	833	1660	0	0	0	0	2.9062	3.66546	4.20194	0.458437	0.146667	0.519667	0.63	0.764	0	0	0	0	0.0663333	0.202333	0.608667	0.596333	0.0033	0.0026	0	0	0	0	0	0
5787	7119	6534	6465	1342	15389	4578	1665	0	0	0	0	1.34241	0.530824	0.608349	0	0.0193333	0.351	0.812333	0.73	0	0	0	0	0.468	0.275	0.300667	0.617333	0.0035	0.0027	0	0	0	0	0	0
5757	7065	6396	6375	702	5138	627	942	0	0	0	0	5.1515	0.693517	0.108932	0.748078	0.059	0.425	0.229	0.048	0	0	0	0	0.094	0.100333	0.008	0.189333	0.0035	0.0028	0	0	0	0	0	0
5697	6825	6252	6243	1602	1778	447	906	0	0	0	0	2.11299	1.2554	0.946546	0.054022	0.461667	0.133667	0.332667	0.024	0	0	0	0	0.118667	0.729667	0.144667	0.330667	0.0036	0.0028	0	0	0	0	0	0
5652	6819	6210	6180	1918	1773	5822	1671	0	0	0	0	0.0751195	2.62752	3.3404	0.00523902	0.0903333	0.639	0.728333	0.680333	0	0	0	0	0.0146667	0.29	0.252667	0	0.0036	0.0028	0	0	0	0	0	0
5595	6819	6156	6171	873	1311	2289	462	0	0	0	0	3.5723	4.80174	1.3843	0.186656	0.472	0.755667	0.572667	0.847333	0	0	0	0	0.323667	0.294	0.516667	0.383	0.0036	0.0029	0	0	0	0	0	0
5589	6810	5997	6165	5745	1594	381	462	0	0	0	0	4.17082	2.25989	0.0925293	4.49185	0.509667	0.682333	0.458	0.413	0	0	0	0	0.272	0.321333	0.362333	0.338	0.0037	0.0029	0	0	0	0	0	0
5583	6798	5964	6153	1008	665	1110	15005	0	0	0	0	0.111851	0.00241707	2.99572	0.00245854	0.317	0.283333	0.462	0.330333	0	0	0	0	0.33	0.555667	0.416333	0.489333	0.0037	0.0031	0.0006	0	0	0	0	0
5559	6783	5952	6117	1234	573	1461	2070	0	0	0	0	1.60976	2.65422	3.53722	0	0.690333	0.469667	0.632	0.417	0	0	0	0	0.0983333	0.184667	0.294	0	0.0037	0.0031	0.0007	0	0	0	0	0
5535	6750	5946	6111	2205	9240	1702	2204	0	0	0	0	0.00542195	1.54656	1.17091	6.49194	0.574333	0.187667	0.630667	0.430667	0	0	0	0	0.335333	0.057	0.415	0.0876667	0.0038	0.0031	0.0009	0	0	0	0	0
5514	6735	5919	6033	342	4519	1473	587	0	0	0	0	0.0534268	5.35838	3.7505	2.87518	0.325667	0.536	0	0.0073333	0	0	0	0	0.183667	0.268	0.247	0.478333	0.0038	0.0032	0.0013	0	0	0	0	0
5490	6681	5889	5742	345	246	1119	6377	0	0	0	0	2.69548	1.09217	2.49804	1.79625	0.266	0.928667	0.536667	0.435	0	0	0	0	0.187667	0.284667	0.764333	0.673333	0.0038	0.0033	0.0014	0	0	0	0	0
5454	6666	5862	5715	964	621	3137	2403	0	0	0	0	6.18481	3.02074	0.436478	1.15772	0.372333	0.690333	0.43	0.295	0	0	0	0	0.145	0.307667	0.873333	0.0326667	0.0038	0.0034	0.0014	0	0	0	0	0
5403	6663	5844	5439	3877	5165	1572	4860	0	0	0	0	8.89229	1.2478	0.775602	0	0.329667	0.474	0.860667	0.357667	0	0	0	0	0.231667	0.586667	0.879667	0.535667	0.0038	0.0034	0.0014	0	0	0	0	0
5379	6624	5775	5409	561	1662	1599	2125	0	0	0	0	6.79069	1.16484	1.38091	1.00481	0.321	0.498	0.489	0.943667	0	0	0	0	0.804	0.868667	0.172333	0.670667	0.0038	0.0035	0.0015	0	0	0	0	0
5328	6546	5727	5400	444	6984	1563	10855	0	0	0	0	2.64844	0.121571	3.25301	3.50661	0.191	0.238667	0.23	0.141667	0	0	0	0	0.470333	0.394667	0.426667	1	0.0039	0.0035	0.0015	0	0	0	0	0
5325	6531	5703	5373	2775	15334	1569	873	0	0	0	0	2.31703	1.88295	1.33379	1.32915	0.699667	0.438667	0.598333	0.872667	0	0	0	0	0.373667	0.211667	0.303	0.0523333	0.0039	0.0036	0.0015	0	0	0	0	0
5316	6456	5691	5358	440	1197	489	690	0	0	0	0	0.440639	5.90379	0	1.83484	0.315333	0.318333	0.256667	0.896333	0	0	0	0	0.285	0.0866667	0.587667	0.945667	0.0039	0.0036	0.0015	0	0	0	0	0
5301	6336	5682	5229	1666	17055	606	414	0	0	0	0	9.00919	1.16433	2.46541	0.0848024	0.443667	0.552333	0.369333	0.446333	0	0	0	0	0.034	0.214333	0.753	0.381667	0.0039	0.0037	0.0016	0	0	0	0	0
5277	6321	5625	5094	4868	501	606	834	0	0	0	0	8.76096	2.20197	0	0	0.425333	0.539667	0.735333	0.416	0	0	0	0	0.368667	0.115	0.990333	0.652333	0.0039	0.0037	0.0016	0	0	0	0	0
5274	6252	5562	4929	1332	1164	429	1377	0	0	0	0	3.41097	2.09579	0.00507317	6.32363	0.023	0.341667	0.690333	0.366333	0	0	0	0	0.153333	0.357333	0.345667	0.547667	0.004	0.0037	0.0016	0	0	0	0	0
5244	6219	5445	4929	3558	3211	240	1662	0	0	0	0	3.7241	7.68419	0	0.531985	0.247333	0.552667	0.751333	0.392333	0	0	0	0	0.307	0.342667	0.649	0.0396667	0.004	0.0038	0.0016	0	0	0	0	0
5166	6078	5364	4842	741	426	7283	384	0	0	0	0	2.19198	7.69952	0.000531707	1.01121	0.711333	0.0246667	0.790667	0.335333	0	0	0	0	0.622333	0.192333	0.302	0.175	0.004	0.0038	0.0017	0	0	0	0	0
5163	5856	5349	4749	1450	559	7413	1691	0	0	0	0	2.18781	0.774802	0	3.21256	0.716333	0.403667	0.153333	0.737667	0	0	0	0	0.622333	0.152667	0	0.453333	0.004	0.0038	0.0017	0	0	0	0	0
5154	5790	5346	4683	495	995	14856	1131	0	0	0	0	0.407566	0.746834	0	0.0174146	0.867	0.424	0.803	0.341333	0	0	0	0	0.109667	0.0163333	0.0996667	0.317	0.004	0.0038	0.0019	0	0	0	0	0
5136	5787	5325	4653	1332	6223	6982	1059	0	0	0	0	1.10425	0.396256	0.000712195	0.157973	0.118333	0.805333	0.285667	0.618667	0	0	0	0	0.331	0.986	0.808333	0.01	0.0041	0.0038	0.0019	0	0	0	0	0
5133	5784	5238	4560	804	1315	1225	1204	0	0	0	0	2.21273	2.88523	0	4.61912	0.365667	0.220333	0.279	0.652667	0	0	0	0	0.423667	0.385333	0.0243333	0.938333	0.0041	0.0038	0.0019	0	0	0	0	0
5124	5775	5235	4539	1528	1056	1217	1204	0	0	0	0	2.91208	4.14416	0.0136049	3.87129	0.776	0.192333	0.233667	0.958667	0	0	0	0	0.848	0.356667	0.931	0.767333	0.0041	0.0038	0.002	0	0	0	0	0
5118	5727	5232	4524	1725	1037	8407	282	0	0	0	0	1.75752	2.12934	0.0528976	8.5897	0.410667	0.370667	0.582667	0.163	0	0	0	0	0.558333	0.775667	0.621333	0.667333	0.0041	0.0039	0.002	0	0	0	0	0
5115	5712	5223	4500	5645	1016	1563	333	0	0	0	0	0.92332	1.04726	0.669729	2.61579	0.482333	0.296	0.610667	0.116667	0	0	0	0	0.343667	0.046	0.006	0.362333	0.0041	0.0039	0.002	0	0	0	0	0
5103	5679	5220	4485	1620	1048	1305	432	0	0	0	0	4.30394	1.27235	2.16109	0.673156	0.348333	0.605667	0.0073333	0.936667	0	0	0	0	0.487667	0.204667	0.0746667	0.442333	0.0041	0.0039	0.002	0	0	0	0	0
5046	5664	5187	4479	4623	1035	3553	2766	0	0	0	0	1.59665	1.10812	2.77382	0.629517	0.13	0.516333	0.307667	0.795333	0	0	0	0	0.293667	0.0523333	0.247333	0.221	0.0042	0.0039	0.0021	0	0	0	0	0
5043	5646	5163	4425	4086	46517	3980	405	0	0	0	0	0.546629	4.72295	2.79273	0.203468	0.488	0.281333	0.336333	0.239667	0	0	0	0	0.591	0.240333	0.0886667	1	0.0042	0.0039	0.0021	0	0	0	0	0
4992	5640	5121	4410	1855	501	1323	405	0	0	0	0	1.40618	0.124085	0.554817	0.772768	0.649667	0.416	0.666	0.438	0	0	0	0	0.519333	0.613667	0.34	0.902	0.0042	0.004	0.0021	0	0	0	0	0
4962	5637	4977	4401	4499	1389	1319	444	0	0	0	0	0.479439	0	2.02991	0	0.151333	0.603333	0.243	0.0056667	0	0	0	0	0.620667	0.123333	0.583	0.876667	0.0042	0.004	0.0021	0	0	0	0	0
4860	5574	4965	4344	2576	810	2282	447	0	0	0	0	2.9807	0.0180878	0.138885	0.477624	0.143333	0.482667	0.442333	0.591667	0	0	0	0	0.268	0.231333	0.304667	0.204333	0.0042	0.004	0.0021	0	0	0	0	0
4833	5403	4869	4332	5121	2882	3368	447	0	0	0	0	0.0116634	0.00382683	0.032639	0	0.170333	0.384667	0.844667	0.41	0	0	0	0	0.121667	0.254333	0.647	0.205	0.0043	0.004	0.0022	0	0	0	0	0
4833	5361	4836	4284	3472	18010	4836	446	0	0	0	0	1.36008	0.0889634	0.0536927	0	0.085	0.344667	0.439333	0.186	0	0	0	0	0.326333	0.182333	0.756333	0.203333	0.0043	0.0041	0.0022	0	0	0	0	0
4809	5346	4815	4242	4566	573	2219	1622	0	0	0	0	6.74713	2.7147	0.0743634	0	0.446667	0.396667	0.0683333	0.980667	0	0	0	0	0.508667	0.402333	0	0.456667	0.0043	0.0041	0.0023	0	0	0	0	0
4800	5343	4734	4239	2160	600	441	1434	0	0	0	0	5.82129	0.412061	0.118105	0.00528537	0.129667	0.632333	0.331333	0.830667	0	0	0	0	0.516333	0.105333	0.32	0.502	0.0043	0.0041	0.0023	0	0	0	0	0
4749	5316	4719	4233	30447	603	453	899	0	0	0	0	0.0258829	0.901649	1.41042	0	0.339667	0.517	0.304667	0.402	0	0	0	0	0.152333	0.646333	0.584	0.362667	0.0043	0.0042	0.0023	0	0	0	0	0
4719	5286	4719	4209	6612	1650	600	4116	0	0	0	0	1.60071	0.547461	0.191183	0.00121463	0.552667	0.773333	0.503667	0.656333	0	0	0	0	0.333	0.032	0.841	0.414667	0.0043	0.0042	0.0023	0	0	0	0	0
4638	5247	4716	4203	73384	1646	600	714	0	0	0	0	0.20478	4.45238	3.72393	0	0.211333	0.665333	0.241	0.373667	0	0	0	0	0.620667	0.135333	0.113667	0.237	0.0044	0.0043	0.0024	0	0	0	0	0
4581	5238	4668	4200	1587	4192	510	756	0	0	0	0	1.0429	4.45023	0.902546	0	0.527	0.654	0.400333	0.495667	0	0	0	0	0.487	0.142333	0.156667	0.862	0.0044	0.0043	0.0024	0	0	0	0	0
4581	5199	4617	4200	11231	567	832	2391	0	0	0	0	0.54062	3.40435	0.739317	0.0785585	0.539667	0.389	0.811667	0.106333	0	0	0	0	0.476333	0.426667	0.765333	0.169667	0.0044	0.0043	0.0024	0	0	0	0	0
4560	5163	4593	4179	6113	1253	5273	967	0	0	0	0	1.15728	0.00805122	0.331741	1.09393	0.24	0.580333	0.0266667	0.281	0	0	0	0	0.687333	0.06	0.052	0.286	0.0044	0.0043	0.0024	0	0	0	0	0
4533	5154	4551	4173	582	597	3920	633	0	0	0	0	2.19533	0.171856	0.0178756	2.95865	0.542667	0.574	0.66	0.106667	0	0	0	0	0.629333	0.231	0.459333	0.143667	0.0045	0.0044	0.0025	0	0	0	0	0
4509	5145	4536	4161	1716	528	342	6244	0	0	0	0	1.61044	3.4201	0.624212	0	0.505	0.206333	0.0776667	0.333	0	0	0	0	0.432667	0.181667	0.225667	0.837	0.0045	0.0044	0.0025	0	0	0	0	0
4494	5073	4515	4158	2078	19353	4312	1147	0	0	0	0	2.27912	3.03221	1.44282	0	0.126	0.887333	0.135667	0.314333	0	0	0	0	0.439	0.431	0.0706667	0.166333	0.0045	0.0044	0.0025	0	0	0	0	0
4488	5070	4467	4152	1143	1662	6370	1070	0	0	0	0	1.18516	3.24006	0.419793	0.636524	0.697333	0.153333	0.17	0.297667	0	0	0	0	0.229333	0.83	0.0706667	0.122667	0.0046	0.0044	0.0026	0	0	0	0	0
4485	5067	4458	4143	1533	17425	2375	4996	0	0	0	0	5.74264	3.89373	1.4733	0.236824	0.034	0.118	0.806667	0.831	0	0	0	0	0.0216667	0.488	0.0736667	0.0866667	0.0046	0.0044	0.0026	0	0	0	0	0
4479	4983	4413	4143	1214	2274	3886	660	0	0	0	0	0.37009	3.26838	1.37974	0.0478488	0.0446667	0.355333	0.0896667	0.330333	0	0	0	0	0.904	0.801	0.259333	0.264333	0.0046	0.0044	0.0026	0	0	0	0	0
4476	4980	4395	4125	9888	26974	3283	483	0	0	0	0	1.61361	0	0.206046	3.51896	0.740667	0.590333	0.442667	0.921667	0	0	0	0	0.643333	0.553333	0.721333	0.767333	0.0047	0.0044	0.0026	0	0	0	0	0
4473	4956	4374	4113	16404	68566	3470	9296	0	0	0	0	0.231044	5.93254	0.323315	0.0369195	0.451	0.750667	0.545667	0.168667	0	0	0	0	0	0.0243333	0.422667	0.877667	0.0047	0.0044	0.0027	0	0	0	0	0
4452	4869	4368	4104	2589	13487	2535	12428	0	0	0	0	0.373583	5.62049	0.23538	0.0338927	0.663667	0.840667	0.0776667	0.973	0	0	0	0	0.147	0.359333	0.199	0.777333	0.0047	0.0044	0.0027	0	0	0	0	0
4443	4866	4362	4101	1604	14017	769	1515	0	0	0	0	0	0.042039	1.59663	0	0.567333	0.142667	0.904333	0.659	0	0	0	0	0.276333	0.647333	0.175667	0.295667	0.0047	0.0045	0.0027	0	0	0	0	0
4416	4821	4320	4095	798	3046	2100	1510	0	0	0	0	0	3.56312	0.0273683	0	0.14	0.209333	0.329333	0.175	0	0	0	0	0.163667	0.668333	0.522	0.653333	0.0047	0.0045	0.0027	0	0	0	0	0
4398	4818	4317	4086	1461	7466	1981	2978	0	0	0	0	2.5483	2.14758	2.24105	0	0.691333	0.788667	0.847	0.404	0	0	0	0	0.198333	0.318667	0.165667	0.333333	0.0048	0.0046	0.0027	0	0	0	0	0
4395	4776	4311	4056	4757	4124	1424	768	0	0	0	0	1.0495	0.134529	5.45582	0	0.828	0.580333	0.92	0.144333	0	0	0	0	0.912333	0.193667	0.727667	0.517	0.0048	0.0046	0.0028	0	0	0	0	0
4368	4704	4287	4056	843	12611	666	1419	0	0	0	0	1.3547	1.59541	0.563851	3.63818	0.465667	0.500667	0.219	0.7	0	0	0	0	0.089	0.0833333	0.559667	0.597667	0.0048	0.0046	0.0028	0	0	0	0	0
4365	4668	4284	4032	411	33031	267	17236	0	0	0	0	0.749871	2.86525	0.340883	0.00815122	0.242667	0.859333	0.0473333	0.837	0	0	0	0	0.179333	0.145333	0.0753333	0.621	0.0048	0.0046	0.0028	0	0	0	0	0
4362	4656	4269	4029	24646	1683	2221	3056	0	0	0	0	1.44756	0	0.0499488	0	0.251	0.279	0.366	0.352667	0	0	0	0	0.218667	0.865	0.515667	0.0373333	0.0048	0.0046	0.0028	0	0	0	0	0
4356	4605	4269	4023	43317	2786	19195	438	0	0	0	0	0.0411195	5.40641	0.0768951	0.125824	0.250667	0.606	0.149667	1	0	0	0	0	0.381667	0.391333	0.149667	0.550667	0.0049	0.0047	0.0028	0	0	0	0	0
4347	4590	4266	4020	1398	1671	55911	1305	0	0	0	0	4.71723	7.0543	0.00034878	0.00394146	0.243667	0.105333	0.576	0.130333	0	0	0	0	0.586667	0.124333	0.825333	0.614667	0.0049	0.0047	0.0028	0	0	0	0	0
4344	4584	4239	4011	1365	2587	1685	1371	0	0	0	0	7.55764	1.80407	0.510839	0.00597317	0.547667	0.205667	0.443	0.628	0	0	0	0	0.261	0.598	0.153	0.244667	0.0049	0.0047	0.0029	0	0	0	0	0
4344	4578	4197	3999	2945	76192	2043	1305	0	0	0	0	3.10058	0.801524	0.152946	0.729261	0.463667	0.66	0.519667	0.581667	0	0	0	0	0.639333	0.0773333	0.604667	0.418333	0.0049	0.0047	0.0029	0	0	0	0	0
4335	4551	4197	3996	207	1260	1285	1314	0	0	0	0	7.21044	4.66037	2.3183	8.12572	0.583	0.393667	0.448667	0.448333	0	0	0	0	0.419667	0.599333	0.917667	0.793	0.0049	0.0047	0.003	0	0	0	0	0
4335	4539	4191	3921	1433	124163	4430	1619	0	0	0	0	2.21657	1.80727	0.870863	5.97203	0.475667	0.231667	0.334	0.175667	0	0	0	0	0.069	0.4	0.404667	0.0063333	0.0049	0.0048	0.003	0	0	0	0	0
4326	4533	4161	3912	4788	43548	2199	588	0	0	0	0	6.39079	0.485283	0.879249	0.00669756	0.079	0.724667	0.615667	0.309333	0	0	0	0	0.236	0.27	0.519667	0.19	0.0049	0.0048	0.003	0	0	0	0	0
4305	4524	4152	3912	11136	15226	3004	5576	0	0	0	0	5.71066	1.44099	0.195517	0.30502	0.392	0.264333	0.587667	0.825	0	0	0	0	0.0836667	0.617333	0.541333	0.892	0.0049	0.0048	0.003	0	0	0	0	0
4299	4521	4149	3912	18406	5644	594	663	0	0	0	0	2.94936	2.53489	2.34132	2.4906	0.664667	0.255333	0.492333	0.338667	0	0	0	0	0.136333	0.401333	0.647	0.308333	0.0049	0.0049	0.003	0	0	0	0	0
4299	4518	4137	3903	783	1413	720	9150	0	0	0	0	4.8612	4.71687	0.952385	2.4645	0.311	0.0986667	0.408667	0.204333	0	0	0	0	0.248	0.724667	0.657	0.228	0.0049	0.0049	0.0031	0	0	0	0	0
4293	4512	4098	3885	1014	2767	3165	273	0	0	0	0	2.076	1.00939	0.989441	0.68139	0.363667	0.118	0.339	0.689	0	0	0	0	0.565667	0.639333	0.311333	0.941333	0.005	0.0049	0.0031	0	0	0	0	0
4266	4503	4095	3858	72241	6913	2880	390	0	0	0	0	3.38698	0.161337	3.8078	0.352156	0.311	0.903	0.228333	0.372	0	0	0	0	0.777667	0.086	0.593	0.627	0.005	0.0049	0.0031	0	0	0	0	0
4251	4482	4056	3846	5999	23984	2898	285	0	0	0	0	2.64472	2.66851	0	0.240361	0.293333	0.147333	0.797	0.055	0	0	0	0	0.372	1	0.840667	0.148333	0.005	0.005	0.0031	0	0	0	0	0
4239	4476	4053	3828	6555	6761	1671	282	0	0	0	0	3.46016	3.34537	5.6165	0.410029	0.568667	0.222333	0.368333	0.297	0	0	0	0	0.695667	0.122667	0.148333	0.430667	0.005	0.005	0.0031	0	0	0	0	0
4236	4473	4053	3828	663	4720	1131	273	0	0	0	0	3.08753	0.339641	3.31882	1.76706	0.672	0.55	0.0726667	0.933333	0	0	0	0	0.105	0.230667	0.221333	0.350333	0.005	0.005	0.0031	0	0	0	0	0
4224	4464	4041	3825	4378	6528	1635	273	0	0	0	0	0.583412	0.450039	1.21221	2.08343	0.0853333	0.609333	0.147	0.223333	0	0	0	0	0.0943333	0.0483333	0.492333	0.653667	0.0051	0.005	0.0032	0	0	0	0	0
4212	4464	4035	3819	2903	1945	24034	1431	0	0	0	0	0.404059	2.12568	0.449305	3.19404	0.753667	0.138	0.386	0.62	0	0	0	0	0.476	0.25	0.165	0.422333	0.0051	0.005	0.0032	0	0	0	0	0
4209	4455	4014	3786	11531	5811	7590	2025	0	0	0	0	3.02395	2.43395	0.168307	1.07677	0.603333	0.0986667	0.718	0	0	0	0	0	0.362333	0.302	0.127	0.0293333	0.0051	0.0051	0.0032	0	0	0	0	0
4206	4443	3987	3786	20192	1506	1802	9031	0	0	0	0	1.38863	2.11113	1.22646	1.14889	0.434333	0.419333	0.518	0.153667	0	0	0	0	0.468667	0.033	0.174333	0.363667	0.0052	0.0051	0.0032	0	0	0	0	0
4203	4437	3984	3780	1462	17412	183	27254	0	0	0	0	0.598068	0.638122	0.274988	4.79765	0.403333	0.894667	0.751667	0.0123333	0	0	0	0	0.111	0.0056667	0.403333	0.697	0.0052	0.0051	0.0032	0	0	0	0	0
4191	4404	3981	3780	1443	11532	372	533	0	0	0	0	2.27919	3.5727	2.39853	0	0.361333	0.131333	0.254	0.819333	0	0	0	0	0.209667	0.0963333	0.126667	0.288	0.0053	0.0051	0.0032	0	0	0	0	0
4185	4404	3978	3762	38028	5565	1470	414	0	0	0	0	2.41965	4.98786	0.145544	0.160524	0.513667	0.204	0.437667	0.564667	0	0	0	0	0.306333	0.332667	0.391333	0.515	0.0053	0.0051	0.0033	0	0	0	0	0
4176	4395	3972	3753	9705	528	549	162	0	0	0	0	0.932332	4.23456	2.10454	0.114473	0.329667	0.551333	0.363333	0.257	0	0	0	0	0.700333	0.108333	0.424667	0.315	0.0053	0.0051	0.0033	0	0	0	0	0
4167	4392	3972	3747	1830	4701	1218	814	0	0	0	0	5.12332	1.57104	1.10027	0.11681	0.118667	0.716667	0.457333	0.757667	0	0	0	0	0.169667	0.263	0.524667	0.261	0.0053	0.0051	0.0033	0	0	0	0	0
4143	4359	3951	3744	1424	1652	339	783	0	0	0	0	0.150744	3.18446	0.102451	0.108459	0.0473333	0.282	0.628667	0.545667	0	0	0	0	0.460333	0.362333	0.972	0.629667	0.0053	0.0051	0.0033	0	0	0	0	0
4128	4344	3939	3729	32214	846	735	777	0	0	0	0	0.621159	0.523478	0	0.119383	0.335333	0.840333	1	0.138667	0	0	0	0	0.074	0.854	0.876667	0.928	0.0054	0.0051	0.0033	0	0	0	0	0
4110	4344	3936	3723	23134	2355	734	204	0	0	0	0	1.82677	1.30749	0	0.34542	0.665333	0.228333	0.902333	0.177333	0	0	0	0	0.617667	0.186333	0.733333	0.669667	0.0054	0.0051	0.0033	0	0	0	0	0
4089	4326	3924	3714	2067	2572	1539	645	0	0	0	0	4.47607	0.0785317	0.894717	0.437041	0.138667	0.723333	0.604667	0.231	0	0	0	0	0.338	0.126333	0.0073333	0.0783333	0.0054	0.0051	0.0033	0	0	0	0	0
4059	4302	3918	3711	4522	4113	1851	4083	0	0	0	0	1.64112	2.8485	0.692678	0.280212	0.0593333	0.873667	0.431667	0.196667	0	0	0	0	0.189333	0.375333	0.036	0.824	0.0054	0.0051	0.0033	0	0	0	0	0
4056	4293	3915	3702	13447	24947	2175	1949	0	0	0	0	3.19911	0.722239	3.74596	4.38763	0.0443333	0.796	0.458333	0.233	0	0	0	0	0.358667	0.436333	0.868333	0.533	0.0054	0.0052	0.0034	0	0	0	0	0
4026	4290	3912	3699	3919	1397	2148	363	0	0	0	0	2.732	1.41851	4.71287	3.71882	0.260667	0.0076667	0.577	0.172667	0	0	0	0	0.423667	0.701333	0.616333	0.486667	0.0055	0.0052	0.0034	0	0	0	0	0
4014	4248	3897	3696	84517	17098	2370	1548	0	0	0	0	1.2324	0.153346	1.94189	2.77244	0.5	0.224	0.0196667	0.299	0	0	0	0	0.661333	0.153333	0.018	0.052	0.0055	0.0053	0.0034	0	0	0	0	0
3996	4245	3888	3684	2600	3080	291	1491	0	0	0	0	1.73817	2.09304	0.0897585	3.41358	0.577333	0.171333	0.872	0.172	0	0	0	0	0.124	0.007	0.289333	0.284	0.0055	0.0053	0.0034	0	0	0	0	0
3975	4227	3870	3672	41483	2974	291	434	0	0	0	0	1.67151	0.00352439	4.07679	1.03993	0.889667	0.908	0.207	0.734	0	0	0	0	0.256667	0.0223333	0.210667	1	0.0056	0.0054	0.0034	0	0	0	0	0
3966	4200	3858	3669	17367	19386	282	753	0	0	0	0	2.69024	0	5.31338	0.924498	0.357333	0.123	0.482667	0.591	0	0	0	0	0.236667	0.814	0.726	0.818333	0.0056	0.0054	0.0034	0	0	0	0	0
3963	4197	3855	3669	5738	5439	483	756	0	0	0	0	2.45809	0.334232	4.20063	3.28016	0.149333	0.0146667	0.349667	0.892667	0	0	0	0	0.403333	0.0613333	0.510333	0.302333	0.0057	0.0054	0.0034	0	0	0	0	0
3945	4191	3852	3666	3571	949	1748	330	0	0	0	0	0.186429	0.273032	5.5392	4.57091	0.362333	0.454	0.301333	0.410333	0	0	0	0	0.287333	0.294667	0.113333	0.400333	0.0057	0.0054	0.0035	0	0	0	0	0
3921	4191	3843	3660	4548	630	1760	618	0	0	0	0	0.687124	0.467868	1.78379	3.2609	0.291333	0.0913333	0.0603333	0.472	0	0	0	0	0.0483333	0.319667	0.665	0.893667	0.0057	0.0054	0.0035	0	0	0	0	0
3918	4188	3843	3657	9806	38774	1647	911	0	0	0	0	3.29174	0.199671	1.55242	3.36577	0.133667	0.289667	0	0.949667	0	0	0	0	0.782667	0.314	0.661667	0.498333	0.0057	0.0055	0.0035	0	0	0	0	0
3915	4143	3843	3648	1212	6506	2128	2017	0	0	0	0	4.09808	0.992505	0.894661	0.435073	0.543333	0.37	0.509667	0.154	0	0	0	0	0.0943333	0.0673333	0.291333	0.34	0.0058	0.0055	0.0035	0	0	0	0	0
3903	4125	3834	3648	984	13666	6054	2972	0	0	0	0	5.10813	2.71123	1.2263	0.391673	0.262	0.473667	0.794333	0.867333	0	0	0	0	0.465	0.516333	0.09	0.458333	0.0058	0.0055	0.0035	0	0	0	0	0
3903	4119	3819	3633	62768	14292	6233	2498	0	0	0	0	5.90193	0.190444	0.0072878	0.246259	0.590667	0.341	0.015	0.105667	0	0	0	0	0.148333	0.423333	0.0876667	0.657667	0.0058	0.0055	0.0035	0	0	0	0	0
3903	4119	3801	3627	3107	4410	1026	2615	0	0	0	0	3.41007	1.8083	0.00248537	1.33901	0.342	0.112333	0.333667	0.468	0	0	0	0	0.500333	0.412667	0.480667	0.223333	0.0058	0.0055	0.0035	0	0	0	0	0
3900	4113	3795	3615	6609	369	1212	2982	0	0	0	0	3.24692	0.925773	0.0489024	0.778578	0.658	0.365333	0.598667	0.248333	0	0	0	0	0.127667	0.452333	0.326667	0.391333	0.0058	0.0056	0.0035	0	0	0	0	0
3891	4083	3789	3612	128722	1422	4017	498	0	0	0	0	2.96341	1.14425	1.10909	0.329361	0.381667	0.732667	0.416	0.262	0	0	0	0	0.365333	0.0553333	0.201333	0.350333	0.0058	0.0056	0.0036	0	0	0	0	0
3888	4071	3786	3612	4709	2080	1455	1005	0	0	0	0	2.90195	0.527759	1.58758	0.492363	0.78	0.522667	0.287	0.230333	0	0	0	0	0.247667	0.521333	0.390667	0.16	0.0059	0.0056	0.0036	0	0	0	0	0
3858	4059	3780	3609	5528	46326	1297	336	0	0	0	0	5.40616	0.0390415	0.960232	2.8275	0.253667	0.451333	0.122667	0.305333	0	0	0	0	0.108	0.105333	0.0996667	0.254	0.0059	0.0056	0.0036	0	0	0	0	0
3846	4050	3771	3606	1762	19513	1311	1548	0	0	0	0	1.07617	0.761032	0	0.0408049	0.486	0.819667	0.0393333	0.61	0	0	0	0	0.487333	0.058	0.416	0.267667	0.0059	0.0057	0.0036	0	0	0	0	0
3843	4023	3768	3606	32793	39865	1527	2718	0	0	0	0	3.72917	2.14226	3.73709	0.00248049	0.270333	0.037	0.608	0.642333	0	0	0	0	0.775	0.19	0.275	0.283667	0.0059	0.0057	0.0036	0	0	0	0	0
3831	4017	3762	3603	17526	1949	8037	32449	0	0	0	0	2.06989	2.64767	4.28295	0.544871	0.502	0.191333	0.422	0.699667	0	0	0	0	0.357667	0.318333	0.139333	0.568	0.0059	0.0057	0.0036	0	0	0	0	0
3825	4011	3759	3603	1868	47160	3760	4701	0	0	0	0	2.24569	5.47738	2.72441	0.7026	0.59	0.0993333	0.913667	0.770333	0	0	0	0	0.465333	0.424667	0.322667	0.229	0.006	0.0057	0.0036	0	0	0	0	0
3816	3987	3747	3603	43872	76400	3485	1260	0	0	0	0	2.27696	4.62616	0	3.41323	0.361	0.485333	0.582333	0.0116667	0	0	0	0	0.239	0.111	0.285	0.367333	0.006	0.0057	0.0036	0	0	0	0	0
3813	3954	3747	3600	2513	6398	1177	1503	0	0	0	0	0.00321463	5.10252	0	1.16125	0.697667	0.538	0.492333	0.681	0	0	0	0	0.258	0.079	0.0573333	0.316	0.006	0.0057	0.0036	0	0	0	0	0
3807	3948	3747	3597	3375	18364	4552	5423	0	0	0	0	0	5.35237	0.00891463	0.939585	0.536667	0.653667	0.726333	0.312333	0	0	0	0	0.209667	0.275667	0.456667	0.310333	0.006	0.0057	0.0036	0	0	0	0	0
3798	3948	3744	3594	12328	25854	7795	456	0	0	0	0	3.67869	2.02712	7.10216	3.18581	0.347333	0.228333	0.208667	0.168	0	0	0	0	0	0.625	0.641	0.549	0.0061	0.0057	0.0036	0	0	0	0	0
3795	3942	3741	3591	2599	44794	1404	477	0	0	0	0	0.256983	0.40472	2.64201	0	0.453333	0.360667	0.284667	0.633333	0	0	0	0	0.595	0.352667	0.652667	0.474	0.0061	0.0057	0.0037	0	0	0	0	0
3786	3927	3738	3582	2389	2820	678	11305	0	0	0	0	0.0630488	5.68009	0.0297244	0.0179073	0.035	0.481333	0.212333	0.360333	0	0	0	0	0.373	0.274333	0.181333	0.191667	0.0061	0.0058	0.0037	0	0	0	0	0
3786	3918	3714	3573	13251	13578	2176	5367	0	0	0	0	0	3.65746	0	0.0149049	0.666667	0.587	0.350667	0.399333	0	0	0	0	0.145333	0.421333	0.334667	0.59	0.0061	0.0058	0.0037	0	0	0	0	0
3771	3912	3705	3570	84343	7389	2171	218	0	0	0	0	0.200593	0.336027	0.0955122	0.0159366	0.0353333	0.181	0.28	0.411	0	0	0	0	0.132333	0.330333	0.350667	0.253667	0.0061	0.0058	0.0037	0	0	0	0	0
3765	3909	3690	3567	1791	16070	2216	11298	0	0	0	0	0.329288	2.53269	0.775883	0.0564756	0.745	0.533333	0.764333	0.42	0	0	0	0	0.425333	0.174667	0.365	0.0113333	0.0061	0.0058	0.0037	0	0	0	0	0
3759	3903	3681	3564	27421	23071	3166	588	0	0	0	0	0.00552439	0.0068439	0.82031	0	0.365	0.531667	0.371	0.0126667	0	0	0	0	0.416667	0.0176667	0.770667	0.025	0.0062	0.0058	0.0037	0	0	0	0	0
3759	3897	3681	3561	26249	4300	558	680	0	0	0	0	0.337956	1.99615	0.0132512	0	0.461667	0.0396667	0.0956667	0.0126667	0	0	0	0	0.235333	0.621667	0.298333	0.0126667	0.0063	0.0058	0.0037	0	0	0	0	0
3753	3882	3678	3558	288	14672	312	462	0	0	0	0	0.200846	5.49245	2.80857	0	0.654	0.508667	0.449667	0.0126667	0	0	0	0	0.890333	0.159	0.209333	0.550333	0.0064	0.0058	0.0037	0	0	0	0	0
3741	3876	3666	3549	56370	1209	417	835	0	0	0	0	0.191968	2.859	1.28548	0	0.534	0.691	0.905	0.333	0	0	0	0	0.320667	0.609667	0.377667	0.588	0.0064	0.0058	0.0037	0	0	0	0	0
3735	3861	3657	3540	19910	609	4081	609	0	0	0	0	0.481656	1.10724	4.98489	0	0.341	0.540333	0.476	0.625667	0	0	0	0	0.244667	0.13	0.408	0.805333	0.0064	0.0059	0.0037	0	0	0	0	0
3723	3858	3654	3537	1260	960	4942	1233	0	0	0	0	0.388529	0.525698	0.17041	0	0.2	0.399667	0.471	0.822	0	0	0	0	0.154	0	0.363	0.561667	0.0064	0.0059	0.0037	0	0	0	0	0
3699	3843	3651	3534	9997	504	5940	2196	0	0	0	0	0.356356	0.234859	0.331798	0	0.322	0.76	0.118	0.265667	0	0	0	0	0.492333	0.01	0.274667	0.3	0.0065	0.006	0.0038	0	0	0	0	0
3696	3843	3648	3534	24091	573	11274	2796	0	0	0	0	2.8576	0.867451	1.51907	0	0.637667	0.26	0.247333	0.765	0	0	0	0	0.418333	0.53	0.412667	0.628667	0.0065	0.006	0.0038	0	0	0	0	0
3693	3840	3645	3531	5767	13085	6376	633	0	0	0	0	0.165093	0.0926805	1.23095	1.81419	0.227333	0.722667	0.554	0.646333	0	0	0	0	0.504333	0.618	0.318333	0.690667	0.0065	0.006	0.0038	0	0	0	0	0
3684	3840	3645	3531	8424	2341	1686	599	0	0	0	0	6.98784	1.54979	3.50345	2.38625	0.162	0.648333	0.292333	0.114667	0	0	0	0	0.122333	0.103667	0.259	0.0973333	0.0065	0.0061	0.0038	0	0	0	0	0
3684	3837	3630	3516	1244	783	3836	778	0	0	0	0	0.860454	0.0155854	1.07742	1.40928	0.383333	0.195333	0.1	0.029	0	0	0	0	0.068	0.699667	0.79	0.341	0.0066	0.0061	0.0038	0	0	0	0	0
3681	3834	3624	3513	18389	1941	3370	562	0	0	0	0	7.88366	1.83141	0.773432	2.07195	0.511	0.846667	0.506667	0.903333	0	0	0	0	0.725	0.790667	0.532667	0.357667	0.0066	0.0062	0.0038	0	0	0	0	0
3678	3831	3621	3495	3092	1020	1725	375	0	0	0	0	1.06275	1.24376	0.793895	0	0.374333	0.250333	0.310333	0.299667	0	0	0	0	0.725	0.522333	0.074	0.453333	0.0067	0.0062	0.0038	0.0003	0	0	0	0
3672	3828	3615	3465	8838	1504	1323	1400	0	0	0	0	0.860266	0.0622244	0.396695	0	0.694333	0.646	0.151	0.288333	0	0	0	0	0.199667	0.444333	0.380667	0.331	0.0067	0.0062	0.0038	0.0003	0	0	0	0
3672	3813	3615	3465	684	324	1117	2403	0	0	0	0	0.515239	0.121407	0.741327	0.00280244	0.297	0.762667	0.161333	0.326	0	0	0	0	0.134667	0.236333	0.521333	0.845	0.0067	0.0062	0.0039	0.0004	0	0	0	0
3663	3807	3609	3462	2643	2447	536	365	0	0	0	0	2.88106	2.17688	0.738205	0	0.441	0.694667	0.995667	0.913	0	0	0	0	0.008	0.266333	1	0.153	0.0069	0.0062	0.0039	0.0005	0	0	0	0
3660	3801	3606	3462	9497	11888	1212	1098	0	0	0	0	0.0891902	2.9908	0	0	0.326333	0.026	0.314667	0.197667	0	0	0	0	0.283	0.402667	0.253333	0.381	0.0069	0.0063	0.0039	0.0005	0	0	0	0
3654	3795	3603	3456	6282	33939	324	1001	0	0	0	0	1.07965	1.87314	0.847849	0	0.0866667	0.748333	0.307667	0.84	0	0	0	0	0.327	0.825	0.627	0.076	0.0071	0.0063	0.0039	0.0005	0	0	0	0
3636	3792	3600	3456	8929	1857	517	663	0	0	0	0	2.78384	0.0203122	0	0	0.459667	0.192333	0.0823333	0.411333	0	0	0	0	0.119667	0.186667	0.593333	0.446333	0.0071	0.0063	0.0039	0.0006	0	0	0	0
3630	3789	3597	3447	1702	42456	2063	309	0	0	0	0	5.71403	1.96332	0.0533439	0	0.619333	0.698667	0.457333	0.290333	0	0	0	0	0.124667	0.321667	0.995	0.124667	0.0071	0.0063	0.0039	0.0006	0	0	0	0
3630	3783	3594	3444	1375	29095	7357	43489	0	0	0	0	6.22402	3.27673	2.44193	0	0.290333	0.383333	0.222	0.519667	0	0	0	0	0.494333	0.134667	0.266	0.704667	0.0072	0.0063	0.0039	0.0006	0	0	0	0
3627	3765	3582	3438	5110	8821	1781	7600	0	0	0	0	2.90784	4.49452	2.46492	1.08131	0.288333	0.365667	0.939333	0.247333	0	0	0	0	0.129333	0.493	0.7	0.0926667	0.0072	0.0064	0.0039	0.0007	0	0	0	0
3582	3756	3579	3435	47501	41461	13318	2378	0	0	0	0	0.0413341	0.997656	0.534629	1.19543	0.664333	0.159667	0.738	0.846	0	0	0	0	0.354333	0.483	0.226333	0.256333	0.0072	0.0065	0.004	0.0007	0	0	0	0
3573	3750	3570	3429	40085	888	3736	8385	0	0	0	0	0.00880488	0.764685	0.155266	0.962937	0.375333	0.352	0.392667	0.700667	0	0	0	0	0.283	0.636333	0.426667	0.367333	0.0072	0.0065	0.004	0.0007	0	0	0	0
3573	3738	3570	3420	7300	9896	3111	22832	0	0	0	0	0.085378	1.93494	0.168685	0.523615	0.363333	0.613333	1	0.431333	0	0	0	0	0.306	0.690667	0.861	0.457667	0.0072	0.0065	0.004	0.0007	0	0	0	0
3570	3735	3567	3420	38737	14179	570	2823	0	0	0	0	1.8403	0.783739	0.182507	2.56313	0.32	0.578333	1	0.520667	0	0	0	0	0.493667	0.477667	0.495	0.715	0.0072	0.0065	0.004	0.0007	0	0	0	0
3567	3732	3561	3402	30282	25326	649	1149	0	0	0	0	3.26595	0	0.43728	4.6178	0.142	0.326	0.307667	0.338	0	0	0	0	0.203333	0.423333	0.528667	0.860333	0.0073	0.0066	0.004	0.0008	0	0	0	0
3549	3729	3549	3387	60934	8244	1419	1933	0	0	0	0	9.33503	2.87518	0.112771	4.6996	0.462	0.515	0.046	0.563667	0	0	0	0	0	0	0.117	0.339667	0.0073	0.0066	0.004	0.0008	0	0	0	0
3546	3723	3543	3378	39418	1457	652	4108	0	0	0	0	3.65644	0.340441	0.290266	0.00845122	0.560667	0.0526667	0.973	0.765333	0	0	0	0	0.011	0.0903333	0.184	0.964	0.0073	0.0066	0.004	0.0008	0	0	0	0
3543	3717	3534	3372	18405	5267	1437	4459	0	0	0	0	3.18048	0.0476561	0.400756	0.177651	0.147	0	0.306333	0.012	0	0	0	0	0.088	0.151667	0.253333	0.0143333	0.0074	0.0066	0.004	0.0009	0	0	0	0
3534	3717	3525	3366	9284	11835	1482	4444	0	0	0	0	3.45926	8.39097	0.00702683	0.120778	0.124333	0.151667	0.0306667	0.469667	0	0	0	0	0.36	0.102667	0.084	0	0.0075	0.0067	0.004	0.0009	0	0	0	0
3525	3714	3522	3363	2567	18618	1407	1158	0	0	0	0	0.00985366	1.86753	6.31851	0.0286951	0.301333	0.298	0	0.0676667	0	0	0	0	0.828333	0	0.328667	0.609667	0.0076	0.0067	0.004	0.0009	0	0	0	0
3516	3696	3522	3363	20446	96315	1407	456	0	0	0	0	4.07607	0.349129	6.66104	1.50756	0.513333	0.0696667	0.251667	0.540333	0	0	0	0	0.185333	0	0.606667	0.129333	0.0077	0.0067	0.004	0.0009	0	0	0	0
3504	3696	3516	3363	11791	16735	712	426	0	0	0	0	0	5.57513	2.99027	0.16841	0.595333	0.162667	0.286333	0.426333	0	0	0	0	0.770333	0.126	0.369	0.349333	0.0078	0.0067	0.0041	0.0009	0	0	0	0
3498	3696	3510	3354	12050	87236	3490	1176	0	0	0	0	2.68271	0.878324	5.71903	0	0.075	0.022	0.0686667	0.606	0	0	0	0	0.310667	0	0.22	0.155667	0.0079	0.0068	0.0041	0.0009	0	0	0	0
3483	3693	3507	3354	16730	18664	1737	1146	0	0	0	0	0.417712	4.41217	2.87214	2.00737	0.541333	0	0.345667	0.107	0	0	0	0	0.110667	0.082	0.122333	0.555667	0.0079	0.0068	0.0041	0.001	0	0	0	0
3480	3687	3504	3336	35874	44547	3279	474	0	0	0	0	0.740098	0.283671	1.6148	1.55292	0.029	0.257667	0.689667	0.871	0	0	0	0	0.352667	0.088	0.0773333	0.516	0.008	0.0069	0.0041	0.001	0	0	0	0
3474	3684	3504	3336	709	6515	1531	474	0	0	0	0	1.79688	2.8606	0.00583415	0.0431146	0.226667	0.0366667	0.34	0.0433333	0	0	0	0	0.248333	0	0.025	0.307	0.008	0.0069	0.0041	0.001	0	0	0	0
3462	3684	3501	3327	43938	952	2772	1082	0	0	0	0	0.726054	3.2002	0.383273	0.064839	0.109333	0.112333	0.636333	0.0583333	0	0	0	0	0.362667	0.088	0.930667	0.256	0.008	0.007	0.0041	0.001	0	0	0	0
3456	3678	3480	3324	14116	1305	2719	1150	0	0	0	0	3.93116	3.00079	0.935588	1.19705	0.273	0.103667	0.459667	0.235667	0	0	0	0	0.253	0.0536667	0.647667	0.161667	0.0081	0.007	0.0041	0.001	0	0	0	0
3444	3678	3480	3315	2020	10821	2884	333	0	0	0	0	1.11797	2.84376	0	0	0.408	0.123333	0	0.739667	0	0	0	0	0.275333	0.244	0.366333	0.696333	0.0083	0.007	0.0041	0.001	0	0	0	0
3432	3669	3477	3309	3827	6830	2205	333	0	0	0	0	5.12291	4.33707	0.790485	2.7827	0.164	0.468667	0.428	0.064	0	0	0	0	0.253333	0.183667	0.760333	0.489667	0.0083	0.0071	0.0041	0.001	0	0	0	0
3426	3666	3477	3306	40817	15663	1926	504	0	0	0	0	2.34302	1.46933	5.92016	0.772971	0.819	0.420667	0.0706667	0.943333	0	0	0	0	0.677	0.126333	0.179	0.730333	0.0084	0.0072	0.0041	0.001	0	0	0	0
3420	3636	3471	3303	3876	8017	2262	501	0	0	0	0	1.0007	0.953924	6.14395	0.0194024	0.736	0.38	0.272	0.733333	0	0	0	0	0.458333	0.559667	0.386333	0.616667	0.0084	0.0072	0.0042	0.001	0	0	0	0
3414	3636	3462	3294	7678	5383	273	4298	0	0	0	0	3.29255	0.782863	0.00656585	0.0144195	0.873	0.359667	0.707667	0.494	0	0	0	0	0.132333	0.326333	0.274667	0.628	0.0084	0.0072	0.0042	0.0011	0	0	0	0
3411	3633	3459	3288	16543	48840	2255	4294	0	0	0	0	2.23647	0.446349	0.0052439	4.14338	0.486	0.300333	0.0973333	0.502	0	0	0	0	0.753	0.224667	0.518667	0.176333	0.0085	0.0073	0.0042	0.0011	0	0	0	0
3393	3624	3444	3285	8490	768	1413	264	0	0	0	0	4.04012	1.92577	1.94224	2.60015	0.55	0.657333	0.104	0.674667	0	0	0	0	0.536333	0.591	0.229	0.187333	0.0085	0.0073	0.0042	0.0011	0	0	0	0
3390	3621	3441	3282	6013	7559	489	7753	0	0	0	0	2.48804	0.140776	0.0952512	2.37532	0.585333	0.181	0.453	0.840667	0	0	0	0	0.590333	0.319667	0.501	0.223333	0.0086	0.0074	0.0042	0.0011	0	0	0	0
3387	3603	3438	3273	996	8327	951	1516	0	0	0	0	2.86011	0.249824	1.66337	1.54767	0.413	0.451	0.460667	0.697333	0	0	0	0	0.739	0.286667	0.288	0.331333	0.0088	0.0074	0.0042	0.0011	0	0	0	0
3378	3597	3438	3273	6787	804	1196	2393	0	0	0	0	1.33221	3.9911	1.55907	2.53785	0.476667	0.13	0.216667	0.783	0	0	0	0	0.639333	0.539	0.659667	0.485667	0.0088	0.0075	0.0042	0.0011	0	0	0	0
3372	3594	3435	3270	3812	2146	7825	3267	0	0	0	0	0.0052561	0.169885	0.806332	0.9662	0	0.777333	1	0.692667	0	0	0	0	0.234333	0.344667	0.686	0.592	0.009	0.0077	0.0042	0.0011	0	0	0	0
3369	3591	3429	3270	5167	3301	13886	390	0	0	0	0	3.29106	2.73233	3.25353	0.00891951	0.0396667	0.121667	0.511	0.884667	0	0	0	0	0.135333	0.480667	0.689333	0.378667	0.009	0.0077	0.0042	0.0011	0	0	0	0
3360	3585	3426	3261	1823	13196	945	390	0	0	0	0	1.79728	0.0206439	4.15299	1.03916	0.428667	0.826333	0.569333	0.694667	0	0	0	0	0.0786667	0.33	0.518667	0.304	0.0091	0.0077	0.0042	0.0011	0	0	0	0
3357	3576	3426	3261	2191	29735	678	392	0	0	0	0	2.52837	0.255327	0.538585	2.04312	0.210667	0.831333	0.848667	0.413	0	0	0	0	0.0136667	0.308333	0.755	0.382667	0.0094	0.0077	0.0042	0.0012	2.38334e-05	0	0	0
3357	3576	3420	3258	3210	13403	5646	390	0	0	0	0	1.3241	2.62824	0	0.00502195	0.465333	0.371	0.83	0.368667	0	0	0	0	0.454333	0.307333	0.739333	0.382667	0.0098	0.0078	0.0042	0.0012	2.67609e-05	0	0	0
3354	3573	3417	3258	925	1982	501	390	0	0	0	0	1.10801	0.241171	4.13739	0.159498	0.505333	0.681333	0.331667	0.434333	0	0	0	0	0.248	0.110667	0.651	0.100667	0.0099	0.0079	0.0042	0.0012	2.77639e-05	0	0	0
3351	3567	3414	3252	10814	59343	7733	1347	0	0	0	0	3.91817	0.752066	1.86425	0	0.482333	0.380333	0.758333	0.372333	0	0	0	0	0.291333	0.0363333	0.404667	0.228667	0.0101	0.008	0.0042	0.0012	3.82614e-05	0	0	0
3351	3558	3405	3249	11238	32574	9420	1371	0	0	0	0	3.93987	0.415173	0.0779	0.0394439	0.472333	0	0.0173333	0.510333	0	0	0	0	0.204333	0.241333	0.300333	0.249	0.0106	0.008	0.0042	0.0012	3.82614e-05	0	0	0
3351	3555	3402	3240	8976	105062	444	1799	0	0	0	0	1.68509	4.97486	0	0.0231854	0.818333	0.293333	0.307	0.561333	0	0	0	0	0.0383333	0.0966667	0.457	0.0703333	0.0109	0.0081	0.0042	0.0012	4.07897e-05	0	0	0
3351	3555	3402	3237	1087	92625	297	1776	0	0	0	0	1.86812	2.95678	0.232661	0.036878	0.27	0.167667	0.725333	0.834667	0	0	0	0	0.259	0.669667	0.376333	0.251	0.0109	0.0081	0.0042	0.0012	4.49479e-05	0	0	0
3342	3552	3399	3234	11946	2127	6996	16253	0	0	0	0	2.19027	2.94514	0.2461	0.0275488	0.447333	0.364667	0.423667	0.573	0	0	0	0	0.436667	0.494	0.359667	0.363667	0.011	0.0082	0.0043	0.0012	4.81e-05	0	0	0
3342	3540	3390	3231	11768	15310	15638	912	0	0	0	0	0.426041	1.8975	0.533144	0.0097561	0.367333	0.723	0.189333	0.279333	0	0	0	0	0.125333	0.111667	0.169333	0.718667	0.0112	0.0082	0.0043	0.0012	5.04592e-05	0	0	0
3339	3528	3387	3225	15435	1727	864	912	0	0	0	0	0	1.99511	0.82672	0.0173927	0.054	0.458667	0.640667	0.408333	0	0	0	0	0.531333	0.688333	0.410667	0.674667	0.0113	0.0083	0.0043	0.0013	5.22189e-05	0	0	0
3339	3528	3387	3225	15542	676	267	808	0	0	0	0	0.821344	1.81201	0.68352	0	0.453333	0.0106667	0.135667	0.232	0	0	0	0	0.270667	0.0696667	0.253	0.0733333	0.0115	0.0084	0.0043	0.0013	5.39898e-05	0	0	0
3330	3525	3384	3222	7953	3103	1624	2977	0	0	0	0	4.503	0.436124	0.706422	0	0.622667	0.0176667	0.203667	0.183	0	0	0	0	0.391	0.631	0.0773333	0.911	0.0115	0.0085	0.0043	0.0013	5.46269e-05	0	0	0
3327	3516	3381	3210	19692	1968	7393	303	0	0	0	0	2.3753	0.00246098	1.15449	2.64675	0.160667	0.699	0.641333	0.355	0	0	0	0	0.245667	0.162667	0.0763333	0.459333	0.0116	0.0086	0.0043	0.0013	6.13196e-05	0	0	0
3327	3510	3375	3210	3364	1589	892	303	0	0	0	0	2.17955	1.62238	1.87951	9.06324	0.329667	0.149333	0.606333	0.065	0	0	0	0	0.116	0.203	0.641333	0.536667	0.0117	0.0087	0.0043	0.0013	6.3343e-05	0	0	0
3324	3510	3372	3210	30209	2457	727	5612	0	0	0	0	0.00112683	0.414551	1.29202	0.022022	0.403667	0.309333	0.255	0.653	0	0	0	0	0.590667	0.280333	0.810333	0.217	0.0117	0.0092	0.0043	0.0013	6.51791e-05	0	0	0
3324	3504	3369	3204	819	5973	384	5816	0	0	0	0	0	2.99837	1.60211	2.62728	0.436	0.251333	0.735333	0.42	0	0	0	0	0.38	0.182667	0.260667	0.269667	0.0118	0.0092	0.0043	0.0013	6.58953e-05	0	0	0
3324	3495	3366	3195	5617	15603	114430	852	0	0	0	0	4.95482	0.862637	0	4.66522	0.531333	0.216667	0.989667	0.212333	0	0	0	0	0.215	0.0086667	0.619	0.454	0.0121	0.0094	0.0043	0.0013	6.93351e-05	0	0	0
3318	3492	3363	3192	27855	1008	519	852	0	0	0	0	0	1.75397	0.1235	4.6903	0.729	0.496	0.617	0	0	0	0	0	0.511	0.174	0.479333	0.657333	0.0125	0.0098	0.0043	0.0014	7.49559e-05	0	0	0
3315	3492	3357	3180	1722	17576	8441	486	0	0	0	0	0.00226098	1.48089	1.35424	0.727544	0.453	0.138	0.578333	0.12	0	0	0	0	0.831	0.259333	0.0526667	0.614	0.013	0.0098	0.0044	0.0014	7.56908e-05	0	0	0
3309	3480	3357	3180	7771	10692	841	801	0	0	0	0	0.00226098	2.41283	0.129954	2.78226	0.111	0	0.587	0.365333	0	0	0	0	0.374	0.736667	0.664333	0.0056667	0.0132	0.0099	0.0044	0.0014	7.9953e-05	0	0	0
3306	3480	3342	3180	3485	9688	1632	801	0	0	0	0	0	0.833598	0.778078	2.07122	0.0503333	1	0.191333	0.217	0	0	0	0	0.654667	0.424667	0.223333	0.374	0.0133	0.0103	0.0044	0.0014	8.12216e-05	0	0	0
3306	3474	3339	3171	65372	678	3181	351	0	0	0	0	4.07988	0.151946	1.16342	2.59476	0.267	0.24	0.889333	0.101	0	0	0	0	0.199333	0.897333	0.150667	0.247	0.0135	0.0103	0.0044	0.0014	8.3092e-05	0	0	0
3300	3471	3339	3165	1410	39578	339	801	0	0	0	0	3.98938	3.72812	0.00156585	2.03751	0.553333	0.294333	0.580667	0.264	0	0	0	0	0.302	0.778667	0.670333	0.0906667	0.0136	0.0103	0.0044	0.0014	8.31188e-05	0	0	0
3300	3468	3339	3156	7554	3414	750	768	0	0	0	0	2.12552	0.00136341	0.00818049	3.69124	0.371333	0.433667	0.364	0.414667	0	0	0	0	0.540333	0.411	0.028	0.453333	0.0138	0.0106	0.0044	0.0014	8.57339e-05	0	0	0
3300	3465	3336	3153	2768	30732	4076	159381	0	0	0	0	0.0258732	1.60557	0.0456341	0.123559	0.463667	0.155667	0.138333	0.604333	0	0	0	0	0.582667	0.284	0.25	0.323	0.0141	0.0109	0.0044	0.0014	8.65351e-05	0	0	0
3294	3450	3333	3153	948	2129	825	196976	0	0	0	0	2.79964	0.00683171	0.0237829	0.214117	0.368	0.261333	0.543667	0.328	0	0	0	0	0.408667	0.043	0.049	0.705667	0.0142	0.011	0.0044	0.0014	8.71158e-05	0	0	0
3294	3441	3321	3150	26581	2213	429	9973	0	0	0	0	1.4556	2.03257	0.0855902	6.44601	0.378	0.535667	0	0.356667	0	0	0	0	0.0506667	0.228333	0.897667	0.042	0.0142	0.0111	0.0044	0.0014	8.80352e-05	0	0	0
3291	3435	3315	3150	35087	787	835	20726	0	0	0	0	7.42885	0.818727	0.0109683	4.69537	0.0966667	0.6	0.636	0.997333	0	0	0	0	0.299667	0.123667	0.640333	0.502667	0.0144	0.0114	0.0044	0.0014	9.40412e-05	0	0	0
3288	3432	3306	3147	630	1700	752	801	0	0	0	0	6.00583	0.946083	0.0307537	1.06239	0.600667	0.172333	0.643667	0.546333	0	0	0	0	0.226	0.0966667	0.621333	0.335	0.0146	0.0114	0.0044	0.0014	9.75036e-05	0	0	0
3285	3414	3303	3144	1245	18366	2043	426	0	0	0	0	2.23039	1.19172	0.00173171	6.2096	0.376667	0.508667	0.599667	0.296	0	0	0	0	0.125667	0.532667	0.530333	0.486	0.0151	0.0115	0.0044	0.0014	0.000101373	0	0	0
3282	3411	3300	3135	425	24423	312	1434	0	0	0	0	0.557385	0.0137951	0.00182195	1.9558	0.36	0.515	1	0.227	0	0	0	0	0.184	0.860333	0.618667	0.131667	0.0152	0.0116	0.0045	0.0015	0.000102797	0	0	0
3282	3411	3300	3135	1453	4814	3113	2772	0	0	0	0	0.0802	1.83935	0.00505122	0.483576	0.271	0.183	0.573333	0.773667	0	0	0	0	0.065	0.613	0.887667	0.216	0.0154	0.0116	0.0045	0.0015	0.00010551	0	0	0
3273	3411	3297	3129	1392	75475	2684	1926	0	0	0	0	0.210741	1.42526	0.0271854	2.27533	0.323	0.347333	0.408333	0.773667	0	0	0	0	0.227	0.212	0.662333	0.277667	0.0155	0.0117	0.0045	0.0015	0.00010708	0	0	0
3270	3411	3291	3126	1440	4713	10819	2436	0	0	0	0	2.7331	1.11689	4.0567	0.562615	0.309	0.887	0.425667	0.81	0	0	0	0	0.125	0.411333	0.250667	0.717	0.0156	0.0118	0.0045	0.0015	0.000107558	0	0	0
3270	3411	3291	3114	4157	5758	4386	450	0	0	0	0	3.08415	1.99086	3.53417	1.67923	0.49	0.779333	0.853333	0.198667	0	0	0	0	0.668667	0.331	0.150333	0.472333	0.016	0.0118	0.0045	0.0015	0.000107842	0	0	0
3264	3408	3291	3099	33272	3750	387	498	0	0	0	0	6.15187	0.612868	3.2576	0.010039	0.204	0.466	0.294667	0.0573333	0	0	0	0	0.411333	0.266333	0.658667	0.128	0.0163	0.0118	0.0045	0.0015	0.000108546	0	0	0
3264	3408	3288	3093	643	10396	1347	26106	0	0	0	0	0.0869732	0.564346	0.774949	0.0197488	0.0313333	0.690667	0.744333	0.359	0	0	0	0	0.514333	0.086	0.288333	0.338667	0.0164	0.0119	0.0045	0.0015	0.000108932	0	0	0
3258	3408	3279	3093	7871	8275	540	1181	0	0	0	0	0.307324	0.484032	3.69949	0.259144	0.251	0.24	0.865	0.347333	0	0	0	0	0	0.202333	0.517	0.209	0.0169	0.0121	0.0045	0.0015	0.000109692	0	0	0
3255	3402	3279	3093	763	2403	2620	1170	0	0	0	0	0.33108	0.0385098	0.848724	0.49959	0.607	0.187667	0.904667	0.088	0	0	0	0	0.348667	0.423667	0.111333	0.385333	0.017	0.0121	0.0045	0.0015	0.000111024	1.99768e-05	0	0
3255	3399	3276	3090	2849	6244	1761	1524	0	0	0	0	0.0217122	1.31235	1.54839	0.360527	0.890333	0.021	0.337667	0.571667	0	0	0	0	0.922333	0.0783333	0.245667	0.44	0.0172	0.0123	0.0045	0.0015	0.000117578	2.54026e-05	0	0
3252	3399	3276	3084	963	6298	537	1523	0	0	0	0	2.12274	2.16735	1.30229	0.5147	0.438333	0.616333	0.366333	0.673333	0	0	0	0	0.66	0.442333	0.315667	0.0176667	0.0173	0.0125	0.0045	0.0015	0.00011771	2.90259e-05	0	0
3252	3390	3276	3084	444	1899	1333	666	0	0	0	0	0.287949	0	1.34656	1.91427	0.450667	0.199	0.0436667	0.317	0	0	0	0	0.444667	0.366667	0.267	0.475	0.0174	0.0125	0.0045	0.0015	0.000117975	2.96296e-05	0	0
3243	3390	3270	3081	444	8359	249	13071	0	0	0	0	2.87866	0.132229	1.55621	4.09717	0.592333	0.411333	0.562	0.235	0	0	0	0	0.412	0.269667	0.541	0.314667	0.0175	0.0126	0.0045	0.0015	0.000117975	3.12285e-05	0	0
3240	3390	3267	3078	2085	925	759	566	0	0	0	0	4.47403	0.443866	0.192507	0.795293	0.229	0.0396667	0.511333	0.298667	0	0	0	0	0.633333	0.0753333	0.756667	0.175	0.0176	0.0128	0.0046	0.0016	0.000121962	3.18188e-05	0	0
3234	3387	3267	3066	357	82232	522	5603	0	0	0	0	2.15797	4.02795	0.405646	0.26558	0.0196667	0.385333	0	0.427	0	0	0	0	0.458667	0.126667	0.03	0.448333	0.0177	0.0128	0.0046	0.0016	0.000122795	3.28274e-05	0	0
3231	3378	3267	3066	522	47451	606	7041	0	0	0	0	0.69782	2.99283	0.0966171	0.760183	0.663667	0.420333	0	0.343	0	0	0	0	0.228	0.266	0.0993333	0.746333	0.0177	0.0129	0.0046	0.0016	0.000126839	3.71235e-05	0	0
3225	3372	3252	3063	24996	1197	13534	972	0	0	0	0	0.274198	2.38801	0	0.57771	0.689	0.725	0.706667	0.236667	0	0	0	0	0.237	0.524	0.796667	0.457333	0.0179	0.0133	0.0046	0.0016	0.000126906	3.80257e-05	0	0
3225	3351	3249	3063	16118	3983	99996	2244	0	0	0	0	0.204632	0.399651	0.600239	0.0857854	0.385667	0.313667	0.252333	0.432	0	0	0	0	0.268667	0.368333	0.073	0.847667	0.0188	0.0133	0.0046	0.0016	0.000126941	3.81039e-05	0	0
3222	3348	3246	3060	6346	387	1193	1377	0	0	0	0	0	0.225849	0	2.02371	0.292667	0.587	0.173333	0.552	0	0	0	0	0.194	0.553333	0.22	0.368667	0.0188	0.0134	0.0046	0.0016	0.000130654	3.85e-05	0	0
3222	3348	3246	3060	5189	7414	14317	702	0	0	0	0	0	0.158929	0.029022	2.38366	0.583667	0.234667	0.376667	0.833	0	0	0	0	0.476667	0.0146667	0.271333	0.395667	0.019	0.0135	0.0046	0.0016	0.000134249	4.07e-05	0	0
3219	3345	3240	3057	13966	15449	348	693	0	0	0	0	4.5356	0.00750244	8.03008	3.9047	0.763	0.481667	0.731667	0.915667	0	0	0	0	0.307333	0.0943333	0.998	0.435667	0.0191	0.0135	0.0046	0.0016	0.000139523	4.1061e-05	0	0
3216	3342	3237	3051	18601	1581	6204	687	0	0	0	0	4.75485	2.94661	8.31636	0.342237	0.688333	0.396	0.467667	0.347	0	0	0	0	0.309667	0.240667	0.0603333	0.740667	0.0193	0.0137	0.0046	0.0016	0.00014157	4.18025e-05	0	0
3210	3339	3234	3048	273	8683	41306	651	0	0	0	0	2.73968	0.0193683	1.89408	2.27998	0.179667	0.931667	0.15	0.063	0	0	0	0	0.656	0.524333	0.650667	0.637	0.0197	0.0139	0.0046	0.0016	0.000148388	4.25713e-05	0	0
3207	3339	3234	3048	3078	3540	9297	945	0	0	0	0	2.70513	3.29963	0.0602805	0.0873878	0.528667	0.172333	0.155	0.0403333	0	0	0	0	0.732667	0.293333	0.472667	0.654333	0.0199	0.0141	0.0046	0.0016	0.000150835	4.3573e-05	0	0
3198	3333	3234	3045	6334	8919	554	975	0	0	0	0	0	5.05689	0.259661	2.58912	0.382	0.329	0.114	0.641667	0	0	0	0	0.0243333	0.233333	0.296333	0.504667	0.0203	0.0144	0.0046	0.0016	0.000151809	4.51671e-05	0	0
3192	3324	3231	3045	8375	1374	1215	966	0	0	0	0	0	5.95999	2.78205	2.40789	0.483333	0.695	0.352	0.511	0	0	0	0	0.149667	0.448333	0.138667	0.175333	0.0204	0.0146	0.0046	0.0016	0.000154607	4.75282e-05	0	0
3192	3312	3225	3039	3362	13868	1572	948	0	0	0	0	0.205115	3.22817	5.8778	2.05098	0.036	0.786667	0.167	0.131	0	0	0	0	0.394	0.320333	0.305667	0.377667	0.0205	0.0147	0.0046	0.0016	0.000154973	4.81e-05	0	0
3189	3297	3216	3039	33910	3762	3282	639	0	0	0	0	0.202207	0.272668	1.29194	0.0182829	0.0703333	0.489667	0.824667	0.877333	0	0	0	0	0.564333	0.660667	0.213	0.410667	0.0206	0.0152	0.0046	0.0017	0.000155618	5.00501e-05	0	0
3186	3297	3213	3036	603	1386	1989	927	0	0	0	0	0.00831951	2.54807	0	0.0164512	0.525333	0.687333	0.432	0.375667	0	0	0	0	0.177667	0.534333	0.505667	0.669667	0.0206	0.0152	0.0046	0.0017	0.000156048	5.01098e-05	0	0
3183	3294	3213	3036	80537	7998	54659	1138	0	0	0	0	0.241539	1.03593	2.48584	0.00773658	0.306667	0.627667	0.885	0.219667	0	0	0	0	0.688667	0.656333	0.472	0.126667	0.0209	0.0153	0.0046	0.0017	0.000158606	5.10152e-05	0	0
3183	3291	3213	3033	3063	1962	923	1056	0	0	0	0	0.138556	1.81303	0.751985	1.47935	0.396333	0.402333	0.493	0.419333	0	0	0	0	0.644	0.43	0.570333	0.368333	0.021	0.0154	0.0046	0.0017	0.000159198	5.17277e-05	0	0
3180	3288	3210	3030	20658	1366	321	1498	0	0	0	0	0.467266	1.15828	3.0799	0.978212	0.386667	0.638	0.560667	0.205667	0	0	0	0	0.592	0.024	0.583667	0.523	0.0213	0.016	0.0047	0.0017	0.000163181	5.52792e-05	0	0
3177	3282	3207	3030	438	12989	7247	2065	0	0	0	0	2.77993	2.45622	0.478324	0.334595	0.449	0.380333	0.47	0.0643333	0	0	0	0	0.706	0.402667	0.238667	0.723	0.0215	0.016	0.0047	0.0017	0.000169241	5.54398e-05	0	0
3162	3279	3204	3021	3572	1188	616	996	0	0	0	0	7.33676	2.58836	1.48403	0.670341	0.386667	0.613	0.378667	0.981333	0	0	0	0	0.870667	0.11	0.604	0.886	0.0218	0.0163	0.0047	0.0017	0.000172306	5.74742e-05	0	0
3162	3273	3201	3018	784	3328	639	336	0	0	0	0	3.60122	2.59904	0.70559	0.0345244	0.109	0.216	0.554333	0.617	0	0	0	0	0.597333	0.409	0.588667	0.267333	0.022	0.0163	0.0047	0.0017	0.000172654	6.04854e-05	0	0
3159	3270	3195	3018	16583	2486	1964	309	0	0	0	0	3.34952	0.87899	1.88904	0.0345244	0.165	0.606	0.474333	0.865	0	0	0	0	0.327333	0.344333	0.330667	0.964	0.0221	0.0164	0.0047	0.0017	0.00017662	6.19348e-05	0	0
3159	3267	3189	3015	2199	95159	3183	336	0	0	0	0	5.94	1.32398	2.19206	0	0.165	0.446333	0.239333	0.703667	0	0	0	0	0.108333	0.231667	0.742667	0.491667	0.0223	0.0167	0.0047	0.0017	0.000180906	6.34547e-05	0	0
3153	3264	3189	3015	19781	7330	92423	336	0	0	0	0	1.47398	0.807822	4.44697	0.0366488	0.319	0.415667	0.285	0.808	0	0	0	0	0.481	0.336333	0.576	0.381667	0.0223	0.0171	0.0047	0.0017	0.000181045	6.41334e-05	0	0
3153	3258	3186	3009	23974	4940	788	1203	0	0	0	0	0.0948293	0.246473	0.370937	0.0342512	0.465667	0.05	0.965333	0.079	0	0	0	0	0.323667	0.233	0.0153333	0.520667	0.0235	0.0172	0.0047	0.0017	0.000183793	6.71247e-05	0	0
3153	3258	3177	3003	13265	1803	489	515	0	0	0	0	2.93237	0.0118122	4.35742	0.917878	0.633333	0.245	0.475	0.602	0	0	0	0	0.077	0.160333	0.535667	0.292	0.0235	0.0175	0.0047	0.0017	0.000184536	6.84952e-05	0	0
3147	3258	3174	3003	357	24645	940	3151	0	0	0	0	1.50302	0.571171	2.46202	0.988439	0.361667	0.438	0.532333	0.07	0	0	0	0	0.269	0.532667	0.65	0.19	0.0236	0.0178	0.0048	0.0017	0.000186012	6.98812e-05	0	0
3147	3258	3171	2997	3424	5907	2559	4252	0	0	0	0	0	2.04349	3.87008	1.00019	0.218333	0.487333	0.57	0.0253333	0	0	0	0	0.375667	0.694	0.772667	0.410667	0.0239	0.0179	0.0048	0.0018	0.000191219	7.17772e-05	0	0
3144	3255	3165	2997	7798	1089	615	4194	0	0	0	0	0	0.115066	3.93729	0.875673	0.558	0.502	0.497667	0.497	0	0	0	0	0	0.193667	0.589333	0.554	0.0239	0.018	0.0048	0.0018	0.000191855	7.17772e-05	0	0
3144	3255	3156	2991	10679	966	647	9061	0	0	0	0	0	4.92395	4.16974	1.31516	0.339333	0.750667	0.0196667	0.464333	0	0	0	0	0.66	0.436	0.800333	0.497	0.0241	0.0183	0.0048	0.0018	0.000193839	7.40741e-05	0	0
3138	3255	3156	2991	8963	105470	670	1069	0	0	0	0	3.23273	1.2388	5.04212	1.12607	0.369	0.0846667	0.756667	0.424	0	0	0	0	0.231	0.109667	0.958667	0.747333	0.0242	0.0183	0.0048	0.0018	0.00019442	7.58956e-05	0	0
3138	3252	3150	2976	1155	12960	8083	568	0	0	0	0	3.19657	0.670139	2.15569	1.12291	0.546667	0.491333	0.588333	0.141	0	0	0	0	0.01	0.162667	0.836667	0.560667	0.0243	0.0183	0.0048	0.0018	0.000195299	7.8901e-05	0	0
3138	3246	3141	2973	10325	10185	1785	1194	0	0	0	0	1.29603	0.926205	0.626683	1.91971	0.831333	0.740333	0.804667	0.402	0	0	0	0	0.0556667	0.137	0.605667	0.0403333	0.0244	0.0184	0.0048	0.0018	0.000195537	8.271e-05	0	0
3138	3246	3141	2970	19388	16948	16782	1194	0	0	0	0	5.0139	0.0240341	6.26774	1.04357	0.235333	0.447	0.356333	0.756	0	0	0	0	0.371667	0.197	0.038	0.641667	0.0245	0.0188	0.0048	0.0018	0.000201321	8.54604e-05	0	0
3138	3243	3138	2967	25380	67406	1180	2950	0	0	0	0	2.45265	1.33383	6.8166	0	0.0236667	0.519667	0.859	0.643667	0	0	0	0	0.322	0.046	0.421667	0.529667	0.0247	0.0189	0.0048	0.0018	0.0002035	8.55675e-05	0	0
3138	3243	3135	2955	5457	2430	2934	4904	0	0	0	0	2.06788	0	0.759502	0	0.713	0.353	0.607	0.293333	0	0	0	0	0.325667	0.388	0.52	0.052	0.0249	0.0191	0.0048	0.0018	0.00020554	8.77533e-05	0	0
3135	3240	3135	2952	10178	81854	2761	1185	0	0	0	0	3.10736	0	2.15245	3.13851	0.684	0.624	0.459667	0.495333	0	0	0	0	0.282	0.476	0.679	0.760333	0.0249	0.0191	0.0048	0.0018	0.000208866	9.01505e-05	0	0
3132	3240	3135	2949	1781	7485	1440	2485	0	0	0	0	3.26424	0.455063	1.02961	1.06565	0.303333	0.555	0.0546667	0.353	0	0	0	0	0.719	0.02	0.512667	0.142667	0.025	0.0195	0.0048	0.0018	0.00021102	9.07815e-05	0	0
3129	3240	3132	2946	7126	5479	156	273	0	0	0	0	1.82069	0.454385	3.78961	0.409832	0.159333	0.195333	0.419	0.508667	0	0	0	0	0.761667	0.454	0.670667	0.0176667	0.0252	0.0203	0.0049	0.0018	0.000213932	9.85722e-05	0	0
3120	3240	3129	2943	1690	14751	625	2231	0	0	0	0	3.13853	2.98655	0.340632	1.52749	0.445667	0.528	0.643	0.519	0	0	0	0	0.551667	0.517333	0.472333	0.200667	0.0253	0.0203	0.0049	0.0018	0.000215364	9.95836e-05	0	0
3120	3228	3129	2943	32308	18900	49204	3187	0	0	0	0	1.6935	2.66986	2.63531	0	0.813	0.400667	0.454667	0.145667	0	0	0	0	0.559667	0.108	0.509	0.697	0.0255	0.0204	0.0049	0.0018	0.000221003	9.96644e-05	0	0
3117	3228	3120	2934	15948	125577	5833	5274	0	0	0	0	0.275193	0.122188	4.0213	0.000302439	0.269667	0.779667	0.945667	0.727	0	0	0	0	0.535667	0.0923333	0.436333	0.335	0.0255	0.0206	0.0049	0.0018	0.000223696	0.000102596	0	0
3114	3216	3117	2934	717	1939	3950	761	0	0	0	0	3.51568	0	1.55264	0.00200244	0.358	0.525	0.136	0.194667	0	0	0	0	0.0123333	0.203667	0.594	0.324667	0.0259	0.0207	0.0049	0.0018	0.000225078	0.000106762	0	0
3114	3216	3117	2934	46298	16373	1263	516	0	0	0	0	1.22507	2.86872	4.90208	0	0.153333	0.350333	0.819667	0.758333	0	0	0	0	0.161667	0.377333	0.778	0.707333	0.0259	0.0208	0.0049	0.0018	0.000226282	0.0001075	0	0
3111	3213	3114	2910	19703	3314	888	520	0	0	0	0	0.225527	5.37347	1.33708	0.00200244	0	0.324667	0.211667	0.185333	0	0	0	0	0.22	0.263333	0.494	0.378	0.026	0.021	0.0049	0.0018	0.000227714	0.00010837	0	0
3108	3210	3111	2907	13754	393	1650	520	0	0	0	0	0	1.29328	3.4372	0.0028	0.498667	0.805333	0.449	0.672333	0	0	0	0	0.210333	0.267333	0.605	0.968667	0.0262	0.0213	0.0049	0.0018	0.000230352	0.000110534	0	0
3108	3210	3108	2907	1740	20417	1041	520	0	0	0	0	0.0790024	1.19086	0.25802	0.159632	0.645333	0.324333	0.337333	0.423667	0	0	0	0	0.211	0.466333	0.722667	0.292333	0.0264	0.0215	0.0049	0.0018	0.000232122	0.000114469	0	0
3105	3210	3102	2907	957	39689	860	720	0	0	0	0	0.553361	3.96728	1.38035	2.1846	0.115667	0.435333	0.350333	0.013	0	0	0	0	0.25	0.821333	0.385333	0	0.0265	0.0215	0.0049	0.0018	0.000238638	0.000120416	0	0
3105	3207	3102	2904	45311	3553	514	759	0	0	0	0	4.58352	2.01469	0.309124	1.6412	0.230667	0.590333	0.377667	0.0093333	0	0	0	0	0	0.143	0.787333	0.331333	0.0269	0.0216	0.0049	0.0018	0.000240703	0.000121036	0	0
3099	3207	3102	2898	54375	53235	333	690	0	0	0	0	3.78482	1.63865	0.374673	3.70585	0.515333	0.008	0.406333	0.960333	0	0	0	0	0.139667	0	0.262667	0.452	0.027	0.0219	0.0049	0.0018	0.000243046	0.000125149	0	0
3099	3204	3099	2895	1953	2838	408	693	0	0	0	0	3.0514	1.05746	0.7011	0.0038439	0.640667	0.549	0.190333	0.762333	0	0	0	0	0.705667	0.330667	0.228	0.189333	0.027	0.0221	0.0049	0.0019	0.000244137	0.0001258	0	0
3099	3198	3096	2886	2021	477	4347	1656	0	0	0	0	1.05838	0.781244	5.12413	0	0	0.263667	0.956667	0.400333	0	0	0	0	0.209333	0.256	0.165	0.272	0.0273	0.0222	0.0049	0.0019	0.00024592	0.000125893	0	0
3096	3198	3084	2883	5133	7847	1345	1510	0	0	0	0	0.590651	0.0148024	4.98745	3.42305	0.646667	0.665	0.519333	0.592333	0	0	0	0	0.163333	0.409	0.328	0.378	0.0273	0.0225	0.0049	0.0019	0.00024675	0.000127747	0	0
3093	3198	3081	2883	1059	5897	2769	1509	0	0	0	0	2.48045	0.0148024	0.280783	0.00878537	0.722333	0.497667	0.529667	0.571333	0	0	0	0	0.392667	0.558333	0	0.805333	0.0277	0.0226	0.005	0.0019	0.000253372	0.000131337	0	0
3093	3195	3081	2883	3418	4180	5809	1510	0	0	0	0	2.34112	5.77663	3.64716	0	0.798667	0	0.735	0.534667	0	0	0	0	0.244	0.203667	0.692	0.978	0.0281	0.0227	0.005	0.0019	0.00025382	0.000132644	0	0
3090	3192	3081	2880	1860	17528	549	1839	0	0	0	0	0.989737	0.508563	0.00748293	0.104883	0.231333	0.506	0.249	0.973	0	0	0	0	0.518	0.0083333	0.0476667	0.348	0.0287	0.0228	0.005	0.0019	0.000254597	0.000132947	0	0
3084	3192	3078	2874	3366	27512	4143	1842	0	0	0	0	2.08343	1.0016	0.0181829	0.2594	0.578667	0.108333	0.275	0.206667	0	0	0	0	0.389	0.272667	0.284	0.359333	0.0289	0.0228	0.005	0.0019	0.000256344	0.000134642	0	0
3084	3189	3078	2868	3065	642	3130	1239	0	0	0	0	0.318732	1.88275	0.650263	0.138398	0.439	0.435	0.697667	0.318	0	0	0	0	0.103333	0.311333	0.283	0.596667	0.0289	0.0229	0.005	0.0019	0.000259482	0.000135702	0	0
3084	3186	3075	2862	6286	6129	10222	1341	0	0	0	0	0.056878	4.23945	0.448217	1.36178	0.729333	0.685	0.483667	0.844333	0	0	0	0	0.111	0.607	0.620667	0.181333	0.0291	0.023	0.005	0.0019	0.000260351	0.000135769	0	0
3084	3183	3075	2862	4355	787	282	1212	0	0	0	0	2.12733	4.25461	0.560385	0.812061	0.858667	0.535667	0.521	0.774	0	0	0	0	0.063	0.0633333	0.381	0.535667	0.0291	0.023	0.005	0.0019	0.000261448	0.000140217	0	0
3081	3180	3075	2862	3471	2558	4437	1341	0	0	0	0	0.399283	0.538578	1.02295	0.79262	0.483	0.124333	0.445667	0.413333	0	0	0	0	0.275	0.245	0.337333	0.329333	0.0292	0.0231	0.005	0.0019	0.000266091	0.00014335	0	0
3075	3177	3072	2862	603	2900	1129	1023	0	0	0	0	1.28958	0.00373171	0.586017	4.71298	0.801667	0.573667	0.710333	0.651333	0	0	0	0	0.057	0.172333	0.0853333	0.463333	0.0295	0.0231	0.005	0.0019	0.000266123	0.000145663	0	0
3072	3171	3072	2862	3845	35256	6161	400	0	0	0	0	1.9206	1.01466	0	3.07682	0.045	0.499	0.828667	0.365	0	0	0	0	0.0823333	0.850667	0.286	0.389	0.0296	0.0232	0.005	0.0019	0.00026862	0.000146972	0	0
3072	3171	3072	2859	2727	86659	912	325	0	0	0	0	0.0453927	0.0383268	2.42819	0.0991488	0.249667	0.366667	0.185333	0.922	0	0	0	0	0.147667	0.276667	0.278667	0.646333	0.0298	0.0233	0.005	0.0019	0.000269762	0.000147228	0	0
3072	3171	3069	2859	3472	9576	447	2712	0	0	0	0	0.460266	3.0229	2.06755	0.253093	0.204667	0.325667	0.482	0.861333	0	0	0	0	0.684	0.301667	0.0636667	0.0783333	0.03	0.0234	0.005	0.002	0.000271821	0.000151803	0	0
3069	3165	3066	2859	1341	10232	3194	2709	0	0	0	0	0	4.7735	2.6366	0.609063	0.231333	0.360667	0.611333	0.435	0	0	0	0	0.008	0.0076667	0.568333	0.212333	0.03	0.0235	0.005	0.002	0.000275834	0.000154737	0	0
3063	3165	3066	2853	5879	2781	3155	2721	0	0	0	0	1.79394	2.4786	1.74813	0.784902	0.513667	0.434667	0.582	0.375	0	0	0	0	0.189333	0.45	0.450333	0.327333	0.0301	0.0236	0.005	0.002	0.000279316	0.000157064	0	0
3060	3165	3066	2853	34877	4319	4268	2955	0	0	0	0	2.01524	1.69046	0.0288805	3.25215	0.44	0.361333	0.117	0.402667	0	0	0	0	0.242	0.065	0.388	0.328	0.0302	0.0239	0.005	0.002	0.000281618	0.00015932	0	0
3057	3162	3063	2850	2714	3550	453	8237	0	0	0	0	0.558593	5.5006	4.56617	2.8419	0.446667	0.233333	0.0893333	0.571	0	0	0	0	0.376	0.223	0.603333	0.42	0.0306	0.0239	0.005	0.002	0.000282385	0.000161883	0	0
3057	3159	3063	2850	5129	45360	515	895	0	0	0	0	1.8548	0.330505	0.810468	0.503588	0.345667	0.176	0.309667	0.427	0	0	0	0	0.137667	0.433667	0.335667	0.521	0.0308	0.024	0.005	0.002	0.000289096	0.000162067	0	0
3057	3159	3063	2847	937	1062	1668	1272	0	0	0	0	2.61871	0.0305561	1.64183	0.634305	0.270667	0.396333	0.313333	0.956	0	0	0	0	0.0776667	0.0866667	0.207667	0.376	0.0309	0.0241	0.005	0.002	0.000289423	0.000166834	0	0
3057	3156	3060	2847	5638	1524	6275	1203	0	0	0	0	0.723561	0	0.0250341	4.56534	0.426333	0.311667	0.411667	0.970667	0	0	0	0	0.178	0.0703333	0.458333	0.862	0.0309	0.0242	0.005	0.002	0.000289444	0.000167926	0	0
3054	3147	3060	2841	3082	402	693	1676	0	0	0	0	1.06241	8.24209	0.563744	0	0.459	0.466333	0.228667	0.316667	0	0	0	0	0.409667	0.363	0.101333	0.663333	0.0309	0.0242	0.005	0.002	0.000299057	0.000171741	0	0
3048	3141	3060	2841	14277	1841	7898	1254	0	0	0	0	0.241861	4.72412	1.14903	0	0.199	0.569	0.013	0.327333	0	0	0	0	0.0666667	0.593667	0.0663333	0.764	0.0312	0.0246	0.0051	0.002	0.000309215	0.000173018	0	0
3048	3138	3057	2838	5771	246	6319	1137	0	0	0	0	0.796644	7.13286	0.479173	0.0293	0.184	0.0423333	0.671	0.139333	0	0	0	0	0.154333	0.585333	0.237667	0.46	0.0312	0.0246	0.0051	0.002	0.000311236	0.00017316	0	0
3048	3138	3057	2835	1944	936	4041	1506	0	0	0	0	0.064239	0.723644	1.56157	0.0173293	0.42	0.322667	0.429	0.151	0	0	0	0	0.0166667	0.26	0.195333	0.499	0.0312	0.0246	0.0051	0.002	0.000311236	0.000174676	0	0
3048	3138	3057	2835	9681	213	477	4039	0	0	0	0	0.690734	0	7.42198	0	0.340333	0.294667	0.330667	0.126	0	0	0	0	0.057	0.205667	0.932	0.52	0.0316	0.0247	0.0051	0.002	0.00031617	0.000178492	0	0
3045	3135	3054	2835	4877	567	198	3002	0	0	0	0	0.75338	8.06816	1.65231	0.00971219	0.384333	0.453333	0.624333	1	0	0	0	0	0.81	0.307333	0.76	0.398667	0.0318	0.025	0.0051	0.002	0.000320354	0.000186376	0	0
3045	3135	3051	2829	4167	7259	21365	1596	0	0	0	0	0.33052	7.11652	1.54168	0.223654	0.260667	0.527333	0.202	1	0	0	0	0	0.112	0.0833333	0.280333	0.627667	0.0319	0.025	0.0051	0.002	0.000325414	0.000189951	0	0
3045	3135	3051	2826	11144	1030	621	515	0	0	0	0	2.95026	0.0100854	7.17362	0.6402	0.105	0.461	0.457333	0.395333	0	0	0	0	0.055	0.442667	0.697	0.281333	0.0319	0.0251	0.0051	0.002	0.000327538	0.000191009	0	0
3045	3129	3045	2823	1958	20714	1428	53502	0	0	0	0	0.0363902	0	6.84344	0.525468	0.648667	0.263	0.59	1	0	0	0	0	0.506	0.118	0.301	0.397667	0.0322	0.0252	0.0051	0.002	0.000330261	0.000194302	0	0
3042	3126	3042	2823	37594	723	282	12445	0	0	0	0	0.0192024	1.11424	6.82196	1.06988	0.043	0.818	0.267	0.416	0	0	0	0	0.350667	0.405333	0.211333	0.373333	0.0324	0.0252	0.0051	0.002	0.000330477	0.000199191	0	0
3042	3126	3039	2823	7704	2396	1535	114232	0	0	0	0	0	6.06946	2.46934	0.25172	0.588333	0.781	0.536333	0.0653333	0	0	0	0	0.295667	0.0453333	0.183333	0.364333	0.0325	0.0255	0.0051	0.002	0.000330688	0.000201079	0	0
3039	3123	3039	2820	28865	2212	6868	4472	0	0	0	0	0	0.275002	0.6487	0.0396244	0.394333	0.271	0.126	0.668667	0	0	0	0	0.179667	0.672667	0.429333	0.581333	0.0325	0.0256	0.0051	0.002	0.000332531	0.000201508	0	0
3039	3123	3039	2817	222	665	21302	9048	0	0	0	0	0.0724268	0.320356	5.56606	1.19316	0.406	0.662333	0.398	0.177	0	0	0	0	0.362	0.634667	0.446333	0.328667	0.033	0.0256	0.0051	0.002	0.000336454	0.000201807	0	0
3036	3117	3036	2814	2686	460	480	4528	0	0	0	0	0.467576	2.65369	1.31528	0.333656	0.335667	0.407667	0.0766667	0.796	0	0	0	0	0.509667	0.256667	0.660667	0.212333	0.033	0.0256	0.0051	0.002	0.000340215	0.000202072	0	0
3036	3117	3036	2796	2225	333	1071	1204	0	0	0	0	4.75413	0.284015	0.57342	2.75433	0.246333	0.748333	0.796	0.542333	0	0	0	0	0.533667	0	0.268667	0.408667	0.0332	0.0256	0.0051	0.002	0.000343234	0.000205175	0	0
3033	3114	3033	2796	303	6128	758	974	0	0	0	0	0.4685	6.22604	2.1111	4.53137	0.173	0.565333	0.687	0.848333	0	0	0	0	0.0846667	0.286333	0.377667	0.431333	0.0333	0.0258	0.0051	0.002	0.000345132	0.000208796	0	0
3033	3114	3033	2793	4515	6096	1077	1542	0	0	0	0	2.03896	1.37252	8.97436	0	0.039	0.705	0.514	0.298333	0	0	0	0	0.349667	0.803667	0.712667	0.2	0.0334	0.0262	0.0051	0.002	0.000347066	0.000211263	0	0
3033	3111	3030	2784	5308	2140	1131	1530	0	0	0	0	2.16261	1.18285	8.90146	0.0139073	0.197	0.547	0.501	0.062	0	0	0	0	0.774	0.786	0.0433333	0.383	0.0337	0.0263	0.0051	0.002	0.000348161	0.000215243	0	0
3033	3111	3024	2784	3211	2140	689	905	0	0	0	0	0.0585268	2.57598	6.64136	0.0248854	0.483667	0.594667	0.211	0.683	0	0	0	0	0.467333	0.0843333	0.302667	0.405333	0.034	0.0263	0.0051	0.002	0.000348927	0.000217904	0	0
3030	3111	3021	2781	4189	43191	3044	893	0	0	0	0	2.21082	1.69597	6.15847	0.0451756	0.374667	0.337333	0.329667	0.0083333	0	0	0	0	0.149333	0.106667	0.349	0.0713333	0.0341	0.0263	0.0051	0.002	0.000349744	0.000223471	0	0
3030	3108	3021	2778	2335	12881	2079	2153	0	0	0	0	1.00599	0.069639	0.189495	0.00278293	0.366667	0.344	0.212667	0.265667	0	0	0	0	0.399667	0.286333	0.139333	0.411667	0.0341	0.0265	0.0052	0.0021	0.000354308	0.000223564	0	0
3030	3108	3018	2775	26216	1199	6384	2153	0	0	0	0	0.715334	3.11631	2.17069	0.150041	0.415	0.240667	0.728	0.268667	0	0	0	0	0.395	0.516333	0.815	0.573667	0.0343	0.0265	0.0052	0.0021	0.000355175	0.000226219	0	0
3027	3105	3018	2772	7163	3444	1614	7441	0	0	0	0	1.01295	3.92685	1.84054	0	0.01	0.251	0.368667	0.261	0	0	0	0	0.169	0.126333	1	0.235	0.0347	0.0266	0.0052	0.0021	0.000357099	0.000228541	0	0
3027	3105	3018	2772	1169	6774	321	7259	0	0	0	0	4.90024	0.00844146	5.15016	0.311215	0.163	0.284667	0.174667	0.128	0	0	0	0	0.757667	0.262667	0.173	0.0553333	0.0348	0.0266	0.0052	0.0021	0.000358733	0.000229988	0	0
3027	3105	3015	2772	21678	102541	25832	2295	0	0	0	0	3.41114	3.36413	1.48986	0.0931073	0.849	0.497333	0.148	0.197667	0	0	0	0	0.478667	0.462667	0.231	0.149333	0.0349	0.0266	0.0052	0.0021	0.000360239	0.000231481	0	0
3021	3102	3012	2769	778	6686	306	6403	0	0	0	0	5.34873	3.63769	3.81341	0.34478	0.348333	0.478	0.211667	0.439	0	0	0	0	0	0.610333	0.363667	0.072	0.0351	0.0268	0.0052	0.0021	0.00036252	0.000235483	0	0
3021	3102	3012	2766	546	144532	591	4847	0	0	0	0	0.0047439	0.0127829	2.57047	0.0408878	0.512	0.303333	0.131667	0.235	0	0	0	0	0.437333	0.201333	0.407333	0.719333	0.0351	0.0268	0.0052	0.0021	0.000363967	0.000236345	0	0
3021	3102	3012	2763	24906	20084	400	3566	0	0	0	0	2.23925	5.01503	0.0452073	1.0639	0.602	0.684333	1	0.669667	0	0	0	0	0.061	0.01	0.976333	0.655	0.0352	0.0273	0.0052	0.0021	0.0003663	0.000241875	0	0
3015	3099	3012	2760	5916	2829	2703	3115	0	0	0	0	0.78148	3.3254	4.63848	0.199437	0.491333	0.418667	0.973333	0.414333	0	0	0	0	0.251333	0.957667	0.15	0.209333	0.0353	0.0274	0.0052	0.0021	0.000367272	0.000242839	0	0
3012	3096	3012	2757	1005	2362	2778	990	0	0	0	0	2.44149	2.21269	2.46905	4.67862	0.351333	0.375	0.591333	0.482667	0	0	0	0	0.275333	0.329333	0.537333	0.578667	0.0356	0.0277	0.0052	0.0021	0.000368587	0.000243912	0	0
3006	3096	3009	2754	222	8991	4765	978	0	0	0	0	5.11163	2.9552	2.72237	0.359785	0.259	0.416333	0.193	0.0303333	0	0	0	0	0.723667	0.217	0.361333	0.695667	0.0358	0.0277	0.0052	0.0021	0.000368829	0.000244125	0	0
3003	3093	3006	2745	7704	5982	9437	1416	0	0	0	0	4.97609	0.0754317	3.35592	1.6163	0.585	0.757	0.196	0.032	0	0	0	0	0.235667	0.532333	0.538333	0.507667	0.0358	0.0281	0.0052	0.0021	0.000371071	0.000244731	0	0
3000	3087	3003	2742	2196	4919	1770	1006	0	0	0	0	1.89713	0.179251	0.0195366	2.27036	0.742333	0.851333	0.77	0.87	0	0	0	0	0.239	0.529333	0.825	0.321333	0.036	0.0283	0.0052	0.0021	0.000378381	0.000246253	0	0
2994	3087	3003	2739	10669	1047	24293	1465	0	0	0	0	5.09963	0.0124317	6.07946	3.39687	0.163333	0.470333	0.652	0.0113333	0	0	0	0	0.379667	0.241333	0.215	0.108667	0.0365	0.0283	0.0052	0.0021	0.000378984	0.000247483	0	0
2988	3084	3003	2736	4061	26347	516	6295	0	0	0	0	5.73486	1.54746	5.41695	5.47751	0.840333	0.311	0.239	0.066	0	0	0	0	0.404333	0.237333	0.333333	0.362	0.0367	0.0284	0.0052	0.0021	0.000380014	0.000248314	0	0
2988	3075	3000	2736	3113	14490	7210	5366	0	0	0	0	2.98899	1.54192	2.22549	3.22027	0.326667	0.186667	0.325	0.146333	0	0	0	0	0.441	0.141	0.342333	0.254333	0.037	0.0285	0.0052	0.0022	0.000382233	0.000249073	0	0
2982	3069	2991	2730	9684	366	867	501	0	0	0	0	0.643827	1.95741	1.13035	1.16783	0.555667	0.732333	0.355	0.371333	0	0	0	0	0.524333	0.867	0.530333	0.136333	0.0372	0.0285	0.0052	0.0022	0.000389293	0.000249775	0	0
2982	3069	2991	2724	516	661	44020	501	0	0	0	0	0.47101	4.10191	2.04113	1.76627	0.213667	0.430333	0.210333	0.328667	0	0	0	0	0.434333	0.258333	0.308	0.591333	0.0378	0.0286	0.0052	0.0022	0.000391926	0.000256118	0	0
2982	3069	2979	2721	1085	19185	17200	261	0	0	0	0	2.91963	5.78045	3.10345	3.1053	0.356333	0.260667	0.139667	0.572	0	0	0	0	0.465	0.370667	0.0626667	0	0.0378	0.0286	0.0052	0.0022	0.00039488	0.000257629	0	0
2982	3066	2970	2718	1384	53435	27461	261	0	0	0	0	0.797854	0.960578	1.27412	1.99034	0.325333	0.449333	0.135	0.223	0	0	0	0	0.0656667	0.0293333	0	0.563333	0.038	0.0287	0.0053	0.0022	0.000395604	0.000260757	0	0
2976	3066	2967	2715	8577	2496	66069	1167	0	0	0	0	0.0230854	0.503888	1.93485	1.0683	0.254667	0.789333	0.135	0.290667	0	0	0	0	0.316	0.503333	0	0.565	0.0381	0.0289	0.0053	0.0022	0.000395795	0.000261509	0	0
2976	3063	2967	2715	951	16241	18550	1176	0	0	0	0	3.45787	1.43506	0.571846	7.43491	0.710667	0.204	0.179667	0.937333	0	0	0	0	0.173667	0.269	0.130333	0.861	0.0385	0.0292	0.0053	0.0022	0.000401567	0.000262031	0	0
2976	3060	2958	2712	3033	510	482	396	0	0	0	0	2.23191	1.6337	3.06912	0.35658	0.506333	0.641333	0.272667	0.52	0	0	0	0	0.251667	0.509	0.069	0.189667	0.0386	0.0294	0.0053	0.0022	0.000404194	0.000265482	0	0
2973	3057	2949	2709	6399	22456	557	387	0	0	0	0	0.64712	0.175722	0.345098	3.3081	0.779333	0.404333	0	0.551667	0	0	0	0	0.831	0.021	0.068	0.308333	0.0388	0.0297	0.0053	0.0022	0.000408742	0.000267135	0	0
2973	3057	2949	2709	510	435	3965	653	0	0	0	0	0.695339	6.13946	1.13067	4.55921	0.253667	0.856333	0	0.470333	0	0	0	0	0.273667	0.27	0	0.359667	0.039	0.0299	0.0053	0.0022	0.000409878	0.000269251	0	0
2970	3057	2946	2709	46424	408	1676	1119	0	0	0	0	4.85967	1.8928	3.55492	1.11347	0.679333	0.835	0.067	0.571	0	0	0	0	0.266333	0.364	0.0933333	0.226	0.0393	0.03	0.0053	0.0022	0.000411125	0.000271645	0	0
2970	3048	2946	2709	3009	597	549	1998	0	0	0	0	1.21846	0.260788	0.782261	7.95764	0.239	0.262667	0.27	0.541667	0	0	0	0	0.191333	0.049	0.114	0.777667	0.0393	0.0303	0.0053	0.0022	0.00041549	0.000274066	0	0
2970	3042	2937	2709	279	5048	2487	1445	0	0	0	0	1.05711	1.18058	0.156522	4.51714	0.347667	0.3	0.140333	0.181	0	0	0	0	0.195	0.690333	0	0.414667	0.0394	0.0305	0.0053	0.0022	0.000415894	0.000275275	0	0
2961	3042	2934	2703	31523	4289	43426	753	0	0	0	0	2.12193	0.00127317	2.81019	4.90459	0.394	0.186333	0.0346667	0.838667	0	0	0	0	0.639333	0.589	0.0453333	0.508667	0.0395	0.0305	0.0053	0.0022	0.000416319	0.000275873	0	0
2961	3042	2931	2703	2672	1329	5805	2615	0	0	0	0	1.28727	1.3744	3.34366	4.45996	0.223	0.183	0.0223333	0.853	0	0	0	0	0.632	0.0093333	0.0273333	0	0.0395	0.0311	0.0053	0.0022	0.000416319	0.000278474	0	0
2961	3042	2931	2700	5167	6814	2981	3319	0	0	0	0	2.04746	0.255693	0.235695	4.76834	0.587333	0.337	0.067	0.444333	0	0	0	0	0.296667	0.336	0.068	0.340667	0.0397	0.0311	0.0053	0.0022	0.000417995	0.000280175	0	0
2961	3039	2925	2697	4107	9017	459	4854	0	0	0	0	1.13598	0.545307	0.626105	4.68112	0.0346667	0.429	0.462333	0.388333	0	0	0	0	0.0283333	0.317667	0.154333	0.826667	0.0401	0.0313	0.0054	0.0022	0.00042306	0.000282251	0	0
2955	3039	2925	2697	10888	27660	2586	363	0	0	0	0	2.89211	0.451629	0.208212	5.19785	0.145667	0.168333	0.0266667	0.388333	0	0	0	0	0.318	0.344667	0.547	0.127667	0.0415	0.0313	0.0054	0.0022	0.00042328	0.000283397	0	0
2952	3036	2922	2691	3602	5562	1995	363	0	0	0	0	4.1812	2.03999	5.5334	2.88578	0.262667	0.171	0.155333	0.132333	0	0	0	0	0.372667	0.457333	0.268	0.057	0.0417	0.0315	0.0054	0.0022	0.000429591	0.000285561	0	0
2949	3036	2919	2688	1788	2423	2548	1380	0	0	0	0	1.48065	3.6805	0.64581	3.44118	0.745667	0.239333	0.664667	0.290667	0	0	0	0	0.25	0.234667	0.124	0.189333	0.0419	0.0315	0.0054	0.0022	0.000430094	0.000285928	0	0
2946	3036	2916	2682	2967	2857	1617	1380	0	0	0	0	1.73021	0.622207	0.358841	0.182966	0.343333	0.317	0.755	0.605667	0	0	0	0	0.511	0.307333	0.951667	0.298667	0.0419	0.0315	0.0054	0.0023	0.00043737	0.000286235	0	0
2943	3033	2910	2682	7014	7791	1134	708	0	0	0	0	5.08791	0.636593	0.348829	1.4463	0.673667	0.307333	0.705667	0.431	0	0	0	0	0.297333	0.35	0.536	0.442333	0.0419	0.0318	0.0054	0.0023	0.000441347	0.000287194	0	0
2940	3033	2901	2682	5432	25784	2866	708	0	0	0	0	5.04923	1.12712	0.892634	1.56125	0.299667	0.103667	0.372667	0.461667	0	0	0	0	0.634333	0.528667	0.395333	0.381333	0.0421	0.032	0.0054	0.0023	0.000446285	0.00028873	0	0
2940	3030	2898	2682	15762	4850	33087	357	0	0	0	0	0.0950268	0.854166	3.42311	0	0.170667	0.679	0.503333	0.156333	0	0	0	0	0.778333	0.484667	0.0883333	0.614333	0.0423	0.032	0.0054	0.0023	0.000447011	0.000291454	0	0
2937	3030	2898	2682	3335	1083	53639	609	0	0	0	0	0.00378049	0.563037	0.343905	0	0.474667	0.394667	0.193667	0.284333	0	0	0	0	0.299333	0.137333	0.430667	0.698	0.0428	0.0322	0.0054	0.0023	0.000450473	0.000291634	0	0
2931	3027	2898	2679	17869	18360	1611	2279	0	0	0	0	0.0078561	0.171532	1.1184	2.08662	0.556	0.609	0.211667	0.547333	0	0	0	0	0.0256667	0.076	0.389667	0.263667	0.0438	0.0323	0.0054	0.0023	0.000452615	0.000294456	0	0
2928	3027	2898	2664	5399	6918	11835	1145	0	0	0	0	0.0113244	0.273498	2.12031	1.21119	0.23	0.313667	0.417333	0.562	0	0	0	0	0.320333	0.352667	0.452	0.748	0.0444	0.0327	0.0054	0.0023	0.000452675	0.000298513	0	0
2928	3027	2895	2655	3928	5500	606	1245	0	0	0	0	2.7425	0.0650171	2.17912	6.46148	0.287667	0.513333	0.0533333	0.279	0	0	0	0	0.984333	0.267667	0.130333	0.795	0.0445	0.0331	0.0055	0.0023	0.000456121	0.00029932	0	0
2925	3024	2895	2643	4801	456	3361	1033	0	0	0	0	2.27387	0	2.83112	4.82812	0.430333	0.461	0.360667	0.0083333	0	0	0	0	0.34	0.168667	0.406333	0.016	0.0453	0.0332	0.0055	0.0023	0.00046167	0.000299728	0	0
2922	3021	2892	2643	4779	5624	2433	1033	0	0	0	0	0.453188	0.00121951	2.09199	4.18345	0.367	0.618333	0.652333	0.0083333	0	0	0	0	0.389667	0.226	0.385	0.016	0.0456	0.0334	0.0055	0.0023	0.000462416	0.000302343	0	0
2922	3018	2889	2634	1911	46997	321	732	0	0	0	0	5.3453	0.0084439	4.52199	3.92168	0.294333	0.204667	0.587667	0.631	0	0	0	0	0.950333	0.157	0.427667	0.253667	0.0463	0.0335	0.0055	0.0023	0.000471768	0.000312316	0	0
2919	3018	2883	2634	3907	16214	25018	732	0	0	0	0	3.24755	0.00236585	0	0.0332537	0.418333	0.0253333	0.343667	0.785	0	0	0	0	0.324333	0.254667	0.0333333	0.426667	0.0471	0.0337	0.0055	0.0023	0.000476089	0.000315489	0	0
2919	3018	2883	2628	37559	28160	4515	9299	0	0	0	0	1.54567	0.00109512	6.80138	0.304302	0.164333	0.329667	0.0543333	0.393	0	0	0	0	0.561667	0.0633333	0.28	0.297667	0.0473	0.0339	0.0055	0.0023	0.000479466	0.000316256	0	0
2916	3015	2883	2625	2488	8231	6984	6112	0	0	0	0	6.3296	3.37203	0.111815	7.39446	0.017	0.0263333	0.119	0.252333	0	0	0	0	0.455667	0.360333	0.359	0.903333	0.0478	0.0339	0.0055	0.0023	0.000482767	0.00031746	0	0
2916	3015	2880	2622	5148	11434	3687	3774	0	0	0	0	6.18614	0.909978	5.01032	0.046261	0.641	0.517667	0.265667	0.388667	0	0	0	0	0.544667	0.912333	0.672667	0.015	0.0479	0.0347	0.0055	0.0023	0.000485279	0.000320916	0	0
2913	3012	2877	2622	4149	25118	35663	7832	0	0	0	0	2.13775	2.1992	7.42868	2.93104	0.0696667	0.997333	0.420333	0.452	0	0	0	0	0.350667	0.104333	0.345333	0.353	0.0488	0.0347	0.0055	0.0023	0.000486457	0.000321479	0	0
2913	3012	2871	2622	12902	68241	100642	1719	0	0	0	0	1.40842	3.58579	5.07783	1.06656	0.212667	0.616667	0.389667	0.092	0	0	0	0	0.557333	0.636333	0.062	0.780667	0.0496	0.0349	0.0055	0.0023	0.000488226	0.000325045	0	0
2913	3009	2868	2616	2749	345	1944	10528	0	0	0	0	1.8537	4.87785	7.55851	0.551768	0.712	0.450667	0.749333	0.349	0	0	0	0	0.671333	0.102667	0.423667	0.266667	0.0503	0.0349	0.0055	0.0023	0.000490918	0.000325319	0	0
2913	3009	2865	2616	1978	459	876	870	0	0	0	0	2.83881	1.81394	2.23396	0	0.233333	0.226	0.144	0.431667	0	0	0	0	0.01	0.298667	0.352333	0.431	0.0513	0.0353	0.0055	0.0023	0.000494594	0.0003256	0	0
2907	3006	2862	2616	3410	23008	438	3195	0	0	0	0	5.29895	0.906544	0.124015	0	0.216333	0.313	0.762667	0.418667	0	0	0	0	0.247667	0.192	0.0076667	0.284667	0.0517	0.0354	0.0055	0.0024	0.000495097	0.000328028	0	0
2904	3003	2856	2613	13549	213	4148	48857	0	0	0	0	5.13619	3.11947	4.65538	0	0.0166667	0.426	0.667333	0.117333	0	0	0	0	0.177667	0.443333	0.0703333	0.522333	0.0536	0.0357	0.0055	0.0024	0.000495692	0.000332968	0	0
2901	3003	2853	2613	545	4849	393	70340	0	0	0	0	1.1852	6.81973	3.73973	0.00297805	0.175333	0.044	0.354	0.249667	0	0	0	0	0.832667	0.536	0.351667	0.583667	0.0547	0.0358	0.0055	0.0024	0.000497557	0.0003342	0	0
2898	2997	2853	2610	1710	29443	726	6453	0	0	0	0	1.62863	6.57721	0.946429	0	0.018	0.332	0.425667	0.164333	0	0	0	0	0.379	0.114333	0.029	0.648333	0.0548	0.0359	0.0055	0.0024	0.000500278	0.000334737	0	0
2895	2997	2847	2607	4224	15521	327	18348	0	0	0	0	1.08069	1.34736	4.26523	0	0.712	0.304333	0.645	0.853333	0	0	0	0	0.388	0.856	0.312667	0.271	0.0553	0.0361	0.0055	0.0024	0.000502066	0.000336034	0	0
2895	2997	2847	2604	579	23191	3414	26359	0	0	0	0	2.08608	1.0482	2.28513	2.62642	0.126333	0.519667	0.134667	0.266667	0	0	0	0	0.101	0.224667	0.837667	0.551	0.0554	0.0361	0.0056	0.0024	0.000506344	0.000338108	0	0
2895	2994	2844	2604	8890	7885	534	1309	0	0	0	0	4.41599	1.05754	2.11245	4.91258	0.265	0.489667	0.132	0.300333	0	0	0	0	0.0656667	0.224667	0.822	0.472333	0.0563	0.0366	0.0056	0.0024	0.000512231	0.000340796	0	0
2895	2994	2844	2601	621	243	1509	2106	0	0	0	0	0.849954	0.3364	2.74407	4.13788	0.578333	0.014	0.801333	0.093	0	0	0	0	0.0086667	0.49	0.844333	0.610667	0.0566	0.037	0.0056	0.0024	0.000513067	0.000342656	0	0
2895	2991	2844	2598	1676	4654	1413	2100	0	0	0	0	0.861517	0.532354	1.07914	3.94633	0.641667	0.225	0.439	0.271667	0	0	0	0	0.458	0.368333	0.0536667	0.685333	0.0569	0.0372	0.0056	0.0024	0.000517106	0.000346339	0	0
2895	2988	2841	2595	6690	52901	246	2129	0	0	0	0	5.55117	0.0850195	0.535663	4.67693	0.053	0.126667	0	0.0756667	0	0	0	0	0.277333	0.375333	0.127	0.571333	0.0573	0.0373	0.0056	0.0024	0.000517675	0.000349139	0	0
2880	2985	2841	2589	447	7510	855	2111	1	0	0	0	3.82748	1.38293	2.61007	7.64349	0.0143333	0.579667	0.542333	0.153333	0	0	0	0	0.413333	0.593	0.181667	0.537	0.0587	0.0375	0.0056	0.0024	0.000520648	0.000351832	0	0
2880	2982	2832	2586	4421	23742	813	4764	1	0	0	0	1.74626	0.010561	0.0811244	1.62833	0.583667	0.556333	0.342333	0.34	0	0	0	0	0.932667	0.215	0.287333	0.445667	0.059	0.0376	0.0056	0.0024	0.000523646	0.000354711	0	0
2880	2979	2832	2583	539	14355	4402	3762	1	0	0	0	0.551105	0	0.391102	0.533961	0.0803333	0.348	0.095	0.58	0	0	0	0	0.433333	0.390333	0.366667	0.265333	0.0592	0.0385	0.0056	0.0024	0.000524418	0.000356768	0	0
2874	2979	2832	2577	1656	234	1350	1772	1	0	0	0	0.546885	4.33039	0.741851	0.357078	0.69	0.984667	0.0946667	0.510333	0	0	0	0	0.650667	0.01	0.689	0.555333	0.0592	0.0386	0.0056	0.0024	0.000525585	0.000357113	0	0
2871	2976	2829	2577	16324	453	3414	3019	1	0	0	0	2.62865	1.89741	0.665144	0.862741	0.570667	0.529667	0.545	0.492667	0	0	0	0	0.522	0.621	0.407333	0.36	0.0596	0.0387	0.0056	0.0024	0.000526321	0.000359199	0	0
2871	2976	2829	2574	13160	16106	14731	1993	1	0	0	0	0.035639	1.81375	6.05583	1.62577	0.291667	0.28	0.512	0.712333	0	0	0	0	0	0.797	0.407333	0.335333	0.0601	0.0389	0.0056	0.0024	0.000540784	0.000363159	0	0
2868	2973	2829	2571	1397	1326	188	512	1	0	0	0	0.799276	1.62585	1.13417	1.60885	0.760667	0.321667	0.199	0.410667	0	0	0	0	0.434333	0.775	0.224	0.111667	0.0609	0.0395	0.0056	0.0024	0.000542888	0.000363757	0	0
2868	2970	2829	2568	5239	24768	2864	450	1	0	0	0	6.1438	0.0650146	1.49938	2.7847	0.457333	0.483333	0.525333	0.350667	0	0	0	0	0.507667	0.561	0.627333	0.270667	0.0609	0.0398	0.0056	0.0024	0.000545521	0.000366101	0	0
2868	2970	2826	2556	14335	774	8393	16911	1	0	0	0	1.86336	0.0194195	1.1819	4.11848	0.391333	0.243333	0.0403333	0.785667	0	0	0	0	0.736333	0.893	0.486	0.0636667	0.0613	0.0404	0.0056	0.0024	0.000548517	0.0003663	0	0
2865	2970	2826	2556	1729	69493	3336	12231	1	0	0	0	0.507154	2.58447	1.37274	0.263663	0.539333	0.491667	0.480667	0.563	0	0	0	0	0.247667	0.654667	0.424667	0.290333	0.0625	0.0405	0.0056	0.0024	0.000550501	0.000368105	0	0
2865	2970	2826	2556	2439	13544	1164	21860	1	0	0	0	2.88216	0.494295	0.298666	5.03375	0.435	0.801	0.564667	0.337333	0	0	0	0	0.106	0.682	0.340333	0.408333	0.0629	0.0406	0.0056	0.0024	0.00055398	0.000369922	0	0
2865	2970	2823	2553	15703	174	8377	23239	1	0	0	0	4.00082	0.593776	0.682317	2.01913	0.684667	0.279667	0.415667	0.379333	0	0	0	0	0.363333	0.334	0.214333	0.432333	0.0636	0.0407	0.0056	0.0024	0.000557928	0.000370257	0	0
2865	2967	2823	2553	929	1645	962	9389	1	0	0	0	2.61442	0.553829	0.309539	4.91857	0.513333	0.401667	0.359333	0.16	0	0	0	0	0.058	0.375333	0.470667	0.915667	0.0641	0.041	0.0057	0.0024	0.000562993	0.000380414	0	0
2853	2961	2823	2550	7128	82759	22379	1087	1	0	0	0	6.69951	3.62964	0.192046	3.59852	0.560333	0.411333	0.207	0.578	0	0	0	0	0.409333	0.131667	0.497	0.868	0.0644	0.0411	0.0057	0.0024	0.000563951	0.000384917	0	0
2853	2961	2820	2541	58869	10348	498	730	1	0	0	0	2.78935	1.21782	6.23841	0.538629	0.514	0.566	0.0916667	0.401667	0	0	0	0	0.408	0.537333	0.446667	0.282667	0.0647	0.0411	0.0057	0.0024	0.000567029	0.00039119	0	0
2853	2958	2814	2541	45116	10220	312	1991	1	0	0	0	2.80822	2.45154	0.0146341	0.0105805	0.033	0.140667	0.0503333	0.177	0	0	0	0	1	0.326667	0.136333	0.0116667	0.0652	0.0411	0.0057	0.0024	0.000569955	0.000391585	0	0
2847	2958	2811	2535	18237	4630	1433	69483	1	0	0	0	0.00325366	1.54193	0.298671	0.0126561	0.223333	0.576333	0.503	0.129	0	0	0	0	0.0893333	0.0676667	0.413667	0.732667	0.0654	0.0414	0.0057	0.0024	0.000582894	0.000395503	0	0
2847	2958	2805	2526	1062	12278	8405	275	1	0	0	0	0.0658098	0	5.38278	2.3048	0.108	0.627667	0.496667	0.224667	0	0	0	0	0.548333	0.248	0.368	0.273667	0.0656	0.0419	0.0057	0.0024	0.000583935	0.000397471	0	0
2847	2955	2802	2526	4293	1050	551	1961	1	0	0	0	0.0944854	2.40457	1.4407	0.571202	0.621	0.631	0.665333	0.670333	0	0	0	0	0.254	0.344667	0.156333	0.700667	0.0675	0.0422	0.0057	0.0024	0.000584839	0.000397861	0	0
2841	2949	2802	2523	5406	38803	1395	441	1	0	0	0	0.123712	0.219641	4.37988	0.0350268	0.872	0.809333	0.027	0.507667	0	0	0	0	0.288	0.517	0.581	0.246667	0.0683	0.0424	0.0057	0.0025	0.000594078	0.000399902	0	0
2841	2949	2802	2523	2967	4917	2538	2038	1	0	0	0	0.234963	0.489837	2.38153	0.429385	0.507667	0.161333	0.180667	0.670667	0	0	0	0	0.343667	0.171333	0.446333	0.826	0.0692	0.0428	0.0057	0.0025	0.000594847	0.000403551	0	0
2838	2946	2796	2520	7938	2640	25538	2128	1	0	0	0	4.07329	0.849154	7.31044	0.0605	0.165333	0.420333	0.785333	0.670333	0	0	0	0	0.268667	0.256	0.517667	0.441667	0.0701	0.0432	0.0057	0.0025	0.000596322	0.000405351	0	0
2838	2943	2796	2520	4743	9029	387	511	1	0	0	0	1.12167	3.05202	7.58023	2.12965	0.157667	0.77	0.53	0.333333	0	0	0	0	0.509	0.0596667	0.307	0.654	0.0704	0.0432	0.0057	0.0025	0.000605001	0.000405588	0	0
2835	2943	2796	2520	13388	20978	1145	430	1	0	0	0	0.245161	0.405415	6.62174	3.9702	0	0.409	0.451	0.687	0	0	0	0	0.426333	0.331667	0.918667	0.392667	0.0708	0.0433	0.0057	0.0025	0.000606385	0.000408715	0	0
2832	2940	2793	2517	1587	57054	6123	354	1	0	0	0	3.39297	2.05311	0.0510951	1.50466	0.324333	0.329333	0.799	0.274667	0	0	0	0	0.374	0.523667	0.259333	0.302	0.0714	0.0435	0.0058	0.0025	0.000619409	0.000409665	0	0
2829	2928	2790	2517	7139	1854	48342	354	1	0	0	0	4.01207	0.522829	0.203368	1.80304	0.557333	0.786	0.515333	0.426667	0	0	0	0	0.204	0.546667	0.22	0.0486667	0.0716	0.0437	0.0058	0.0025	0.000624274	0.000413413	0	0
2829	2928	2787	2517	2876	1623	12171	835	1	0	0	0	0.745041	4.08549	2.25708	1.61668	0.327667	0.709	0.285333	0.271	0	0	0	0	0.569333	0.383667	0.600333	0.297667	0.0718	0.0439	0.0058	0.0025	0.000624826	0.000415048	0	0
2826	2928	2784	2514	18272	306	1539	688	1	0	0	0	0.0007	0.427917	2.07861	3.54541	0.381	0.446333	0.422667	0.569333	0	0	0	0	0.421667	0.575667	0.144333	0.404333	0.072	0.0445	0.0058	0.0025	0.000630787	0.000417581	0	0
2823	2925	2784	2508	558	8491	37530	333	1	0	0	0	0.193656	3.94222	2.61304	0.147139	0.747333	0.644667	0.581667	0.0613333	0	0	0	0	0.596	0.0663333	0.701333	0.549667	0.0736	0.0448	0.0058	0.0025	0.000631096	0.000420438	0	0
2817	2922	2781	2505	5081	15280	753	378	1	0	0	0	1.21141	2.65097	2.36753	0.160602	0.612667	0.445333	0.343	0.133	0	0	0	0	0.529667	0.173	0.495	0.318	0.0739	0.0452	0.0058	0.0025	0.0006353	0.000420978	0	0
2814	2922	2781	2505	570	1922	3330	4938	1	0	0	0	2.25807	5.17348	3.43228	0.00529512	0.408	0.211	0.183	0.937	0	0	0	0	0.666333	0.645	0.342	0.141333	0.0749	0.046	0.0058	0.0025	0.00064208	0.000425861	0	0
2814	2922	2778	2499	7527	2067	2476	2684	1	0	0	0	4.09119	2.07049	0.00414146	0.0382756	0.476	0.629	0.171	0.253333	0	0	0	0	0.365	0.527333	0.363	0.672	0.075	0.046	0.0058	0.0025	0.000643594	0.00042609	0	0
2808	2919	2778	2499	1576	1431	57086	735	1	0	0	0	3.1751	0.106222	2.41355	0.0912024	0.024	0.917333	0.137333	0.286	0	0	0	0	0.388	0.341667	0.226667	1	0.0775	0.0464	0.0059	0.0025	0.000643971	0.000426257	0	0
2808	2919	2775	2496	2881	14707	30643	1203	1	0	0	0	4.05158	0.103695	7.13493	0.222546	0.617667	0.178333	0.105667	0.281333	0	0	0	0	0.457667	0.730667	0.025	0.751	0.0783	0.0468	0.0059	0.0025	0.00065025	0.000426479	0	0
2808	2916	2775	2496	3972	4742	15145	35796	1	0	0	0	1.61335	1.29792	7.93881	3.99445	0.693	0.617667	0.627667	0.413333	0	0	0	0	0.182667	0.419	0.648667	0.606	0.0786	0.047	0.0059	0.0025	0.000657148	0.00042727	0	0
2808	2916	2772	2493	2330	198	1692	19463	1	0	0	0	1.55026	2.34386	0.547698	1.07665	0.718	0.530333	0.350333	0.245667	0	0	0	0	0.266	0.306	0.299333	0.5	0.0787	0.0473	0.0059	0.0025	0.000658299	0.000428319	0	0
2805	2916	2772	2493	3813	723	4614	2376	1	0	0	0	1.34704	1.17751	2.77803	3.05774	0.640667	0.377	0.114667	0.531333	0	0	0	0	0.743333	0.704667	0.232667	0.405667	0.079	0.0474	0.0059	0.0025	0.000659225	0.000429228	0	0
2805	2898	2772	2493	2126	9245	333	2379	1	0	0	0	1.62452	0.0161732	0.273978	2.6331	0.425333	0.917333	0.640333	0.433333	0	0	0	0	0.823	0.478667	0.263	0.273667	0.0796	0.048	0.0059	0.0025	0.000659769	0.000432732	0	0
2802	2898	2769	2490	17509	13979	476	6678	1	0	0	0	0.552527	2.77779	0.865202	2.41436	0.501	0.258333	0.588667	0.170667	0	0	0	0	0.597333	0.494	0.149333	0.088	0.08	0.048	0.0059	0.0025	0.000667515	0.0004329	0	0
2802	2895	2769	2487	4044	1077	1101	2319	1	0	0	0	2.1684	0.145363	0.833166	2.5487	0.866667	0.493333	0.481667	0.362333	0	0	0	0	0.641333	0.334333	0.475	0.882333	0.0809	0.0481	0.0059	0.0025	0.000670604	0.000444259	0	0
2796	2892	2769	2487	3752	1326	201	2313	1	0	0	0	3.1381	0.0604805	0.811822	2.16322	0.0086667	0.414	0.577667	0.633667	0	0	0	0	0.374667	0.413667	0.195	0.760333	0.0823	0.0483	0.0059	0.0025	0.000675447	0.000447594	0	0
2796	2886	2769	2484	5884	3625	3339	1512	1	0	0	0	4.0081	0.648971	0.0615683	0.928585	0.295667	0.593	0.295333	0.125667	0	0	0	0	0.325333	0.477333	0.353667	0.173	0.0823	0.0489	0.0059	0.0025	0.000683263	0.000449236	0	0
2796	2883	2769	2484	2116	4963	443	1512	1	0	0	0	2.55893	0.762102	0.00237073	0.910878	0.192667	0.241	0.503	0.738667	0	0	0	0	0.472667	0.378	0.506667	0.294333	0.0826	0.0495	0.0059	0.0025	0.000691782	0.000449435	0	0
2793	2883	2766	2484	14728	471	303	1877	1	0	0	0	4.62222	11.1803	0.461029	2.09559	0.231667	0.268	0.912	0.0916667	0	0	0	0	0.325	0.247333	0.705667	0.205	0.083	0.0499	0.0059	0.0025	0.000701868	0.000451092	0	0
2793	2883	2763	2484	22055	4850	702	1804	1	0	0	0	6.85733	12.5631	2.69922	0.00611219	0.308333	0.380333	0.479333	0.798	0	0	0	0	0.479333	0.483	0.426	0.352333	0.0837	0.05	0.0059	0.0025	0.000703182	0.000459988	0	0
2787	2880	2760	2481	1006	1130	2373	1806	1	0	0	0	8.74543	2.0602	3.34877	0.218727	0.069	0.199	0.0906667	0.890667	0	0	0	0	0.048	0.218	0.428667	0.377667	0.0844	0.0502	0.0059	0.0026	0.000704068	0.000461175	0	0
2787	2877	2757	2478	20889	26791	5098	687	1	0	0	0	0	0.858859	0.113444	0.027661	0.656667	0.24	0.245	0.830667	0	0	0	0	0	0.187	0.192667	0.104667	0.0848	0.0504	0.0059	0.0026	0.000711228	0.000461414	0	0
2787	2877	2751	2478	8632	37037	7558	16806	1	0	0	0	4.00504	0.626749	0.617117	0.00586585	0.660333	0.0743333	0.613	0.297667	0	0	0	0	0.478667	0.354	0.388667	0.423333	0.0851	0.0506	0.006	0.0026	0.000715564	0.000461631	0	0
2787	2871	2745	2475	855	3792	486	17928	1	0	0	0	1.3671	1.33238	0.611234	8.85533	0.43	0.829667	0.807333	0.619333	0	0	0	0	0.199	0.476333	0.0826667	0.318333	0.0856	0.0507	0.006	0.0026	0.000725726	0.000467068	0	0
2784	2868	2742	2472	1491	8298	10046	5039	2	0	0	0	2.44733	0.123298	0.363805	2.02921	0.288667	0.0126667	0.219333	0.0873333	0	0	0	0	0.380667	0.555	0.450333	0.697333	0.0857	0.0509	0.006	0.0026	0.00072944	0.000467854	0	0
2784	2865	2742	2472	698	900	1840	13033	2	0	0	0	1.5728	4.17549	0.81238	1.92945	0.497	0.354	0.415	0.909667	0	0	0	0	0.388667	0.417333	0.143667	0	0.0858	0.0514	0.006	0.0026	0.000740517	0.000468853	0	0
2781	2865	2742	2472	3630	228	300	618	2	0	0	0	4.69844	3.8302	5.15884	0.146329	0.159667	0.352	0.707667	0.116	0	0	0	0	0.139333	0.480333	0.205333	0.309	0.0869	0.0533	0.006	0.0026	0.000746837	0.000477234	0	0
2781	2865	2739	2472	8809	4358	2895	1660	2	0	0	0	1.96507	5.57712	1.17455	0	0.368667	0.234667	0.499667	0	0	0	0	0	0.306	0.147	0.198667	0.292333	0.0873	0.0535	0.006	0.0026	0.000765916	0.000479283	0	0
2781	2865	2739	2469	654	5444	957	66681	2	1	0	0	4.06591	3.2381	1.08206	0.00763659	0.159333	0.212667	0.462	0.138	0	0	0	0	0.405	0.235667	0.521333	0.537333	0.0877	0.0536	0.006	0.0026	0.000767196	0.000483442	0	0
2778	2865	2727	2469	3553	13957	2085	6459	2	1	0	0	1.04326	2.20059	1.11816	4.4667	0.328333	0.366	0.267667	0	0	0	0	0	0.580667	0.244333	1	0.285333	0.0883	0.0541	0.006	0.0026	0.000777454	0.00048357	0	0
2778	2862	2727	2463	23594	2046	2796	19423	2	1	0	0	2.76285	2.32663	2.024	3.33499	0.398	0.310667	0.830667	0.0236667	0	0	0	0	0.299667	0.0253333	0.102333	0.184	0.0886	0.0548	0.006	0.0026	0.000778954	0.0004862	0	0
2775	2862	2724	2454	540	2933	5318	2144	2	1	0	0	0.0158341	3.94377	0.0472146	0.271068	0.166667	0.456333	0.193333	0.300667	0	0	0	0	0.218667	0.140333	0.0983333	0.115667	0.0892	0.057	0.0061	0.0026	0.00078707	0.000490731	0	0
2775	2859	2724	2451	1059	5210	1272	1699	2	1	0	0	2.51205	3.18979	0.169102	3.49718	0.400333	0.575333	0.521667	0.289667	0	0	0	0	0.219333	0.273667	0.481	0.689333	0.0897	0.0581	0.0061	0.0026	0.000806248	0.000491642	0	0
2772	2859	2721	2448	3569	27045	1457	489	2	1	0	0	2.75345	2.31679	2.74046	0.00869024	0.362667	0.354667	0.234	0.75	0	0	0	0	0.324667	0.427333	0.499	0.608333	0.09	0.0594	0.0061	0.0026	0.000810755	0.000492023	0	0
2772	2856	2718	2448	5565	14252	920	504	2	1	0	0	0.869149	1.50401	1.43199	4.4072	0.247333	0.354667	0.556667	0.772	0	0	0	0	0.366	0.230333	0.367	0.519667	0.0904	0.0596	0.0061	0.0026	0.000812177	0.000494842	0	0
2772	2856	2718	2445	1818	1182	3458	489	2	1	0	0	1.46278	0.0466756	3.65803	2.82728	0.328	0.175667	0.0063333	0.788667	0	0	0	0	0.265	0.472333	0.0816667	0.205667	0.0905	0.06	0.0061	0.0026	0.000819427	0.00049644	0	0
2769	2850	2718	2445	3083	395	3222	414	2	1	0	0	0.563724	0.042	2.45027	4.29104	0.167	0.204	0.372667	0	0	0	0	0	0.374333	0.309	0.344333	0.262667	0.0908	0.0606	0.0061	0.0026	0.000829241	0.000497354	0	0
2769	2850	2715	2442	7253	576	2208	414	2	1	0	0	9.03631	2.31948	4.73585	0.332341	0.5	0.147667	0.739667	0.330667	0	0	0	0	0.138333	0.276333	0.481667	0.508333	0.091	0.0611	0.0061	0.0026	0.000829493	0.000499886	0	0
2766	2850	2703	2439	1882	378	519	189	2	1	0	0	1.07294	3.85976	7.16096	3.59102	0.839333	0.145	0.250667	0.741667	0	0	0	0	0.357333	0.0506667	0.479333	0.375667	0.0914	0.0615	0.0061	0.0026	0.000843635	0.000505051	0	0
2766	2850	2700	2439	9219	810	16400	267	2	1	0	0	0.32671	2.42319	7.52736	0.00528293	0.529	0.471667	0.0876667	0.103333	0	0	0	0	0.0416667	0.304	0.448	0.159667	0.0922	0.0623	0.0061	0.0026	0.000863431	0.000508944	0	0
2763	2850	2691	2439	16389	384	2388	186	2	1	0	0	1.17124	3.20538	1.0355	0	0.031	0.847	0.622333	0.841	0	0	0	0	0.124333	0.034	0.304	0.996667	0.0923	0.063	0.0061	0.0026	0.000865707	0.000509991	0	0
2760	2847	2691	2439	5669	1734	411	21993	2	1	0	0	0.113256	0.484359	0.0329683	0.56141	0.391	0.672	0.325333	0.263333	0	0	0	0	0.205667	0.145667	0.329333	0.481	0.093	0.0635	0.0061	0.0026	0.000873559	0.000511345	0	0
2757	2847	2691	2436	36830	18377	2450	6445	2	1	0	0	0.618351	0.401954	0.272829	5.02963	0.109667	0.729667	0.691	0.561667	0	0	0	0	0.0066667	0.909667	0.411333	0.0963333	0.0932	0.0638	0.0061	0.0026	0.000874306	0.000513539	0	0
2757	2847	2688	2436	3092	8549	52107	319	3	1	0	0	0.753244	0.00602683	1.38826	5.71723	0.149667	0.068	0.436	0.162333	0	0	0	0	0.081	0.412	0.102333	0.332667	0.0937	0.064	0.0061	0.0026	0.000874644	0.00051372	0	0
2754	2844	2688	2433	1074	4278	9359	333	3	1	0	0	0	3.02588	9.49777	0.849454	0.185667	0.089	0.461667	0.390333	0	0	0	0	0.723333	0.188	0.118667	0.438	0.0951	0.0642	0.0061	0.0026	0.000877677	0.000514528	0	0
2754	2844	2682	2433	36303	732	3690	1397	3	1	0	0	0.389198	5.15811	1.12198	0.155685	0.367	0.409	0.418333	0.0263333	0	0	0	0	0.644333	0.478333	0.114333	0.0076667	0.0954	0.0644	0.0062	0.0026	0.000880815	0.000516671	0	0
2754	2841	2679	2433	2848	4098	4460	1446	3	1	0	0	5.19133	5.83626	0.0475341	0.545295	0.779667	0.02	0.742333	0.0176667	0	0	0	0	0.166	0.199	0.377333	0.046	0.0954	0.0646	0.0062	0.0026	0.000886451	0.000518159	0	0
2754	2835	2679	2430	3227	2347	5523	2169	3	1	0	0	0.896629	1.37394	0.934578	1.80012	0.743667	0.074	0.759	0.104667	0	0	0	0	0.304333	0.02	0.0686667	0.500667	0.0965	0.065	0.0062	0.0026	0.000899125	0.000526706	0	0
2751	2829	2676	2421	315	1374	20411	1587	3	1	0	0	0.976559	1.81922	0.065861	3.24829	0.0556667	0.219	0.389667	0.601667	0	0	0	0	0.62	0.235667	0.175	0.0636667	0.0969	0.0652	0.0062	0.0027	0.000903743	0.00053467	0	0
2751	2829	2676	2421	288	2744	1395	8119	3	1	0	0	1.83373	1.76138	0.507137	2.53531	0.697667	0.531667	0.176	0.0676667	0	0	0	0	0.555667	0.225667	0.267667	0.218667	0.0978	0.0654	0.0062	0.0027	0.000904839	0.000537368	0	0
2745	2826	2673	2421	8323	4305	35091	9059	3	1	0	0	10.2652	1.39373	2.30433	2.84821	0.0296667	0.208	0.154333	0.046	0	0	0	0	0.314	0.400333	0.173333	0.228667	0.0978	0.0657	0.0062	0.0027	0.00090535	0.000545635	0	0
2745	2826	2670	2421	7278	12662	55910	3120	3	1	0	0	2.27457	4.78517	0	4.4625	0.210667	0.224333	0.056	0	0	0	0	0	0.167667	0.0253333	0.0663333	0.309333	0.0987	0.0658	0.0062	0.0027	0.000915201	0.000553242	0	0
2742	2823	2670	2418	10075	1699	2361	299	4	1	0	0	6.15553	6.29537	0.609744	3.93326	0.777333	0.357667	0.361333	0.98	0	0	0	0	0.0743333	0.22	0.608667	0.734667	0.0989	0.0661	0.0062	0.0027	0.000923521	0.000555103	0	0
2739	2820	2667	2415	33263	10247	2529	1296	4	1	0	0	3.77399	6.72918	0.00636098	0.930012	0.698667	0.151333	0.240333	0.830667	0	0	0	0	0.399667	0.353333	0.315333	0.859	0.099	0.0669	0.0062	0.0027	0.0009567	0.000560035	0	0
2736	2820	2664	2415	26442	4636	18370	1193	4	1	0	0	0.528673	1.87031	0	0.62022	0.337333	0.626667	0.745667	0.996	0	0	0	0	0.563333	0.241333	0.370333	0.766	0.0996	0.067	0.0062	0.0027	0.000967245	0.00056837	0	0
2733	2817	2661	2409	1280	689	12893	61651	4	1	0	0	4.98699	0.0668415	0.0124366	3.07513	0.413	0.518667	0.449667	0.263	0	0	0	0	0.011	0.178333	0.452333	0.362333	0.0998	0.0674	0.0062	0.0027	0.00098852	0.000568717	0	0
2733	2814	2658	2406	2331	1385	946	18680	4	1	0	0	2.64237	0.154705	0	4.11024	0.011	0.126667	0	0.312	0	0	0	0	0.505	0.111667	0.374333	0.378	0.1014	0.068	0.0062	0.0027	0.000989684	0.00057234	0	0
2733	2811	2658	2406	35953	1271	708	336	4	1	0	0	2.31277	1.79041	0	0.901302	0.273333	0.472667	0.0686667	0.375667	0	0	0	0	0.475	0.489333	0.408667	0.142333	0.1022	0.0685	0.0062	0.0027	0.000992265	0.000575361	0	0
2730	2808	2658	2406	1615	2754	1299	366	4	1	0	0	2.65811	0	0	2.95085	0.139333	0.382333	0.284667	0.894333	0	0	0	0	0.143333	0.419	0.564	0.0146667	0.1022	0.0697	0.0063	0.0027	0.00100246	0.000581086	0	0
2730	2808	2652	2406	489	3295	630	366	5	1	0	0	4.46249	0	2.15504	2.86926	0.489333	0.354333	0.427	0.557667	0	0	0	0	0.196333	0.0316667	0.38	0.724	0.1025	0.0699	0.0063	0.0027	0.00101831	0.000581898	0	0
2724	2808	2652	2406	1059	3172	321	372	5	1	0	0	0.956861	0.780315	5.18684	3.02613	0.611667	0.837333	0.0303333	0.0423333	0	0	0	0	0.0543333	0.366333	0.256333	0.298333	0.103	0.0704	0.0063	0.0027	0.00104824	0.000583441	0	0
2721	2805	2649	2406	2723	372	294	1902	5	1	0	0	0.183078	0.269595	0.47859	0.112971	0.401667	0.459667	0.0036667	0	0	0	0	0	0.924667	0.324333	0.343667	0.134	0.1031	0.0707	0.0063	0.0027	0.0010571	0.000587766	0	0
2718	2805	2646	2403	97074	43401	255	14543	5	1	0	0	0.325173	0.233622	1.25291	0.0601732	0.059	0.580333	0.519333	0.0123333	0	0	0	0	0.361	0.209	0.276333	0.250667	0.1034	0.0708	0.0063	0.0027	0.0010582	0.000588343	0	0
2718	2802	2643	2403	30813	1455	255	9618	5	1	0	0	0.0345024	0.624744	0.256824	7.56831	0.469667	0.334667	0.496667	0.832	0	0	0	0	0.489667	0.621	0.62	0.620333	0.1045	0.0711	0.0063	0.0027	0.0010593	0.000588598	0	0
2715	2802	2643	2403	655	47769	4433	1094	5	1	0	0	0.923134	3.39841	0.47259	3.43525	0.534333	0.014	0.464	1	0	0	0	0	0.716333	0.442667	0.34	0.367667	0.1048	0.0719	0.0063	0.0027	0.00107212	0.000595238	0	0
2715	2802	2643	2394	2873	9035	2098	1394	5	1	0	0	5.50333	3.37266	5.95341	0.198849	0.194667	0.159667	0.713	0.282667	0	0	0	0	0.632	0.182333	0.387333	0.978333	0.1063	0.0721	0.0063	0.0027	0.00107285	0.000598558	0	0
2709	2796	2640	2394	6390	3742	1458	1716	6	1	0	0	0.74568	0.253417	4.18726	0.132688	0.818	0.113333	0.167	0.193667	0	0	0	0	0.366	0.336	0.503667	0.601	0.1063	0.0722	0.0063	0.0027	0.00107423	0.000599443	0	0
2709	2793	2634	2391	14829	11813	432	1836	6	1	0	0	0.65678	1.23897	0.238888	0	0.353	0.296333	0.935	1	0	0	0	0	0.242	0.395333	0.585667	0.687333	0.1066	0.0724	0.0063	0.0027	0.00107446	0.0006087	0	0
2709	2793	2634	2385	6679	19080	2474	1841	6	1	0	0	8.57829	1.68508	0.310485	1.64882	0.691667	0.670333	0.284667	0.754	0	0	0	0	0.107333	0.209	0.346	0.266	0.1067	0.0729	0.0063	0.0027	0.00108032	0.000629419	0	0
2709	2793	2631	2385	7797	5804	1913	764	6	1	0	0	3.62306	0	6.23733	3.65188	0.559333	0.118667	0.576	0.130667	0	0	0	0	0.0673333	0.297667	0.711333	0.637667	0.1105	0.0744	0.0063	0.0028	0.00111883	0.000629882	0	0
2709	2793	2631	2385	45286	14412	3751	598	7	1	0	0	2.99013	0	2.97505	2.70263	0.651	0.243	0.075	0.772333	0	0	0	0	0.121333	0.127	0.756667	0.380667	0.112	0.0745	0.0063	0.0028	0.00117862	0.00063699	0	0
2709	2790	2628	2385	27377	636	435	509	7	1	0	0	2.78006	3.1814	2.52526	0.610617	0.377667	0.600667	0.341	0.300667	0	0	0	0	0.552667	0.497667	0.177667	0.259333	0.1147	0.0746	0.0064	0.0028	0.00118007	0.000642958	0	0
2709	2790	2625	2382	28657	8717	4164	853	7	1	0	0	0.28979	1.1212	0.349359	5.46861	0.386333	0.286667	0.188333	0.614	0	0	0	0	0.307667	0.559667	0.384667	0.125667	0.1162	0.0765	0.0064	0.0028	0.00121317	0.000646528	0	0
2706	2790	2625	2382	32905	20323	26592	631	8	1	0	0	3.2151	0.542027	0.861724	0.452024	0.159333	0.298	0.292667	0.600333	0	0	0	0	0.306333	0.634333	0.734667	0.802667	0.1177	0.0768	0.0064	0.0028	0.00122271	0.000647649	0	0
2706	2787	2625	2379	19592	7207	4686	604	8	1	0	0	2.58959	1.1226	0	1.8506	0.0753333	0.406333	0.565333	0.450667	0	0	0	0	0.009	0.0193333	0.335667	0.39	0.1183	0.0774	0.0064	0.0028	0.00123616	0.000660948	0	0
2703	2787	2625	2379	10119	4857	1548	598	8	1	0	0	0.867693	0.333602	0.476234	2.51726	0.024	0.532667	0.751333	0.639667	0	0	0	0	0.762333	0.1	0.736667	0.83	0.1189	0.0787	0.0064	0.0028	0.00124012	0.000672655	0	0
2700	2787	2622	2379	1415	24047	7827	674	8	1	0	0	0.875944	0.795339	0.552168	0.777051	0.268333	0.143333	0.547333	0.519333	0	0	0	0	0.132	0.625667	0.600667	0.944333	0.1196	0.0791	0.0064	0.0028	0.00124035	0.000679315	0	0
2700	2787	2619	2376	11913	16305	2406	11160	8	1	0	0	2.51747	0.815846	4.24086	1.72683	0.270667	0.672	0.722333	0.616667	0	0	0	0	0.202333	0.658	0.181667	0.999667	0.1199	0.0813	0.0064	0.0028	0.00125614	0.000684315	0	0
2688	2781	2619	2373	1038	1067	1548	28338	8	1	0	0	1.44167	3.28562	1.33687	4.76244	0.33	0.787667	0.373333	0.877	0	0	0	0	0.242	0.348333	0.176333	0.989333	0.1203	0.0813	0.0064	0.0028	0.00129832	0.000687831	0	0
2688	2781	2619	2373	3330	7035	531	689	8	1	0	0	2.34452	0.0346122	0.00324146	0.680985	0.069	0.270333	0.751	0	0	0	0	0	0.348	0.673333	0.396	0.156	0.1215	0.0819	0.0064	0.0028	0.00133545	0.000688688	0	0
2685	2781	2619	2370	1326	276	993	777	9	1	0	0	7.57964	0.0337024	0.00241463	0.279844	0.118667	0.836333	0.389333	0.141333	0	0	0	0	0.175333	0.413667	0.343	0.212	0.1217	0.0821	0.0064	0.0028	0.0013471	0.000688705	0	0
2685	2781	2616	2370	498	1698	1065	1020	9	1	0	0	0.549198	0.425366	0.4276	4.58169	0.429333	0.0956667	0.413667	0.49	0	0	0	0	0.524	0.453667	0.409	0.598	0.1224	0.0823	0.0064	0.0028	0.00136944	0.000691563	0	0
2685	2778	2616	2364	12285	7692	3661	2016	9	1	0	0	5.07652	0.215366	2.04902	1.85883	0.485333	0.527	0.85	0.125	0	0	0	0	0.497333	0.0173333	0.351333	0.573333	0.1251	0.0828	0.0064	0.0028	0.00139459	0.00069244	0	0
2682	2775	2610	2364	15708	14767	7825	750	9	1	0	0	3.58239	2.42012	0.634237	0.0539683	0.551667	0.019	0.331667	0.0896667	0	0	0	0	0.382	0.12	0.487667	0.681667	0.1253	0.083	0.0064	0.0028	0.00139731	0.000699489	0	0
2676	2775	2610	2358	4868	4921	7731	2464	10	1	0	0	6.98794	1.98279	7.00697	0.902254	0.16	0.343333	0.0823333	0.853	0	0	0	0	0.227333	0.07	0.266667	0.575	0.1271	0.0833	0.0065	0.0028	0.0013994	0.000709104	0	0
2676	2775	2610	2358	43776	7130	45852	2010	10	1	0	0	0.438088	0.0672561	3.92475	3.58115	0.374667	0.740333	0.276	0.728	0	0	0	0	0	0.604667	0.500667	0.662	0.129	0.0833	0.0065	0.0028	0.00149853	0.000709476	0	0
2673	2772	2604	2355	2782	21408	92442	492	10	1	0	0	0.213273	0.346495	0.415212	6.83074	0.402333	0.379667	0.334	0.294333	0	0	0	0	0.249	0.187333	0.298667	0.242667	0.129	0.0839	0.0065	0.0028	0.00150699	0.000717225	0	0
2673	2769	2604	2355	459	6820	1020	6340	11	1	0	0	1.28508	0.161134	0.0253366	1.80561	0.510333	0.635333	0.259	0.180333	0	0	0	0	0.331	0.821333	0.712	0.532667	0.1311	0.0842	0.0065	0.0028	0.00153521	0.000718294	0	0
2673	2769	2604	2352	7465	637	2496	6082	11	1	0	0	3.96634	2.3005	0.229402	0.158273	0.476333	0	0.439	0.173667	0	0	0	0	0.230667	0.500667	0.264667	0.604	0.1326	0.0847	0.0065	0.0028	0.00155203	0.000732319	0	0
2670	2769	2604	2349	5696	2215	3130	720	12	1	0	0	0	0.0860878	1.28285	1.7226	0.177333	0.0173333	0.671333	0.113333	0	0	0	0	0.258	0	0.251667	0.652667	0.1357	0.0848	0.0065	0.0028	0.00164405	0.000734733	0	0
2670	2760	2604	2346	6617	1672	2771	720	12	1	0	0	2.28598	1.61773	2.34671	3.15895	0.255333	0.918333	0.590333	0.698667	0	0	0	0	0.025	0.0166667	0.663667	0.707	0.1413	0.085	0.0065	0.0028	0.00171257	0.00073776	0	0
2667	2757	2598	2343	849	18197	1095	699	14	1	0	0	0.0114683	0.293651	1.99152	1.48231	0.671667	0.424	0.344	0.605667	0	0	0	0	0.177	0.569333	0.630333	0.0476667	0.1424	0.0857	0.0065	0.0028	0.00176367	0.000738916	0	0
2667	2757	2595	2337	9566	3592	312	444	14	1	0	0	0.650376	3.95425	2.09532	0.25538	0.424333	0.171333	0.723667	0.802333	0	0	0	0	0.463333	0.486667	0.417333	0.658	0.1442	0.0858	0.0065	0.0028	0.00176888	0.000739257	0	0
2667	2754	2595	2334	15651	813	312	1090	14	1	0	0	1.07036	3.63022	2.3698	0.5562	0.489667	0.653333	0.068	0.182333	0	0	0	0	0.701333	0.505667	0.53	0.683	0.1459	0.0867	0.0065	0.0028	0.0018622	0.000743372	0	0
2664	2745	2592	2334	1848	29787	483	165	15	1	0	0	3.49854	3.64046	2.31363	0.591522	0.318667	0.593333	0.608	0.781333	0	0	0	0	0.213667	0.252667	0.842333	0.908333	0.153	0.0869	0.0065	0.0028	0.00202249	0.000744229	0	0
2661	2739	2592	2334	576	1608	1152	1131	15	1	0	0	3.7937	1.0403	5.14962	0.00949512	0.542	0.803	0.759	0.254667	0	0	0	0	0.218667	0.571333	0.301333	0.412667	0.1535	0.0871	0.0065	0.0028	0.00212717	0.000752653	0	0
2661	2736	2589	2334	3496	897	5657	1131	15	1	0	0	0	0.00573658	3.98377	4.4142	0.154333	0.118667	0.271333	0.417333	0	0	0	0	0.141333	0.204333	0.537	0.165	0.1574	0.0876	0.0066	0.0028	0.0021709	0.000765733	0	0
2661	2736	2586	2331	46422	2961	2730	4618	17	1	0	0	0.0173244	0.00213902	2.66666	2.51744	0.105	0.873	0.55	0.741	0	0	0	0	0.234333	0.429667	0.328	0.158667	0.161	0.0885	0.0066	0.0028	0.00223228	0.000768202	0	0
2658	2733	2583	2331	1230	5482	34020	4885	18	2	0	0	0.924507	0	4.51077	8.19865	0.717667	0.561333	0.346333	0.715667	0	0	0	0	0.752667	0.381667	0.187	0.231	0.1766	0.0892	0.0066	0.0028	0.00239809	0.000768526	0	0
2652	2730	2583	2328	576	648	603	1240	20	2	0	0	0.0140561	0.0719	0.985239	2.50494	0.310667	0.303667	0.125667	0.138667	0	0	0	0	0.523667	0.421	0.361	0.560667	0.1822	0.0897	0.0066	0.0028	0.00248236	0.000775695	0	0
2652	2730	2580	2328	4060	2406	13197	1245	31	2	0	0	1.43615	0.188878	1.43791	4.15396	0.338667	0.933333	0.395667	0.778333	0	0	0	0	0.585	0.218333	0.34	0.163333	0.1946	0.09	0.0066	0.0028	0.00260409	0.000777499	0	0
2652	2730	2577	2328	1067	804	440	1239	35	2	0	0	0.0149268	1.2586	2.08538	0.495702	0.550333	0.541333	0.942	0.882667	0	0	0	0	0.478	0.243333	0.0113333	0.0816667	0.1948	0.0913	0.0066	0.0028	0.00269922	0.000778089	0	0
2652	2727	2577	2328	1163	5421	7438	1245	0	2	0	0	0.00135366	1.05169	4.49895	1.28772	0.688	0.519333	0.494333	0.636333	0	0	0	0	0.256333	0.275	0.584	0.834	0.1953	0.0916	0.0066	0.0028	0.00272218	0.00078064	0	0
2646	2727	2577	2325	11019	10648	7835	832	0	2	0	0	1.61891	1.94186	1.88765	0.160754	0.351333	0.0733333	0.669667	0.564667	0	0	0	0	0.235333	0.234333	0.701333	0.0366667	0.1992	0.0926	0.0066	0.0028	0.00275022	0.000788339	0	0
2643	2724	2577	2325	8399	4296	1946	1001	0	2	0	0	0.242037	0.44729	1.44247	0.0131707	0.824667	0.573	0.706667	0.571333	0	0	0	0	0.429333	0	0.808	0.71	0.2153	0.0928	0.0066	0.0029	0.0028877	0.000791005	0	0
2643	2724	2574	2319	11862	30688	2757	2006	0	2	0	0	0.813095	1.69596	0.855727	0.0795732	0.189667	0.338333	0.545667	0.249667	0	0	0	0	0.527667	0.052	0.657667	0.498	0	0.0932	0.0067	0.0029	0.00304379	0.000800984	0	0
2640	2721	2571	2319	5534	40344	17942	824	0	2	0	0	1.94755	2.88697	0.315107	0.166968	0.548	0.217	0.962	0.548	0	0	0	0	0.232667	0.023	0.574333	0.351	0	0.0939	0.0067	0.0029	0.00419887	0.00081312	0	0
2637	2712	2571	2319	5523	55586	1965	297	0	2	0	0	4.7694	0.501898	0.61268	0.382517	0.535	0.317	0.528	0.225667	0	0	0	0	0.329	0.212333	0.449667	0.372	0	0.094	0.0067	0.0029	0.00605441	0.000814976	0	0
2637	2712	2568	2316	10743	2479	60370	720	0	2	0	0	0.518459	2.67963	1.88319	0.0994317	0.382667	0.620667	0.149667	0.210667	0	0	0	0	0.493333	0.195667	0.791333	0.608	0.0004	0.0949	0.0067	0.0029	0	0.000819335	0	0
2637	2706	2565	2316	2189	16908	1703	387	0	2	0	0	4.37861	3.27893	0.789976	0.245395	0.637	0.451333	0.531333	0.210667	0	0	0	0	0.008	0.124333	0.279667	0.855333	0.0017	0.0952	0.0067	0.0029	0	0.00082122	0	0
2637	2706	2565	2313	1743	2690	1308	2257	0	2	0	0	0.0700829	0.955117	0.0483073	1.04002	0.564	0.017	0.476	1	0	0	0	0	0.344	0.0536667	0.437667	0.706333	0.0019	0.0954	0.0067	0.0029	0	0.000822532	0	0
2637	2706	2562	2313	2981	2516	237	4466	0	2	0	0	0.780732	0.278776	2.90505	0.763556	0.849667	0.397667	0.325333	0.385667	0	0	0	0	0.603	0.265	0.304667	0.155667	0.0019	0.0968	0.0067	0.0029	0	0.000823556	0	0
2631	2703	2562	2310	591	1461	52161	39289	0	2	0	0	4.14522	0.531724	0.570907	0.0559537	0.136667	0.487667	0.907	0.239667	0	0	0	0	0.618	0.819333	0.617333	0.438	0.002	0.0972	0.0067	0.0029	0	0.00082672	0	0
2631	2700	2559	2310	2481	9538	231	35476	0	2	0	0	3.72785	0.684344	1.57135	0.00499268	0.0326667	0.510333	0.441333	0.140333	0	0	0	0	0.585333	0.322	0.755333	0.239667	0.0023	0.0982	0.0067	0.0029	0	0.000827965	0	0
2628	2694	2559	2310	1012	31179	810	558	0	2	0	0	4.28166	2.15632	0.381973	7.2981	0.591333	0.191333	0.593333	0.695333	0	0	0	0	0.551667	0.272	0.245333	0.812667	0.0023	0.0987	0.0067	0.0029	0	0.000836804	0	0
2622	2694	2556	2307	649	49765	1377	514	0	2	0	0	1.3669	1.70161	0.0916634	0.0837463	0.564667	0.428333	0.119667	0.786	0	0	0	0	0.162667	0.277	0.306667	0.625	0.0023	0.0989	0.0068	0.0029	0	0.000842894	0	0
2619	2694	2556	2304	423	1306	4816	514	0	2	0	0	0.145934	1.59307	0.331046	0.305895	0.395667	0.582	0.991333	0.377	0	0	0	0	0.214333	0.0493333	0.418667	0.775667	0.0024	0.0989	0.0068	0.0029	0	0.000846284	0	0
2619	2694	2553	2304	420	1620	1203	447	0	2	0	0	3.60946	0	3.70549	2.59758	0.669	0.362333	0.340667	0.829333	0	0	0	0	0.262	0	0.414667	0.324333	0.0027	0.1	0.0068	0.0029	0	0.000854749	0	0
2619	2691	2550	2298	3126	3083	3096	339	0	2	0	0	0.637195	5.5749	0.342107	1.25311	0.291333	0.229333	0.086	0.731333	0	0	0	0	0.191667	0.379667	0.503333	0.360667	0.003	0.1009	0.0068	0.0029	0	0.000855141	0	0
2616	2691	2550	2295	3027	789	3325	549	0	2	0	0	2.93499	2.89129	0.0201537	0.817144	0.294333	0.26	0.735333	0.553667	0	0	0	0	0.226333	0.159667	0.779	0.516667	0.003	0.101	0.0068	0.0029	0	0.000855141	0	0
2613	2691	2547	2295	765	3800	828	512	0	2	0	0	1.61757	1.97264	0.0628512	0.928385	0.371667	0.476333	0.147	0.415333	0	0	0	0	0.520333	0.0886667	0.533667	0.558667	0.0031	0.102	0.0068	0.0029	0	0.000860278	0	0
2613	2691	2547	2295	807	9010	538	2753	0	2	0	0	5.47482	1.11542	1.28881	4.42055	0	0.998333	0.354667	0.828	0	0	0	0	0.267	0.376667	0.239667	0.499	0.0031	0.1029	0.0068	0.0029	0	0.000868707	0	0
2613	2691	2544	2292	807	597	1434	3042	0	2	0	0	1.59638	1.07657	0.00661707	1.00462	0.506333	0.402667	0.299667	0.403	0	0	0	0	0.414667	0.188	0.211	0.930333	0.0031	0.1034	0.0068	0.0029	0	0.000869978	0	0
2604	2688	2538	2292	6927	723	1868	1563	0	2	0	0	2.16503	6.45738	0.00163171	1.0254	0.324	0.202333	0.161333	0.817667	0	0	0	0	0.082	0.265667	0.430667	0.511	0.0032	0.1041	0.0068	0.0029	0	0.000871273	0	0
2604	2685	2538	2289	6771	2052	360	1542	0	2	0	0	5.38207	1.67416	1.19753	0.220171	0.991333	0.273667	0.682333	0.738333	0	0	0	0	0.0403333	0.917	0	0.560667	0.0032	0.1056	0.0068	0.0029	0	0.000877915	0	0
2604	2685	2535	2286	7230	10212	274	1222	0	2	0	0	0.110744	5.64318	0.452902	2.34309	0.350667	0.517667	0.190667	0.641	0	0	0	0	0.517333	0	0.516333	0.953667	0.0033	0.1061	0.0068	0.0029	0	0.000890328	0	0
2601	2682	2535	2283	30517	4624	13982	2210	0	2	0	0	0.00296342	4.2868	2.22927	3.18301	0.175667	0.224333	0.540667	0.982	0	0	0	0	0.701667	0.426	0.368	0.903667	0.0033	0.1063	0.0068	0.0029	0	0.000891292	0	0
2601	2682	2535	2280	25783	21685	2179	2042	0	2	0	0	1.0834	2.54495	3.5178	0.0440878	0.413333	0.285667	0.661	0.277667	0	0	0	0	0.582333	0.319667	0.241	0.615667	0.0034	0.1063	0.0068	0.0029	0	0.000892488	0	0
2601	2682	2535	2277	1782	1962	1836	1135	0	2	0	0	7.56603	1.90853	0.693027	2.64963	0.568667	0.353	0.294	0.742667	0	0	0	0	0.123667	0.039	0.419333	0.238	0.0034	0.107	0.0068	0.0029	0	0.000895321	0	0
2601	2679	2532	2274	1257	1622	32338	1515	0	2	0	0	1.5907	0.0284829	1.41615	1.24647	0.848	0.231333	0.0966667	0.683333	0	0	0	0	0.0116667	0.0356667	0.374333	0.628	0.0035	0.1088	0.0068	0.003	0	0.000902458	0	0
2601	2676	2529	2274	13162	41872	315	949	0	2	0	0	0.831222	1.40863	1.28626	3.9168	0.415	0.577	0.049	0.342333	0	0	0	0	0.193667	0.006	0.393667	0.603333	0.0035	0.1091	0.0068	0.003	0	0.000909994	0	0
2598	2673	2529	2274	342	1572	19130	435	0	2	0	0	1.43486	2.37843	3.78662	4.29361	0.565667	0.379	0.130667	0.628667	0	0	0	0	0.454333	0.622667	0.159	0.537333	0.0036	0.1093	0.0069	0.003	0	0.000914331	0	0
2595	2670	2529	2274	345	38253	1183	1597	0	2	0	0	2.48973	5.95627	0.609578	2.96846	0.622	0.671667	0.0113333	0.643333	0	0	0	0	0.0743333	0.119	0.196333	0.834667	0.0036	0.1097	0.0069	0.003	0	0.000928453	0	0
2595	2670	2529	2271	2917	993	161879	1598	0	3	0	0	1.84011	0.428746	0.67252	3.27323	0.694	0.485	0.293	0.406333	0	0	0	0	0.699333	0.185333	0.489667	0.148333	0.0037	0.11	0.0069	0.003	0	0.000929377	0	0
2586	2667	2526	2271	888	5634	33255	348	0	3	0	0	0.675507	1.62501	0.173834	2.59805	0.649333	0.260333	0.476333	0.897333	0	0	0	0	0.311333	0.294333	0.558667	0.863	0.0037	0.1104	0.0069	0.003	0	0.00093311	0	0
2586	2667	2526	2268	12922	1037	8686	516	0	3	0	0	1.50091	1.06099	0.297361	8.67726	0.231	0.406667	0.482667	0.231333	0	0	0	0	0.686667	0.428667	0.028	0.565667	0.0037	0.1109	0.0069	0.003	0	0.000944822	0	0
2586	2667	2526	2265	846	1412	889	1077	0	3	0	0	2.81071	0.00587073	0.00921707	1.6381	0.645	0.24	0.475	0.504333	0	0	0	0	0.156333	0.441333	0.258333	0.0256667	0.0038	0.111	0.0069	0.003	0	0.000949911	0	0
2583	2661	2526	2253	846	1144	1376	2684	0	3	0	0	3.49607	1.67832	0.156573	3.4384	0.212	0.944333	0.112	0.710333	0	0	0	0	0.304	0.191667	0.243333	0.762	0.0038	0.1134	0.007	0.003	0	0.000957254	0	0
2583	2658	2523	2253	462	1006	1671	555	0	3	0	0	0.346012	2.18637	0.00367561	2.81168	0.568667	0.776	0.193	0.814667	0	0	0	0	0	0.585	0.658667	0.763	0.0038	0.1136	0.007	0.003	0	0.00096571	0	0
2580	2658	2523	2253	444	789	977	555	0	3	0	0	9.01075	0.280829	0.475571	1.8066	0.445667	0.223333	0.483	0.545	0	0	0	0	0.200333	0.435667	0.043	0.357	0.0038	0.1139	0.007	0.003	0	0.000979338	0	0
2580	2655	2523	2253	6033	20528	78798	480	0	3	0	0	0.0328366	6.2059	0.629195	2.01067	0.505667	0.61	0.233667	1	0	0	0	0	0.277667	0.561333	0.536	0.821333	0.0038	0.1142	0.007	0.003	0	0.000990142	0	0
2580	2655	2520	2250	447	852	6146	360	0	3	0	0	2.44624	0.527829	0.224261	5.29982	0.792333	0.975667	0.845667	0.490667	0	0	0	0	0.636667	0.0216667	0.692667	0.345	0.0039	0.1148	0.007	0.003	0	0.0010026	0	0
2577	2655	2520	2250	447	25268	1914	375	0	3	0	0	2.61428	0.786995	0.341771	1.1516	0.508333	0.365333	0.696333	0.0696667	0	0	0	0	0.399	0.306333	0.686333	0.362	0.0039	0.1153	0.007	0.003	0	0.00100765	0	0
2577	2655	2517	2250	279	1380	16616	1038	0	3	0	0	4.81059	1.51124	3.62697	1.88952	0.494333	0.564	0.441667	0.422	0	0	0	0	0.485333	0.335667	0.595333	0.463	0.0039	0.1166	0.007	0.003	0	0.00100992	0	0
2568	2652	2517	2250	9017	7992	24989	954	0	3	0	0	3.90549	2.73925	0.0748098	1.63059	0.319333	0.278	0.975667	0.0516667	0	0	0	0	0.171333	0.840333	0.483667	0.558667	0.0039	0.1169	0.0071	0.003	0	0.00101296	0	0
2568	2649	2517	2247	3721	1536	1686	1772	0	4	0	0	0.763563	1.27264	2.41053	2.78406	0.317667	0.718	0.221333	0.859667	0	0	0	0	0.614333	0.238667	0.860333	0.511667	0.0039	0.1169	0.0071	0.003	0	0.00101493	0	0
2568	2649	2514	2244	3248	6673	1411	1005	0	4	0	0	3.30991	1.10772	0.809276	3.67562	0.536333	0.924	0.768	0.350667	0	0	0	0	0.0226667	0.444	0.301	0.451	0.0039	0.1184	0.0071	0.003	0	0.00102908	0	0
2568	2649	2514	2244	285	3435	52274	894	0	4	0	0	3.62349	0.795046	0.0370195	0.00394634	0.343333	0.0103333	0.383667	0.968333	0	0	0	0	0.283	0.433	0.761333	0.39	0.004	0.1206	0.0071	0.003	0	0.00103585	0	0
2568	2646	2511	2238	1271	25202	1235	444	0	4	0	0	1.61086	6.86153	5.23485	0.00827317	0.204333	0.688	0.416	0.751667	0	0	0	0	0.345	0.408667	0.11	0.107667	0.004	0.1207	0.0071	0.003	0	0.00103624	0	0
2565	2646	2508	2238	1026	879	393	3793	0	4	0	0	0.380724	4.30719	2.2102	1.1182	0.528333	0.758	0.746	0.341667	0	0	0	0	0.119333	0.520667	0.828	0.584333	0.004	0.1208	0.0071	0.003	0	0.00103993	0	0
2562	2646	2508	2235	1524	8033	341	5620	0	4	0	0	0.437605	3.2875	4.51958	0.40439	0.746	0.0286667	0.955667	0.706	0	0	0	0	0.154333	0.750667	0.953333	0.458667	0.0041	0.1211	0.0071	0.003	0	0.00104884	0	0
2562	2640	2508	2232	1515	1416	2991	424	0	4	0	0	1.95095	2.60921	2.03023	6.96474	0.207667	0.443	0.934	0.176333	0	0	0	0	0.163333	1	0.396	0.348	0.0041	0.1227	0.0072	0.003	0	0.00105134	0	0
2562	2640	2505	2232	13468	5558	609	1471	0	4	0	0	0.952693	0	0.845622	1.3012	0.123667	0.409	0.656333	1	0	0	0	0	0.232333	0.351667	0.590333	0.408667	0.0041	0.1231	0.0072	0.003	0	0.00105518	0	0
2562	2640	2499	2232	8184	1665	588	546	0	4	0	0	3.0987	3.68351	4.30314	2.32061	0.347667	0.529333	0.477333	0.647333	0	0	0	0	0.610333	0.379333	0.556	0.774333	0.0042	0.1247	0.0072	0.003	0	0.0010778	0	0
2559	2640	2499	2229	1911	18489	13858	546	0	4	0	0	0.262763	2.12335	3.05663	1.69052	0.405333	0.540667	0.481	0.374333	0	0	0	0	0.599667	0.274333	0.906333	0.0573333	0.0042	0.1249	0.0072	0.003	0	0.00108959	0	0
2556	2637	2499	2226	1404	47020	390	597	0	4	0	0	1.11059	4.66411	2.24645	2.34646	0.072	0.286667	0.552333	0.740667	0	0	0	0	0.481	0.310333	0.766333	0.192667	0.0042	0.125	0.0072	0.003	0	0.00110195	0	0
2553	2637	2496	2226	1748	3032	1880	558	0	4	0	0	2.67425	0.142573	3.28516	0.962132	0.628	0.284667	0.524333	0.411333	0	0	0	0	0.525333	0.405	0.531333	0.349333	0.0042	0.1253	0.0072	0.003	0	0.00110205	0	0
2550	2634	2496	2226	669	5030	463	4187	0	4	0	0	0	0.70501	0.00830976	0.0754463	0.298667	0.301667	0.601333	0.274667	0	0	0	0	0.784	0.104667	0.628667	0.146	0.0042	0.1256	0.0072	0.003	0	0.0011181	0	0
2550	2631	2496	2226	1168	5672	1692	4419	0	4	0	0	1.11072	2.26228	0.442673	0.402556	0.05	0.773	0.583333	0.066	0	0	0	0	0.389	0.104667	0.745667	0.164	0.0043	0.1257	0.0072	0.003	0	0.00114793	0	0
2547	2631	2496	2223	1246	55242	655	32141	0	4	0	0	0	6.76653	1.48327	0.809556	0.32	0.564667	0.0246667	0.486	0	0	0	0	0.826	0.141667	0.441	0.485333	0.0043	0.1261	0.0072	0.0031	0	0.00114896	0	0
2544	2631	2496	2223	342	6655	234	5853	0	5	0	0	0.0838366	3.93961	3.77224	0.113837	0.251667	0.450333	0.743667	0.443	0	0	0	0	0.164	0.223333	0.155333	0.364667	0.0043	0.1263	0.0073	0.0031	0	0.00116709	0	0
2541	2628	2493	2220	12756	2592	2488	2569	0	5	0	0	0.348202	3.49537	3.17187	0.2987	0.522	0.0566667	0.315667	0.634333	0	0	0	0	0.441667	0.253	0.468333	0.876667	0.0044	0.1285	0.0073	0.0031	0	0.00117364	0	0
2541	2628	2493	2217	963	6805	258	3724	0	6	0	0	0.0115268	4.9414	1.06587	1.68733	0.008	0.324333	0.301667	0.105667	0	0	0	0	0.63	0.357667	0.561	0.0056667	0.0044	0.1286	0.0073	0.0031	0	0.00117402	0	0
2541	2628	2493	2214	3141	10643	3658	429	0	6	0	0	1.29763	1.06679	2.05439	1.06245	0.566	0.428	0.242667	0.999667	0	0	0	0	0.450333	0.032	0.380333	0.029	0.0044	0.1307	0.0073	0.0031	0	0.00117991	0	0
2538	2628	2493	2214	3506	7512	234	10811	0	6	0	0	4.802	1.56856	7.2142	0.70548	0.364	0.789	0.468667	0.764333	0	0	0	0	0.267	0.294667	0.171667	0.268667	0.0044	0.1307	0.0073	0.0031	0	0.00119538	0	0
2535	2628	2493	2214	8209	303	721	5089	0	6	0	0	2.30519	0.408622	6.34596	0.442824	0.420333	0.289667	0.477667	0.204	0	0	0	0	0.214667	0.469667	0.0146667	0.268667	0.0044	0.1318	0.0073	0.0031	0	0.00120286	0	0
2535	2628	2490	2211	2836	34984	6337	5084	0	7	0	0	4.64782	2.29181	0.927351	6.24057	0.566667	0.099	0.429333	0.330333	0	0	0	0	0.164333	0.266	0.293	0.091	0.0044	0.132	0.0073	0.0031	0	0.00122622	0	0
2535	2625	2490	2208	3519	1167	1050	1062	0	7	0	0	4.25802	2.50988	3.8394	5.79896	0.493	0.38	0.25	0.721	0	0	0	0	0.304	0.593667	0.580333	0.164667	0.0044	0.1324	0.0074	0.0031	0	0.00123457	0	0
2535	2625	2490	2205	3168	816	1305	687	0	7	0	0	0.00257805	5.62362	5.34529	0.90872	0.328333	0.567	0.206333	0	0	0	0	0	0.643	0.345333	0.025	0.200667	0.0044	0.1326	0.0074	0.0031	0	0.00124698	0	0
2532	2622	2487	2205	8598	993	15026	2319	0	7	0	0	3.43937	2.34958	0.801044	0	0.557	0.208667	0.434333	0.883333	0	0	0	0	0.317	0.0563333	0.228	0.481667	0.0044	0.1328	0.0074	0.0031	0	0.00125225	0	0
2532	2622	2484	2205	2289	5577	3388	1924	0	8	0	0	0.00211951	5.85406	0.90828	6.92059	0.382333	0.769667	0.373333	0.269	0	0	0	0	0.008	0.196333	0.0436667	0.466667	0.0045	0.1331	0.0074	0.0031	0	0.00126117	0	0
2529	2622	2469	2202	12001	2031	110795	4058	0	8	0	0	4.03285	0.641583	0.339039	4.03598	0.195	0.682333	0.096	0.358667	0	0	0	0	0.0983333	0.204667	0.595667	0.0293333	0.0045	0.1343	0.0074	0.0031	0	0.00126668	0	0
2529	2622	2469	2202	16791	165	3376	2976	0	9	0	0	1.93497	4.42382	4.01924	0.9179	0.872667	0.317667	0.594	0.324667	0	0	0	0	0.604667	0.228333	0.0293333	0.327333	0.0045	0.1349	0.0074	0.0031	0	0.00129404	0	0
2529	2622	2466	2202	13218	887	402	1715	0	9	0	0	1.13997	3.97149	2.14196	0.0618878	0.274667	0.677	0.475333	0.570333	0	0	0	0	0.461667	0.748	0.469667	0.493333	0.0045	0.1362	0.0074	0.0031	0	0.00133206	0	0
2529	2622	2466	2202	6121	4937	4528	1735	0	9	0	0	0.801995	0.94049	0.0383976	0.0116902	0.574667	0.442667	0.195667	0.162	0	0	0	0	0.315	0.341333	0.337667	0.6	0.0046	0.1384	0.0074	0.0031	0	0.00135338	0	0
2529	2619	2466	2202	4546	13403	696	708	0	10	0	0	3.4568	3.19053	0	3.642	0.161	0.469667	0.389667	0.887	0	0	0	0	0.203333	0.398333	0.062	0.672333	0.0046	0.1385	0.0074	0.0031	0	0.0014321	0	0
2523	2616	2466	2202	58434	2821	5064	822	0	10	0	0	2.28634	0.901527	0.917693	3.55644	0.219	0.229	0.446667	0.238333	0	0	0	0	0.599333	0.473667	0.352333	0	0.0046	0.1388	0.0074	0.0031	0	0.001533	0	0
2523	2613	2466	2199	4200	813	6526	219	0	10	0	0	0.479332	0.466502	0.543324	0.0710951	0.270667	0.385	0.463	0.715667	0	0	0	0	0.392333	0.608	0.347333	0.318	0.0046	0.1394	0.0074	0.0031	0	0.00156404	0	0
2520	2613	2466	2199	176569	7152	311	195	0	11	0	0	4.3033	3.16421	1.29524	0.0469707	0.704667	0.658	0.387667	0.789667	0	0	0	0	0.156333	0.658	0.746667	0.750333	0.0047	0.1395	0.0074	0.0031	0	0.00156674	0	0
2517	2610	2463	2196	3045	729	411	1131	0	11	0	0	0.0335415	4.2039	2.29985	0.0541732	0.660333	0.31	0.261	0.968667	0	0	0	0	0.47	0.562667	0.133667	0.491333	0.0047	0.1396	0.0075	0.0031	0	0.00157815	0	0
2517	2610	2460	2193	1144	18073	33012	2010	0	11	0	0	3.22624	0.486439	1.13033	0.123549	0.206333	0.41	0.133667	0.251	0	0	0	0	0.299333	0.253667	0.272333	0.096	0.0047	0.1404	0.0075	0.0031	0	0.00160163	0	0
2517	2610	2460	2190	38666	690	676	237	0	12	0	0	1.07615	0.531093	1.91996	0.127754	0.254	0.463	0.511667	0.846333	0	0	0	0	0.195333	0.371333	0.576	0.483667	0.0047	0.1407	0.0075	0.0031	0	0.00165948	0	0
2514	2610	2457	2190	17869	339	67629	1743	0	12	0	0	1.55468	2.458	0.96828	0.0978171	0.0936667	0.52	0.57	0.938667	0	0	0	0	0.402333	0.479667	0.302	0.605333	0.0047	0.1418	0.0075	0.0031	0	0.00166367	0	0
2514	2607	2457	2190	4371	23881	947	3476	0	14	0	0	5.82054	0.234385	3.62564	0.285415	0.384	0.719	0.570667	0.29	0	0	0	0	0.213667	0.645667	0.277	0.756	0.0047	0.1497	0.0075	0.0031	0	0.00168235	0	0
2514	2607	2454	2190	27637	2963	1366	243	0	15	0	0	0.81402	2.30634	2.83793	0.499905	0.527667	0.312	0.326	0.922667	0	0	0	0	0.616333	0.245333	0.298	0.214667	0.0047	0.15	0.0075	0.0031	0	0.00169298	0	0
2514	2607	2454	2190	2130	795	393	6208	0	15	0	0	1.5671	0.589702	0.325415	0.45608	0.487333	0.869	0.225667	0.699667	0	0	0	0	0.104667	0.879333	0.694333	0.0296667	0.0048	0.1529	0.0076	0.0031	0	0.00170845	0	0
2514	2607	2451	2190	1320	4255	3062	4392	0	17	0	0	0.0113683	1.23404	2.33523	0.793515	0.483667	0.463	0.523333	0.664	0	0	0	0	0.0273333	0.629667	0.353	0.749	0.0048	0.1542	0.0076	0.0031	0	0.0017465	0	0
2511	2604	2451	2187	267	14049	444	3737	0	19	0	0	0.0298927	1.47999	2.74321	0.0234439	0.327333	0.319	0.835333	0.249	0	0	0	0	0.144333	0.370333	0.03	0.564333	0.0049	0.1563	0.0076	0.0031	0	0.0018107	0	0
2505	2601	2448	2184	630	5745	6105	7381	0	20	0	0	5.29325	0.563829	4.77522	0	0.429	0.889333	0.379667	0.530667	0	0	0	0	0.703667	0.693	0.03	0.491333	0.0049	0.1589	0.0077	0.0031	0	0.00182716	0	0
2505	2601	2445	2184	879	14770	14165	9448	0	21	0	0	0	1.58479	0.2061	0	0.841667	0.580333	0.608	0.733667	0	0	0	0	0.583	0.365	0.0313333	0.664333	0.0049	0.1727	0.0077	0.0031	0	0.0018692	0	0
2505	2601	2445	2181	10156	13814	303	777	0	23	0	0	1.31342	6.1984	2.06056	1.64699	0.231	0.103333	0.757333	0.508	0	0	0	0	0.424667	0.505333	0.185333	0.0976667	0.0049	0.1755	0.0077	0.0031	0	0.00188447	0	0
2505	2595	2445	2175	10883	8874	1831	777	0	24	0	0	3.1527	0	5.69629	0.30689	0.59	0.22	0.250667	0.0553333	0	0	0	0	0.148667	0.338	0.511	0.0843333	0.0049	0.1808	0.0077	0.0031	0	0.00191168	0	0
2502	2592	2442	2172	14414	952	37962	2901	0	40	0	0	0.3647	0.143998	1.00915	0	0.134667	0.370333	0.44	0.0553333	0	0	0	0	0.243	0.049	0.256667	0.287	0.0049	0.182	0.0077	0.0031	0	0.00204145	0	0
2502	2589	2439	2172	22380	1597	4124	3180	0	64	0	0	3.10932	3.98655	0.510312	0	0.118333	0.533667	0.421	0.0433333	0	0	0	0	0.0783333	0.287	0.340333	0.507333	0.005	0.1849	0.0077	0.0031	0	0.00210191	0	0
2499	2589	2436	2172	35231	3692	1630	3135	0	0	0	0	2.30778	5.92975	1.88525	0.00203415	0.353333	0.690333	0.707333	0.264	0	0	0	0	0.114	0.638333	0.484333	0.351667	0.005	0.1909	0.0078	0.0031	0	0.00215261	0	0
2499	2589	2436	2172	6596	4301	354	630	0	0	0	0	0.153795	7.38205	0.31951	0.840968	0.207667	0.537333	0.417667	0.298667	0	0	0	0	0.199	0.259667	0.235667	0.120333	0.005	0.1936	0.0078	0.0031	0	0.00215488	0	0
2496	2586	2436	2172	1008	1449	2703	3108	0	0	0	0	2.90209	0	0.147315	0.067578	0.797333	0.061	0.180667	0.310333	0	0	0	0	0.302667	0.452333	0.124333	0.484333	0.005	0.1944	0.0079	0.0031	0	0.00225518	0	0
2496	2586	2433	2169	19679	4315	384	3111	0	0	0	0	1.30581	7.15349	1.72392	0.235256	0.57	0.075	0.25	0.574667	0	0	0	0	0.21	0.520333	0.374667	0.674667	0.0051	0.248	0.008	0.0031	0	0.00241035	0	0
2493	2586	2433	2169	669	2463	7056	2927	0	0	0	0	2.69679	1.25622	0.442961	0.0738585	0.291333	0.657333	0.405	0.334	0	0	0	0	0.745667	0.326	0.650333	0.443667	0.0051	0.2796	0.008	0.0031	0	0.00257029	0	0
2490	2583	2430	2169	504	2015	762	3107	0	0	0	0	0.0782707	3.11139	0.3378	0.685212	0.407333	0.336667	0.345333	0.611667	0	0	0	0	0.0626667	0.758333	0.0426667	0.321333	0.0051	0	0.008	0.0031	0	0.00288026	0	0
2490	2583	2430	2169	960	45265	1173	2672	0	0	0	0	0.28261	1.23855	0.201722	0.525495	0.162333	0	0.732333	0.183333	0	0	0	0	0.265	0	0.369667	0.701333	0.0051	0	0.008	0.0031	0	0.00304132	2.10199e-05	0
2490	2580	2430	2169	675	2055	3441	672	0	0	0	0	5.60418	1.65707	1.80244	0.518995	0.589	0	0.139333	0.613667	0	0	0	0	0.270667	0	0.461333	0.6	0.0051	0	0.008	0.0031	0	0.00317024	2.28003e-05	0
2490	2580	2430	2169	4882	6042	333	477	0	0	0	0	5.11772	0.00672195	4.17998	0.0786244	0.278667	0	0.582333	0.557667	0	0	0	0	0.305333	0	0.174667	0.300333	0.0051	0	0.008	0.0031	0	0.00370439	2.57918e-05	0
2490	2577	2427	2166	951	1958	1646	477	0	0	0	0	3.15232	0.218793	0.532051	0	0.249	0	0.414667	0.657	0	0	0	0	0	0	0.254667	0.181667	0.0051	0.0009	0.008	0.0031	0	0.00412299	2.59363e-05	0
2487	2574	2427	2163	627	9054	18398	477	0	0	0	0	1.55068	0.165149	2.59856	2.10627	0.182667	0	0.306	0.360333	0	0	0	0	0.332333	0	0.0103333	0.477	0.0051	0.0015	0.008	0.0031	0	0.00444444	2.67222e-05	0
2487	2574	2424	2163	5903	23155	10304	1911	0	0	0	0	1.6951	2.33269	3.87437	4.57037	0.566	0	0.0186667	0.423	0	0	0	0	0.704667	0	0.525667	0.781	0.0051	0.0019	0.0081	0.0031	0	0.00533911	2.82725e-05	0
2487	2574	2424	2160	79201	1503	1858	1911	0	0	0	0	0.827837	0.0109439	0.375239	0.0989951	0.373333	0	0.697667	0.582667	0	0	0	0	0	0	0.0383333	0.673667	0.0051	0.0023	0.0081	0.0031	0	0.0179672	2.83158e-05	0
2487	2574	2421	2160	39165	1851	435	3372	0	0	0	0	3.73347	3.41523	2.13146	0.38431	0.719	0.963667	0.329	0.164	0	0	0	0	0	0.300667	0.732	0.685667	0.0052	0.0024	0.0081	0.0031	0	0	3.26605e-05	0
2484	2574	2421	2160	903	1338	336	3324	0	0	0	0	3.34706	6.32961	0.14028	0.0301317	0.489667	0.237333	0.659333	0.795333	0	0	0	0	0.150333	0.143667	0.961333	0.035	0.0052	0.0027	0.0081	0.0031	0	0	3.59583e-05	0
2481	2574	2421	2157	6324	288	333	1325	0	0	0	0	3.20968	3.45541	1.91915	0.0792049	0.203333	0.739667	0.590333	0.493	0	0	0	0	0.780667	0.052	0.921	0.143333	0.0052	0.0027	0.0081	0.0031	0	0	3.66341e-05	0
2481	2571	2421	2157	1239	10091	8095	477	0	0	0	0	6.94384	3.06406	1.2876	5.28755	0.639333	0.375333	0.119333	0.624333	0	0	0	0	0.563	0.0673333	0.430667	0.141333	0.0052	0.0027	0.0082	0.0032	0	0	3.72606e-05	0
2478	2571	2421	2154	1947	870	2700	477	0	0	0	0	7.93605	3.89096	3.23716	0	0.465	0.641333	0.683667	0.610667	0	0	0	0	0.612667	0.247667	0.305667	0.402667	0.0052	0.0029	0.0082	0.0032	0	0	3.91512e-05	0
2475	2568	2421	2154	1691	862	2070	477	0	0	0	0	2.7352	0.340515	0.420539	2.05691	0.174333	0.23	0.485333	0.184667	0	0	0	0	0	0.111333	0.502333	0.509667	0.0054	0.003	0.0082	0.0032	0	0	3.92354e-05	0
2475	2568	2418	2151	3130	782	1200	2676	0	0	0	0	3.4858	1.56071	3.51624	2.41707	0.236	0.189333	0.088	0.301	0	0	0	0	0.358667	0.0246667	0.131	0.524333	0.0054	0.003	0.0082	0.0032	0	0	4.11523e-05	0
2472	2562	2412	2148	749	3384	1584	3524	0	0	0	0	2.94507	5.6317	0.0648341	4.3445	0.279333	0.524	0.523333	0.0263333	0	0	0	0	0.463	0.840667	0.135667	0.128	0.0054	0.003	0.0082	0.0032	0	0	4.4839e-05	0
2469	2562	2409	2148	13984	5322	1146	279	0	0	0	0	5.03159	0.228783	4.25358	3.79948	0.400667	0.205333	0.299667	0.0263333	0	0	0	0	0.031	0.233667	0.818333	0.252333	0.0054	0.003	0.0082	0.0032	0	0	4.66461e-05	0
2466	2559	2409	2148	1317	4898	29854	1191	0	0	0	0	0	6.92178	0	0	0.476	0.281333	0.427667	0.227667	0	0	0	0	0.152667	0.605667	0.201333	0.229	0.0054	0.0031	0.0083	0.0032	0	0	4.70013e-05	0
2466	2559	2406	2145	21774	5378	617	1197	0	0	0	0	4.62636	0.77119	3.9551	2.22065	0.327333	0.253667	0.386667	0.659667	0	0	0	0	0.605667	0.532	0.518667	0.486	0.0054	0.0031	0.0083	0.0032	0	0	4.76541e-05	0
2466	2559	2406	2142	60251	435	733	1420	0	0	0	0	0.926578	4.11686	0.471046	2.0652	0.350333	0.225333	0.325667	0.573	0	0	0	0	0.421667	0.618	0.383667	0.231333	0.0054	0.0031	0.0083	0.0032	0	0	4.79754e-05	0
2463	2556	2406	2133	17405	477	651	2074	0	0	0	0	0.827063	1.17751	1.56928	5.23253	0.284	0.307	0.273667	0.328333	0	0	0	0	0.048	0.0326667	0.363333	0.189	0.0054	0.0031	0.0083	0.0032	0	0	4.95148e-05	0
2463	2553	2406	2133	4550	327	5225	15029	0	0	0	0	1.56405	3.20022	0.140151	1.14479	0.120667	0.826667	0.671333	0.448	0	0	0	0	0.763667	0.212667	0.0556667	0.273333	0.0055	0.0032	0.0083	0.0032	0	0	5.00401e-05	0
2460	2550	2406	2133	4627	947	227	31449	0	0	0	0	0	0.193371	0.537941	1.39158	0.396	0.807667	0.553	0.58	0	0	0	0	0.292333	0	0.331667	0.528333	0.0055	0.0032	0.0083	0.0032	0	0	5.17277e-05	0
2457	2550	2406	2130	276	977	1259	1558	0	0	0	0	5.82213	0.0859049	5.15972	2.09592	0.189667	0.406	0.288	0.344667	0	0	0	0	0.478667	0.104	0.123	0.361333	0.0055	0.0033	0.0084	0.0032	0	0	5.18726e-05	0
2457	2550	2403	2130	1989	1505	330	1101	0	0	0	0	3.63388	1.05425	0.997505	0	0.295333	0.483333	0.0853333	0.966	0	0	0	0	0.237333	0.394667	0.718667	0.991667	0.0055	0.0033	0.0084	0.0032	0	0	5.43065e-05	0
2454	2547	2403	2130	3230	922	3177	829	0	0	0	0	4.42799	0.0632951	3.6272	0	0.219	0.317	0.404333	0.752667	0	0	0	0	0.29	0.541	0.131667	0.0253333	0.0055	0.0033	0.0084	0.0032	0	0	5.56112e-05	0
2451	2547	2397	2130	1905	2722	1524	7074	0	0	0	0	5.16996	0.956341	2.08928	0	0.136	0.852	0.427	0.119667	0	0	0	0	0.569667	0.181667	0.314333	0.18	0.0056	0.0033	0.0084	0.0032	0	0	5.67508e-05	0
2451	2547	2394	2127	2278	2739	1719	1290	0	0	0	0	1.63064	0.417893	0	0	0.261667	0.404667	0.0856667	0.108	0	0	0	0	0.526667	0.327333	0.842	0.033	0.0056	0.0034	0.0085	0.0032	0	0	5.69801e-05	0
2451	2547	2394	2121	9898	4193	16276	1287	0	0	0	0	1.59774	5.26182	0.00460732	0	0.549667	0.156667	0.547	0.319	0	0	0	0	0.372	0.159333	0.111	0.52	0.0056	0.0034	0.0085	0.0032	0	0	5.75661e-05	0
2451	2544	2391	2118	2596	1261	456	1290	0	0	0	0	0.813788	3.16214	3.59795	0.118976	0.759333	0.309	0.554	0.463	0	0	0	0	0	0.372667	0.0113333	0.361333	0.0056	0.0035	0.0086	0.0032	0	0	6.02661e-05	0
2448	2544	2391	2118	558	10107	1142	1287	0	0	0	0	0.218605	7.47906	0.126351	1.0111	0.349333	0.461	0.297333	0.382667	0	0	0	0	0.0633333	0.462667	0.0113333	0.334667	0.0056	0.0035	0.0086	0.0032	0	0	6.14079e-05	0
2448	2541	2388	2115	20288	2421	1989	1287	0	0	0	0	1.88141	1.44475	0.139454	1.34264	0.438667	0.498667	0.711333	0.372	0	0	0	0	0.533	0.534667	0.499667	0.129333	0.0056	0.0035	0.0086	0.0032	0	0	6.15233e-05	0
2448	2541	2388	2115	1512	525	2973	1575	0	0	0	0	5.90337	2.40778	0	2.13747	0.393667	0.248333	0.261	0.393	0	0	0	0	0	0.196	0.441	0.854667	0.0056	0.0035	0.0086	0.0032	0	0	6.62594e-05	0
2448	2541	2388	2112	4639	378	156	1575	0	0	0	0	1.0534	0.549912	0.807334	0.738378	0.306667	0.545667	0.131667	0.759	0	0	0	0	0.884333	0.008	0.347	0.419	0.0057	0.0036	0.0086	0.0032	0	0	6.66134e-05	0
2448	2541	2388	2109	2605	687	18278	381	0	0	0	0	4.62621	0.343349	5.21911	0.388605	0.610333	0.226	0.216667	0.664333	0	0	0	0	0.236667	0.192667	0.332333	0.300667	0.0057	0.0036	0.0087	0.0032	0	0	6.78846e-05	0
2445	2538	2388	2109	10014	1044	519	625	0	0	0	0	2.63559	2.56661	0.517717	0.668739	0.411333	0.240667	0.719667	0.603	0	0	0	0	0.434667	0.794	0.0696667	0.561667	0.0057	0.0036	0.0087	0.0032	0	0	6.92281e-05	0
2445	2538	2382	2109	1158	1814	6089	1352	0	0	0	0	2.95173	3.48159	5.2902	0.222366	0.494333	0.276	0.627333	0.684	0	0	0	0	0.305	0.634667	0.421	0.507333	0.0058	0.0037	0.0087	0.0032	0	0	7.15285e-05	0
2442	2538	2382	2103	813	4291	189	2151	0	0	0	0	5.74697	7.03388	0.364298	0.146298	0.560333	0.23	0.284	0.945333	0	0	0	0	0.156333	0.263667	0.406	0.409667	0.0058	0.0037	0.0088	0.0032	0	0	7.41832e-05	0
2442	2538	2382	2100	1881	944	5423	661	0	0	0	0	2.50787	0.649015	1.05802	4.05335	0.477667	0.390667	0.709667	0.802	0	0	0	0	0.212667	0.515667	0.096	0.268333	0.0058	0.0038	0.0088	0.0032	0	0	7.4194e-05	0
2439	2535	2382	2094	576	483	8446	655	0	0	0	0	3.49471	2.9907	0.00673658	0.163034	0.368667	0.392667	0.275	0.214333	0	0	0	0	0.832333	0.115667	0.458	0.120667	0.0058	0.0038	0.0089	0.0032	0	0	7.48779e-05	0
2439	2535	2379	2091	29051	2265	759	3860	0	0	0	0	0.576673	0.641271	0.761102	0	0.557333	0.362667	0.457	0.0063333	0	0	0	0	0.524	0.799	0	0.278667	0.0058	0.0039	0.0089	0.0032	0	0	7.52695e-05	0
2439	2532	2379	2088	4401	6384	33010	3614	0	0	0	0	5.98661	1.31894	3.66696	0	0.500333	0.621	0.563	0.318667	0	0	0	0	0.347	0.102667	0.284	0.332	0.0059	0.0039	0.009	0.0032	0	0	7.62079e-05	0
2439	2532	2376	2085	6605	3572	3320	489	0	0	0	0	0	3.80702	4.83588	0	0.270667	0.511	0.788667	0.167667	0	0	0	0	0.543	0.293	0.521667	0.883333	0.0059	0.004	0.009	0.0032	0	0	7.67139e-05	0
2436	2529	2376	2085	4229	1687	51120	1254	0	0	0	0	2.94662	1.0624	5.69351	0	0.700333	0.108333	0.596667	0.301	0	0	0	0	0.140333	0.267667	0.607	0.0326667	0.0059	0.004	0.0091	0.0032	0	0	7.76266e-05	0
2436	2529	2373	2085	36913	350	4232	210	0	0	0	0	6.55577	1.41655	0.0777122	1.78614	0.309667	0.0553333	0.229667	0.579333	0	0	0	0	0.246333	0.825	0.833	0.564	0.0059	0.0041	0.0091	0.0032	0	0	7.78763e-05	0
2436	2529	2373	2082	3727	7778	1764	415	0	0	0	0	2.90909	1.50136	3.37704	0.77321	0.503333	0.250333	0.022	0.586	0	0	0	0	0.345667	0.0223333	0.231333	0.181333	0.0059	0.0041	0.0092	0.0032	0	0	7.79606e-05	0
2436	2526	2370	2082	11630	7778	10535	195	0	0	0	0	5.57718	1.06778	1.81318	0.552412	0.245	0.568667	0.739667	0.378667	0	0	0	0	0.163333	0	0.634333	0.266667	0.0059	0.0041	0.0092	0.0032	0	0	7.98212e-05	0
2436	2523	2370	2082	31563	923	1121	2940	0	0	0	0	2.23385	4.96706	7.75134	2.26054	0.591	0.295	0.595667	0.479667	0	0	0	0	0.531333	0.339333	0.685	0.535	0.0059	0.0042	0.0092	0.0032	0	0	8.03099e-05	0
2436	2523	2370	2079	5808	879	2199	501	0	0	0	0	1.35515	2.29154	0.644676	0.962876	0.319667	0.054	0.881	0.466	0	0	0	0	0.467667	0.499333	0.253	0.535	0.0059	0.0042	0.0093	0.0032	0	0	8.12163e-05	0
2433	2523	2367	2073	3658	769	3913	819	0	0	0	0	2.81729	4.38505	4.87737	0.0150073	0.340333	0.311667	0.353	0.476333	0	0	0	0	0.367	0.770333	0.210667	0.322333	0.0059	0.0042	0.0093	0.0032	0	0	8.1498e-05	0
2433	2520	2367	2070	1321	749	672	819	0	0	0	0	5.09587	4.72219	4.50051	0	0.116667	0.134	0.879	0.0836667	0	0	0	0	0.254667	0.407	0.390333	0.601333	0.006	0.0043	0.0093	0.0032	0	0	8.2109e-05	0
2433	2520	2367	2070	3084	25013	23273	329	0	0	0	0	3.17894	0.115961	0.582637	2.1491	0.078	0.672333	0.365	0.120667	0	0	0	0	0.601	0.401	0.259667	0.0136667	0.006	0.0043	0.0093	0.0032	0	0	8.2672e-05	0
2430	2517	2364	2067	7699	2148	28561	477	0	0	0	0	1.69739	0	0	0.856673	0.122667	0.337667	0.924333	0.19	0	0	0	0	0.015	0.0336667	0.250667	0.043	0.006	0.0043	0.0093	0.0032	0	0	8.27779e-05	0
2427	2517	2364	2067	27524	1911	28877	477	0	0	0	0	1.68464	1.62226	4.22684	0.357866	0.344667	0.632	0.23	0.335333	0	0	0	0	0.0986667	0.226333	0.187	0.309333	0.006	0.0043	0.0093	0.0032	0	0	8.40786e-05	0
2427	2517	2361	2067	15680	514	2110	1515	0	0	0	0	2.8481	0.46402	2.68536	2.36839	0.584667	0.168333	0.277333	0.0083333	0	0	0	0	0.021	0.393667	0.4	0.0063333	0.006	0.0043	0.0095	0.0032	0	0	8.41751e-05	0
2427	2517	2358	2067	1099	496	2499	1557	0	0	0	0	3.35967	0.289851	0.529078	3.34431	0.242667	0.692	0.853333	0.471333	0	0	0	0	0.509667	0.293333	0.67	0.048	0.006	0.0043	0.0095	0.0033	0	0	8.54604e-05	0
2424	2514	2355	2064	21774	525	29889	2162	0	0	0	0	0.770217	0.926429	2.75435	0.00389268	0.293333	0.501667	0.249	0.560333	0	0	0	0	0.245333	0.479667	0.361667	0.425	0.0061	0.0043	0.0098	0.0033	0	0	8.64984e-05	0
2424	2514	2355	2061	8736	12108	6886	1704	0	0	0	0	0.00618781	1.88183	4.8871	0.0027	0.230667	0.428667	0.645333	0.349333	0	0	0	0	0.202	0.384667	0.25	0.821	0.0061	0.0044	0.0098	0.0033	0	0	9.37047e-05	0
2424	2514	2355	2061	62595	423	114208	2853	0	0	0	0	1.30921	3.26597	4.69325	0.00414634	0.528	0.662667	0.821333	0.738333	0	0	0	0	0.169333	0.429	0.376667	0.192333	0.0061	0.0044	0.01	0.0033	0	0	9.40026e-05	0
2424	2511	2352	2058	67529	4295	51602	2809	0	0	0	0	2.44097	2.55836	5.40909	0	0.588	0.546	0.626	0.309	0	0	0	0	0	0.709667	0.893	0.155	0.0062	0.0044	0.01	0.0033	0	0	9.44495e-05	0
2424	2505	2352	2058	2434	5026	28375	1503	0	0	0	0	0.626061	0.00230976	0.0199268	0	0.392	0.431667	0.215333	0.309	0	0	0	0	0.428	0.0646667	0.434667	0.155	0.0062	0.0044	0.01	0.0033	0	0	9.52381e-05	0
2424	2505	2346	2058	10913	588	85552	1527	0	0	0	0	8.07169	0.432395	0.231754	4.10224	0.387	0.464667	0.358667	0.143	0	0	0	0	0.156667	0.697	0.739667	0.845	0.0062	0.0044	0.01	0.0033	0	0	9.63338e-05	0
2421	2505	2343	2058	1323	2280	3975	528	0	0	0	0	4.83076	0.111954	2.36772	0.0674878	0.356333	0.358667	0.564667	0.704	0	0	0	0	0.176667	0.07	0.967333	0.476	0.0062	0.0044	0.0101	0.0033	0	0	9.88487e-05	0
2421	2505	2340	2058	24265	1018	645	447	0	0	0	0	6.22528	3.77236	3.54008	0.400788	0.629	0.526333	0.443333	0.754	0	0	0	0	0.430333	0.42	0.158667	0.277	0.0063	0.0044	0.0102	0.0033	0	0	0.000102708	0
2421	2502	2340	2052	56815	1251	9850	1672	0	0	0	0	2.54733	0.170541	0.399822	0.334161	0.272333	0.226667	0.01	0.71	0	0	0	0	0.356333	0.331	0.324	0.331333	0.0063	0.0044	0.0102	0.0033	0	0	0.000106428	0
2418	2499	2340	2049	1294	3135	16681	1672	0	0	0	0	3.7875	0	6.21714	0.795024	0.667	0.477	0.231	0.808667	0	0	0	0	0.275667	0.0063333	0.642	0.532	0.0063	0.0044	0.0103	0.0033	0	0	0.000106858	0
2418	2499	2337	2049	1093	71927	4772	3737	0	0	0	0	2.98824	1.16	1.64578	1.18958	0.554	0.101667	0.191333	0.461667	0	0	0	0	0.207	0.337333	0.589667	0.108333	0.0063	0.0044	0.0103	0.0033	0	0	0.000107043	0
2418	2499	2334	2049	36280	1061	16716	2786	0	0	0	0	2.8031	0.823739	2.13063	2.38108	0.438667	0.150333	0.517333	0.260333	0	0	0	0	0.492333	0.423	0.534	0.89	0.0064	0.0045	0.0103	0.0033	0	0	0.000108295	0
2418	2499	2334	2046	1973	49524	1239	6846	0	0	0	0	5.13895	5.06555	0.866593	4.02117	0.49	0.48	0.727333	0.541667	0	0	0	0	0.295333	0.563667	0.643667	0.390667	0.0064	0.0045	0.0103	0.0033	0	0	0.000108533	0
2418	2496	2334	2046	18870	695	86269	2095	0	0	0	0	3.96117	2.502	0.972934	1.36902	0.427	0.129667	0.639333	0.0983333	0	0	0	0	0.293333	0.495333	0.297667	0.891667	0.0064	0.0045	0.0104	0.0033	0	0	0.000110542	0
2415	2496	2334	2046	33535	3185	18892	3016	0	0	0	0	5.87564	1.29593	2.48324	1.55456	0.656333	0.535	0.139333	0.916667	0	0	0	0	0.306	0.788667	0.29	0.743667	0.0065	0.0045	0.0104	0.0033	0	0	0.000112165	0
2412	2496	2331	2046	25114	122655	2478	423	0	0	0	0	5.87177	3.59044	3.72333	0.55829	0.709	0.0073333	0.531	0.823667	0	0	0	0	0.34	0.217	0.568	0.406667	0.0065	0.0045	0.0105	0.0033	0	0	0.000112584	0
2412	2493	2328	2046	10709	4683	2674	567	0	0	0	0	3.88811	4.35028	2.3458	0.0494659	0.350667	0.135333	0.473	0.850667	0	0	0	0	0.01	0.394333	0.539333	0.567667	0.0065	0.0045	0.0106	0.0033	0	0	0.000113857	0
2409	2493	2328	2043	5859	25460	426	6446	0	0	0	0	2.96145	0	5.43275	1.63374	0.346667	0.697667	0.513	0.25	0	0	0	0	0	0.532667	0.504333	0.243667	0.0066	0.0045	0.0106	0.0033	0	0	0.000119955	0
2409	2493	2325	2040	411	51239	979	345	0	0	0	0	0.560873	0.0363927	5.66578	0.733466	0.355	0.258	0.622	0.105667	0	0	0	0	0.495	0.705333	0.341667	0.147	0.0066	0.0046	0.0106	0.0033	0	0	0.00012296	0
2409	2493	2325	2040	8633	60546	32587	842	0	0	0	0	4.96376	0.00387805	2.3552	1.16786	0.642	0.156333	0.447667	0.353333	0	0	0	0	0.295	0.535	0.544333	0.393667	0.0066	0.0046	0.0106	0.0033	0	0	0.000124644	0
2409	2493	2322	2040	21374	804	2204	10379	0	0	0	0	4.85717	3.03377	7.31967	0.0189927	0.104667	0.120667	0.162667	0.875	0	0	0	0	0.0506667	0.190667	0.101	0.906333	0.0067	0.0046	0.0107	0.0033	0	0	0.00012586	0
2406	2490	2322	2040	4246	1530	3075	3615	0	0	0	0	3.13265	0.137724	1.03731	0.00586829	0.281667	0.0526667	0.612	0.573	0	0	0	0	0.387667	0.539	0.39	0.143667	0.0067	0.0047	0.0107	0.0033	0	0	0.000125976	0
2406	2490	2322	2037	1879	1722	8234	330	0	0	0	0	6.0355	1.0917	0.0432878	0.00393659	0.428333	0.742	0.542333	0.544667	0	0	0	0	0.601	0.372333	0.151	0.726	0.0067	0.0047	0.0109	0.0033	0	0	0.000125976	0
2406	2490	2319	2037	11409	7826	2142	351	0	0	0	0	4.02186	5.5017	5.65693	0.0732122	0.434	0.0273333	0.231333	0.0783333	0	0	0	0	0.120667	0.253667	0.830333	0.443333	0.0067	0.0047	0.011	0.0033	0	0	0.000129017	0
2403	2487	2319	2037	4496	1508	5375	519	0	0	0	0	1.93228	2.78192	6.35325	4.24208	0.5	0.393667	0.547333	0.193667	0	0	0	0	0.343333	0.517	0.294	0.33	0.0068	0.0047	0.011	0.0033	0	0	0.000130743	0
2400	2487	2319	2034	3087	10412	2068	390	0	0	0	0	4.10247	2.99776	4.78257	4.123	0.686667	0.187333	0.322667	0.477667	0	0	0	0	0	0.108333	0	0.643	0.0068	0.0047	0.011	0.0033	0	0	0.000130873	0
2400	2487	2316	2034	33869	23243	9870	408	0	0	0	0	5.27859	0.00693171	1.61956	3.89221	0.222667	0.590667	0.624333	0.935333	0	0	0	0	0.370667	0.296333	0.404667	0.422333	0.0069	0.0047	0.0111	0.0033	0	0	0.00013131	0
2400	2484	2316	2034	2531	465	15955	424	0	0	0	0	4.62156	1.62009	0.153461	0	0.647667	0.590333	0.453667	0.577	0	0	0	0	0.369667	0.15	0.410667	0.322	0.0069	0.0048	0.0111	0.0033	0	0	0.000132763	0
2400	2484	2316	2034	8834	2382	745	2580	0	0	0	0	0.74442	4.71937	0	0	0.124667	0.365667	0.0966667	0.501333	0	0	0	0	0.341	0.162333	0.236667	0.858	0.0069	0.0048	0.0111	0.0033	0	0	0.000132763	0
2400	2481	2313	2031	16767	14207	4387	1579	0	0	0	0	5.60874	0	4.37103	4.58911	0.657333	0.396333	0.199667	0.641	0	0	0	0	0.647	0.245667	0.714667	0.419	0.007	0.0048	0.0112	0.0033	0	0	0.000134192	0
2397	2481	2313	2031	1218	1920	5699	162	0	0	0	0	0.365851	5.32537	0.620883	2.41737	0.354	0.766333	0.754333	0.426333	0	0	0	0	0.285	0.548	0.468333	0.725333	0.007	0.0048	0.0113	0.0033	0	0	0.000134375	0
2394	2481	2313	2031	26698	11914	1350	162	0	0	0	0	3.77677	8.06157	0.238127	5.10386	0.588	0.0963333	0.743333	0.431667	0	0	0	0	0.0113333	0.0183333	0.161333	0.184333	0.0071	0.0049	0.0114	0.0033	0	0	0.000135172	0
2391	2478	2310	2028	1430	354	2259	3990	0	0	0	0	3.79774	2.55782	0.00082439	0.475098	0.148667	0.131	0.162333	0.290333	0	0	0	0	0.188667	0.413	0.976	0.508333	0.0071	0.0049	0.0115	0.0033	0	0	0.000135259	0
2391	2478	2310	2028	13436	2709	2175	5332	0	0	0	0	1.42554	4.92631	0.173054	0.11968	0.528667	0.621333	0.286	0.399333	0	0	0	0	0.251333	0.340333	0.976	0.0823333	0.0071	0.0049	0.0115	0.0033	0	0	0.000138747	0
2391	2475	2310	2025	3144	18909	1062	474	0	0	0	0	1.79505	1.22404	4.78164	0.00177561	0.255333	0.0106667	0.730667	0.234333	0	0	0	0	0.308333	0.101	0.456333	0.113667	0.0071	0.0049	0.0115	0.0033	0	0	0.000139453	0
2388	2475	2307	2025	44883	9040	315	2664	0	0	0	0	4.39292	4.42586	0.176934	2.37634	0.445333	0.71	0.284667	0.949	0	0	0	0	0.169333	0.185667	0.717333	0.348667	0.0071	0.0049	0.0115	0.0033	0	0	0.000140508	0
2388	2472	2307	2025	8967	844	1875	941	0	0	0	0	4.41133	0.819193	0.00741219	0.827659	0.155333	0.775333	0.537667	0.896667	0	0	0	0	0.569333	0.427667	0.116	0.977333	0.0071	0.0049	0.0116	0.0033	0	0	0.000141363	0
2385	2472	2307	2022	683	23315	1639	1445	0	0	0	0	3.6767	0.158939	0.64001	1.98784	0.204333	0.437333	0.438	0.451333	0	0	0	0	0.263333	0.105667	0.294	0.258	0.0071	0.0049	0.0117	0.0033	0	0	0.000141649	0
2385	2472	2304	2022	924	1334	333	989	0	0	0	0	5.02762	2.95735	0.00296098	1.82623	0.298	0.859333	0.699333	0.0836667	0	0	0	0	0.216333	0.55	0.364	0.678333	0.0071	0.0049	0.0117	0.0033	0	0	0.000143342	0
2382	2472	2304	2022	30358	2316	18966	1131	0	0	0	0	2.09759	8.119	0	0	0.598667	0.0176667	0.0546667	0.109	0	0	0	0	0.557	0.321667	0.641333	0.775	0.0072	0.0049	0.0119	0.0033	0	0	0.000143904	0
2382	2469	2304	2022	3377	3165	1161	600	0	0	0	0	2.32189	3.20811	2.13864	0	0.729667	0.044	0	0.543	0	0	0	0	0.369	0.009	0.625333	0.035	0.0073	0.0049	0.012	0.0033	0	0	0.000145645	0
2379	2463	2304	2022	10656	8457	312	2011	0	0	0	0	5.76998	5.89155	0.244924	0.718661	0.271333	0.613	0.251333	0.126333	0	0	0	0	0.364667	0.221333	0.500667	0.472667	0.0073	0.0049	0.0122	0.0034	1.95756e-05	0	0.000146199	0
2379	2463	2304	2022	31794	3761	459	825	0	0	0	0	3.36132	5.1912	0.00913171	1.50729	0.0483333	0.439	0.245667	0.558	0	0	0	0	0.125333	0.342667	0.399333	0.527667	0.0073	0.0049	0.0123	0.0034	2.10677e-05	0	0.000148673	0
2376	2460	2304	2016	3025	294	459	3117	0	0	0	0	3.71219	5.20891	0.997944	4.18568	0.320333	0.573	0.356333	0.751	0	0	0	0	0.764667	0.149	0.151667	0.719667	0.0074	0.005	0.0123	0.0034	2.60824e-05	0	0.000148673	0
2373	2460	2301	2016	10444	444	22154	1108	0	0	0	0	3.09809	0.968107	0.888234	2.29968	0.392	0.344667	0.537667	0.289	0	0	0	0	0.281333	0.562333	0.584667	0.813333	0.0074	0.005	0.0123	0.0034	2.93015e-05	0	0.000150478	0
2370	2457	2301	2013	5713	2113	65448	13661	0	0	0	0	3.11307	0.65472	2.41636	0.324676	0.632667	0.167333	0.746	0.131667	0	0	0	0	0.445333	0.48	0.619333	0.502	0.0074	0.005	0.0123	0.0034	3.29511e-05	0	0.00015052	0
2370	2457	2301	2013	5751	5670	7779	750	0	0	0	0	4.16459	0.4217	1.02605	0.120176	0.352667	0.535333	0.648667	0.147333	0	0	0	0	0.303333	0.434333	0.464333	0.226333	0.0076	0.0051	0.0124	0.0034	3.99106e-05	0	0.000151065	0
2370	2457	2301	2010	2040	1453	1340	795	0	0	0	0	1.40468	2.59644	4.62611	2.89351	0.45	0.0753333	0.113667	0.382333	0	0	0	0	0.292	0.351333	0.0143333	0.376667	0.0077	0.0051	0.0124	0.0034	4.31667e-05	0	0.000151172	0
2370	2457	2301	2010	5085	1113	2743	642	0	0	0	0	5.78542	1.21717	0	3.35244	0.285667	0.780667	0.498667	0.451	0	0	0	0	0.375667	0.470333	0.452	0.811333	0.0078	0.0051	0.0125	0.0034	4.43027e-05	0	0.000153813	0
2367	2454	2298	2010	5079	1510	12329	2704	0	0	0	0	5.24372	0.281029	1.08596	0.22849	0.136333	0.794333	0.367333	0.325333	0	0	0	0	0.249	0.264333	0.0406667	0.595	0.0078	0.0051	0.0126	0.0034	4.4839e-05	0	0.00015643	0
2367	2454	2298	2004	51848	1422	10217	2686	0	0	0	0	2.48912	4.5753	0.643251	0.671807	0.193333	0.376667	0.91	0.32	0	0	0	0	0.02	0	0.182333	0.413333	0.0079	0.0051	0.0126	0.0034	4.83512e-05	0	0.000159511	0
2364	2448	2298	2004	26309	51315	2764	630	0	0	0	0	2.21311	0.811232	0.50551	0.0344293	0.22	0.253	0.281667	0.103	0	0	0	0	0.561667	0.125	0.170667	0.323	0.008	0.0051	0.0127	0.0034	4.95148e-05	0	0.000159561	0
2364	2448	2298	2004	77442	4856	1525	1466	0	0	0	0	5.1855	5.80428	1.01946	0.815402	0.452	0.382	0.290667	0.282333	0	0	0	0	0.129333	0.730667	0.678333	0.36	0.008	0.0051	0.0127	0.0034	5.41477e-05	0	0.000160485	0
2361	2448	2298	2001	357	418	867	4319	0	0	0	0	0.0145756	1.0022	2.07251	0	0.214667	0.232667	0.137	0.597667	0	0	0	0	0.101667	0.507667	0.538333	0.187333	0.0081	0.0051	0.0129	0.0034	5.85975e-05	0	0.000160968	0
2361	2442	2298	2001	8789	4862	792	47325	0	0	0	0	0.810068	1.37516	1.90547	1.32797	0.634333	0.0126667	0.630667	1	0	0	0	0	0.424667	0.223	0.465	0.454667	0.0082	0.0052	0.013	0.0034	5.86029e-05	0	0.000163181	0
2361	2442	2295	2001	1845	68312	7831	1608	0	0	0	0	2.41463	5.68732	1.1392	5.27986	0.238333	0.688667	0.509333	0.897667	0	0	0	0	0.105	0.318333	0.186	0.716	0.0082	0.0052	0.0131	0.0034	5.93542e-05	0	0.00016472	0
2361	2442	2295	1998	17077	11529	159	1608	0	0	0	0	1.9808	2.85512	1.562	3.97976	0.489	0.678667	0	0.275	0	0	0	0	0.838	0.832	1	0.439667	0.0083	0.0052	0.0131	0.0034	5.97655e-05	0	0.000165801	0
2358	2442	2292	1998	64892	1767	133412	303	0	0	0	0	4.79451	4.43562	2.80755	6.34385	0.839	0.091	0.443	0.0336667	0	0	0	0	0.327	0.419333	0.0486667	0.642667	0.0084	0.0052	0.0132	0.0034	6.34196e-05	0	0.00016635	0
2358	2439	2292	1995	2904	9984	3657	3549	0	0	0	0	6.40986	1.6442	1.57353	3.75864	0.269667	0.0123333	0.268	0.488	0	0	0	0	0.292667	0.120333	0.0203333	0.719667	0.0085	0.0052	0.0132	0.0034	6.3857e-05	0	0.000167108	0
2358	2439	2289	1995	6567	801	10914	1808	0	0	0	0	1.15185	0	1.4141	3.52377	0.311333	0.199333	0.573333	0.321667	0	0	0	0	0.201333	0.017	0.628333	0.453667	0.0086	0.0052	0.0133	0.0034	6.47101e-05	0	0.000167764	0
2355	2439	2289	1992	1199	13100	909	192	0	0	0	0	3.11088	0.362107	0.607861	1.13851	0.267	0.452	0.147333	0.697333	0	0	0	0	0.692667	0.281333	0.776333	0.677	0.0087	0.0052	0.0133	0.0034	6.98618e-05	0	0.000169241	0
2355	2436	2289	1992	127809	3324	198	1227	0	0	0	0	2.0693	0.130451	1.15745	0.856241	0.106667	0.660667	0.216	0.802333	0	0	0	0	0.251333	0.712667	0.338	0.720667	0.0089	0.0052	0.0133	0.0034	7.06293e-05	0	0.000169737	0
2355	2433	2286	1992	2815	2148	767	1210	0	0	0	0	1.67639	3.42768	3.60417	4.28187	0.416667	0.707667	0.511	0.465	0	0	0	0	0.128	0.219	0.0123333	0.595667	0.009	0.0053	0.0133	0.0034	7.20565e-05	0	0.000170113	0
2355	2430	2286	1992	27715	43070	1193	1234	0	0	0	0	2.25919	3.45811	2.89702	2.88787	0.510667	0.846333	0.596333	0.186333	0	0	0	0	0.416667	0.726	0.424	0.770333	0.0091	0.0053	0.0135	0.0034	7.60246e-05	0	0.00017094	0
2355	2430	2283	1989	3118	1902	787	511	0	0	0	0	4.01844	1.82385	1.78786	0.927959	0.338667	0.593	0.190667	0.702333	0	0	0	0	0.233667	0.234333	0.330333	0.439667	0.0091	0.0053	0.0135	0.0034	7.61351e-05	0	0.000171212	0
2352	2430	2283	1989	6338	12642	345	10350	0	0	0	0	1.46345	0.687705	0.810856	4.96979	0.436667	0.717667	0.448333	0.0136667	0	0	0	0	0.294333	0.263	0.519	0.178667	0.0095	0.0053	0.0135	0.0034	8.2683e-05	0	0.000171407	0
2352	2430	2283	1986	21647	3806	1500	10327	0	0	0	0	3.57523	4.16024	4.12803	3.88843	0.328	0.133333	0.383333	0.338333	0	0	0	0	0.465667	0.636333	0.252667	0.0136667	0.0098	0.0054	0.0136	0.0034	8.3405e-05	0	0.000172297	0
2352	2430	2283	1983	41382	50404	3509	831	0	0	0	0	8.68915	0.0610561	3.33283	0.00151463	0.254333	0.790333	0.754	0.0803333	0	0	0	0	0.499667	0.331333	0.497	0.117	0.0099	0.0054	0.0138	0.0034	8.34092e-05	0	0.00017307	0
2352	2430	2277	1983	57148	16580	735	326	0	0	0	0	0.729266	0	1.68023	2.26978	0.18	0.280667	0.547	0.940667	0	0	0	0	0.350667	0.284667	0.572	0.0436667	0.0099	0.0054	0.0139	0.0034	8.65351e-05	0	0.00017316	0
2349	2427	2277	1980	22682	603	5102	421	0	0	0	0	4.35992	1.07504	2.02426	1.5983	0.293667	0.781333	0.461333	0.127667	0	0	0	0	0.326667	0.013	0.333333	0.0683333	0.0102	0.0054	0.0139	0.0034	9.68225e-05	0	0.000173447	0
2349	2427	2277	1977	9264	798	408	927	0	0	0	0	4.81419	0.0353683	0.0119195	2.64753	0.829333	0.275	0.172	0.260667	0	0	0	0	0.176333	0.194333	0.791333	0.387667	0.0102	0.0055	0.014	0.0034	9.96644e-05	0	0.000176367	0
2349	2424	2277	1977	5366	1961	426	333	0	0	0	0	1.32233	0.0612854	4.26515	4.91961	0.624	0.870667	0.492	0.223333	0	0	0	0	0.541667	0.078	0.105	0.0726667	0.0102	0.0055	0.014	0.0034	0.000101513	0	0.000176367	0
2349	2424	2277	1974	4586	24723	9647	927	0	0	0	0	6.0107	1.80113	0.990593	0	0.673333	0.0353333	0.136	0.0726667	0	0	0	0	0.419	0.0836667	0.934667	0.403333	0.0104	0.0055	0.014	0.0034	0.000103607	0	0.000176367	0
2346	2424	2277	1971	1646	1317	321	513	0	0	0	0	0.293444	0.025478	5.69925	3.33007	0.533667	0.572333	0.254	0	0	0	0	0	0.375667	0.526333	0.0446667	0.918333	0.0105	0.0055	0.014	0.0034	0.000103985	0	0.000176649	0
2346	2424	2274	1971	7640	13401	5535	909	0	0	0	0	0.808451	3.0165	8.5032	0.00224634	0.0333333	0.473	0.133667	0.249	0	0	0	0	0.357667	0.578667	0.429333	0.429667	0.0107	0.0055	0.0141	0.0034	0.000104895	0	0.000177236	0
2343	2421	2274	1971	5068	63291	527	924	0	0	0	0	2.14635	0.339366	1.48066	1.22969	0.354333	0.592	0.171667	0.414667	0	0	0	0	0.319333	0.471667	0.191667	0.480667	0.0109	0.0055	0.0141	0.0034	0.000108295	0	0.000179272	0
2343	2421	2271	1968	18782	1530	312	599	0	0	0	0	2.78549	1.34919	4.17393	0.698785	0.547667	0.445667	0.397	0.457667	0	0	0	0	0.0863333	0.752667	0.495	0.092	0.0109	0.0056	0.0143	0.0034	0.000111046	0	0.000179839	0
2343	2421	2271	1965	8045	846	19838	930	0	0	0	0	0.878859	1.12953	4.12334	1.02278	0.494333	0.167	0.502667	0.300667	0	0	0	0	0.369	0.75	0.909333	0.092	0.011	0.0056	0.0144	0.0034	0.000112084	0	0.000180119	0
2343	2421	2271	1965	5092	22980	454	921	0	0	0	0	2.05073	1.13182	3.09409	1.14292	0.332667	0.324667	0.344667	0.157	0	0	0	0	0.552667	0.868667	0.033	0.370333	0.0112	0.0056	0.0146	0.0034	0.000120693	0	0.000181087	0
2343	2421	2271	1962	2704	14410	1212	921	0	0	0	0	3.4653	0.895188	0.436339	1.7838	0.413333	0.272333	0.563333	0.269	0	0	0	0	0.14	0.898667	0.438667	0.644333	0.0112	0.0056	0.0147	0.0034	0.000122169	0	0.000183352	0
2340	2421	2268	1956	1821	1635	1596	888	0	0	0	0	1.98578	4.63756	0.719963	2.0037	0.338667	0.742333	0.655667	0.784	0	0	0	0	0.067	0.730667	0.276667	0.0636667	0.0112	0.0056	0.0151	0.0034	0.000122795	0	0.000183666	0
2340	2418	2268	1953	675	1476	2106	381	0	0	0	0	4.70988	0.171815	0.96551	1.81961	0.019	0.521667	0.491333	0.465	0	0	0	0	0.276	0.517333	0.850667	0.395667	0.0117	0.0056	0.0152	0.0034	0.000131281	0	0.000185805	0
2340	2415	2265	1950	1231	17159	525	2022	0	0	0	0	3.62626	1.21832	4.02977	0.8268	0.523	0.0826667	0.224333	0.433	0	0	0	0	0.082	0.533667	0.339	0.641667	0.0122	0.0056	0.0152	0.0034	0.000132763	0	0.000185965	0
2340	2415	2265	1950	4572	3912	1808	8839	0	0	0	0	1.85446	0.00324634	4.25303	2.99301	0.129	0.624667	0.720333	0.432667	0	0	0	0	0.0246667	0.283333	0	0.763667	0.0125	0.0056	0.0154	0.0034	0.000134375	0	0.000185965	0
2337	2415	2265	1950	150	3005	381	9561	0	0	0	0	0.00454634	3.39531	2.44096	0.0499585	0.0256667	0.292333	0.0673333	0.439667	0	0	0	0	0.184667	0.182333	0.136667	0.317667	0.0126	0.0056	0.0154	0.0034	0.000134655	0	0.000186396	0
2337	2412	2265	1947	22780	4165	29826	4944	0	0	0	0	5.64369	1.11423	0.246761	1.31626	0.542333	0.057	0.229667	0.714333	0	0	0	0	0.091	0.204333	0.056	0.295	0.0126	0.0057	0.0155	0.0034	0.000134752	0	0.000190041	0
2337	2412	2265	1944	9113	10928	2553	840	0	0	0	0	4.37303	4.45419	0.97512	2.26199	0.762333	0.319333	0.525667	0.451667	0	0	0	0	0.545	0.327333	0.446	0.65	0.0128	0.0057	0.0155	0.0034	0.000138347	0	0.000190055	0
2337	2409	2265	1941	9117	1425	3921	945	0	0	0	0	1.97889	6.37843	2.49403	1.80094	0.285667	0.661	0.110333	0.405667	0	0	0	0	0.268667	0.353333	0.837	0.778333	0.0131	0.0057	0.0155	0.0034	0.000140217	0	0.000192139	0
2334	2409	2265	1941	12788	5178	4871	28729	0	0	0	0	2.85895	5.11621	4.07695	0.427746	0.639667	0.510667	0.542667	0.154333	0	0	0	0	0.055	0.786333	0.363667	0.576667	0.0138	0.0057	0.0159	0.0035	0.000141649	0	0.0001935	0
2334	2406	2265	1938	12148	29945	6127	7931	0	0	0	0	7.08255	0.753854	0	2.88506	0.521333	0.34	0.153	0.778	0	0	0	0	0.229333	0.359667	0.655667	0.229	0.0139	0.0057	0.016	0.0035	0.000144205	0	0.000193764	0
2331	2406	2265	1938	904	3813	231	2278	0	0	0	0	6.10529	0.651937	0.0314878	0	0.384333	0.226	0.751333	0.111667	0	0	0	0	0.225667	0.0506667	0.177333	0.300667	0.0141	0.0058	0.016	0.0035	0.000146062	0	0.000194982	0
2331	2406	2262	1938	828	5446	15578	2238	0	0	0	0	0.239046	1.86102	0.121883	0	0.402667	0.61	0.104	0.741667	0	0	0	0	0.0226667	0.391	0.287333	0.590667	0.0143	0.0058	0.0161	0.0035	0.000148673	0	0.000196977	0
2331	2406	2262	1938	2262	5471	1551	10264	0	0	0	0	7.2023	4.29833	4.00367	0.0009	0.053	0.783333	0.17	0.0133333	0	0	0	0	0.434667	0.686333	0.370333	0.480667	0.0144	0.0058	0.0163	0.0035	0.000153873	0	0.000197664	0
2331	2403	2259	1935	303	25245	11505	48586	0	0	0	0	0.643415	4.30399	0	0.430915	0.466333	0.269	0.597333	0.883	0	0	0	0	0.305333	0.293	0.092	0.343333	0.0151	0.0059	0.0163	0.0035	0.000158251	0	0.000197908	0
2331	2403	2259	1935	17786	326	2136	1380	0	0	0	0	5.61393	6.05842	0.122151	1.50171	0.34	0.482667	0.744333	0.316667	0	0	0	0	0.766	0.414333	0.405667	0.393667	0.0151	0.0059	0.0165	0.0035	0.000159906	0	0.000198192	0
2331	2400	2259	1935	1788	1759	13517	1005	0	0	0	0	2.37773	4.95122	2.84751	0.215341	0.458667	0.543667	0.397667	0.641	0	0	0	0	0.158	0.713	0.262	0.454333	0.0152	0.0059	0.0165	0.0035	0.000164326	0	0.000198282	0
2331	2400	2259	1935	4088	1533	709	6427	0	0	0	0	4.15237	0.288198	0.860651	0.0525293	0.358	0.558	0.427333	0.858333	0	0	0	0	0.537	0.444333	0.368333	0.16	0.0153	0.0059	0.0167	0.0035	0.000168971	0	0.000199088	0
2328	2397	2256	1932	4879	6200	366	9487	0	0	0	0	0.497834	1.53031	1.57579	0.0621634	0.367667	0.241	0.121333	1	0	0	0	0	0.545	0.444333	0.212333	0.256667	0.0155	0.006	0.0167	0.0035	0.000178194	0	0.000199191	0
2328	2397	2256	1929	2834	816	4041	4138	0	0	0	0	1.97621	3.45181	1.81272	0.0498366	0.426333	0.123	0.349667	0.338333	0	0	0	0	0.0336667	1	0.338333	0.572	0.0159	0.006	0.0168	0.0035	0.00018278	0	0.000199927	0
2328	2397	2253	1929	2158	21445	333	1284	0	0	0	0	3.27431	2.0536	0.367593	1.18766	0.233333	0.890667	0.361667	0.0216667	0	0	0	0	0.635	0.521333	0.125667	0.0086667	0.0159	0.006	0.017	0.0035	0.000187021	0	0.000200369	0
2325	2397	2253	1929	4322	1515	1144	375	0	0	0	0	3.40103	1.30363	0.103283	1.13957	0.193	0.354667	0.143667	0.664667	0	0	0	0	0.551667	0.528667	0.637667	0.585	0.0161	0.006	0.0172	0.0035	0.000189362	0	0.000202414	0
2325	2394	2253	1926	1036	92410	55580	1284	0	0	0	0	1.17033	3.17616	3.49367	0.00259268	0.577	0.609	0.621333	0.463667	0	0	0	0	0.164	0.398333	0.121667	0.635333	0.0161	0.0061	0.0173	0.0035	0.000189706	0	0.0002035	0
2325	2394	2253	1926	1508	13314	2715	1002	0	0	0	0	2.37109	1.99767	2.43236	1.41353	0.557667	0.664333	0.759333	0.241333	0	0	0	0	0.271333	0.376667	0.169667	0.678	0.0164	0.0061	0.0174	0.0035	0.000191269	0	0.000203529	0
2322	2391	2253	1923	15211	1374	6815	780	0	0	0	0	4.60126	0	3.64505	0.299578	0.823667	0.283	0.468667	0.196	0	0	0	0	0.674667	0.753333	0.099	0.907667	0.0164	0.0062	0.0174	0.0035	0.000194725	0	0.000204813	0
2322	2388	2253	1923	9854	55022	23751	7894	0	0	0	0	2.22904	3.84539	2.11209	0.0909976	0.453333	0.314667	0.254	0.949	0	0	0	0	0.202667	0.236667	0.489333	0.246	0.0164	0.0062	0.0175	0.0035	0.000195851	0	0.000205126	0
2322	2388	2253	1920	7982	3481	1239	7872	0	0	0	0	5.98896	1.30285	2.06972	0.0695341	0.515	0.394	0.587333	0.250667	0	0	0	0	0.541	0.505333	0.143333	0.329667	0.0166	0.0062	0.0175	0.0035	0.000198978	0	0.000205415	0
2322	2388	2250	1920	1517	1126	3759	3703	0	0	0	0	0.0332268	2.34058	0.0097	0.418424	0.894667	0.477667	0.0056667	0.375667	0	0	0	0	0.768667	0.206	0.0083333	0.777333	0.0166	0.0062	0.0176	0.0035	0.000201243	0	0.00020797	0
2322	2388	2250	1920	39608	2967	4076	2003	0	0	0	0	3.06516	2.60367	0.837124	0	0.764667	0.0253333	0.364667	0.669	0	0	0	0	0.613667	0.006	0.211333	0.318333	0.0168	0.0063	0.0178	0.0035	0.000204425	0	0.000211315	0
2316	2388	2250	1917	12570	65290	537	7080	0	0	0	0	2.57877	3.03514	2.47795	0.00259024	0.707	0.187333	0.629333	0.857667	0	0	0	0	0.653667	0.032	0.0536667	0.339333	0.0169	0.0064	0.0179	0.0035	0.000205593	0	0.00021183	0
2316	2388	2247	1917	38252	6287	4962	6849	0	0	0	0	5.17776	3.43287	0.0611098	0	0.471	0.151667	0.405333	0.27	0	0	0	0	0.0116667	0.102667	0.279	0.761	0.017	0.0064	0.018	0.0035	0.000210775	0	0.000215332	0
2316	2385	2247	1917	13491	13635	7122	1065	0	0	0	0	0.351395	4.0385	1.7342	0.000214634	0.893333	0	0.672667	0.856	0	0	0	0	0.077	0.082	0.232333	0.896333	0.0171	0.0064	0.018	0.0035	0.000210962	0	0.000215442	0
2316	2385	2247	1914	64709	2448	8477	470	0	0	0	0	3.47946	4.58678	0	0.177751	0.401	0	0.168	0.857667	0	0	0	0	0.527	0.325667	0.366333	0.577333	0.0173	0.0065	0.0182	0.0035	0.000215761	0	0.000216373	0
2316	2385	2244	1914	1466	6779	475	5291	0	0	0	0	4.35965	1.3175	0.00801707	0.0206463	0.521333	0.126	0.436	0.615	0	0	0	0	0.401	0.027	0.162333	0.287333	0.0176	0.0065	0.0182	0.0035	0.000217097	0	0.000217639	0
2316	2382	2244	1911	38920	21112	2432	4003	0	0	0	0	6.9684	4.14325	0.000731707	2.66444	0.547667	0.0713333	0.671333	0.582	0	0	0	0	0.562333	0.152	0.485333	0.482	0.0178	0.0066	0.0184	0.0035	0.000219108	0	0.0002208	0
2313	2382	2244	1911	6612	1500	282	1222	0	0	0	0	4.61486	5.54193	2.44772	0.861368	0.557667	0.0336667	0.296667	0.615667	0	0	0	0	0.666	0.146333	0.243333	0.341667	0.0179	0.0066	0.0185	0.0035	0.000220088	0	0.000221329	0
2313	2382	2241	1908	986	624	765	1071	0	0	0	0	4.24562	5.94279	0	1.36406	0.512333	0.309333	0.501	0.397	0	0	0	0	0.830333	0.196333	0.165	0.295	0.0179	0.0066	0.0186	0.0035	0.000221758	0	0.000221535	0
2310	2382	2235	1908	8159	3017	13004	222	0	0	0	0	6.90175	0.441071	0.253463	1.80581	0.18	0.426667	0.204667	0.586667	0	0	0	0	0.124	0.300333	0.312	1	0.0179	0.0068	0.0187	0.0035	0.000223164	0	0.000221711	0
2310	2382	2235	1905	10179	2897	10157	357	0	0	0	0	3.87026	2.04502	0	0.853283	0.423667	0.297	0.251	0.752	0	0	0	0	0.427333	0.190667	0.375333	0.347667	0.0183	0.0068	0.0187	0.0035	0.000223605	0	0.000224233	0
2310	2379	2232	1905	1050	2022	759	456	0	0	0	0	3.60957	3.37828	1.34636	2.28763	0.24	0.780667	0.443333	0.845667	0	0	0	0	0.0406667	0.517333	0.501667	0.190333	0.0184	0.0069	0.0188	0.0035	0.00022409	0	0.000224781	0
2304	2379	2232	1902	10041	3881	2304	456	0	0	0	0	7.00707	4.21741	0	4.01638	0.915667	0.310333	0.192667	0.087	0	0	0	0	0.581	0.334333	0.0986667	0.242	0.0185	0.0069	0.0192	0.0035	0.000224195	0	0.000225261	0
2304	2379	2232	1902	4710	2815	21734	437	0	0	0	0	1.61332	2.69767	0.634388	1.57308	0.79	0.608333	0.398667	0.491667	0	0	0	0	0.351667	0.657333	0.0246667	0.65	0.0194	0.0069	0.0192	0.0035	0.000225087	0	0.000226505	0
2304	2373	2232	1902	4711	54581	483	456	0	0	0	0	2.63927	2.52189	1.7364	2.33733	0.499667	0.254333	0.195333	0.480667	0	0	0	0	0.115	0.0796667	0.272	0.650333	0.0196	0.007	0.0193	0.0035	0.000227341	0	0.000227387	0
2301	2373	2232	1902	1409	6226	3603	456	0	0	0	0	3.51193	4.13964	0.170402	1.61962	0.173	0.251	0.144	0.105667	0	0	0	0	0.357333	0.365	0.102	0.798333	0.0196	0.007	0.0196	0.0035	0.000228389	0	0.000229474	0
2301	2373	2229	1899	4490	345	5598	456	0	0	0	0	2.239	4.10637	0	3.28362	0.260333	0.184667	0.729667	0.582667	0	0	0	0	0.426	0.410333	0.325667	0.397	0.0201	0.0071	0.0197	0.0035	0.00022908	0	0.000229551	0
2298	2373	2229	1896	588	5060	1215	456	0	0	0	0	1.87194	2.16332	3.50514	0	0.121667	0.127667	0.267	0.782	0	0	0	0	0.327667	0.17	0.115667	0.225333	0.0202	0.0071	0.0199	0.0035	0.000229138	0	0.000229741	0
2298	2373	2229	1896	396	1565	4290	456	0	0	0	0	2.96732	1.0595	3.68901	0.00229756	0.315	0.274	0.54	0.350667	0	0	0	0	0.0323333	0.187333	0.178333	0.485667	0.0202	0.0072	0.02	0.0035	0.000230723	0	0.000230617	0
2298	2370	2226	1896	14665	3539	16231	1451	0	0	0	0	2.43764	6.09244	3.55184	3.13137	0.441667	0.221333	0.239	0.0386667	0	0	0	0	0.263	0.0653333	0.249	0.165333	0.0203	0.0072	0.02	0.0035	0.000236703	0	0.000230634	0
2298	2367	2226	1896	7480	2505	1536	4701	0	0	0	0	1.63661	4.89122	0.930034	1.63517	0.148	0.405667	0.507333	0.252	0	0	0	0	0.480333	0.346	0.437667	0.249	0.0208	0.0072	0.0202	0.0035	0.000240159	0	0.000233868	0
2298	2367	2226	1896	12284	3284	4263	10161	0	0	0	0	2.38052	3.26737	3.0749	0	0.388667	0.648667	0.373667	0.749667	0	0	0	0	0.395333	0.482333	0.134667	0.0883333	0.0208	0.0072	0.0204	0.0035	0.000240824	0	0.000235663	0
2295	2364	2226	1893	862	468	4647	2669	0	0	0	0	2.70797	1.54487	5.11013	0	0.212	0.0856667	0.629667	0.504667	0	0	0	0	0.191667	0.378333	0.808667	0.243333	0.021	0.0072	0.0205	0.0035	0.000243209	0	0.000237555	0
2295	2364	2223	1893	94600	4978	90118	815	0	0	0	0	6.09137	4.0117	0	5.59171	0.0986667	0.045	0.0456667	0.601	0	0	0	0	0.335667	0.449667	0.929333	0.659	0.0212	0.0073	0.0207	0.0035	0.00024643	0	0.000237593	0
2295	2364	2220	1893	527	25570	5077	2039	0	0	0	0	1.5655	2.91104	0	0.292702	0.410333	0.031	0.0776667	0.434333	0	0	0	0	0.0726667	0.181	0.714	0.541667	0.0214	0.0073	0.0208	0.0035	0.000247429	0	0.000237877	0
2292	2364	2220	1893	493	9880	3931	540	0	0	0	0	3.34177	3.78633	2.14627	0.224851	0.861	0.0526667	0.178667	0.949667	0	0	0	0	0.160667	0.665	0.868	0.0536667	0.0214	0.0074	0.0209	0.0035	0.000250627	0	0.000238483	0
2292	2361	2217	1893	16202	2208	8267	17133	0	0	0	0	4.20954	0	3.9129	3.56228	0.344	0	0.0383333	0.314333	0	0	0	0	0.358	0.479	0.428667	0.356	0.022	0.0074	0.021	0.0035	0.000251765	0	0.000239217	0
2292	2361	2217	1890	9641	4322	1825	666	0	0	0	0	5.29575	2.37288	0.269454	1.19531	0.192667	0.705667	0.136333	0.0766667	0	0	0	0	0.218	0.739333	0.394667	0.199	0.0221	0.0074	0.021	0.0035	0.000253048	0	0.000240096	0
2289	2361	2217	1890	136290	3191	939	276	0	0	0	0	4.3068	1.42422	0.0507902	2.11563	0.376667	0.143	0.260667	0.419333	0	0	0	0	0.02	0.356333	0.184	0.162	0.0222	0.0075	0.0211	0.0036	0.000253527	0	0.000240824	0
2289	2355	2217	1890	122910	6355	1341	432	0	0	0	0	0.938251	0.586263	1.14696	0.33711	0.840333	0.191333	0.153	0.507333	0	0	0	0	0.062	0.467	0.342	0.0803333	0.0224	0.0075	0.0213	0.0036	0.000256797	0	0.000242354	0
2286	2355	2217	1887	3962	38008	11093	5902	0	0	0	0	1.45142	6.30054	0.930554	1.52749	0.109667	0.0413333	0.628667	0.561667	0	0	0	0	0.854333	0.495667	0.406667	0.378	0.0225	0.0076	0.0213	0.0036	0.000258442	0	0.000242905	0
2283	2355	2217	1887	10571	21931	276	905	0	0	0	0	0.355502	1.09769	2.07776	1.04819	0.185333	0.152667	0.337333	0.398333	0	0	0	0	0.282667	0.187	0.473667	0.452	0.0227	0.0076	0.0214	0.0036	0.000258653	0	0.000244557	0
2283	2355	2217	1887	9841	25356	10028	438	0	0	0	0	2.87586	4.40925	1.60647	0	0.431	0.487	0.209333	0.918667	0	0	0	0	0.704667	0.344333	0.0416667	0	0.023	0.0076	0.0215	0.0036	0.000260511	0	0.000245484	0
2283	2355	2217	1884	4950	6923	2367	547	0	0	0	0	3.33694	0.306617	0.416627	1.15601	0.0236667	0.160667	0.870667	0.360667	0	0	0	0	0	0.012	0	0.139333	0.0232	0.0076	0.0215	0.0036	0.000262195	0	0.00024643	0
2280	2352	2214	1881	14001	17767	68988	3319	0	0	0	0	3.35228	0.466878	3.9653	0.357259	0.0083333	0.383333	0.222	0.289	0	0	0	0	0	0.195333	0.354667	0.203	0.0235	0.0076	0.0215	0.0036	0.000263462	0	0.000246778	0
2280	2352	2214	1881	41095	1004	1299	1827	0	0	0	0	3.358	4.39795	2.91566	0.612373	0.0636667	0.168333	0.105667	0.667667	0	0	0	0	0.356667	0.0843333	0.148667	0.181333	0.0236	0.0077	0.0216	0.0036	0.00026407	0	0.000246914	0
2280	2349	2214	1881	2740	23268	18228	12895	0	0	0	0	6.31877	1.06555	0.295259	0.208795	0.673667	0.433667	0.0843333	0.655	0	0	0	0	0.534667	0.668667	0.107	0.642667	0.0237	0.0077	0.0216	0.0036	0.0002717	0	0.00024813	0
2280	2349	2214	1881	1056	2918	2522	1788	0	0	0	0	4.59843	3.01339	2.98299	2.42284	0.278333	0.172667	0.432667	0.715	0	0	0	0	0.160667	0.798667	0.909333	0.677667	0.0238	0.0077	0.0216	0.0036	0.000272291	0	0.000250414	0
2277	2349	2214	1881	6957	14111	97325	97821	0	0	0	0	2.37579	4.36671	0.899668	0.141812	0.398667	0.798667	0.857	0.708	0	0	0	0	0.389	0.66	0.332	0.796333	0.0238	0.0078	0.0217	0.0036	0.000274041	0	0.000250462	0
2277	2349	2211	1878	2487	4828	1953	2739	0	0	0	0	4.80049	0.471093	1.3871	0.68302	0.313667	0.669667	0.149667	0.788333	0	0	0	0	0.165333	0.868333	0.558	0.376667	0.0239	0.0078	0.0217	0.0036	0.000274055	0	0.000252122	0
2277	2349	2211	1878	3958	10966	1165	3851	0	0	0	0	5.25055	0.609005	5.16454	1.79791	0.83	0.753	0.112333	0.284667	0	0	0	0	0.0126667	0.238667	0.356	0.292	0.0241	0.0079	0.0217	0.0036	0.000279291	0	0.000252171	0
2277	2349	2208	1878	1866	19194	405	450	0	0	0	0	4.98733	1.21698	0.0223463	3.77048	0.797667	0.650667	0.777	0.806	0	0	0	0	0.0813333	0.371667	0.293333	0.185	0.0242	0.0079	0.0218	0.0036	0.000279606	0	0.000252482	0
2277	2349	2208	1878	1505	3570	597	535	0	0	0	0	0.151917	1.05108	4.19766	2.27387	0.434	0.832	0.237	0.609	0	0	0	0	0.975333	0.491	0.472667	0.687667	0.0244	0.0079	0.0219	0.0036	0.000280623	0	0.00025452	0
2277	2349	2208	1878	24143	16049	13318	1395	0	0	0	0	6.18267	4.09764	0.00741219	0.782522	0.723	0.309333	0.827667	0.152	0	0	0	0	0.228667	0.151333	0.139333	0.224333	0.0244	0.008	0.0221	0.0036	0.000284217	0	0.000255216	0
2274	2346	2205	1878	471	1142	579	1341	0	0	0	0	4.52479	1.76771	0.0976122	0.142839	0.228667	0.0493333	0.231667	0.639	0	0	0	0	0.682	0.307	0.248667	0.114	0.0245	0.0081	0.0223	0.0036	0.000286	0	0.000255566	0
2274	2346	2205	1875	6124	13718	249	11956	0	0	0	0	6.13629	2.18326	4.57126	1.17919	0.692	0.156	0.366	0.0216667	0	0	0	0	0.308	0.401667	0.131667	0.535333	0.0249	0.0081	0.0225	0.0036	0.000291193	0	0.00025651	0
2274	2343	2205	1875	14864	66944	1443	465	0	0	0	0	3.64225	2.49625	1.34331	0.882866	0.692	0.425	0.464333	0.0513333	0	0	0	0	0.544	0.871	0.839333	0.535667	0.025	0.0081	0.0226	0.0036	0.000291859	0	0.000258562	0
2274	2343	2205	1875	2649	1669	1682	594	0	0	0	0	3.83339	3.0065	3.64366	2.52342	0.778	0.605667	0.849333	0.502667	0	0	0	0	0.510667	0.474667	0.0133333	0.807	0.0254	0.0082	0.0226	0.0036	0.000295467	0	0.000258583	0
2271	2343	2202	1875	1411	726	312	1092	0	0	0	0	1.3977	3.2266	1.78206	2.5395	0.466	0.773667	0.498667	0.483	0	0	0	0	0	0.221333	0.384333	0.916667	0.0254	0.0082	0.0226	0.0036	0.000296692	0	0.000258952	0
2268	2340	2202	1875	25447	360	50228	315	0	0	0	0	1.23013	5.77236	4.52442	2.29189	0.219	0.566	0.715333	0.462333	0	0	0	0	0.149	0.068	0.150333	0.743	0.0254	0.0083	0.0226	0.0036	0.000299727	0	0.000259805	0
2268	2340	2202	1872	2167	23131	1875	1280	0	0	0	0	6.27564	2.9846	0.058861	1.07596	0.0986667	0.486333	0.286667	0.549667	0	0	0	0	0.234	0.236	0.118	0.961333	0.0254	0.0083	0.0227	0.0036	0.000300005	0	0.000259993	0
2268	2334	2202	1872	3204	1851	4145	764	0	0	0	0	2.17914	2.0262	4.08354	0.712161	0.445667	0.347667	0.582667	0.169333	0	0	0	0	0.230333	0.208333	0.743333	0.795667	0.0256	0.0085	0.0227	0.0036	0.000300875	0	0.00026455	0
2265	2334	2199	1872	3283	642	1182	2868	0	0	0	0	0.915876	1.09535	0.624993	0.11738	0.183667	0.363667	0.181333	0.427667	0	0	0	0	0.0376667	0.0626667	0.818	0.686	0.0257	0.0086	0.0228	0.0036	0.000302343	0	0.000265528	0
2265	2334	2199	1872	7426	27609	441	471	0	0	0	0	3.90249	2.42325	1.02705	0	0.206667	0.462	0.564667	0.455667	0	0	0	0	0.0413333	0.136667	0.427333	0.779	0.0257	0.0087	0.0229	0.0036	0.0003025	0	0.00026982	0
2265	2334	2199	1872	9613	7412	1386	534	0	0	0	0	2.87601	0.621405	1.03744	0.420598	0.0413333	0.479	0.523667	0.464	0	0	0	0	0.339	0.347667	0.306333	0.799	0.0258	0.009	0.023	0.0036	0.000308123	0	0.000270887	0
2262	2334	2199	1869	1318	24669	2915	516	0	0	0	0	0.855456	1.67824	2.68261	0.40851	0.0503333	0.470333	0.358333	1	0	0	0	0	0.530667	0.520333	0.429	0.627	0.0259	0.009	0.023	0.0036	0.000308642	0	0.000271987	0
2262	2334	2199	1866	993	3316	19724	2103	0	0	0	0	5.93995	0.871144	0.517583	0.621856	0.211333	0.352	0.419333	0.536667	0	0	0	0	0.383333	0.251	0.103333	0.784	0.0259	0.0093	0.023	0.0036	0.000312421	0	0.000272109	0
2262	2334	2196	1863	5250	405	717	694	0	0	0	0	2.07438	1.53694	3.10488	0.445037	0.082	0.758	0.524	0.201333	0	0	0	0	0.205	0.571333	0.164333	0.627667	0.026	0.0095	0.0231	0.0036	0.000314393	0	0.000272456	0
2262	2331	2196	1863	9235	15031	5138	718	0	0	0	0	2.68426	2.43685	0.806683	1.58957	0.0063333	0.494333	0.718	0.624667	0	0	0	0	0.527667	0.715333	0.236	0.217333	0.0262	0.0096	0.0233	0.0036	0.000320036	0	0.000272715	0
2262	2331	2196	1860	23817	27184	1326	1560	0	0	0	0	5.3074	5.12399	1.4798	1.35739	0.339333	0.232	0.352667	0.144	0	0	0	0	0.298333	0.548333	0.509	0.488333	0.0263	0.0098	0.0234	0.0036	0.000323046	0	0.000273084	0
2262	2331	2196	1860	27058	1740	810	12149	0	0	0	0	5.63862	5.86726	2.79192	2.29958	0.239	0.506333	0.143333	0.486333	0	0	0	0	0.495333	0.215667	0.429667	0.721	0.0264	0.0099	0.0235	0.0036	0.000327929	0	0.00027414	0
2262	2328	2196	1860	1548	2448	103107	807	0	0	0	0	3.89091	0	9.04276	1.42237	0.207	0.280333	0.154333	0.599333	0	0	0	0	0.138667	0.136	0.468667	0.214667	0.0264	0.01	0.0237	0.0036	0.000328306	0	0.000274461	0
2259	2328	2193	1860	225	119529	2097	273	0	0	0	0	2.81398	0.650134	4.52594	0.474517	0.0613333	0.45	0.331333	0.7	0	0	0	0	0.787667	0.232333	0.109	0.886667	0.0266	0.0101	0.0238	0.0036	0.000328335	0	0.000274648	0
2259	2328	2193	1860	4940	14013	4287	276	0	0	0	0	3.4388	0.614459	2.41631	0.509398	0.373333	0.456	0.152333	0.535333	0	0	0	0	0.312333	0.261667	0.554	0.077	0.0267	0.0102	0.0238	0.0036	0.000329829	0	0.000275404	0
2259	2328	2190	1857	2011	516	23931	1911	0	0	0	0	4.59838	3.6355	1.75935	0.392561	0.426667	0.453	0.605667	0.711	0	0	0	0	0.373333	0.144	0.277667	0.0503333	0.0268	0.0109	0.024	0.0036	0.000329966	0	0.000276135	0
2259	2325	2190	1857	1890	22963	1842	1383	0	0	0	0	1.98904	0.207939	0.00301463	0.0100415	0.626333	0.339333	0.879	0.497333	0	0	0	0	0.254667	0.289667	0.137667	0.0503333	0.0268	0.0112	0.024	0.0036	0.000329989	0	0.000279461	0
2256	2322	2187	1857	576	10619	2097	2926	0	0	0	0	4.07676	4.08677	0.693859	0.00213902	0.157667	0.465333	0.111667	0.0603333	0	0	0	0	0.272333	0.271	0.731667	0.352	0.0271	0.0112	0.0241	0.0036	0.000331844	0	0.000279847	0
2253	2322	2187	1857	5698	602	411	5955	0	0	0	0	2.47526	2.06257	3.25102	0.0269146	0.293667	0.428667	0.618333	0.126	0	0	0	0	0.301333	0.120333	0.855	0.763333	0.0271	0.0115	0.0241	0.0036	0.000338229	0	0.000280997	0
2253	2316	2184	1848	64391	2730	11722	348	0	0	0	0	3.8371	3.43027	4.16896	0.00293902	0.836	0.346667	0.660333	0.162333	0	0	0	0	0.0353333	0.446667	0.659333	0.0653333	0.0272	0.0116	0.0245	0.0036	0.00033861	0	0.000282242	0
2250	2316	2184	1848	2772	1898	1323	7373	0	0	0	0	5.85504	0.651863	1.59922	0	0.205333	0.897	0.348	0.607	0	0	0	0	0.150667	0.0973333	0.283333	0.605667	0.0272	0.0117	0.0245	0.0036	0.00033953	1.99338e-05	0.000282606	0
2250	2313	2181	1848	8085	1634	84351	6931	0	0	0	0	6.80254	0.955451	4.31483	0	0	0.713667	0.612667	0.644333	0	0	0	0	0.216667	0.239	0.117333	0.054	0.0274	0.0118	0.0246	0.0036	0.000340863	2.71533e-05	0.000284161	0
2250	2307	2178	1848	8516	318	900	3767	0	0	0	0	3.24462	3.69792	4.54595	0.100868	0.423	0.365	0.469333	0.347333	0	0	0	0	0.207667	0.517333	0.0976667	0.659667	0.0277	0.0121	0.0248	0.0036	0.000341202	3.00138e-05	0.000285948	0
2250	2307	2178	1845	8484	2953	49543	2766	0	0	0	0	3.98261	0.645463	0.0196707	0.00799756	0.127333	0.523667	0.403	0.335333	0	0	0	0	0.534667	0.303333	0.337333	0.414333	0.0282	0.0122	0.0249	0.0036	0.000341687	4.08797e-05	0.000286351	0
2250	2307	2178	1845	771	3403	1449	459	0	0	0	0	0.027261	4.99075	0.710427	1.46603	0.236667	0.367	0.175	0.236667	0	0	0	0	0.276667	0.539667	0.313	0.867	0.0282	0.0123	0.025	0.0036	0.000345066	4.14285e-05	0.000286596	0
2247	2307	2178	1845	519	35501	294	1794	0	0	0	0	5.03208	0.485151	1.34148	0.522515	0.242	0.782	0.304	0.551	0	0	0	0	0.078	0.688667	0.280333	0.732667	0.0283	0.0127	0.025	0.0036	0.000352406	4.14981e-05	0.000286742	0
2247	2304	2178	1845	109355	1536	13387	603	0	0	0	0	2.2056	4.54736	0.441971	0.634549	0.144667	0.489667	0.508667	0.788	0	0	0	0	0.006	0.9	0.508333	0.279	0.0286	0.0129	0.0252	0.0036	0.000352734	4.53885e-05	0.000286862	0
2247	2304	2175	1842	7325	13111	1884	684	0	0	0	0	1.5269	3.27467	0.131507	3.90636	0.286333	0.309333	0.328667	0.549333	0	0	0	0	0.521	0.422667	0.475	0.513	0.0286	0.013	0.0253	0.0036	0.000355396	4.95148e-05	0.000287264	0
2244	2304	2175	1842	12516	18904	36610	866	0	0	0	0	1.91459	3.5036	0.291288	3.92633	0.373	0.664	0.513667	0.397	0	0	0	0	0.535333	0.376	0.475	0.457333	0.0289	0.0137	0.0253	0.0036	0.000357002	5.08751e-05	0.000287728	0
2244	2301	2175	1842	18737	1449	2862	675	0	0	0	0	3.46267	2.49703	2.13918	0.2578	0.196333	0	0.376333	0.457333	0	0	0	0	0.472333	0.347667	0.674667	0.496	0.029	0.0139	0.0254	0.0036	0.000358381	5.35217e-05	0.00028997	0
2244	2301	2172	1842	3396	12314	1136	1542	0	0	0	0	4.20502	2.92518	6.8948	0.909712	0.0573333	0.324667	0.628	0.276	0	0	0	0	0.235333	0.456333	0.140333	0.550333	0.0293	0.0141	0.0254	0.0036	0.000358791	5.47623e-05	0.000290249	0
2244	2301	2172	1842	4416	7217	3085	15612	0	0	0	0	0.896424	0.273485	3.7745	0.134915	0.663333	0.623333	0.353333	0.973	0	0	0	0	0.466333	0.182	0.515333	0.206	0.0295	0.0142	0.0255	0.0036	0.000359788	5.49511e-05	0.000290811	0
2241	2298	2172	1842	5746	717	1254	1591	0	0	0	0	5.67106	6.2445	0.0215707	0	0.472	0.345667	0.522333	0.18	0	0	0	0	0.823667	0.544333	0.301	0.816333	0.0295	0.0142	0.0257	0.0036	0.000362846	5.8693e-05	0.000294238	0
2238	2298	2169	1839	1596	1266	279	5888	0	0	0	0	4.15239	5.03222	1.74222	0.47828	0.654333	0.404667	0.593333	0.599333	0	0	0	0	0.016	0.008	0.942667	0.489	0.0295	0.0143	0.0258	0.0036	0.000363423	6.09811e-05	0.000294462	0
2235	2298	2169	1839	45717	11193	3852	3698	0	0	0	0	2.07007	0.0382854	0.501727	0.531688	0.529333	0.640667	0.443333	0.375333	0	0	0	0	0.157333	0.830333	0.480667	0.205667	0.0296	0.0144	0.0262	0.0036	0.000364225	6.15233e-05	0.000295312	0
2235	2298	2166	1839	1128	8592	342	421	0	0	0	0	4.43625	1.49683	1.35045	0	0.181667	0.338	0.425	0.261333	0	0	0	0	0.560333	0.172333	0.468333	0.318333	0.0297	0.0145	0.0263	0.0037	0.000367185	6.45483e-05	0.000296529	0
2232	2298	2166	1836	10517	31432	22038	5434	0	0	0	0	2.78522	4.83748	3.76473	0.0116683	0.480333	0.636	0.47	0.354667	0	0	0	0	0.217	0.367333	0.697667	0.197	0.0298	0.0147	0.0264	0.0037	0.000367918	6.47501e-05	0.000298238	0
2232	2298	2163	1833	1153	1815	2598	2745	0	0	0	0	3.70824	7.58915	1.8106	0.253071	0.403	0.688333	0.621667	0.239	0	0	0	0	0.496333	0.359667	0.697	0.188333	0.03	0.0147	0.0265	0.0037	0.000368538	6.61376e-05	0.000299289	0
2232	2295	2163	1833	12850	1336	10470	552	0	0	0	0	2.21062	1.9289	10.4977	0.0362585	0.116	0.317667	0.621	0.790667	0	0	0	0	0.362333	0.35	0.817	0.835333	0.0304	0.0147	0.0266	0.0037	0.000372775	6.6786e-05	0.000299824	0
2229	2295	2163	1833	10707	10373	97362	294	0	0	0	0	5.14324	1.00384	2.28381	0.0380098	0.929333	0.165333	0.680333	0.469667	0	0	0	0	0.747667	0.356	0.74	0.105	0.0309	0.0149	0.0266	0.0037	0.000380952	6.78334e-05	0.000300005	0
2229	2292	2163	1833	868	1413	9198	261	0	0	0	0	0.0471512	5.81975	1.30071	0.291761	0.289667	0.192	0.785667	0.182333	0	0	0	0	0.599667	0.356333	0.554	0.155667	0.0311	0.0152	0.0266	0.0037	0.000383227	6.81417e-05	0.000300718	0
2223	2292	2163	1833	13414	29763	165	2105	0	0	0	0	1.80172	3.79624	2.10143	0.140407	0.523	0.757	0.753	0.116	0	0	0	0	0.0806667	0.592	0.278333	0.644	0.0311	0.0156	0.0267	0.0037	0.000383285	6.93234e-05	0.000301742	0
2223	2292	2163	1833	852	1418	3407	2532	0	0	0	0	2.24464	2.26273	0.742356	0.694256	0.472667	0.140667	0.523333	0.365333	0	0	0	0	0.083	0.155	0.249333	0.489333	0.0316	0.0157	0.0268	0.0037	0.000384463	7.06814e-05	0.000302071	0
2223	2292	2160	1830	12056	81223	4402	1150	0	0	0	0	0.645322	8.60356	7.43787	0.0211829	0.73	0.520333	0.365	0.302667	0	0	0	0	0.154	0.398	0.3	0.829667	0.0316	0.0158	0.0269	0.0037	0.000386253	7.31277e-05	0.000302343	0
2223	2289	2160	1830	5229	60058	4042	808	0	0	0	0	1.74206	4.28401	4.31332	0.359951	0.193	0.018	0.332667	0.781667	0	0	0	0	0.0576667	0.207333	0.544	0.407	0.0317	0.0161	0.0269	0.0037	0.000386549	7.31578e-05	0.0003025	0
2220	2289	2160	1830	975	38271	1369	2172	0	0	0	0	4.66466	0.863756	0	0.264951	0.436333	0.432	0.760333	0.148667	0	0	0	0	0.069	0.216667	0.912	0.681	0.0318	0.0162	0.027	0.0037	0.000387147	7.31957e-05	0.000303067	0
2220	2289	2160	1827	2132	1758	903	1083	0	0	0	0	2.63568	0.914207	6.51809	0.755651	0.0803333	0.512	0.819667	0.528333	0	0	0	0	0.769	0.611667	0.690667	0.338667	0.0318	0.0162	0.0271	0.0037	0.000389286	7.41832e-05	0.000303743	0
2220	2286	2157	1827	4558	3925	1714	1307	0	0	0	0	3.05156	3.21579	0.0561073	0.721666	0.071	0.464667	0.156333	0.0066667	0	0	0	0	0.415667	0.486	0.471333	0.736333	0.0321	0.0163	0.0272	0.0037	0.000389535	7.71605e-05	0.000304039	0
2220	2286	2157	1827	2386	23415	1974	1239	0	0	0	0	1.46946	0.170732	0.0369634	0.333144	0.500667	0.505333	0.774	0.497667	0	0	0	0	0.151	0.0376667	0.165	0.859333	0.0326	0.0163	0.0272	0.0037	0.00039001	7.85564e-05	0.000305873	0
2217	2286	2157	1824	2824	1506	441	13947	0	0	0	0	5.78635	3.88199	5.98928	0.430612	0.477667	0.244667	0.914	0.580667	0	0	0	0	0.971	0.210667	0.578333	0.0336667	0.0328	0.0165	0.0273	0.0037	0.00039172	7.92191e-05	0.000306554	0
2217	2286	2157	1824	11212	558	6476	3827	0	0	0	0	1.29042	4.43668	0.3766	0.158076	0.144667	0.470667	0.810333	0	0	0	0	0	0.031	0.375667	0.499	0.0643333	0.0328	0.0167	0.0273	0.0037	0.000393886	8.01667e-05	0.000308325	0
2217	2286	2154	1824	1302	29688	495	426	0	0	0	0	3.7251	2.78918	0.00543902	0.483193	0.260333	0.143333	0.698333	0.902	0	0	0	0	0.220333	0.199667	0.377333	0.652333	0.0329	0.0167	0.0273	0.0037	0.000394687	8.99125e-05	0.000310162	0
2217	2286	2154	1821	9704	801	1099	291	0	0	0	0	2.17313	1.6724	0.00818049	0.019678	0.339	0.671333	0.908	0.549	0	0	0	0	0.706	0.194	0.327	0.0903333	0.0329	0.0167	0.0274	0.0037	0.000398189	9.06268e-05	0.000310903	0
2211	2283	2154	1821	7072	16438	1581	1684	0	0	0	0	2.71063	6.10638	0.072	1.38365	0.549333	0.313333	0.707333	0.521333	0	0	0	0	0.27	0.230667	0.595667	0.131333	0.0331	0.0169	0.0276	0.0037	0.000401786	9.15492e-05	0.000311617	0
2208	2283	2154	1818	23029	3241	2232	279	0	0	0	0	0.11371	4.57617	0.431095	0	0.12	0.828667	0.417	0.154	0	0	0	0	0.182	0.213333	0.795	0.672667	0.0331	0.017	0.0277	0.0037	0.000404093	9.30579e-05	0.000311833	0
2208	2283	2151	1818	9819	591	25045	306	0	0	0	0	8.36253	1.70079	2.47373	0.404556	0.291333	0.228667	0.086	0.07	0	0	0	0	0.901	0.375	0.812667	0.424667	0.0331	0.0171	0.0278	0.0037	0.000409461	9.32094e-05	0.000312131	0
2208	2283	2148	1818	3682	3784	510	958	0	0	0	0	2.63682	6.53597	1.8717	0.767139	0.314	0.0706667	0.488667	0.707667	0	0	0	0	0.594667	0.677333	0.0563333	0.475667	0.0333	0.0175	0.0278	0.0037	0.000418134	9.72401e-05	0.000315489	0
2208	2280	2145	1818	918	58726	963	6145	0	0	0	0	2.3566	0.917737	1.40662	1.6404	0.419333	0.0793333	0.392333	0.278333	0	0	0	0	0.350667	0.612333	0.173667	0.739667	0.0333	0.0181	0.0279	0.0037	0.000421962	9.74659e-05	0.000315916	0
2205	2280	2145	1818	3154	61703	5494	4400	0	0	0	0	0.877534	5.49998	3.02282	2.28665	0.0576667	0.5	0.031	0.851333	0	0	0	0	0.323667	0	0.266667	0.864	0.0337	0.0182	0.0279	0.0037	0.000421986	9.9238e-05	0.000317785	0
2205	2280	2145	1815	339	16457	318	252	0	0	0	0	4.61074	5.47372	0.0160512	3.1626	0.495	0.383667	0.285667	0.813	0	0	0	0	0.346667	0.517	0.0223333	0.068	0.0337	0.0182	0.028	0.0037	0.000422225	0.000111308	0.000318583	0
2205	2280	2142	1815	14561	417	1736	5056	0	0	0	0	6.75579	3.81899	6.04132	0.482705	0.531	0.278333	0.394	0.319	0	0	0	0	0	0.175333	0.332667	0.0643333	0.034	0.0183	0.0281	0.0037	0.000424193	0.000117113	0.000318598	0
2205	2280	2142	1815	4060	465	1010	393	0	0	0	0	3.02471	5.91969	5.92267	1.22799	0.613	0.389667	0.236333	0.534667	0	0	0	0	0.629333	0.363333	0.0343333	0.252333	0.0342	0.0186	0.0283	0.0037	0.000424925	0.000117126	0.000319598	0
2205	2280	2142	1815	6916	4029	5818	993	0	0	0	0	3.63745	2.69551	1.96079	5.21709	0.424667	0.145333	0.371	0.022	0	0	0	0	0.372	0.746667	0.279333	0.134333	0.0345	0.019	0.0284	0.0037	0.000425262	0.000117915	0.000320988	0
2202	2277	2142	1809	1216	306	447	1576	0	0	0	0	5.39662	3.44806	2.32774	5.87961	0.666333	0.405667	0.458333	0.38	0	0	0	0	0.421	0.526333	0.371	0.282	0.0345	0.019	0.0285	0.0037	0.000426102	0.00012025	0.000322169	0
2202	2277	2142	1806	9194	3998	2983	1418	0	0	0	0	0.264263	0.360715	3.23922	1.70636	0.364667	0.217	0.144333	0.219	0	0	0	0	0.248	0.377667	0.204	0.05	0.0346	0.0196	0.0285	0.0037	0.000429375	0.000122333	0.000322876	0
2202	2274	2142	1803	89851	3405	21424	555	0	0	0	0	3.05091	5.74382	1.70157	1.54375	0.276	0.514667	0.325	0.569333	0	0	0	0	0.221	0.0746667	0.380333	0.411667	0.0348	0.0196	0.0285	0.0037	0.000431066	0.0001287	0.000323673	0
2199	2274	2142	1803	477	62283	282	615	0	0	0	0	4.38032	0.527163	0.556288	5.66481	0.342333	0.819667	0.679333	0.284	0	0	0	0	0.698333	0.158667	0.174	0.607333	0.0353	0.02	0.0287	0.0037	0.000431448	0.000128956	0.000325348	0
2199	2274	2142	1803	4080	1009	25433	8181	0	0	0	0	0.1085	0.0753756	0.127173	3.77727	0.381333	0.345667	0.518333	0.508333	0	0	0	0	0.0236667	0.0166667	0.928667	0.285	0.0354	0.02	0.0288	0.0037	0.000431635	0.0001295	0.000326633	0
2199	2271	2142	1800	2227	807	927	180	0	0	0	0	4.44492	3.70978	6.73121	5.21584	0.700667	0.493333	0.700667	0.294	0	0	0	0	0.368667	0.183667	0.276	0.0926667	0.0354	0.02	0.0288	0.0037	0.000432544	0.000131125	0.000326972	0
2199	2271	2136	1800	591	2187	426	668	0	0	0	0	4.42125	2.68793	0.27658	4.93509	0.182667	0.375333	0.505333	0.455667	0	0	0	0	0.553333	0.639667	0.220667	0.0116667	0.0357	0.0201	0.0288	0.0037	0.000433392	0.000134138	0.000329004	0
2199	2271	2136	1800	17488	1980	19880	423	0	0	0	0	7.55239	6.83524	0.605024	0.00594146	0.0393333	0.436667	0.506667	0.256667	0	0	0	0	0.401	0.792667	0.204	0.756667	0.0358	0.0204	0.0289	0.0037	0.000435706	0.000142579	0.000330287	0
2196	2268	2136	1800	395	2493	1716	1927	0	0	0	0	4.33757	1.14098	8.78291	0.546451	0.319333	0.249333	0.368333	0.426667	0	0	0	0	0.105	0.404667	0.248667	0.609333	0.0359	0.0204	0.0289	0.0037	0.000436977	0.00014897	0.000330688	0
2196	2265	2136	1797	4821	330	24835	1949	0	0	0	0	4.79524	0.222593	3.70804	0.0550171	0.487667	0.589667	0.568	0.438	0	0	0	0	0.622667	0.747	0.349333	0.502667	0.036	0.0205	0.029	0.0037	0.000441826	0.000151238	0.000330965	0
2196	2265	2136	1797	837	9381	37849	8671	0	0	0	0	1.90981	4.49462	0.0208293	0.00670976	0.450667	0.730667	0.275	0.438	0	0	0	0	0.626667	0	0.252667	0.55	0.0361	0.0206	0.029	0.0037	0.000445367	0.000157679	0.000331873	0
2196	2262	2133	1794	675	2241	5167	300	0	0	0	0	2.80197	2.07088	3.10287	2.01039	0.578	0.410667	0.566333	0.991667	0	0	0	0	0.484	0.036	0.429333	0.414667	0.0362	0.0212	0.0291	0.0037	0.000446643	0.000160603	0.000332285	0
2193	2262	2133	1794	942	1716	20528	375	0	0	0	0	1.78239	3.21535	0.113388	0.976583	0.482333	0.202333	0.663333	0.0526667	0	0	0	0	0.806333	0.169333	0.798333	0.932	0.0364	0.0212	0.0292	0.0037	0.000446924	0.000161522	0.000336081	0
2190	2262	2133	1794	609	8306	3120	673	0	0	0	0	6.00777	3.80034	2.00465	0.336968	0.404333	0.693667	0.804667	0.642333	0	0	0	0	0.331333	0.16	0.307667	0.192333	0.0365	0.0215	0.0294	0.0037	0.000447601	0.000162522	0.0003388	0
2190	2259	2133	1791	372	300	3495	366	0	0	0	0	1.26586	6.1064	0.793734	6.55472	0.688333	0.214333	0.341333	0.889667	0	0	0	0	0.911667	0.580667	0.276	0.181667	0.0369	0.0225	0.0294	0.0037	0.0004477	0.00016479	0.000338887	0
2190	2259	2133	1791	819	12720	46490	5064	0	0	0	0	2.26402	0.713278	1.47003	6.21664	0.160667	0.394333	0.671667	0.0383333	0	0	0	0	0.412667	0.465667	0.160667	0.495	0.0374	0.0225	0.0297	0.0037	0.000463142	0.000167343	0.000339897	0
2190	2259	2133	1791	12757	1596	753	4256	0	0	0	0	2.09996	0.634624	2.10864	0.24088	0.543	0.0156667	0.257333	0.288333	0	0	0	0	0.344667	0.586667	0.734	0.0333333	0.0374	0.0227	0.0297	0.0037	0.000465608	0.000167437	0.000344092	0
2187	2256	2133	1788	828	54696	14635	460	0	0	0	0	4.54401	7.36289	0.430193	0.248078	0.377667	0.0086667	0.371	0.902667	0	0	0	0	0.185667	0.320667	0.567	0.516	0.0377	0.0228	0.0297	0.0037	0.00046711	0.000175187	0.000344138	0
2187	2256	2133	1788	918	525	37450	351	0	0	0	0	2.54811	3.19626	4.20937	1.39123	0.472667	0.426	0.542333	0.294333	0	0	0	0	0.542333	0.222	0.376333	0.161667	0.0378	0.0229	0.0298	0.0037	0.00046805	0.000178223	0.0003443	0
2187	2253	2133	1785	513	1705	3911	996	0	0	0	0	1.63677	2.91711	3.68018	1.49725	0.291	0.405333	0.581333	0.961	0	0	0	0	0.594667	0.0323333	0.340667	0.0263333	0.0383	0.023	0.03	0.0037	0.000468657	0.000180798	0.000345809	0
2184	2253	2133	1785	8335	498	13570	456	0	0	0	0	3.59854	3.35918	2.07221	2.88202	0.490333	0.596333	0.234	0.164333	0	0	0	0	0.492667	0.0536667	0.171667	0.484333	0.0384	0.024	0.0301	0.0037	0.000472939	0.000182265	0.000346407	0
2184	2253	2130	1785	6417	5384	117573	693	0	0	0	0	2.39771	5.31277	0.64078	0.598971	0.694667	0.672333	0.343667	0.213667	0	0	0	0	0.078	0.106667	0.5	0.593333	0.0385	0.024	0.0301	0.0037	0.000473233	0.000188	0.000346545	0
2184	2253	2130	1785	2351	83749	1062	3265	0	0	0	0	3.85587	2.71086	1.9356	0.276751	0.111667	0.251	0.0916667	0.478333	0	0	0	0	0.0093333	0.178	0.579667	0.185667	0.0388	0.024	0.0302	0.0037	0.000473518	0.000189913	0.000347262	0
2184	2250	2130	1785	9017	21999	1224	348	0	0	0	0	2.03743	0.420666	2.98283	0.983856	0.33	0.375667	0.159667	0.432	0	0	0	0	0.318	0.079	0.339667	0.502	0.0389	0.024	0.0306	0.0037	0.000473684	0.000190282	0.000347307	0
2184	2250	2127	1785	9928	71482	303	1014	0	0	0	0	6.74175	3.16353	0.0114098	0.929212	0.238333	0.280333	0.133333	0.522	0	0	0	0	0.564667	0.104	0.579667	0.338333	0.039	0.0243	0.0307	0.0037	0.000476855	0.000192086	0.00034846	0
2181	2250	2127	1782	12977	18435	177	1163	0	0	0	0	3.90482	4.13278	0.928473	0.702146	0	0.631	0.523667	1	0	0	0	0	0.144667	0.135	0	0.590667	0.0392	0.0247	0.0307	0.0037	0.000479718	0.000193968	0.000348584	0
2181	2244	2127	1782	243	399	294	300	0	0	0	0	2.78159	1.57192	1.60514	0.925859	0.064	0.609667	0.138333	0.827667	0	0	0	0	0.553333	0.351667	0.129333	0.87	0.0394	0.0248	0.0309	0.0037	0.000482645	0.000195451	0.000349097	0
2181	2244	2121	1782	2160	1538	2207	321	0	0	0	0	3.46962	1.94153	3.55501	1.58836	0.728333	0.303	0.0213333	0.593667	0	0	0	0	0.251	0.157	0.07	0.896	0.0398	0.0249	0.0309	0.0037	0.000484325	0.000198273	0.000349206	0
2181	2244	2121	1779	3826	402	303	438	0	0	0	0	4.97511	6.49326	3.78346	0.838883	0.551667	0.620667	0.099	0.814333	0	0	0	0	0.134667	0.573	0.597667	0.943333	0.0399	0.0254	0.0309	0.0038	0.000487518	0.000199882	0.000349573	0
2181	2244	2118	1779	1040	19480	294	618	0	0	0	0	1.35434	2.76805	4.958	3.28516	0.252	0.328667	0.843333	0.858	0	0	0	0	0.228	0.219667	0.497	0.260667	0.0399	0.0256	0.0309	0.0038	0.000489054	0.0002015	0.000349859	0
2178	2241	2118	1779	6536	12495	1423	4123	0	0	0	0	5.88654	5.51262	0.247778	3.2044	0.0586667	0.260667	0.534667	0.137	0	0	0	0	0.414333	0.533	0.405333	0.453333	0.04	0.0258	0.031	0.0038	0.000490363	0.000202243	0.000350301	0
2178	2241	2118	1779	396	1038	9876	1829	0	0	0	0	3.05365	4.13175	3.91807	2.97782	0.287	0.666333	0.674	0.284667	0	0	0	0	0.331667	0.131	0.341333	0.218333	0.0404	0.026	0.031	0.0038	0.000491509	0.000207155	0.000351785	0
2178	2241	2118	1779	1203	465	2196	684	0	0	0	0	2.8762	0.91961	0.267902	1.3435	0.735	0.44	0.584667	0.253667	0	0	0	0	0.125	0.746333	0.374	0.212333	0.0405	0.0263	0.031	0.0038	0.000497882	0.000208855	0.000353501	0
2178	2241	2118	1776	13768	8876	291	435	0	0	0	0	5.6241	2.6538	0.121451	4.01145	0.301333	0.627667	0.528	0.164333	0	0	0	0	0.150667	0.551667	0.530333	0.623	0.0406	0.0264	0.031	0.0038	0.000498637	0.000212112	0.000354101	0
2172	2238	2118	1776	489	62787	716	495	0	0	0	0	3.63071	1.64222	0.829368	3.43855	0.337333	0.0836667	0.257333	0.474	0	0	0	0	0.554667	0.350667	0.43	0.608333	0.0407	0.0265	0.0312	0.0038	0.000499569	0.000214924	0.000356728	0
2172	2238	2115	1776	5547	3872	345	405	0	0	0	0	2.46513	0.374773	0.310405	6.11589	0.499333	0.452333	0.545667	0.553667	0	0	0	0	0.365	0.0063333	0.435333	0.364333	0.0423	0.0265	0.0312	0.0038	0.000500924	0.000216299	0.000357014	0
2172	2238	2112	1773	25048	83430	1181	766	0	0	0	0	3.94453	2.93288	0.239559	2.15388	0.192	0.422333	0.701333	0.384	0	0	0	0	0.310333	0.345333	0.588667	0.377	0.0424	0.0266	0.0312	0.0038	0.000501253	0.00021882	0.000357387	0
2172	2238	2112	1773	540	15572	1174	421	0	0	0	0	3.36968	1.77546	0.454351	0.621122	0.732333	0.530333	0.504667	0.306667	0	0	0	0	0.582	0.388667	0.475333	0.024	0.0429	0.0268	0.0313	0.0038	0.000508629	0.000220459	0.000358949	0
2169	2232	2112	1773	1251	12329	936	247	0	0	0	0	2.70523	1.8717	0	0.984029	0.604667	0.338333	0.214333	0.094	0	0	0	0	0.770667	0.533333	0.221667	0.255667	0.0429	0.0271	0.0313	0.0038	0.000519978	0.00022165	0.000359474	0
2169	2232	2112	1770	1905	9037	1173	2332	0	0	0	0	4.89204	3.79583	7.64827	0.804188	0.180667	0.238667	0.973	0.094	0	0	0	0	0.651667	0.162667	0.988667	0.656	0.044	0.0273	0.0313	0.0038	0.000520072	0.000223564	0.000362016	0
2166	2229	2112	1770	2157	644	5901	426	0	0	0	0	4.22404	0.0326805	0.238134	0.408444	0.296333	0.277	0.749333	0.0996667	0	0	0	0	0.419	0.037	0.716667	0.0846667	0.044	0.0274	0.0313	0.0038	0.000520702	0.000224195	0.000362879	0
2166	2229	2109	1770	2893	30393	15942	234	1	0	0	0	3.29588	1.51428	0.669546	9.38761	0.151	0.318	0.859	0.188667	0	0	0	0	0.283333	0.094	0.183667	0.290333	0.0445	0.0276	0.0313	0.0038	0.000523222	0.000232288	0.000363012	0
2163	2226	2109	1770	12236	570	2875	244	1	0	0	0	4.51925	0.0479463	0.0589878	6.92762	0.117	0.365	0.0186667	0.159667	0	0	0	0	0.0466667	0.172667	0.898	0.609333	0.0446	0.0278	0.0314	0.0038	0.000525762	0.000234124	0.000363866	0
2160	2226	2109	1767	677	107318	11198	2602	1	0	0	0	2.23125	0	4.65016	1.14874	0.161333	0.275333	0.313667	0.43	0	0	0	0	0.254333	0.344333	0.219667	0.374	0.0447	0.0278	0.0315	0.0038	0.000531473	0.000239228	0.000364617	0
2160	2226	2109	1767	34626	4802	366	584	1	0	0	0	1.79463	1.76973	1.66716	2.45776	0.409333	0.538667	0.516	0.01	0	0	0	0	0.275333	0.163333	0.626333	0.195	0.0466	0.0278	0.0317	0.0038	0.000532455	0.000246971	0.000365216	0
2160	2226	2109	1767	37346	22815	1479	1665	1	0	0	0	1.98425	0.503102	0.151656	1.71323	0.839	0.043	0.427	0.394	0	0	0	0	0.108667	0.181	0.509	0.644667	0.0469	0.0282	0.0317	0.0038	0.000539319	0.000250627	0.000367431	0
2160	2223	2109	1764	6476	8396	420	17995	1	0	0	0	2.06639	5.90718	0.814846	0.368685	0.365667	0.899667	0.453333	0.216667	0	0	0	0	0.610667	0.414	0.534333	0.169333	0.0469	0.0282	0.0318	0.0038	0.000541126	0.000253372	0.000367766	0
2160	2223	2106	1764	36582	2911	1316	2309	1	0	0	0	2.9853	0.4941	3.69515	3.00488	0.675333	0.112333	0.385667	0.104	0	0	0	0	0.427	0.376	0.499333	0.667333	0.0489	0.0285	0.0319	0.0038	0.000545592	0.000260213	0.000370836	0
2160	2223	2106	1764	2090	3834	7304	745	1	0	0	0	4.88927	1.22426	1.61466	0.908917	0.309667	0.397667	0.215667	0.508	0	0	0	0	0.207333	0.331333	0.531333	0.682333	0.049	0.0288	0.0319	0.0038	0.000546995	0.000261054	0.000371436	0
2160	2223	2106	1764	6178	22508	97826	306	1	0	0	0	3.90917	6.43689	0.1711	0.861949	0.790333	0.933667	0.604	0.067	0	0	0	0	0.500333	0.534	0	0.259	0.0494	0.0291	0.0321	0.0038	0.000551901	0.000262272	0.000373821	0
2157	2220	2106	1764	3047	8149	11715	462	1	0	0	0	3.06092	9.02764	1.61301	0.80368	0.52	0.351333	0.248333	0.0586667	0	0	0	0	0.728333	0.490333	0.752	0.693	0.0507	0.0292	0.0322	0.0038	0.000558717	0.000263521	0.000377606	0
2157	2220	2106	1764	36510	4145	1424	1390	1	0	0	0	6.5894	0.810971	1.1756	2.93389	0.617	0.103	0.197333	0.463	0	0	0	0	0.558667	0.153333	0.219	0.0103333	0.0515	0.0292	0.0323	0.0038	0.000559414	0.00026455	0.000378645	0
2157	2220	2103	1764	3215	10259	7647	336	1	0	0	0	0.671941	0.460937	5.7667	0.026061	0.712	0.426	0.521667	0.822667	0	0	0	0	0.302	0.489333	0.247333	0.328	0.0522	0.0293	0.0324	0.0038	0.000561941	0.000270301	0.000380117	0
2154	2220	2103	1764	1145	16038	324	841	1	0	0	0	3.46326	1.16826	1.38225	1.05373	0.100333	0.0726667	0.177667	0.441667	0	0	0	0	0.424333	0.475333	0.722	0.393	0.0529	0.0294	0.0324	0.0038	0.000562291	0.00027243	0.000380505	0
2154	2220	2103	1764	43616	16733	4245	393	1	0	0	0	2.65206	5.27839	0.931207	2.41477	0.163	0.229667	0.671333	0.855	0	0	0	0	0.530667	0.227667	0.387667	0.989667	0.0541	0.0295	0.0326	0.0038	0.00056623	0.00027259	0.000380952	0
2154	2217	2103	1764	1350	12067	2573	1059	1	0	0	0	3.10396	2.9808	1.34013	1.60224	0.64	0.302	0.576333	0.455	0	0	0	0	0.152333	0.120667	0.711667	0.411	0.055	0.0296	0.0326	0.0038	0.000567503	0.000272889	0.000381497	0
2154	2214	2100	1761	2245	5223	2672	1542	1	0	0	0	0.164966	3.63725	4.44448	0.371249	0.844	0.526667	0.585667	0.252667	0	0	0	0	0.464333	0.372667	0.541667	0.4	0.0551	0.0297	0.0327	0.0038	0.000570288	0.000287632	0.000384502	0
2154	2214	2100	1758	585	2582	3789	378	1	0	0	0	5.09117	2.73051	5.48438	1.86986	0.187667	0.598667	0.239667	0.081	0	0	0	0	0.439	0.178333	0.19	0.098	0.0555	0.0297	0.0328	0.0038	0.000581635	0.000287831	0.0003861	0
2151	2211	2100	1755	7590	5383	6043	720	1	0	0	0	3.62262	3.97908	2.2565	1.26442	0.832667	0.533333	0.778667	0.150667	0	0	0	0	0.671333	0.24	0.106667	0.444	0.0558	0.0298	0.0328	0.0038	0.000582366	0.000289669	0.000387748	0
2151	2208	2097	1755	22586	3895	15684	4871	1	0	0	0	1.80972	2.6531	6.90383	1.49853	0.533333	0.18	0.565667	0.349	0	0	0	0	0.409333	0.257	0.529667	0.777	0.056	0.03	0.0329	0.0038	0.000582907	0.000307754	0.000389697	0
2151	2208	2097	1755	25565	10676	495	11591	1	0	0	0	2.28878	4.5783	1.07768	0.631502	0.277667	0.322667	0.654333	0.334	0	0	0	0	0.374333	0.616667	0.122667	0.413	0.0568	0.0304	0.0329	0.0038	0.000583022	0.00030953	0.000389864	0
2151	2205	2097	1755	6373	3420	252	2065	1	0	0	0	7.03161	2.30555	0.704985	0.622373	0.819333	0.763667	0.513333	0.493333	0	0	0	0	0.641333	0.554333	0.603667	0.0656667	0.0569	0.0305	0.033	0.0038	0.000585775	0.000310968	0.000392734	0
2151	2205	2097	1755	48940	55905	261	243	1	0	0	0	1.39313	4.01555	2.40924	0	0.228	0.443667	0.441	0.368667	0	0	0	0	0.273333	0.463333	0.308667	0.68	0.0569	0.0307	0.0332	0.0038	0.000594078	0.00031339	0.000394172	0
2148	2205	2097	1755	1542	61492	1061	366	1	0	0	0	1.60135	5.20206	0.0863049	0	0.427	0.191333	0.482667	0.957333	0	0	0	0	0.381667	0.132667	0.533667	1	0.0573	0.0307	0.0333	0.0038	0.000594078	0.000313898	0.000397713	0
2148	2202	2097	1752	889	7653	390	291	1	0	0	0	2.89585	2.29902	4.29767	2.68602	0.580667	0.355667	0.217333	0.889333	0	0	0	0	0.157333	0.310333	0.562	0.929	0.0574	0.0309	0.0334	0.0038	0.000603578	0.000314448	0.000401474	0
2145	2202	2097	1752	9628	12469	5895	1644	1	0	0	0	3.53323	0.0628585	0.594159	2.33928	0.0626667	0.592667	0.270667	0.102	0	0	0	0	0.363667	0.360667	0.132	0.225333	0.0585	0.0311	0.0335	0.0038	0.000606886	0.000321188	0.000403966	0
2145	2202	2097	1752	2628	2838	9830	1473	1	0	0	0	3.27103	0.788563	0.848971	1.5865	0.689667	0.547	0.257333	0.877667	0	0	0	0	0.378667	0.743333	0.844	0.821	0.0591	0.0312	0.0337	0.0038	0.000610355	0.000321991	0.000404375	0
2145	2202	2094	1752	5769	18096	2893	3193	1	0	0	0	2.307	1.80045	1.03172	0.383761	0.291667	0.538667	0.494333	0.471667	0	0	0	0	0.214667	0	0.307333	0.773333	0.0596	0.0314	0.0337	0.0038	0.000613074	0.000322435	0.000410237	0
2142	2202	2094	1749	10574	4365	690	2328	1	0	0	0	0.338129	3.59177	0.00361707	1.40265	0.525	0.622667	0.017	0	0	0	0	0	0.419333	0.218333	0.121	0.105	0.06	0.0318	0.0337	0.0038	0.000616363	0.000324494	0.000411592	0
2142	2199	2091	1749	7303	32060	1977	336	1	0	0	0	1.38424	3.46557	1.5803	0	0.744667	0.208	0.556667	0.881667	0	0	0	0	0.04	0.0856667	1	0.687333	0.0608	0.0319	0.0338	0.0038	0.00061716	0.000325077	0.000411759	0
2142	2199	2088	1749	972	20129	2299	372	1	0	0	0	4.71347	0.248266	3.92275	5.1542	0.451333	0.618667	0.955333	0.263667	0	0	0	0	0.401	0.0443333	0.311667	0.0686667	0.061	0.0321	0.034	0.0038	0.000617547	0.000326361	0.000412189	0
2139	2199	2088	1749	6341	662	1336	9305	1	0	0	0	5.59157	0	1.00669	0.00270244	0.336	0.553	0.686667	0.0386667	0	0	0	0	0.11	0.113	0.731	0.109	0.0619	0.0323	0.0341	0.0038	0.00062422	0.000327213	0.000412221	0
2139	2199	2085	1749	5327	78330	840	4965	1	0	0	0	5.01908	10.8098	2.26335	0.012	0.539	0.759667	0.738	0.553667	0	0	0	0	0.333	0.389	0.419667	0.324333	0.0639	0.0324	0.0341	0.0038	0.000626226	0.00033271	0.000412807	0
2139	2199	2085	1746	11919	1141	804	747	1	0	0	0	5.26287	0.00629024	0.0466927	1.33609	0.828333	0.416667	0.825	0.3	0	0	0	0	0.373	0.278333	0.853333	0.197333	0.0648	0.0329	0.0341	0.0038	0.000631464	0.000333667	0.000412957	0
2139	2196	2085	1743	558	450	2493	4870	1	0	0	0	3.37458	1.7971	0.499271	3.02756	0.498333	0.442333	0.928667	0.743333	0	0	0	0	0.666333	0.122333	0.644667	0.696	0.0648	0.033	0.0342	0.0038	0.000632723	0.000335456	0.000413413	0
2136	2196	2085	1743	7050	19321	5552	611	1	0	0	0	2.97846	1.18153	2.89455	4.58389	0.529	0.863667	0.766333	0.320667	0	0	0	0	0.6	0.251333	0.591	0.304667	0.0648	0.0332	0.0344	0.0039	0.000634683	0.000336382	0.000413413	0
2136	2196	2085	1743	6863	23505	3193	318	1	0	0	0	0.000546341	2.92119	1.76178	5.08585	0.457667	0.451	0.289667	0.463	0	0	0	0	0.698	0.121667	0.018	0.287667	0.0649	0.0333	0.0345	0.0039	0.000634723	0.000337316	0.0004144	0
2136	2193	2085	1740	7223	17754	1008	426	1	0	0	0	1.12828	3.77357	0.609405	1.46812	0.694	0.235333	0.524667	0.674	0	0	0	0	0.349	0.285	0.439333	0.198	0.0675	0.0335	0.0346	0.0039	0.000636029	0.000340136	0.000415615	0
2133	2193	2085	1740	486	75740	1974	372	1	0	0	0	6.01088	3.30764	1.18067	1.55414	0.533333	0.219667	0.764333	0.822667	0	0	0	0	0.399667	0.336333	0.0743333	0.287	0.0682	0.0338	0.0347	0.0039	0.000636574	0.000342485	0.000416913	0
2133	2190	2082	1740	6194	17726	1635	246	1	0	0	0	1.86123	3.8908	0.611029	0.420402	0.0403333	0.263	0.703667	0.412667	0	0	0	0	0.296	0.216333	0.362667	0.413	0.0693	0.0339	0.035	0.0039	0.000643094	0.000345781	0.000416913	0
2130	2190	2082	1737	11663	10680	755	306	1	0	0	0	4.3209	3.14562	6.11867	2.68602	0.401667	0.0683333	0.246667	0.412667	0	0	0	0	0.204667	0.162667	0.514	0.205667	0.0703	0.0339	0.0354	0.0039	0.000644274	0.000346281	0.000421182	0
2130	2190	2082	1737	4723	1949	903	951	1	0	0	0	3.728	5.35227	2.22491	0	0.274667	0.743	0.621333	0.358	0	0	0	0	0.144333	0.304667	0.918333	0.434	0.0713	0.034	0.0354	0.0039	0.000660936	0.000347389	0.000424206	0
2130	2190	2082	1737	504	3915	655	381	1	0	0	0	5.25149	2.89393	0	0.633478	0.294	0.451333	0.663333	0.692	0	0	0	0	0.854	0.218333	0.637333	0.044	0.072	0.0342	0.0354	0.0039	0.000666667	0.000354021	0.000424328	0
2130	2187	2082	1737	12368	44290	414	443	1	0	0	0	5.84918	1.30125	0.325305	4.43933	0.06	0.382667	0.437333	0.713333	0	0	0	0	0.107667	0.206667	0.879	0.378	0.0727	0.0343	0.0354	0.0039	0.000669881	0.000357143	0.00042517	0
2130	2187	2082	1737	17202	564	815	285	1	0	0	0	2.73002	7.36939	4.55863	1.92897	0.110333	0.217667	0.488333	0.874667	0	0	0	0	0.637333	0	0.264667	0.0703333	0.073	0.0344	0.0355	0.0039	0.00067957	0.000359181	0.00042517	0
2130	2187	2079	1737	4214	7799	699	875	1	0	0	0	0.446712	1.40426	5.6735	0.00260976	0.342	0.21	0.260333	0.254333	0	0	0	0	0.559333	0.149333	0.653667	0.286	0.0731	0.0345	0.0356	0.0039	0.000684409	0.000360239	0.000427077	0
2127	2184	2079	1737	2841	11907	726	17544	1	0	0	0	1.96251	5.16876	3.25457	0.515149	0.532	0.389667	0.514667	0.603333	0	0	0	0	0.197667	0.369667	0.584	0.182333	0.075	0.0345	0.0357	0.0039	0.000688032	0.000361066	0.000428319	0
2127	2184	2079	1734	20467	6647	401	906	1	0	0	0	3.9024	2.68195	4.89429	0.0246244	0.388	0.124	0.747667	0.641	0	0	0	0	0.323667	0.334667	0.404	0.254333	0.0752	0.0347	0.0358	0.0039	0.000703116	0.000362424	0.000429306	0
2127	2184	2079	1734	1347	18262	2798	966	1	0	0	0	6.82508	2.02971	3.09957	0.835998	0.822	0.0353333	0.663667	0.769	0	0	0	0	0.687667	0.292333	0.348	0.247333	0.0772	0.0348	0.036	0.0039	0.000713316	0.000363554	0.000429802	0
2127	2184	2079	1734	6932	345	4150	40045	1	0	1	0	7.53398	4.69037	7.00506	0.77289	0.838	0.138667	0.229333	0.659	0	0	0	0	0.77	0.301	0.514	0.650667	0.0785	0.0349	0.036	0.0039	0.000716762	0.000364221	0.000431276	0
2127	2184	2079	1734	10358	1625	372	525	1	0	1	0	7.35437	1.35198	0.863822	0	0.615	0.663667	0.512333	0.067	0	0	0	0	0.912	0.335667	0.851333	0.689	0.0785	0.0354	0.0361	0.0039	0.000720217	0.000369912	0.000431892	0
2124	2181	2076	1734	2448	1750	1804	1214	1	0	1	0	1.78844	1.36252	0.77052	0	0.563667	0.088	0.456	0.0786667	0	0	0	0	0.526	0.256333	0.843333	0.0706667	0.0798	0.0355	0.0362	0.0039	0.00072428	0.000370569	0.000432243	0
2124	2181	2076	1731	8664	4055	666	3655	1	0	1	0	2.12204	3.29719	3.89884	0.0209659	0.395333	0.562	0.553333	0.554667	0	0	0	0	0.515667	0.305667	0.45	0.540333	0.0805	0.0355	0.0363	0.0039	0.000726992	0.000373108	0.000433191	0
2121	2181	2073	1728	1598	21463	747	1568	1	0	1	0	4.46018	3.33197	3.9383	0.85118	0.32	0.493333	0.310667	0.347333	0	0	0	0	0.221667	0.408333	0.296	0.786	0.0812	0.0361	0.0363	0.0039	0.000738372	0.000378444	0.000434134	0
2118	2181	2073	1728	11103	711	684	3260	1	0	1	0	5.28087	0.797171	0.891524	0.855822	0.463	0.049	0.144333	0.881667	0	0	0	0	0.610333	0.351333	0.457	0.625333	0.0822	0.0373	0.0365	0.0039	0.000748282	0.000378638	0.000435336	0
2115	2178	2073	1725	956	2354	624	525	1	0	1	0	6.15718	5.4932	4.62548	2.53239	0.292	0.358333	0.735333	0.648333	0	0	0	0	0.869333	0.575333	0.498667	0.025	0.0829	0.0374	0.0366	0.0039	0.000749906	0.000380518	0.000435482	0
2115	2178	2073	1725	2559	9378	721	2375	2	0	1	0	5.72164	1.00786	0.0258976	0.306256	0.09	0.302333	0.829667	0.220667	0	0	0	0	0.0176667	0.375333	0.0323333	0.911667	0.0832	0.0379	0.0368	0.0039	0.000756943	0.000383533	0.000436167	0
2115	2178	2073	1722	518	1341	1167	729	2	0	1	0	1.10118	5.51898	3.2572	0.083022	0.558667	0	0.652333	0.723333	0	0	0	0	0.393333	0.450667	0.362	0.966667	0.0835	0.038	0.0369	0.0039	0.000781441	0.0003848	0.000436767	0
2115	2178	2073	1722	567	852	579	1262	2	0	1	0	3.01012	5.94528	1.02171	0	0.310667	0.380333	0.263333	0.746	0	0	0	0	0.373667	0.199333	0.228667	0.217	0.0841	0.0383	0.037	0.0039	0.000782272	0.000384928	0.000436847	0
2112	2178	2070	1722	978	3939	3339	336	2	0	1	0	5.30509	5.06225	0.334395	0.279424	0.255333	0.571	0.234667	0.727667	0	0	0	0	0.34	0.308667	0.461	0.176	0.0858	0.0387	0.037	0.0039	0.000783996	0.000385264	0.000437445	0
2112	2175	2070	1719	1579	19209	165	327	2	0	1	0	3.69117	0.561788	6.05593	0.951522	0.379	0.248333	0.453333	0.452333	0	0	0	0	0.467667	0.0703333	0.345667	0.616667	0.0861	0.0387	0.0371	0.0039	0.000812796	0.0003868	0.000437757	0
2112	2175	2070	1716	2730	6197	255	707	2	0	1	0	1.82063	2.35497	0.295224	0.235332	0.449	0.346	0.021	0.0986667	0	0	0	0	0.546333	0.142333	0.258333	0.668667	0.0861	0.0393	0.0371	0.0039	0.000823681	0.000388611	0.000437764	0
2109	2175	2067	1716	2392	19381	1153	1444	2	0	1	0	2.24853	0.0292805	1.33599	0.78739	0.476667	0.451333	0.0953333	0.951333	0	0	0	0	0.423	0.432	0.450667	0.35	0.0877	0.0396	0.0375	0.0039	0.000823955	0.00038896	0.00043998	0
2109	2175	2067	1716	4005	390	427	552	2	0	1	0	0.581693	6.33191	2.86162	0.673876	0.216667	0.343333	0.110667	0.327	0	0	0	0	0.0156667	0.0983333	0.301333	0.598	0.0887	0.0404	0.0375	0.0039	0.000839967	0.000390527	0.000442834	0
2106	2172	2067	1713	15876	19036	357	453	2	0	1	0	4.95728	4.60767	2.22256	0.15691	0.186667	0.314667	0.505	0.248333	0	0	0	0	0.124667	0.564333	0.197	0.345333	0.0887	0.0408	0.0375	0.0039	0.000843284	0.000395381	0.000445966	0
2106	2172	2067	1713	6083	3794	10846	4803	2	0	1	0	2.285	1.4941	4.548	0.00563415	0.253667	0.754333	0.315	0.256667	0	0	0	0	0.254667	0.676	0.373667	0.535	0.0889	0.0409	0.0376	0.0039	0.00084514	0.000396534	0.000449144	0
2103	2172	2064	1713	31625	1991	3318	456	2	0	1	0	0.584039	1.78598	0.635776	0.0180268	0.323	0.866333	0.263	0.462333	0	0	0	0	0.118	0.264333	0.483667	0.481667	0.089	0.0413	0.0377	0.0039	0.000845859	0.000398671	0.000449487	0
2103	2172	2064	1713	2879	47052	744	306	2	0	1	0	3.16181	5.19806	0	1.20344	0.445	0.264333	0.487	0.247333	0	0	0	0	0.170667	0.189667	0.173667	0.163	0.0891	0.0415	0.0378	0.0039	0.000851466	0.000400052	0.000450178	0
2103	2169	2061	1710	6905	699	744	354	2	0	1	0	7.28367	0.0345024	0	3.31763	0.168333	0.528667	0.622667	0.183333	0	0	0	0	0.609333	0.378333	0.290333	0.116667	0.0893	0.0425	0.0378	0.0039	0.000865174	0.000401342	0.00045139	0
2103	2169	2061	1710	360	1110	672	718	2	0	1	0	1.7943	2.11074	0.471768	0.764776	0.770333	0.528667	0.0333333	0.359333	0	0	0	0	0.262	0.386667	0.294333	0.765333	0.0897	0.0428	0.0379	0.0039	0.000875228	0.000410076	0.000452334	0
2103	2166	2061	1710	1731	15697	824	5795	2	0	1	0	1.23962	2.70748	0	0.491559	0.258667	0.843333	0.123667	0.161333	0	0	0	0	0.262	0.127667	0.148333	0.395667	0.0898	0.0428	0.038	0.0039	0.000876522	0.000410454	0.000453314	0
2103	2166	2058	1707	5521	1923	513	465	2	0	1	0	3.8528	2.66724	0.0379439	3.22975	0.546333	0.727	0.285333	0.233667	0	0	0	0	0.296	0.617667	0.283333	0.673	0.0899	0.0429	0.038	0.0039	0.000894769	0.00041073	0.000455105	0
2100	2166	2058	1707	7556	5680	828	657	2	0	1	0	9.99019	1.23977	0.0332902	3.22723	0.565	0.0896667	0.558	0.558333	0	0	0	0	0.246	0.554333	0.574	0.466	0.0913	0.0435	0.0383	0.0039	0.00090123	0.000411875	0.000457247	0
2100	2163	2058	1707	4387	1696	4007	345	2	0	1	0	4.50655	3.78981	3.8412	3.83839	0.268	0.279667	0.087	0.605667	0	0	0	0	0.232333	0.732	0.51	0.377667	0.0931	0.0439	0.0384	0.0039	0.000905797	0.000412036	0.000458086	0
2097	2163	2058	1707	2044	7092	333	704	2	0	1	0	0.0603146	5.07821	0	2.23642	0.0323333	0.205	0.550333	0.3	0	0	0	0	0.437	0.429	0.401	0.116667	0.0932	0.044	0.0385	0.0039	0.000908135	0.00041318	0.00045847	0
2097	2163	2058	1704	7302	7434	2455	1572	2	0	1	0	2.79304	3.374	0.976805	2.192	0.404667	0.597	0.222333	0.618667	0	0	0	0	0.1	0.547333	0.720333	0.514667	0.0954	0.0442	0.0387	0.0039	0.0009091	0.000414437	0.000459482	0
2097	2160	2058	1701	7322	1808	745	3064	2	0	1	0	3.19294	2.73855	0.00733171	3.25481	0.013	0.341667	0.267333	0.844667	0	0	0	0	0.142	0.278667	0.242333	0.358	0.0961	0.0442	0.0388	0.0039	0.000912799	0.000415427	0.000459638	0
2094	2160	2055	1700	10114	1785	1117	1695	2	0	1	0	2.99745	2.59747	3.0386	0.0162268	0.305333	0.565	0.0503333	0.0703333	0	0	0	0	0.0483333	0.448	0.256	0.266333	0.0964	0.0443	0.0389	0.0039	0.000925926	0.000415722	0.000459786	0
2094	2160	2055	1698	12760	3576	12964	876	2	0	1	0	0.766634	0	2.39709	0.234263	0.168	0.421	0.009	0.657	0	0	0	0	0.373667	0.0996667	0.162667	0.278	0.0969	0.0443	0.0391	0.0039	0.000926748	0.000416341	0.000460347	0
2094	2160	2052	1698	14584	11256	3426	4036	2	0	1	0	0.96638	3.05159	1.36287	0.0237585	0.347333	0.203333	0.364667	0.863667	0	0	0	0	0.318333	0.204	0.498667	0.686	0.0995	0.0444	0.0392	0.0039	0.000933977	0.000416341	0.000461932	0
2094	2160	2052	1698	4841	12653	273	462	2	0	1	0	6.60341	0.355446	0.277144	1.45648	0.273667	0.481667	0.577	0.764333	0	0	0	0	0.231	0.241667	0.653667	0.25	0.1001	0.045	0.0393	0.0039	0.000937951	0.00041876	0.000462547	0
2094	2157	2052	1698	570	3166	4343	827	3	0	1	0	2.7585	4.00243	4.03257	0.710254	0.353	0.510667	0.818333	0.557	0	0	0	0	0.590667	0.375333	0.203	0.725333	0.1011	0.0457	0.0394	0.0039	0.000943563	0.00041948	0.000462963	0
2094	2157	2052	1695	429	933	423	2556	3	0	1	0	2.00834	1.33258	0.323715	1.928	0.181	0.390667	0.088	0.0756667	0	0	0	0	0.168333	0.366667	0.490667	0.689667	0.1014	0.0459	0.0395	0.0039	0.000947312	0.000420713	0.000463419	0
2091	2157	2052	1695	926	1002	1273	1037	3	0	1	0	3.4861	0	1.55807	1.79407	0.611333	0.281	0.376333	0.663333	0	0	0	0	0.261667	0.114	0.689	0.946333	0.1035	0.0464	0.0395	0.0039	0.000956252	0.000420805	0.000467426	0
2091	2154	2052	1695	2597	7135	1014	663	3	0	1	0	4.78141	0.0685146	4.5225	0.380639	0.125	0.768333	0.490333	0.183333	0	0	0	0	0.681667	0.529667	0.350667	0.391667	0.1038	0.0465	0.0396	0.0039	0.000965472	0.000421321	0.000469239	0
2091	2154	2052	1695	41408	1224	978	3892	3	0	1	0	3.73188	3.61116	0.00536585	1.09228	0.0213333	0.329667	0.496333	0.362667	0	0	0	0	0.442667	0.247	0.326333	0.576	0.1045	0.0471	0.0398	0.0039	0.000966977	0.000421982	0.000470312	0
2091	2154	2049	1692	6478	7120	504	778	3	0	1	0	2.92323	5.77113	7.83768	1.96994	0.702	0.401333	0.312667	0.577	0	0	0	0	0.456	0.408667	0.451333	0.0066667	0.1063	0.0472	0.0399	0.0039	0.000968776	0.000423706	0.000471873	0
2088	2154	2049	1692	1737	811	3352	651	3	0	1	0	6.72883	3.32198	1.78212	0.144212	0.645667	0.662	0.332333	0.777667	0	0	0	0	0.444667	0.464667	0.574667	0.316	0.1064	0.0479	0.04	0.0039	0.00098748	0.000423862	0.000472144	0
2088	2151	2049	1692	570	1350	924	1026	3	0	1	0	1.48979	1.28188	4.30565	0.350085	0.297333	0.557667	0.169	0.601	0	0	0	0	0.240667	0.705	0.597	0.438667	0.1072	0.048	0.0401	0.0039	0.000990018	0.000428036	0.000473233	0
2088	2151	2049	1692	1740	9594	3835	1084	3	0	1	0	2.70532	0.745063	1.99875	1.52279	0.346333	0.376	0.563333	0.208	0	0	0	0	0.811	0.446667	0.283	0.437	0.1073	0.048	0.0402	0.0039	0.000991851	0.000431284	0.000477616	0
2085	2151	2046	1691	8232	2036	1608	2906	3	0	1	0	5.28775	5.99622	0.184461	1.45388	0.239333	0.245333	0.121	0.353667	0	0	0	0	0.434667	0.753333	0.407333	0.322667	0.1073	0.0483	0.0402	0.0039	0.00102407	0.00043391	0.000479275	0
2085	2151	2046	1689	1077	561	1332	846	3	0	1	0	4.32202	2.84528	2.57687	1.16933	0.255	0.169667	0	0.703	0	0	0	0	0	0.114333	0.226	0	0.1076	0.0488	0.0404	0.0039	0.00103694	0.000445637	0.000481	0
2079	2151	2046	1689	2340	447	709	315	3	0	1	0	3.52481	5.93301	1.74012	0.287341	0.195	0.865333	0.507333	0.624	0	0	0	0	0.296667	0.208667	0.282333	0.555333	0.1085	0.049	0.0405	0.004	0.0010386	0.0004477	0.000481946	0
2076	2151	2043	1689	4799	798	257	2367	3	0	1	0	1.04295	1.36853	3.56752	4.84407	0.334333	0.245	0.446333	0.324	0	0	0	0	0.262667	0.248	0.114	0.628333	0.1089	0.0491	0.0406	0.004	0.00104007	0.000452361	0.000485947	0
2076	2148	2043	1686	8054	1152	866	874	4	0	1	0	5.7816	3.42326	4.30711	0.484129	0.281	0.0176667	0.630333	0.0106667	0	0	0	0	0.106	0.565	0.347333	0.533333	0.1091	0.0504	0.0408	0.004	0.00106894	0.000454034	0.00048605	0
2076	2148	2043	1686	315	4350	7929	180	4	0	1	0	1.40986	3.9599	3.51806	0.848215	0.439333	0.326	0.679333	0.432333	0	0	0	0	0.205333	0.174333	0.160667	0.458667	0.11	0.0507	0.0409	0.004	0.00107866	0.000455927	0.000486316	0
2073	2148	2043	1683	294	1779	414	846	4	0	1	0	3.30396	4.90554	0.0030561	0.408649	0.829333	0.290333	0.310667	0.0126667	0	0	0	0	0.55	0.136333	0.358	0.317	0.1105	0.0522	0.0409	0.004	0.00108909	0.000457193	0.000486417	0
2067	2148	2043	1683	29947	14854	3220	860	4	0	1	0	5.25424	2.69651	1.90608	0.199556	0.518	0.633	0.171333	0.784333	0	0	0	0	0.867667	0.138	0.266333	0.892	0.1111	0.0523	0.0412	0.004	0.00109347	0.000461292	0.0004884	0
2067	2148	2043	1683	5156	2457	288	396	4	0	1	0	6.17447	3.47094	0.408763	1.06962	0.324333	0.528667	0.173667	0.269667	0	0	0	0	0.381667	0.433667	0.0903333	0.54	0.1122	0.0526	0.0412	0.004	0.00109578	0.000464831	0.00049076	0
2067	2145	2043	1680	3722	12956	26466	360	4	0	1	0	4.02046	0.535539	3.26252	0.509507	0.510667	0.486667	0.108	0.736667	0	0	0	0	0.148	0.572	0.136667	0.516333	0.1126	0.053	0.0415	0.004	0.00112076	0.000466681	0.000494378	0
2067	2145	2043	1680	5385	6899	11674	285	4	0	1	0	2.41389	0.831502	0.717	0	0.170333	0.587	0.319667	0.176333	0	0	0	0	0.549333	0.719667	0.756	0.700333	0.1131	0.0542	0.0416	0.004	0.00113364	0.000466938	0.000495087	0
2064	2145	2040	1680	2873	7513	20098	969	4	0	1	0	3.57873	5.84059	1.37384	0.852422	0.782333	0.584333	0.167	1	0	0	0	0	0.481	0.191333	0.135333	0.691333	0.1152	0.0544	0.0416	0.004	0.00114257	0.000476043	0.000495851	0
2064	2142	2040	1680	1035	1317	12547	357	4	0	1	0	4.68905	4.31648	4.44042	1.08328	0.552667	0.277667	0.572667	0.243667	0	0	0	0	0.621	0.0523333	0.113333	0.620333	0.1156	0.0552	0.0417	0.004	0.00114463	0.000476359	0.000497902	0
2064	2142	2037	1680	7296	1461	327	798	4	0	1	0	2.447	2.50501	3.11685	0.0573122	0.0096667	0.396	0.120333	0.530667	0	0	0	0	0.329667	0.110667	0.0826667	0.168667	0.1178	0.056	0.0418	0.004	0.00116402	0.000477583	0.000499516	0
2064	2142	2037	1680	1342	11593	330	2489	4	0	1	0	2.57751	2.45753	0	3.40617	0.491	0.214333	0.624333	0.664333	0	0	0	0	0.843333	0.358333	0.444333	0.182333	0.1188	0.0561	0.0419	0.004	0.00116532	0.000481928	0.00050013	0
2061	2142	2037	1677	675	7895	340	76894	4	0	1	0	4.27655	3.74857	0	2.39719	0.736667	0.826	0.0063333	0.471	0	0	0	0	0.313333	0.589667	0.0516667	0.714	0.121	0.0564	0.0423	0.004	0.00117273	0.000483179	0.000500441	0
2061	2142	2034	1677	5439	1083	222	8038	5	0	1	0	0.0674732	4.92726	2.03165	0.836673	0.295	0.113	0.142667	0.508333	0	0	0	0	0.507333	0.236667	0.046	0.3	0.1233	0.0571	0.043	0.004	0.00119967	0.000485909	0.000501838	0
2061	2139	2034	1677	2428	3302	363	738	5	0	1	0	4.71288	3.61251	0.0686951	0.343705	0	0.482	0.100667	0.135333	0	0	0	0	0.509333	0.607	0.65	0.0493333	0.1234	0.0571	0.0433	0.004	0.0012105	0.000487512	0.00050481	0
2058	2139	2031	1677	204	17995	56881	285	5	0	1	0	4.41141	0.0109244	4.74871	0.594473	0.837	0.925333	0.0076667	0.082	0	0	0	0	0.646	0.157667	0.100667	0.188667	0.1236	0.0573	0.0437	0.004	0.00121222	0.000496288	0.000505016	0
2058	2139	2031	1674	4649	1946	46986	258	5	0	1	0	5.80116	4.02874	0.863654	0.0747	0.630333	0.154667	0.366	0.221667	0	0	0	0	0.526333	0.166333	0.178333	0.037	0.1248	0.0583	0.0439	0.004	0.00121267	0.000497977	0.000506249	0
2055	2139	2031	1674	2642	1983	3664	1090	6	0	1	0	5.51817	0.475449	4.62231	0.629085	0.157667	0.326333	0.269667	0.39	0	0	0	0	0.0236667	0.197667	0.809	0.81	0.1257	0.0586	0.044	0.004	0.00121351	0.000500009	0.000506532	0
2055	2136	2028	1674	11815	1068	6634	247	6	0	1	0	5.01425	0.489012	3.58047	0.2329	0.326667	0.399333	0.277667	0.894333	0	0	0	0	0.308667	0.174333	0.577	1	0.1257	0.0586	0.0444	0.004	0.00123738	0.000501253	0.000507282	0
2055	2136	2028	1674	1068	12275	28594	1692	6	1	1	0	5.38631	0.545637	0.044178	0.100641	0.741	0.776667	0.035	0.761	0	0	0	0	0.13	0.672667	0.107	0.632333	0.1267	0.059	0.0445	0.004	0.00124339	0.000501666	0.000507658	0
2055	2136	2028	1671	1062	3580	2116	489	6	1	1	0	4.8293	4.84102	1.84988	2.41064	0.428333	0.432667	0.393667	0.691333	0	0	0	0	0.282333	0.517333	0.192	0.886333	0.127	0.0596	0.0446	0.004	0.00129707	0.000512566	0.000509151	0
2055	2136	2025	1671	7198	597	4161	2087	6	1	1	0	3.723	4.51672	4.53503	2.0985	0.348667	0.0186667	0.322	0.075	0	0	0	0	0.244333	0.249667	0.255667	0.264333	0.1281	0.0609	0.0447	0.004	0.0013587	0.000513539	0.000509295	0
2055	2136	2022	1671	10457	372	19619	867	6	1	1	0	3.01419	3.7385	7.2352	0.171756	0.208667	0.114	0.104	0	0	0	0	0	0.0816667	0.266333	0.378	0.178	0.1284	0.063	0.045	0.004	0.00136499	0.000516997	0.000510204	0
2055	2136	2022	1668	375	8020	246	288	7	1	1	0	5.08359	4.42892	1.85082	0.0455634	0.209333	0.758333	0.225333	0.417667	0	0	0	0	0.196333	0.0513333	0.187667	0.949333	0.1298	0.0632	0.0451	0.004	0.00138047	0.000519724	0.00051066	0
2052	2133	2022	1668	2848	5532	519	840	7	1	1	0	2.21781	6.94217	0.00396098	0.00587073	0.850333	0.623667	0.326	0.996667	0	0	0	0	0.479333	0.324333	0.102333	0.932667	0.1323	0.0633	0.0451	0.004	0.0013949	0.000520324	0.000510686	0
2052	2133	2022	1668	330	1372	1574	318	7	1	1	0	5.99715	0.52118	0.777437	2.15547	0.125	0.351333	0.590333	0.197333	0	0	0	0	0.0833333	0.638	0.647	1	0.1327	0.0635	0.0451	0.004	0.00140165	0.00052242	0.000515313	0
2052	2133	2019	1668	351	743	5852	7460	8	1	1	0	1.90085	3.12199	0.442595	2.2419	0.544333	0.8	0.0613333	0.995333	0	0	0	0	0.418	0.377	0.195	0.677	0.135	0.0654	0.0454	0.004	0.00144777	0.000524544	0.000517356	0
2052	2133	2019	1665	1524	2430	261	330	8	1	1	0	5.32734	3.08308	2.06382	0.0223537	0.333667	0.356	0.225333	0.945667	0	0	0	0	0.341667	0.669667	0.482333	0.320333	0.1364	0.067	0.0454	0.004	0.00145664	0.000527776	0.000518623	0
2049	2130	2019	1665	13685	8017	6661	522	8	1	1	0	0.335359	5.6298	0.2169	0.102629	0.736	0.699333	0.71	0.200667	0	0	0	0	0.333667	0.461333	0.231667	0.136667	0.1374	0.0671	0.0456	0.004	0.00148103	0.000532449	0.000521348	0
2049	2130	2019	1665	41223	7165	1014	411	9	1	1	0	6.97798	3.69429	4.20333	0.127522	0.186	0.528333	0.204333	0.198333	0	0	0	0	0.147667	0.402	0.467667	0.0486667	0.14	0.0674	0.0456	0.004	0.00148283	0.000539982	0.000523391	0
2046	2130	2019	1662	13838	3142	195	714	9	1	1	0	3.35015	0.260561	3.15849	0.0900439	0.377	0.521333	0.319	0.784667	0	0	0	0	0.193667	0.185667	0.668333	0.246333	0.14	0.0677	0.0457	0.004	0.00154531	0.000541405	0.00052736	0
2046	2130	2019	1662	5800	19671	20512	504	9	1	1	0	1.06112	1.26596	2.43196	0.0315561	0.481667	0.434333	0.377	0.578333	0	0	0	0	0.397667	0.168	0.475667	0.465	0.141	0.0677	0.0457	0.004	0.00156661	0.000542729	0.00053177	0
2046	2127	2019	1662	592	1485	594	225	10	1	1	0	2.6869	0.312522	0.115912	0.0216073	0.391333	0.406	0.473667	0.426	0	0	0	0	0.313667	0.564	0.393667	0.905667	0.1448	0.0679	0.0458	0.004	0.00159453	0.000545195	0.000532904	0
2043	2127	2016	1662	1979	2274	5678	345	12	1	1	0	2.79664	1.74615	1.3599	0.0215732	0.658	0.449333	0.618667	0.410667	0	0	0	0	0.432667	0.196333	0.627333	0.408333	0.1512	0.0683	0.046	0.004	0.00160401	0.000547345	0.000533491	0
2043	2127	2016	1659	7316	663	15119	556	12	1	1	0	4.71914	4.00498	2.8953	0.0370488	0.446	0.244667	0.232333	0.277667	0	0	0	0	0.351	0.445	0.554	1	0.1514	0.0702	0.0461	0.004	0.001657	0.000548295	0.000533519	0
2043	2127	2016	1659	348	39470	267	216	13	1	1	0	0.975368	0.0764	4.80105	0.512241	0.591	0.578333	0.526333	0.385	0	0	0	0	0.468667	0.709	0.275333	0.331	0.154	0.0704	0.0465	0.004	0.00166064	0.000555037	0.000535762	0
2043	2124	2016	1659	1261	1707	20122	288	13	1	1	0	0.00343902	3.99901	0.0688585	3.61487	0.143333	0.081	0.437667	0.89	0	0	0	0	0.468	0.589667	0.098	0.036	0.1542	0.0712	0.0465	0.004	0.00173847	0.000557244	0.000539943	0
2043	2124	2016	1656	2704	29950	11373	333	15	1	1	0	1.14828	0	0	3.84544	0.0076667	0.755667	0.179333	0.217667	0	0	0	0	0.265667	0.139333	0.724333	0.0513333	0.1586	0.072	0.0466	0.004	0.00187348	0.000564374	0.00054001	0
2043	2124	2013	1653	6172	2643	11059	251	15	1	1	0	1.97646	3.15105	2.63331	0.122049	0.475333	0.465667	0.512333	0.0506667	0	0	0	0	0.412667	0.354667	0.263	0.334667	0.1663	0.0724	0.047	0.004	0.00190476	0.000564374	0.000543663	0
2040	2124	2013	1653	4705	6636	5547	5579	15	1	1	0	7.87227	0	0.0244976	0.326317	0.398667	0.543333	0.285667	0.226	0	0	0	0	0.213333	0.467667	0.391	0.315333	0.1696	0.0727	0.047	0.004	0.00192709	0.000565089	0.000544577	0
2040	2121	2013	1650	2943	2579	189	570	17	1	1	0	2.86073	3.95512	0.0901732	0.152368	0.178	0.163667	0.491667	0.282	0	0	0	0	0.361	0.179333	0.405333	0.337667	0.1701	0.0729	0.0473	0.004	0.00199996	0.000565176	0.0005461	0
2040	2121	2013	1650	11864	1149	457	333	66	1	1	0	0.564968	2.7878	0.608227	0.0905634	0.135333	0.486667	0.636333	0.13	0	0	0	0	0.129333	0.152	0.046	0.362333	0.1773	0.073	0.0474	0.004	0.00200893	0.00056552	0.000546925	0
2040	2121	2010	1650	19335	1334	264	165	74	1	1	0	3.34234	2.96485	0.737037	0	0.496333	0.263	0.260333	0.383667	0	0	0	0	0.555333	0.666667	0.317333	0.991667	0.1778	0.0731	0.0476	0.004	0.00208515	0.000565844	0.000547665	0
2040	2118	2010	1650	7140	903	10873	1507	0	1	1	0	0.497802	3.00791	1.31715	0.509963	0.357667	0.37	0.344	0.0666667	0	0	0	0	0.321667	0.249667	0.452	0.120667	0.1862	0.0731	0.0477	0.004	0.0021659	0.000570696	0.000551009	0
2040	2115	2010	1650	3184	5898	546	38545	0	1	1	0	4.48841	7.22945	0.800024	0.275798	0.257333	0.894667	0.416	0.563333	0	0	0	0	0.378333	0.137667	0.514333	0.0103333	0.2018	0.0741	0.0478	0.004	0.0022851	0.000576132	0.00055172	0
2037	2115	2010	1647	3081	9225	555	501	0	1	1	0	4.90103	1.06029	4.25121	0.564841	0.412333	0.280667	0.0383333	0.492667	0	0	0	0	0.46	0.322667	0.250667	0.572333	0.2322	0.0744	0.0481	0.004	0.00248196	0.000577326	0.000552168	0
2037	2115	2007	1644	47312	8646	420	556	0	1	1	0	4.79777	3.58885	2.07711	0.20381	0.479	0.211	0.864333	0.325667	0	0	0	0	0.176667	0.319333	0.545667	0.455333	0.2478	0.0744	0.0483	0.004	0.00276921	0.000577459	0.00055491	0
2037	2115	2007	1644	2012	1617	57910	7222	0	1	1	0	5.77473	3.71551	3.5822	1.12418	0.366667	0.449667	0.506	0.108333	0	0	0	0	0.558	0.34	0.107667	0.395333	0.2536	0.0746	0.0483	0.004	0.00277122	0.000577883	0.000555183	0
2037	2115	2007	1641	3584	411	21741	288	0	1	1	0	3.53209	2.09102	5.51323	0.63409	0.122	0.353333	0.368667	0.274	0	0	0	0	0.008	0.239	0.07	0.418667	0	0.0746	0.0483	0.004	0.00313753	0.000578009	0.000555879	0
2037	2115	2007	1641	684	6767	5939	2371	0	1	1	0	2.60999	4.9293	4.47583	0.626188	0.690667	0.499667	0.168	0.667667	0	0	0	0	0.454333	0.223333	0.079	0.274	0.0011	0.0754	0.0486	0.004	0.00339782	0.00058299	0.000557538	0
2037	2115	2004	1638	9386	381	318	529	0	1	1	0	1.00059	2.45072	2.99519	1.58107	0.197667	0.305333	0.939667	0.959	0	0	0	0	0.0673333	0.305	1	0	0.0019	0.0754	0.0487	0.004	0.0041279	0.000585444	0.000557584	0
2037	2112	2004	1638	5899	22166	4771	501	0	1	1	0	7.97701	4.70532	2.47348	2.76704	0.365	0.433333	0.381667	0.513333	0	0	0	0	0.697333	0.110667	0.363	0.119333	0.002	0.0769	0.0488	0.004	0.00414048	0.00058579	0.000559407	0
2037	2112	2004	1635	4910	992	756	597	0	1	1	0	5.31241	5.39902	3.59832	1.29497	0.716667	0.721	0.421	0.123667	0	0	0	0	0.415	0.333333	0.238	0.106667	0.002	0.0771	0.0488	0.004	0.00454529	0.000590413	0.000564653	0
2037	2112	2004	1635	537	9654	201	597	0	1	1	0	4.11953	1.18053	4.62983	2.29009	0.665	0.174333	0.392333	0.362	0	0	0	0	0.485	0.0313333	0.423	0.341333	0.0021	0.0776	0.0493	0.004	0.00918955	0.000592957	0.000565004	0
2034	2112	2001	1632	1792	8474	13812	459	0	1	1	0	7.19918	1.26999	5.18011	2.31019	0.0583333	0.775667	0.511	0.455333	0	0	0	0	0.118667	0.531	0.661667	0.489333	0.0022	0.0779	0.0494	0.004	0	0.000610815	0.000565124	0
2034	2109	2001	1632	198	4990	99007	483	0	1	1	0	4.77233	2.94843	5.6651	2.16067	0.500667	0.819	0.435667	0.584	0	0	0	0	0.201333	0.0146667	0.264333	0.590333	0.0023	0.0788	0.0497	0.004	0	0.000613757	0.000568492	0
2034	2106	2001	1632	414	3699	799	282	0	1	1	0	2.78724	0.0529024	0.752037	0.81818	0.226333	0.580667	0.435	0.841667	0	0	0	0	0.395333	0.661667	0.238	0.573667	0.0024	0.0793	0.0498	0.004	0	0.000625301	0.00056873	0
2034	2106	1998	1632	417	379	318	333	0	1	1	0	1.49546	4.08376	1.99467	0.796393	0.567333	0.0546667	0.547	0.334667	0	0	0	0	0.328	0.679333	0.387667	0.062	0.0026	0.0796	0.0498	0.004	0	0.00062611	0.000570094	0
2034	2103	1998	1629	3195	8230	4083	297	0	1	1	0	5.19687	5.04445	4.67736	0.385234	0.163333	0.343	0.358	0.384	0	0	0	0	0.310667	0.192	0.38	0.434333	0.0028	0.08	0.05	0.004	0	0.000626625	0.000572167	0
2034	2103	1998	1629	1561	10817	327	393	0	1	1	0	7.43548	2.48813	0.423168	0.74722	0.597333	0.291	0.393333	0.160333	0	0	0	0	0.517667	0.0783333	0.287667	0.272667	0.0028	0.0802	0.05	0.004	0	0.000627746	0.00057434	0
2031	2103	1998	1626	1618	17306	146315	195	0	1	1	0	4.3153	2.80099	0.812088	7.67008	0.702	0.295333	0.175333	0.639333	0	0	0	0	0.111333	0.158333	0.370667	0.412333	0.0029	0.0809	0.05	0.004	0	0.000631096	0.000574599	0
2031	2103	1995	1626	834	150	157	2377	0	1	1	0	5.56821	1.2117	4.6125	1.30219	0.358333	0.3	0.233667	0.896333	0	0	0	0	0.327667	0.616333	0.535	0.545333	0.003	0.0838	0.0505	0.004	0	0.000632808	0.000574652	0
2031	2103	1995	1626	939	922	1011	438	0	1	1	0	0.916249	2.25457	0.525337	0.00578537	0.0176667	0.323333	0.249	0.176667	0	0	0	0	0.595667	0.364	0.402667	0.143667	0.0031	0.0838	0.0506	0.004	0	0.000642479	0.000575615	0
2031	2103	1992	1626	423	37904	8536	746	0	1	1	0	2.06307	2.41881	0.225327	0	0.406667	0.0823333	0.711667	0.172333	0	0	0	0	0.295667	0.251667	0.124667	0.408	0.0032	0.0843	0.0506	0.004	0	0.00064366	0.000577145	0
2031	2100	1992	1626	414	2996	180	24259	0	1	1	0	4.71412	3.04623	0	1.66536	0.04	0.491667	0.719667	0.872333	0	0	0	0	0.341667	0.696	0.654333	0.0873333	0.0032	0.0845	0.0508	0.004	0	0.000644714	0.000579151	0
2031	2100	1989	1626	414	216	837	645	0	1	1	0	2.64998	0	0	2.61783	0.454	0.480667	0.053	0.349333	0	0	0	0	0.857667	0.43	0.314333	0.610333	0.0032	0.0847	0.0509	0.004	0	0.000646678	0.00057982	0
2031	2100	1989	1623	8791	18206	921	14970	0	1	1	0	6.6917	4.13698	2.95276	0.0387146	0.673	0.589333	0.47	0.926333	0	0	0	0	0.123	0.170667	0.567333	0.721	0.0032	0.086	0.0509	0.0041	0	0.000651759	0.000580059	0
2031	2100	1989	1623	456	23520	34334	159	0	1	1	0	7.42459	6.33418	3.69547	0	0.354333	0.351	0.852	0.421	0	0	0	0	0.388667	0.0426667	0.124333	0.508333	0.0032	0.0869	0.0509	0.0041	0	0.000652147	0.000581119	0
2028	2100	1989	1623	8749	3478	402	788	0	1	1	0	1.2118	1.52688	2.71639	2.52677	0.230333	0.166333	0.315333	0.749667	0	0	0	0	0.518667	0.414	0.11	0.522667	0.0033	0.0872	0.0509	0.0041	0	0.000652288	0.000581635	0
2028	2097	1989	1623	3120	855	4049	1271	0	1	1	0	1.16125	3.51344	2.98929	0.158585	0.014	0.732333	0.668667	0.377333	0	0	0	0	0.752667	1	0.427333	0.285333	0.0034	0.0873	0.051	0.0041	0	0.000655958	0.000583743	0
2028	2097	1989	1620	8752	1142	26358	2553	0	1	1	0	5.14435	3.36086	6.70254	0.0163927	0.401	0.370667	0.512	0.847667	0	0	0	0	0.373333	0.147667	0.449	0.301333	0.0034	0.0894	0.0511	0.0041	0	0.000656814	0.000584283	0
2028	2097	1989	1620	32725	426	5862	159	0	1	1	0	0.145427	4.77811	5.26511	0.0955829	0.675	0.198667	0.399667	0.553333	0	0	0	0	0.280667	0.307667	0.426333	0.234667	0.0035	0.09	0.0514	0.0041	0	0.000659263	0.000584687	0
2028	2094	1986	1620	27594	3663	40569	2636	0	1	1	0	3.43009	3.36054	0.580446	0.00613658	0.339333	0.279333	0.196333	0.08	0	0	0	0	0.288667	0.480333	0.567	0.455333	0.0035	0.0906	0.0516	0.0041	0	0.000665881	0.000586081	0
2028	2094	1986	1620	2095	123598	6081	25077	0	1	1	0	5.96587	6.79658	1.88515	0.127661	0.260667	0.769667	0.324	0.757667	0	0	0	0	0.360667	0.308	0.444333	0.877333	0.0036	0.0908	0.052	0.0041	0	0.000670629	0.000589309	0
2028	2094	1986	1620	33569	64200	5583	987	0	1	1	0	3.60977	3.6066	0.55099	0.140154	0.338667	0.628	0.168667	0.528	0	0	0	0	0	0.0753333	0.457	0.492	0.0036	0.0908	0.0522	0.0041	0	0.000670911	0.000590302	0
2025	2091	1986	1617	26895	32018	61665	15341	0	1	1	0	0.432898	1.95502	3.41529	0	0.555667	0.215667	1	0.757667	0	0	0	0	0.324667	0.475667	0.729	0.728667	0.0036	0.091	0.0528	0.0041	0	0.000671622	0.000593816	0
2025	2091	1986	1617	1198	3548	822	80654	0	1	1	0	0.211295	2.69906	2.83057	0.028922	0.495333	0.540333	0.242333	0.089	0	0	0	0	0.493	0.753	0.109	0.849667	0.0037	0.0912	0.0529	0.0041	0	0.000673443	0.00059549	0
2025	2091	1986	1614	465	5335	255	11767	0	2	1	0	1.33275	0.0214268	2.86833	0.157544	0.0223333	0.873	0.0813333	0.569333	0	0	0	0	0.659333	0.347667	0.570667	0.362	0.0037	0.0921	0.0529	0.0041	0	0.000677821	0.000596645	0
2022	2091	1983	1614	886	1338	240	18612	0	2	1	0	0.641068	4.42374	1.96591	0.166227	0.245333	0.106333	0.532333	0.730333	0	0	0	0	0.212333	0.343667	0.892667	0.985333	0.0037	0.0928	0.0532	0.0041	0	0.000679977	0.000596708	0
2022	2091	1983	1614	848	873	797	396	0	2	1	0	1.14702	6.21741	3.56122	0.821637	0.034	0.589	0.123	1	0	0	0	0	0.1	0.461333	0.112333	0.606667	0.0037	0.0928	0.0535	0.0041	0	0.00068152	0.000597637	0
2022	2091	1983	1614	1032	64241	19709	399	0	2	1	0	5.24857	11.2713	3.19596	0.88449	0.0456667	0.349	0.866333	0.659333	0	0	0	0	0.319	0.653	0.616667	0.364333	0.0037	0.0934	0.0535	0.0041	0	0.000682447	0.000599287	0
2022	2091	1983	1611	4110	764	531	506	0	2	1	0	7.54275	0	6.01503	0.99402	0.283	0.398	0.936333	0.478	0	0	0	0	0.773333	0.564	0.159	0.143667	0.0038	0.0936	0.0536	0.0041	0	0.000682982	0.000600997	0
2022	2088	1980	1611	2033	10903	543	10253	0	2	1	0	0	2.53401	0.64832	1.58124	0.551	0.251333	0.473667	0.512333	0	0	0	0	0.603333	0.482667	0.427333	0.228333	0.0039	0.0948	0.0536	0.0041	0	0.000684895	0.000603043	0
2022	2088	1980	1611	2120	3629	11004	372	0	2	1	0	2.92913	2.04923	3.9862	0.204551	0.579	0.479333	0.556333	0.842	0	0	0	0	0.534667	0.272333	0.414	0.425667	0.0039	0.0952	0.0537	0.0041	0	0.000685871	0.00060336	0
2019	2085	1980	1611	1891	3645	17047	339	0	2	1	0	1.7953	4.97919	0.530415	1.06461	0.109	0.41	0.800667	0.998	0	0	0	0	0.0563333	0.387667	0.155667	0.856667	0.0039	0.096	0.0545	0.0041	0	0.000687949	0.000603701	0
2019	2085	1977	1611	3654	4555	456	1054	0	2	1	0	3.89844	6.50405	0.407866	0.325722	0.181	0.317333	0.608333	0.280333	0	0	0	0	0.798667	0.420667	0.201333	0.079	0.004	0.0961	0.0547	0.0041	0	0.000691901	0.000604686	0
2019	2085	1977	1611	5809	2027	359	572	0	2	1	0	1.28252	1.91327	4.07891	0.450741	0.428	0.412	0.426667	0.356333	0	0	0	0	0.171333	0.0416667	0.362	0.328667	0.004	0.0963	0.0548	0.0041	0	0.000708327	0.000614086	0
2016	2082	1977	1608	7032	570	7745	3925	0	2	1	0	4.8829	5.15487	4.69759	1.75583	0.444667	0.0736667	0.434	0.496333	0	0	0	0	0.456667	0.309667	0.630667	0.173333	0.0041	0.0964	0.0548	0.0041	0	0.000709301	0.000618016	0
2016	2082	1977	1608	10268	12641	949	365	0	2	1	0	3.4431	3.86263	2.24494	0.0104585	0.425333	0.426	0.538333	0.539	0	0	0	0	0.885	0.312333	0.126333	0.684	0.0041	0.0973	0.0551	0.0041	0	0.000709769	0.000619621	0
2016	2082	1977	1608	4275	1029	3051	396	0	2	1	0	0.212327	4.40365	4.35752	4.81117	0.166	0.652333	0.140333	0.101333	0	0	0	0	0.152333	0.109667	0.665333	0.332	0.0041	0.0978	0.0556	0.0041	0	0.000714192	0.000630252	0
2016	2082	1974	1608	6061	816	4497	29990	0	2	1	0	0.0318439	5.69844	0.0418049	1.3068	0	0.0963333	0.408333	0.301333	0	0	0	0	0.402	0.223667	0.673333	0.418	0.0041	0.099	0.0559	0.0041	0	0.000716275	0.000633603	0
2013	2082	1974	1605	1070	16793	1791	517	0	2	1	0	0	1.07301	1.06984	2.97699	0.319	0.288333	0.612667	0.435667	0	0	0	0	0.0936667	0.206	0.784333	0.196	0.0041	0.0995	0.056	0.0041	0	0.000720099	0.000633824	0
2010	2082	1974	1605	1990	3345	45248	6699	0	2	1	0	3.01931	2.48671	0.3378	1.43278	0.866333	0.0646667	0.946667	0.834	0	0	0	0	0.0476667	0.514333	0.568	0.497333	0.0041	0.0995	0.0561	0.0041	0	0.000726662	0.000636167	0
2010	2079	1971	1605	946	22308	8202	2184	0	3	1	0	1.02143	1.69162	1.43816	1.54989	0.696	0.363667	0.230333	0.503667	0	0	0	0	0.208333	0.796333	0.688667	0.168	0.0041	0.1	0.0564	0.0041	0	0.000732553	0.000646091	0
2010	2079	1971	1605	1028	10024	33586	327	0	3	1	0	3.7887	1.92711	4.1983	2.04697	0.862333	0.229	0.728333	0.701333	0	0	0	0	0.821333	0.271	0.685667	0.623667	0.0041	0.1001	0.0565	0.0041	0	0.000734229	0.000648897	0
2007	2079	1971	1602	1857	663	298	282	0	3	1	0	2.79692	6.50125	3.63469	1.76171	0.409667	0.869333	0.0506667	0.167	0	0	0	0	0.554667	0.267333	0.384	0.645333	0.0042	0.1001	0.0566	0.0041	0	0.000755383	0.000649431	0
2007	2076	1971	1602	22222	1359	722	4993	0	3	1	0	0.0218878	0.0887561	0.0631268	1.98606	0.388	0.551667	0.846667	0.250333	0	0	0	0	0.187667	0.319333	0.651	0.088	0.0042	0.1002	0.0566	0.0041	0	0.000771354	0.000653126	0
2004	2076	1971	1602	40805	2369	11259	453	0	3	1	0	3.15215	0.639405	5.40708	4.17538	0.120667	0.248667	0.589333	0.1	0	0	0	0	0.0226667	0.416333	0.386667	0.267667	0.0042	0.1006	0.0568	0.0041	0	0.000788583	0.000654459	0
2004	2076	1971	1602	11974	47555	12710	1369	0	3	1	0	1.99157	0.633805	1.84577	3.61615	0.0736667	0.302333	0.744667	0.435333	0	0	0	0	0.182333	0.409	0.736667	0.539667	0.0042	0.1009	0.0569	0.0041	0	0.000807168	0.000654798	0
2004	2076	1971	1602	864	6312	870	634	0	3	1	0	0.00654146	0.751241	2.64318	1.17998	0.632	0.326333	0.165667	0.773333	0	0	0	0	0.454	0.495667	0.386333	0.493	0.0043	0.1019	0.057	0.0041	0	0.000828894	0.000655417	0
2004	2076	1968	1602	5294	1247	897	171	0	3	1	0	5.22911	5.05471	0.00544146	3.39399	0.407667	0.410667	0.278333	0.949333	0	0	0	0	0.310667	0.378333	0.212667	0.628333	0.0043	0.1026	0.0571	0.0041	0	0.000832637	0.000663462	0
2004	2076	1968	1599	231	15313	16972	342	0	3	1	0	4.2318	2.13388	0.0207415	1.01412	0.077	0.359333	0.225667	0.491667	0	0	0	0	0.327	0.006	0.59	0.449667	0.0043	0.104	0.0573	0.0041	0	0.000843784	0.000666173	0
2001	2073	1968	1599	912	237	465	827	0	3	1	0	0.694976	1.3169	3.32134	1.41595	0.614	0.328667	0.417667	0.551333	0	0	0	0	0.127	0.550333	0.468	0.764667	0.0043	0.1056	0.0574	0.0041	0	0.000849328	0.000666195	0
2001	2073	1968	1599	381	107795	240	456	0	3	1	0	2.19779	0.995971	3.17266	7.08504	0.476333	0.498333	0.605667	0.548333	0	0	0	0	0.327667	0.064	0.573667	0.486333	0.0043	0.106	0.0575	0.0041	0	0.000861614	0.000667718	0
2001	2070	1968	1599	570	29939	1050	1278	0	3	1	0	2.62387	3.67114	1.0488	6.98159	0.490667	0.0746667	0.464333	0.359667	0	0	0	0	0.158333	0.777667	0.392667	0.605667	0.0043	0.1071	0.0577	0.0041	0	0.000873744	0.000667862	0
2001	2070	1965	1599	558	20882	1101	816	0	3	2	0	4.18622	1.61573	2.88211	0.7902	0.560667	0.190667	0.137	0.402333	0	0	0	0	0.138333	0.321667	0.279333	0.405667	0.0044	0.1092	0.0581	0.0041	0	0.000886123	0.000673027	0
2001	2070	1965	1596	1023	990	1731	165	0	3	2	0	1.70988	0.0232073	3.34547	0.946966	0.387333	0.573333	0.1	0.435	0	0	0	0	0.134	0.236667	0.825	0.570333	0.0044	0.1095	0.0581	0.0041	0	0.000887211	0.000674344	0
2001	2067	1965	1596	2069	48324	285	354	0	3	2	0	3.70379	2.37772	0.195205	1.96628	0.211	0.499667	0.439	0.815333	0	0	0	0	0.214667	0.144667	0.315333	0.254667	0.0044	0.1097	0.0582	0.0041	0	0.000895533	0.000677064	0
1998	2067	1965	1596	666	3327	627	491	0	3	2	0	4.36548	3.33293	3.71396	2.5048	0.734	0.196333	0.515333	0.497667	0	0	0	0	0.27	0.284	0.165	0.349333	0.0044	0.1104	0.059	0.0041	0	0.000901837	0.000677249	0
1995	2067	1965	1596	330	2836	5346	288	0	4	2	0	4.10567	2.79469	9.32152	0.844571	0.785667	0.323	0.644333	0.018	0	0	0	0	0.433	0.0206667	0.231	0.510667	0.0044	0.1106	0.059	0.0041	0	0.000906416	0.000678372	0
1995	2067	1962	1593	1731	4676	2085	570	0	4	2	0	0.582751	0.776712	3.7765	1.09885	0.326667	0.173	0.516	0.0226667	0	0	0	0	0.295333	0.281667	0.432	0.018	0.0044	0.1123	0.0593	0.0041	0	0.000908738	0.000683179	0
1995	2064	1962	1593	1704	606	561	588	0	4	2	0	4.2185	7.06122	3.26101	3.09077	0.657	0.330333	0.429	0.335	0	0	0	0	0.0076667	0.293	0.591	0.107667	0.0045	0.1137	0.0596	0.0041	0	0.000915111	0.000686429	0
1992	2064	1962	1593	1173	25704	50663	6407	0	4	2	0	0.266388	6.76046	5.76836	2.32567	0.514667	0.106667	0.231	0.345333	0	0	0	0	0.203333	0.460333	0.418667	0.465	0.0045	0.1137	0.0596	0.0041	0	0.000918702	0.000689586	0
1989	2064	1962	1593	1021	10615	5687	18365	0	4	2	0	1.04562	1.63096	8.69534	0.860973	0.354	0.231333	0.378	0.282	0	0	0	0	0.412333	0.155333	0.0243333	0.614333	0.0045	0.1148	0.0599	0.0041	0	0.000943091	0.000690131	0
1989	2064	1959	1590	1304	7875	2899	1730	0	4	2	0	3.48344	10.0242	3.17499	1.0877	0.279333	0.328	0.437	0.554667	0	0	0	0	0.577	0.398333	0.335	0.197	0.0045	0.1153	0.0601	0.0041	0	0.000959455	0.000690263	0
1989	2064	1959	1590	462	1654	228	1374	0	4	2	0	1.80534	3.71061	0.536961	0.00107317	0.553667	0.427	0.329	0.114667	0	0	0	0	0.512	0.528667	0.492667	0.477333	0.0045	0.1158	0.0601	0.0041	0	0.000967498	0.000690834	0
1989	2064	1956	1587	4343	13909	1333	1089	0	4	2	0	4.71406	3.20428	4.31798	0.0049439	0.0763333	0.370667	0.408333	0.573667	0	0	0	0	0.820667	0.579667	0.182667	0.704333	0.0046	0.1158	0.0608	0.0041	0	0.000986302	0.000690854	0
1986	2064	1956	1587	654	11114	2795	27294	0	4	2	0	0	3.43938	0.963012	0	0.657	0.513333	0.901333	0.194333	0	0	0	0	0.178	0.329333	0.098	0.622333	0.0046	0.1162	0.0609	0.0041	0	0.000988151	0.000691625	0
1986	2061	1956	1587	3019	11746	1491	660	0	4	2	0	5.19456	2.72257	6.11124	0	0.765667	0.235333	0.058	0.56	0	0	0	0	0.373333	0.141333	0.378333	0.671	0.0046	0.118	0.0612	0.0041	0	0.000996593	0.000692137	0
1986	2061	1956	1587	282	11395	13741	6157	0	4	2	0	0.536615	5.15842	4.73665	0.0830268	0.612667	0.373667	0.02	0.826667	0	0	0	0	0.0236667	0.131	0.031	0.527333	0.0046	0.1188	0.0617	0.0041	0	0.00101411	0.000693091	0
1986	2061	1956	1587	3652	29460	4226	11511	0	5	2	0	5.46309	6.14873	4.20348	0.0764268	0.279333	0.536667	0.243667	0.386667	0	0	0	0	0.199	0.0306667	0.715667	0.498333	0.0047	0.1197	0.0624	0.0041	0	0.00101768	0.000693787	0
1986	2061	1956	1587	1072	14229	1023	16079	0	5	2	0	0.360502	4.40785	8.97439	0.0104244	0.0643333	0.455333	0.024	0.0763333	0	0	0	0	0.13	0.316	0.149333	0.129	0.0047	0.1198	0.0626	0.0041	0	0.00101791	0.000696758	0
1983	2061	1953	1587	1141	9636	30014	615	0	5	2	0	0	2.03813	0.679166	0.00674146	0.270667	0.24	0.511333	0.393333	0	0	0	0	0.0816667	0.125	0.0096667	0.477333	0.0047	0.1198	0.0627	0.0042	0	0.00102149	0.000696788	0
1983	2061	1953	1587	890	11139	1629	321	0	5	2	0	2.46632	2.05874	3.5385	0.016239	0.880333	0.768667	0.441333	0.732333	0	0	0	0	0.016	0.381333	0.229667	0.421333	0.0047	0.12	0.0628	0.0042	0	0.00102816	0.000697893	0
1983	2058	1953	1584	659	3897	11611	39176	0	5	2	0	1.04658	3.1616	1.26666	0.0284902	0.341667	0.622333	0.193	0.189333	0	0	0	0	0.582	0.258	0.0433333	0.868333	0.0047	0.1214	0.063	0.0042	0	0.00103213	0.000699637	0
1983	2058	1953	1584	309	6321	6137	6792	0	5	2	0	3.55142	0	0.114788	0.00763902	0.543	0.502333	0.0563333	0.527667	0	0	0	0	0.0143333	0.670667	0.542	0.335667	0.0047	0.1223	0.0632	0.0042	0	0.00103499	0.000701658	0
1983	2058	1953	1584	1265	1813	561	1648	0	5	2	0	4.68962	10.8024	3.39408	3.89195	0.628667	0.183667	0.775333	0.187	0	0	0	0	0.864333	0.119667	0.440667	0.439	0.0047	0.1224	0.0632	0.0042	0	0.00104678	0.000704151	0
1980	2058	1953	1581	624	1065	531	13986	0	5	2	0	2.97898	2.79254	4.76189	6.78294	0.738	0.084	0.673667	0.359667	0	0	0	0	0.63	0.243667	0.368	0.375	0.0047	0.123	0.0635	0.0042	0	0.00105597	0.000705467	0
1980	2058	1950	1581	31084	7192	345	444	0	5	2	0	0.399763	4.88499	3.42313	0	0.770333	0.238	0.824333	0.291333	0	0	0	0	0.0316667	0.247667	0.368	0.571	0.0048	0.1247	0.0635	0.0042	0	0.00106588	0.000706421	0
1980	2058	1950	1581	2783	1131	5581	321	0	6	2	0	1.06027	2.33397	0.69559	1.0443	0.0276667	0.618667	0.461667	0.285667	0	0	0	0	0.335333	0.0996667	0.189	0.835333	0.0048	0.125	0.0636	0.0042	0	0.00106763	0.000706594	0
1980	2058	1947	1581	1108	570	790	2147	0	6	2	0	0.914968	6.50782	1.76937	0.902227	0.304667	0.0376667	0.645333	0.314333	0	0	0	0	0.421667	0.339333	0.604333	0.516	0.0048	0.1258	0.0636	0.0042	0	0.00108357	0.000707278	0
1980	2058	1947	1578	2110	2062	681	626	0	6	2	0	2.44674	6.17984	3.95752	3.27359	0.486	0.331333	0.404667	0.570667	0	0	0	0	0.292	0.742	0.481667	0	0.0048	0.126	0.0643	0.0042	0	0.00108709	0.00070834	0
1980	2058	1947	1578	3925	2008	2047	1252	0	6	2	0	0.405751	3.42168	4.4615	0.410141	0.422667	0.449	0.657667	0.691333	0	0	0	0	0.263333	0.345	0.852667	0.726333	0.0048	0.1268	0.0645	0.0042	0	0.00108727	0.000722929	0
1977	2055	1947	1578	43839	40002	1152	3933	0	6	2	0	0.460471	3.31896	3.125	4.88347	0.15	0.266667	0.264667	0.152	0	0	0	0	0.255667	0.0646667	0.448333	0.229667	0.0048	0.1273	0.0645	0.0042	0	0.00110825	0.000724638	0
1977	2055	1947	1578	2232	4037	31685	588	0	7	2	0	3.20191	2.24019	0.594415	3.90146	0.803	0.334	0.583667	0.386667	0	0	0	0	0.334333	0.31	0.611333	0.535667	0.0048	0.1277	0.0647	0.0042	0	0.00111712	0.000724996	0
1977	2055	1947	1578	1062	15625	4443	1033	0	7	2	0	4.76419	4.6838	7.67386	5.142	0.474	0.258333	1	0.261333	0	0	0	0	0.402333	0.182333	0.445	0.510333	0.0049	0.1278	0.0655	0.0042	0	0.00114681	0.000726662	0
1977	2055	1947	1578	11223	1653	17725	708	0	8	2	0	1.03902	0.44621	0.486661	0.0191439	0.366	0.47	0.188333	0.186333	0	0	0	0	0.415	0.394333	0.587	0.261333	0.0049	0.13	0.0655	0.0042	0	0.00115577	0.000726839	0
1977	2055	1947	1578	3002	37369	2242	543	0	8	2	0	4.88462	4.53928	0.259046	5.60513	0.345	0.371667	0.309667	0.478333	0	0	0	0	0.786	0.256	0.561333	0.25	0.0049	0.1305	0.0663	0.0042	0	0.00116796	0.000729342	0
1974	2055	1947	1572	4259	35430	450	288	0	9	2	0	3.34316	0.669134	3.36237	3.91212	0.666667	0.390333	0.347	0.438	0	0	0	0	0.544667	0.155333	0.252667	0.065	0.0049	0.1313	0.0663	0.0042	0	0.00118966	0.000730221	0
1974	2052	1944	1572	7118	7177	402	850	0	9	2	0	3.46147	4.59907	1.2225	8.00298	0.161333	0.278667	0.198667	0.335	0	0	0	0	0.217333	0.304667	0.268667	0.0733333	0.005	0.1329	0.0667	0.0042	0	0.00120352	0.00073219	0
1974	2052	1944	1572	22807	1430	7150	4569	0	10	2	0	5.22382	0.00162439	0.441917	2.80694	0.666333	0.329	0.172	0.377667	0	0	0	0	0.244333	0.252333	0.156667	0.925667	0.005	0.1331	0.067	0.0042	0	0.00121175	0.000733251	0
1971	2049	1944	1572	25095	5193	7335	4630	0	10	2	0	3.31453	1.69143	7.93863	0.273651	0.108333	0.332667	0.304	0.151	0	0	0	0	0.482333	0.232333	0.0563333	0.899	0.005	0.1337	0.0672	0.0042	0	0.00122888	0.000736233	0
1971	2049	1944	1572	1131	13386	225	42770	0	11	2	0	0.173456	2.09806	4.77742	5.57735	0.494333	0.583667	0.480333	0.551333	0	0	0	0	0.223667	0.230333	0.501333	0.388	0.0051	0.1342	0.0677	0.0042	0	0.00123009	0.000736559	0
1971	2046	1944	1572	20401	27921	2103	527	0	12	3	0	4.16731	6.36193	2.64534	0.00636829	0.437667	0.635333	0.671667	0.556667	0	0	0	0	0.535333	0.247	0.427333	0	0.0052	0.1343	0.068	0.0042	0	0.00124363	0.000738581	0
1968	2046	1941	1572	3088	10993	21823	14339	0	12	3	0	1.43726	2.87306	1.52726	0.430915	0.354667	0.142333	0.37	0.476333	0	0	0	0	0.522	0.277333	0.462667	0.756333	0.0052	0.1353	0.068	0.0042	0	0.00125144	0.000745675	0
1968	2046	1941	1572	1470	6024	3718	435	0	13	3	0	3.04809	4.58019	0.836644	0.473722	0.0426667	0.508	0.291667	0.402333	0	0	0	0	0.414	0.163	0.553333	0.101	0.0052	0.1356	0.0684	0.0042	0	0.00127607	0.000746834	0
1968	2046	1938	1572	2159	41140	949	1290	0	13	3	0	3.47022	2.39575	0.0169268	0.296241	0.404	0.783333	0.186	0.350333	0	0	0	0	0.253667	0.397333	0.223667	0.313333	0.0052	0.1361	0.0684	0.0042	0	0.00128275	0.000746893	0
1965	2046	1938	1569	38237	8876	2345	276	0	13	3	0	5.38091	2.11384	3.95793	3.98553	0.337333	0.781	0.576333	0.654333	0	0	0	0	0.21	0.007	0.0896667	0.124	0.0052	0.1389	0.0687	0.0042	0	0.00131834	0.000752197	0
1965	2043	1938	1569	72584	450	2739	4764	0	22	3	0	3.21709	2.26221	4.77998	5.29341	0.928333	0.286333	0.298667	0.759667	0	0	0	0	0.581	0.366	0.524667	0.849	0.0052	0.1413	0.0688	0.0042	0	0.00132275	0.000755858	0
1965	2043	1938	1569	207	2198	1434	3344	0	24	3	0	2.18223	4.58784	0.376454	2.14454	0.276333	0	0.447667	0.343667	0	0	0	0	0.231333	0.0393333	0.432	0.533667	0.0052	0.1416	0.0692	0.0042	0	0.00133228	0.000759536	0
1965	2043	1938	1569	2918	4894	6942	969	0	30	3	0	3.33214	2.98315	0.0235659	0.0243878	0.453333	0.426	0.449	0.35	0	0	0	0	0.396667	0.418	0.378333	0.314667	0.0052	0.1417	0.0693	0.0042	0	0.00133271	0.000763179	0
1965	2040	1938	1569	2797	1491	594	762	0	30	3	0	8.75389	3.83373	3.08878	0.0154732	0.115	0.254333	0.258667	0.824333	0	0	0	0	0.828667	0.278333	0.18	0.689	0.0053	0.1418	0.0697	0.0042	0	0.0013358	0.000767196	0
1965	2040	1935	1569	1315	447	5638	606	0	39	3	0	3.61974	3.387	7.72751	0.0707341	0.191	0.532333	0.786333	0.515333	0	0	0	0	0.148667	0.72	0.358667	0.0703333	0.0053	0.1429	0.0698	0.0042	0	0.00135146	0.000768084	0
1965	2040	1935	1566	1485	7032	4723	3991	0	0	3	0	5.39337	6.04697	1.25943	0.931332	0.095	0.235333	0.383	0.97	0	0	0	0	0.389	0.03	0.433	0.898333	0.0053	0.1471	0.07	0.0042	0	0.00138616	0.000769184	0
1965	2040	1932	1566	2753	4037	25272	1593	0	0	3	0	0.615173	0.379478	3.77153	0.0726317	0.177	0.215333	0.500667	0.895333	0	0	0	0	0.632333	0.289333	0.304	0.679333	0.0053	0.1481	0.0702	0.0042	0	0.00139799	0.000769601	0
1965	2040	1932	1563	1508	503	19596	1141	0	0	3	0	0.00425366	0.436063	3.94594	3.85812	0.354333	0.0783333	0.301333	0.329	0	0	0	0	0.54	0.253333	0.658333	0.0613333	0.0053	0.1483	0.0704	0.0042	0	0.00143168	0.000769932	0
1962	2037	1932	1563	1055	609	2809	3570	0	0	3	0	5.53525	7.04018	5.80038	0.633995	0.939333	0.221	0.252	0.053	0	0	0	0	0.948667	0.0496667	0.551333	0.515	0.0053	0.1487	0.0709	0.0042	0	0.00147303	0.000770321	0
1962	2037	1932	1563	1141	22893	5879	399	0	0	3	0	2.81852	5.39818	1.36974	1.74895	0.773333	0.397333	0.854333	0.330667	0	0	0	0	0.314667	0.286667	0.0093333	0.59	0.0054	0.1503	0.0713	0.0042	0	0.00152027	0.000771757	0
1962	2037	1929	1563	9315	4690	14725	832	0	0	3	0	1.60108	0.0206488	1.17488	8.38811	0.54	0.407667	0.244	0.845667	0	0	0	0	0.207333	0.052	0.157333	0.307	0.0054	0.1559	0.0728	0.0042	0	0.00153257	0.000774221	0
1959	2037	1929	1563	2961	1923	27914	477	0	0	3	0	0.938302	3.71549	0.541837	0.860717	0.462	0.639333	0.538333	0.450333	0	0	0	0	0.0853333	0.754	0.298333	0.681333	0.0054	0.1736	0.0733	0.0042	0	0.00156137	0.000785552	0
1959	2034	1929	1563	2645	1299	25130	1699	0	0	3	0	1.87771	3.67814	6.62504	2.41589	0.223667	0.131667	0.588333	0.575333	0	0	0	0	0.307667	0.227	0.362667	0.357667	0.0054	0.1769	0.0737	0.0042	0	0.00158912	0.000787261	0
1959	2034	1929	1563	88268	608	2606	396	0	0	3	0	2.80852	8.32284	0	0	0.496667	0.0996667	0.322667	0.418667	0	0	0	0	0.442	0.132	0.135	0.713333	0.0054	0.1808	0.0737	0.0042	0	0.00160972	0.00079498	0
1956	2034	1929	1560	8218	4384	9617	311	0	0	3	0	3.40715	4.90999	0	0.00113902	0.626333	0.047	0.0203333	0.395333	0	0	0	0	0.687667	0.149	0.255	0.820667	0.0054	0.1818	0.0738	0.0042	0	0.0016183	0.000795329	0
1956	2034	1929	1560	9349	1341	71380	372	0	0	3	0	0.506002	1.43128	2.71776	2.56834	0.066	0.585	0.397	0.427333	0	0	0	0	0.754333	0.754333	0.103667	0	0.0054	0.1826	0.0739	0.0042	0	0.00171525	0.000799465	0
1956	2034	1929	1560	18208	2433	883	246	0	0	3	0	6.73654	2.05582	0.799346	3.37123	0.649333	0.417	0.605333	0.341333	0	0	0	0	0.100333	0.865667	0.112	0.0586667	0.0055	0.1843	0.0743	0.0042	0	0.00176028	0.000800019	0
1956	2031	1929	1560	663	2697	1505	470	0	0	3	0	3.8432	1.63716	4.9464	3.80953	0.536	0.224	0.0516667	0.385333	0	0	0	0	0.733667	0.343667	0.132	0.778	0.0055	0.2016	0.0748	0.0042	0	0.00180624	0.000800861	0
1956	2031	1929	1560	927	14352	21466	475	0	0	3	0	6.19997	4.48635	1.98445	3.98561	0.250667	0.412667	0.323	0.435333	0	0	0	0	0.374	0.618333	0.439333	0.771667	0.0055	0.2237	0.0751	0.0042	0	0.00183847	0.000802127	0
1956	2031	1929	1557	8845	2312	612	2549	0	0	3	0	3.28102	6.41975	3.62943	0.277598	0.701	0.0683333	0.166667	0.0946667	0	0	0	0	0.456333	0.449667	0.476333	0	0.0055	0.3492	0.0755	0.0042	0	0.00188468	0.00080523	0
1953	2028	1926	1557	585	2266	2402	1479	0	0	3	0	1.60716	0.855561	0.43162	1.37987	0.416667	0.188333	0.548333	0.565	0	0	0	0	0.854	0.48	0.011	0.654333	0.0056	0	0.0756	0.0042	0	0.00191477	0.000805482	0
1953	2028	1926	1557	3333	7298	4161	339	0	0	3	0	3.04211	3.24687	1.32839	0.46011	0.305	0.0306667	0.417333	0.350667	0	0	0	0	0.551333	0.0483333	0.180333	0.197	0.0056	0	0.0763	0.0042	0	0.00205402	0.000807483	0
1953	2028	1926	1557	59689	8491	1613	2981	0	0	3	0	2.94693	0.0179122	2.94754	0.861134	0.285333	0.442333	0.582667	0.031	0	0	0	0	0.160333	0.188	0.220667	0.414667	0.0056	0.0016	0.0766	0.0042	0	0.0021645	0.000808866	0
1953	2028	1926	1557	3890	1697	1673	2203	0	0	3	0	2.61835	3.52093	3.36654	1.45181	0.343	0.366667	0.39	0.464667	0	0	0	0	0.360333	0.368667	0.497333	0.498333	0.0056	0.0017	0.0769	0.0042	0	0.00235372	0.000809543	0
1953	2025	1923	1554	6411	2833	1799	1665	0	0	3	0	1.40807	0	1.16448	1.04178	0.181	0.341	0.625667	0.978333	0	0	0	0	0.355	0.594333	0.381333	0.613667	0.0056	0.0017	0.077	0.0042	0	0.00242504	0.000813313	0
1953	2025	1923	1554	2611	8236	1125	282	0	0	3	0	3.87006	3.68411	0.4526	0.00139512	0.798333	0.267	0.668	0.324667	0	0	0	0	0.597333	0.275333	0.322333	0.375333	0.0056	0.0018	0.0771	0.0042	0	0.00335097	0.000814212	0
1950	2025	1923	1554	663	828	1122	1115	0	0	3	0	6.58273	2.70614	1.37065	0.0111512	0.471667	0.245333	0	0.378333	0	0	0	0	0.486	0.206	0.53	0.939333	0.0057	0.002	0.0775	0.0042	0	0.0035113	0.000817701	0
1950	2025	1923	1554	31553	92420	489	294	0	0	3	0	1.3955	1.98705	1.17636	0.272563	0.431667	0.399333	0.432333	0.311667	0	0	0	0	0.257333	0.222333	0.342	0.189	0.0057	0.0022	0.0776	0.0042	0	0.00356478	0.000819282	0
1950	2022	1920	1554	106162	7080	1061	13271	0	0	3	0	0.94531	1.73103	1.61369	0.0320756	0.237333	0	0.190333	0.523	0	0	0	0	0.320667	0	0.216	0.138667	0.0057	0.0023	0.0777	0.0042	0	0.0037777	0.000825894	0
1950	2022	1920	1551	2802	3746	3395	1416	0	0	3	0	3.3261	5.37333	2.96217	2.0781	0.893	0	0.738667	0.195333	0	0	0	0	0.224333	0	0.291	0.443667	0.0057	0.0024	0.0781	0.0042	0	0.0038791	0.000828157	0
1947	2022	1920	1551	1453	543	166325	974	0	0	3	0	3.92827	2.57335	2.7965	0.0228415	0.653	0	0.83	0.663	0	0	0	0	0.474333	0	0.122667	0.139667	0.0057	0.0028	0.0783	0.0042	0	0.00391534	0.000840192	0
1947	2022	1920	1551	38122	531	6892	165	0	0	3	0	2.22051	4.99534	2.7501	3.43187	0.0743333	0	0.167667	0.634333	0	0	0	0	0.739	0	0.268333	0.197	0.0058	0.0028	0.0785	0.0042	0	0.00404143	0.00084721	0
1947	2022	1917	1551	18185	666	10629	409	0	0	3	0	4.15053	3.4365	3.9587	1.57376	0.564	0	0.453	0.445333	0	0	0	0	0.160667	0	0.298	0.036	0.0058	0.003	0.0787	0.0042	0	0.00619804	0.000849572	0
1947	2019	1917	1551	6473	915	10093	767	0	0	3	0	5.90639	1.42686	1.1049	3.9478	0.437667	0	0.122333	0.036	0	0	0	0	0.531667	0	0.0626667	0.821	0.0058	0.003	0.0788	0.0042	0	0.00688993	0.000850766	0
1947	2019	1917	1551	1635	4205	2753	279	0	0	4	0	3.52944	2.2521	3.34455	0.157598	0.651	0.612667	0.579333	0.235	0	0	0	0	0.458667	0.829667	0.461	0.539333	0.0059	0.003	0.0788	0.0042	0	0	0.000853005	0
1947	2019	1917	1551	2032	4323	4236	573	0	0	4	0	4.70575	5.41361	4.23946	0.175624	0.275333	0.697667	0.756667	0.591	0	0	0	0	0.607333	0.778	0.0306667	0.452333	0.0059	0.0031	0.0789	0.0042	0	0	0.000854448	0
1947	2019	1914	1551	22149	3479	21784	948	0	0	4	0	2.14255	6.25076	2.65781	0.286827	0.404667	0.519333	0.636333	0.903	0	0	0	0	0.319333	0.604667	0.195	0.109667	0.0059	0.0031	0.0792	0.0042	0	0	0.000856639	0
1944	2016	1914	1551	3055	5777	2992	11327	0	0	4	0	2.05656	3.44132	5.38041	0	0.374333	0.516667	0.290667	0.792333	0	0	0	0	0.365	0.348	0.618667	0.402667	0.0059	0.0032	0.0797	0.0042	0	0	0.000856787	0
1944	2013	1911	1548	14173	1347	180	2820	0	0	4	0	0.713671	1.17692	0.411754	1.51258	0.889	0.795667	0.702	0.998667	0	0	0	0	0.344333	0.705	0.114	0.408333	0.0059	0.0032	0.0798	0.0042	0	0	0.000857206	0
1944	2013	1911	1548	62085	1305	2833	527	0	0	4	0	2.16125	0.237624	1.55359	4.03474	0.324333	0.643	0.484	0.779667	0	0	0	0	0.307	0.758667	0.476333	0.386333	0.0059	0.0033	0.0802	0.0042	0	0	0.000859438	0
1944	2013	1911	1548	11694	587	402	289	0	0	4	0	4.08396	3.02884	4.87847	8.09957	0.486	0.528667	0.38	0.233667	0	0	0	0	0.211667	0.292333	0.184333	0.518333	0.0059	0.0033	0.0802	0.0042	0	0	0.000863129	0
1941	2010	1911	1548	7485	932	592	581	0	0	4	0	4.49689	3.98119	6.06178	0.00170488	0.484667	0.164333	0.69	0.549333	0	0	0	0	0.167667	0.506667	0.0256667	0.220667	0.006	0.0034	0.0805	0.0042	0	0	0.000864081	0
1941	2010	1911	1548	2187	1515	295	1700	0	0	4	0	1.80978	2.778	5.0621	1.48237	0.381333	0.0973333	0.389667	0.332333	0	0	0	0	0.16	0.19	0.266333	0.589667	0.006	0.0034	0.081	0.0042	0	0	0.000868946	0
1938	2010	1911	1548	3612	570	9818	1009	0	0	4	0	2.91152	0.408512	1.40822	1.7597	0.592333	0.130667	0.451333	0.444	0	0	0	0	0.0253333	0.0286667	0.032	0.939	0.006	0.0034	0.0816	0.0042	0	0	0.00087146	0
1938	2010	1911	1548	1297	2343	8230	1103	0	0	4	0	3.12532	1.11038	1.4388	1.47872	0.485333	0.151667	0.978	0.588	0	0	0	0	0.517333	0.286	0.199333	0.625333	0.006	0.0034	0.0816	0.0042	0	0	0.000871703	0
1938	2007	1908	1548	98727	1953	542	216	0	0	4	0	1.427	10.3114	4.89048	6.78101	0.576667	0.346333	0.505	0.0453333	0	0	0	0	0.0313333	0.391333	0.253	0.207667	0.006	0.0035	0.0819	0.0042	0	0	0.0008726	0
1935	2007	1905	1548	669	2203	2028	1615	0	0	4	0	3.71342	2.92751	0.465615	0	0.541	0.295667	0.552333	0.234667	0	0	0	0	0.471667	0.143333	0.126333	0.742667	0.006	0.0035	0.0827	0.0043	0	0	0.000873362	0
1935	2004	1905	1545	141263	2202	912	875	0	0	4	0	3.41751	5.19028	2.05749	4.06711	0.351	0.5	0.445333	0.639667	0	0	0	0	0.152667	0.420667	0.406	0.115	0.0062	0.0035	0.0832	0.0043	0	0	0.000877193	0
1935	2004	1902	1545	5176	1332	4204	9207	0	0	4	0	3.30652	1.75565	0.0548537	4.11952	0.475	0.206	0.52	0.918667	0	0	0	0	0.264	0.24	0.0663333	0.244	0.0062	0.0035	0.0833	0.0043	0	0	0.000884467	0
1935	2001	1902	1545	85079	1338	3765	1164	0	0	4	0	5.93632	0	2.70786	2.32528	0.451	0.421667	0.15	0.0296667	0	0	0	0	0.154333	0.487	0.926667	0.979667	0.0062	0.0035	0.0846	0.0043	0	0	0.000887211	0
1935	2001	1902	1545	3394	788	17362	345	0	0	4	0	4.76821	2.55032	2.13129	1.33237	0.382333	0.398	0.269667	0.0733333	0	0	0	0	0.381667	0.290333	0.185	0.315	0.0062	0.0035	0.0847	0.0043	0	0	0.000890475	0
1932	2001	1902	1542	13259	1552	189	65710	0	0	4	0	2.40941	0.0228195	0.316834	1.01991	0.413	0.332	0.114667	0.293667	0	0	0	0	0	0.624	0.0286667	0.630667	0.0062	0.0035	0.0847	0.0043	0	0	0.000891117	0
1932	2001	1899	1542	3879	1367	3573	336	0	0	4	0	4.32554	0.687215	6.74894	0	0.581	0.597	0.274	0.415333	0	0	0	0	0.848	0.238667	0.263667	0.688333	0.0063	0.0036	0.085	0.0043	0	0	0.000891419	0
1929	2001	1899	1542	5046	5599	1395	766	0	0	4	0	3.47475	3.50546	4.49445	5.70013	0.392333	0.436667	0.720667	0.33	0	0	0	0	0.476333	0.344	0.422333	0.215667	0.0063	0.0036	0.0851	0.0043	0	0	0.000893142	0
1929	2001	1899	1542	21469	11114	396	343	0	0	4	0	4.53404	3.87584	1.05146	0	0.407333	0.235333	0.514	0.813667	0	0	0	0	0.273667	0.539667	0.168	0.131667	0.0063	0.0036	0.086	0.0043	0	0	0.000905683	0
1929	2001	1896	1542	3286	492	1069	293	0	0	4	0	2.22488	0	2.57534	0.498798	0.537667	0.795333	0.546667	0.145667	0	0	0	0	0.147333	0.869667	0.51	0.0243333	0.0063	0.0037	0.086	0.0043	0	0	0.000907701	0
1929	2001	1896	1542	39068	29617	733	333	0	0	4	0	0.36179	6.48431	0.619559	2.27763	0.202	0.201667	0.398667	0.161	0	0	0	0	0.124333	0.0976667	0.408	0.142	0.0063	0.0037	0.0869	0.0043	0	0	0.000908925	0
1929	1998	1896	1542	18283	39805	1087	6957	0	0	4	0	2.84525	5.03623	1.98343	4.88763	0.504	0.366	0.517333	0	0	0	0	0	0	0.110667	0.0173333	0.805	0.0063	0.0037	0.0874	0.0043	0	0	0.00091078	0
1929	1998	1896	1542	5075	699	131563	2064	0	0	4	0	2.89658	4.76652	0	3.60353	0.263	0.625	0.797667	0.738667	0	0	0	0	0.046	0.24	0.193667	0.761333	0.0064	0.0037	0.0876	0.0043	0	0	0.000919774	0
1929	1998	1893	1542	2091	706	5460	402	0	0	5	0	0.0512341	2.86146	2.01549	2.83875	0.530333	0.201667	0.966	0.476667	0	0	0	0	0.046	0.186333	0.0103333	0.116333	0.0064	0.0037	0.0881	0.0043	0	0	0.00092452	0
1929	1998	1893	1539	1650	558	10335	711	0	0	5	0	4.21557	5.06531	2.74125	4.43783	0.0616667	0.148333	0.368667	0.506333	0	0	0	0	0.876333	0.557667	1	0.813667	0.0064	0.0037	0.0884	0.0043	0	0	0.000928801	0
1926	1995	1893	1539	21864	1398	7071	43813	0	0	5	0	4.73951	3.96409	3.31569	5.9959	0.436667	0.204	0.094	0.368667	0	0	0	0	0.369667	0.214	0.779667	0.343667	0.0064	0.0038	0.0885	0.0043	0	0	0.000932431	0
1926	1995	1893	1539	5324	4852	3822	258	0	0	5	0	8.26107	3.28175	0.850259	1.62009	0.508	0.522333	0.641333	0.866333	0	0	0	0	0.54	0.519	0.371	0.501	0.0064	0.0038	0.0886	0.0043	0	0	0.000935326	0
1926	1995	1893	1539	34041	1008	40675	207	0	0	5	0	1.83037	0	7.24966	0.481446	0.764	0.129333	0.913	0.103333	0	0	0	0	0.282333	0.108667	0.289333	0.325	0.0065	0.0038	0.0896	0.0043	0	0	0.000936191	0
1926	1995	1893	1539	34530	1196	54328	1481	0	0	5	0	0.843417	4.5202	7.11128	2.29598	0.349	0.670333	0.127667	0.217667	0	0	0	0	0.550667	0.251667	0.584	0.172667	0.0065	0.0039	0.0899	0.0043	0	0	0.000945378	0
1926	1992	1890	1539	109417	2162	9671	7162	0	0	5	0	1.35068	2.6373	4.41295	1.53324	0.713333	0.199	0.282667	0.625333	0	0	0	0	0.566667	0.045	0.562	0.121333	0.0065	0.0039	0.0901	0.0043	0	0	0.000947312	0
1923	1992	1890	1539	16357	3930	495	1108	0	0	5	0	4.79717	2.8569	0.314449	2.01971	0.474	0.306	0.163667	0.395	0	0	0	0	0.372667	0.393333	0.394667	0.0436667	0.0065	0.0039	0.0906	0.0043	0	0	0.000953891	0
1923	1992	1890	1539	1767	792	18965	1432	0	0	5	0	1.89018	4.29989	3.26612	3.13497	0.546333	0.283333	0.471667	0.592333	0	0	0	0	0.201667	0.167	0.34	0.188667	0.0065	0.004	0.0911	0.0043	0	0	0.000960219	0
1923	1986	1890	1536	2199	624	1401	443	0	0	5	0	2.17062	1.21608	0.792027	5.6801	0.560333	0.724	0.288667	0.864333	0	0	0	0	0.386667	0.582667	0.279	0.424333	0.0065	0.004	0.0916	0.0043	0	0	0.000960476	0
1923	1986	1890	1536	147911	2761	801	869	0	0	5	0	1.46859	3.93564	0.0114317	0.919968	0.180333	0.276333	0.316333	0.917	0	0	0	0	0.336333	0.507	0.504333	0.0203333	0.0065	0.004	0.0921	0.0043	0	0	0.000966786	0
1923	1983	1887	1536	3887	3384	264	615	0	0	5	0	3.60873	7.03606	0.610702	0.582851	0.354	0.242667	0.219667	0.339333	0	0	0	0	0.193667	0.160333	0.265667	0.0433333	0.0066	0.004	0.0921	0.0043	0	0	0.000969295	0
1920	1983	1887	1536	1099	3196	6519	333	0	0	5	0	5.38936	1.17753	0	1.2949	0.683	0.507667	0.127333	0.227333	0	0	0	0	0.308667	0.244333	0.0356667	0.998667	0.0066	0.004	0.0928	0.0043	0	0	0.000976206	0
1920	1980	1884	1536	7346	26564	1035	24390	0	0	5	0	4.34794	6.61778	7.65729	3.0709	0.581333	0.118333	0.245667	0.550667	0	0	0	0	0.082	0.335	0.452333	0.311	0.0066	0.0041	0.0933	0.0043	0	0	0.000976883	0
1920	1980	1884	1536	4704	93714	1069	552	0	0	5	0	2.53206	0.945285	0.231412	3.32013	0.407667	0.576	0.151667	0.115667	0	0	0	0	0.133	0.0373333	0.857333	0.645333	0.0067	0.0041	0.0941	0.0043	0	0	0.000980392	0
1920	1980	1884	1536	1965	312	250	231	0	0	5	0	1.7413	2.88202	4.60624	0.0381902	0.21	0.116333	0.546333	0.244667	0	0	0	0	0.431	0.0593333	0.539333	0.407	0.0067	0.0041	0.0941	0.0043	0	0	0.000980902	0
1920	1980	1884	1536	4824	312	3637	348	0	0	5	0	2.29896	1.85162	2.72945	1.5122	0.836333	0.662667	0.546333	0.332333	0	0	0	0	0.017	0	0.781	0.535667	0.0067	0.0042	0.0942	0.0043	0	0	0.000987714	0
1920	1980	1884	1533	34807	1038	374	3779	0	0	5	0	0.820137	1.97487	1.5384	0.372783	0.423333	0.852333	0.595667	0.96	0	0	0	0	0.401333	0.365333	0.790667	0.532667	0.0067	0.0042	0.0949	0.0043	0	0	0.000989315	0
1917	1980	1881	1533	7150	19101	426	306	0	0	5	0	1.60745	1.89055	0	5.84611	0.236333	0.387	0.439667	0.618333	0	0	0	0	0.536333	0.115333	0.400667	0.0193333	0.0067	0.0042	0.0951	0.0043	0	0	0.000990656	0
1917	1980	1881	1533	4039	630	2640	1101	0	0	6	0	0.247176	1.76201	3.12919	0.783073	0.214667	0.660667	0.505	0.422	0	0	0	0	0.611333	0.596333	0.518	0.443667	0.0068	0.0042	0.0951	0.0043	0	0	0.000991702	0
1914	1980	1881	1533	5872	1099	441	13909	0	0	6	0	4.68751	2.15584	3.73655	3.62364	0.136667	0.715333	0.492333	0.023	0	0	0	0	0.0713333	0.514	0.586333	0.852667	0.0068	0.0042	0.0956	0.0043	0	0	0.000994274	0
1914	1977	1878	1533	21959	6574	3968	252	0	0	6	0	5.33578	0.0214293	4.78652	0.83189	0.103333	0.533	0.235	0.392	0	0	0	0	0.268667	0.596333	0.328	0.561	0.0069	0.0043	0.0961	0.0043	0	0	0.00100446	0
1914	1977	1878	1530	905	309	5114	1642	0	0	6	0	1.19647	1.83389	5.15129	0.341417	0.520667	0.189	0.537333	0.183333	0	0	0	0	0.238333	0.450333	0.162	0.0146667	0.0069	0.0043	0.0962	0.0043	0	0	0.0010084	0
1914	1977	1875	1530	11765	3555	513	291	0	0	6	0	0.773544	0.00331951	0.333302	0.164568	0.0586667	0.465333	0.41	0.322	0	0	0	0	0.328	0.0676667	0.402333	0.196	0.0071	0.0043	0.0963	0.0043	0	0	0.00100972	0
1914	1977	1875	1530	1046	5146	1371	306	0	0	6	0	5.91161	1.5823	4.64011	2.73546	0.126	0.228667	0.919333	0.542333	0	0	0	0	0.455	0.263667	0.625	0.487	0.0071	0.0043	0.0969	0.0043	0	0	0.0010112	0
1914	1977	1875	1530	9782	3387	5233	159	0	0	6	0	1.19073	3.04171	0.261593	4.32697	0.888667	0.093	0.382333	0.943333	0	0	0	0	0.569333	0.339667	0.401667	0.150333	0.0071	0.0043	0.0972	0.0043	0	0	0.00101219	0
1911	1977	1875	1527	82397	1081	4049	484	0	0	6	0	0.470673	0.0304024	4.53393	0.916866	0.601	0.435	0.502333	0.682333	0	0	0	0	0.502	0.756333	0.563333	0.394333	0.0071	0.0043	0.0979	0.0043	0	0	0.00101856	0
1911	1977	1875	1527	555	1239	7043	621	0	0	6	0	5.83562	1.68204	8.12316	4.04778	0.587	0.461667	0.469667	0.276667	0	0	0	0	0.178	0.024	0.412333	0.729	0.0072	0.0043	0.098	0.0043	0	0	0.0010225	0
1911	1977	1875	1527	4307	1239	1572	3093	0	0	6	0	5.59146	1.49818	6.34528	6.88301	0.564333	0.359667	0.517667	0.263667	0	0	0	0	0.22	0.205333	0.483667	0.553	0.0072	0.0043	0.0981	0.0043	0	0	0.00102395	0
1908	1977	1875	1527	1682	8041	10340	1014	0	0	6	0	3.9956	5.96757	7.49706	0.769168	0.633	0.403	0.0736667	0.289333	0	0	0	0	0.101	0.0823333	0.403	0.0756667	0.0072	0.0043	0.0983	0.0043	0	0	0.00102513	0
1908	1974	1875	1524	914	1029	3708	512	0	0	6	0	0.678624	4.85902	0	1.5582	0.394333	0.518333	0.197667	0.402	0	0	0	0	0.323667	0.104667	0.0606667	0.500333	0.0072	0.0043	0.0985	0.0043	0	0	0.0010296	0
1908	1974	1875	1524	28935	2899	29301	441	0	0	7	0	0.122971	3.10814	6.92657	5.4443	0.162667	0.335667	0.416333	0.496	0	0	0	0	0.738	0.104667	0.219667	0.518	0.0072	0.0043	0.099	0.0043	0	0	0.00102965	0
1908	1974	1872	1524	1867	4047	2856	351	0	0	7	0	4.30783	1.37216	2.00858	0.338912	0.523667	0.661667	0.787	0.129	0	0	0	0	0.232333	0.352667	0.760333	0.274667	0.0072	0.0044	0.099	0.0043	0	0	0.00103178	0
1908	1974	1872	1524	11775	3193	3677	8827	0	0	7	0	6.66015	3.75421	6.7339	1.74746	0.472667	0.133	0.713	0.324333	0	0	0	0	0.392	0.0696667	0.336	0.522667	0.0073	0.0044	0.0992	0.0043	0	0	0.00103248	0
1908	1974	1872	1524	58910	3563	3570	8108	0	0	7	0	4.60589	5.84596	4.20592	2.6988	0.195	0.0326667	0.714333	0.177	0	0	0	0	0.264	0.0993333	0.061	0.248333	0.0073	0.0044	0.0995	0.0043	0	0	0.0010456	0
1905	1971	1872	1524	2083	4873	20719	897	0	0	7	0	6.01898	0.00526585	1.66217	2.36576	0.746333	0.401333	0.218333	0.522333	0	0	0	0	0.405333	0.253333	0.468	0.569333	0.0073	0.0044	0.1	0.0043	0	0	0.00104713	0
1905	1971	1872	1524	5878	4151	3668	827	0	0	7	0	6.29802	5.78076	4.28472	0.200478	0.453	0.411333	0.500667	0.219333	0	0	0	0	0.681333	0.397667	0.507667	0.709	0.0073	0.0044	0.1001	0.0043	0	0	0.0010509	0
1905	1971	1872	1521	13006	2866	948	543	0	0	8	0	5.77171	1.71471	0.927476	4.57194	0.191	0.0793333	0.494667	0.218	0	0	0	0	0.496333	0.370333	0.509	0.451333	0.0073	0.0045	0.1005	0.0043	0	0	0.0010582	0
1905	1968	1872	1521	11785	1308	1926	2448	0	0	8	0	3.3679	0.399856	1.01437	0.164671	0.125	0.534333	0.324	0.273	0	0	0	0	0.286	0.448	0.282667	0.373667	0.0074	0.0045	0.1013	0.0043	0	0	0.00107222	0
1902	1965	1869	1521	3355	1320	38811	2924	0	0	8	0	1.22849	4.49704	2.21429	6.16114	0.835333	0.19	0.189333	0.769	0	0	0	0	0.900667	0.079	0.607667	0.506333	0.0074	0.0045	0.1013	0.0043	0	0	0.00108225	0
1902	1965	1869	1518	1846	333	24666	1507	0	0	8	0	4.64785	4.17744	5.77686	2.78002	0.293	0.466667	0.15	0.488333	0	0	0	0	0.0446667	0.186333	0.256	0.414667	0.0075	0.0045	0.1014	0.0044	0	0	0.0010845	0
1899	1965	1869	1518	2528	938	2618	1257	0	0	8	0	2.69329	5.10394	3.3497	6.48439	0.871667	0.435667	0.672	0.163667	0	0	0	0	0.536	0.196	0.501667	0.816	0.0076	0.0045	0.1015	0.0044	0	0	0.00108648	0
1899	1962	1869	1518	26904	910	4323	378	0	0	8	0	3.45237	5.6942	3.35749	0.455722	0.26	0.0836667	0.225	0.801333	0	0	0	0	0.308333	0	0.156333	0.163667	0.0076	0.0045	0.102	0.0044	0	0	0.00108883	0
1899	1962	1866	1518	7791	1245	8535	8931	0	0	8	0	4.94256	1.3067	0.548046	0.0991171	0.269667	0.457667	0.254	0.497667	0	0	0	0	0.373667	0.85	0.46	0.103333	0.0076	0.0046	0.102	0.0044	0	0	0.00109008	0
1896	1962	1866	1515	1721	981	1779	518	0	0	8	0	3.27239	4.64316	0.874037	5.16045	0.501667	0.854667	0.689333	0.327333	0	0	0	0	0.380667	0.774667	0.0066667	0.220333	0.0076	0.0046	0.1024	0.0044	0	0	0.00109195	0
1896	1962	1866	1515	864	1281	8642	714	0	0	8	0	0.839432	0	3.60008	0.0568805	0.329333	0.540667	0.299	0.648	0	0	0	0	0.126333	0.414333	0.593667	0.0956667	0.0077	0.0046	0.1032	0.0044	0	0	0.00109307	0
1896	1959	1866	1515	36381	1332	8473	1255	0	0	8	0	3.13681	0.319073	3.29101	0.0878634	0.216667	0.146	0.141	0.523667	0	0	0	0	0.126333	0.0863333	0.435667	0.671667	0.0077	0.0046	0.1034	0.0044	0	0	0.00110597	0
1896	1959	1863	1515	2595	2932	294	462	0	0	9	0	7.31776	7.54439	3.84188	4.1426	0.613	0.532667	0.552667	0.859333	0	0	0	0	0.271667	0.447	0.180333	0.590667	0.0077	0.0046	0.1042	0.0044	0	0	0.00111446	0
1896	1959	1863	1515	1074	3414	28763	648	0	0	9	0	0.202563	6.00954	4.14107	2.3505	0.271	0.701	0.485333	0.708333	0	0	0	0	0.347333	0.146667	0.166	0.384333	0.0079	0.0046	0.1042	0.0044	0	0	0.00111933	0
1896	1959	1863	1515	23175	357	38675	917	0	0	9	0	3.12669	4.31426	2.41174	0	0.05	0.311	0.181333	0.469333	0	0	0	0	0.218333	0.374	0.0313333	0.047	0.008	0.0047	0.1043	0.0044	0	0	0.00112003	0
1896	1959	1863	1512	949	1037	4156	975	0	0	9	0	1.61421	2.97624	6.57677	7.47271	0.253	0.36	0.274	0.602667	0	0	0	0	0.668	0.528667	0.279333	0.234333	0.008	0.0047	0.1043	0.0044	0	0	0.00112189	0
1893	1959	1863	1512	9598	22209	1760	333	0	0	9	0	2.49939	3.80863	5.91363	1.92545	0.675	0.479333	0.0656667	0.449333	0	0	0	0	0.067	0.429333	0.361667	0.504	0.008	0.0047	0.105	0.0044	0	0	0.00112613	0
1893	1959	1863	1512	6312	2421	20983	5073	0	0	10	0	5.47386	4.32261	5.37944	3.49704	0.234333	0.257	0.101667	1	0	0	0	0	0.016	0.581	0.369	0.216333	0.0082	0.0047	0.1054	0.0044	0	0	0.001129	0
1893	1959	1863	1512	11250	2578	2466	32066	0	0	10	0	3.78418	3.66583	1.21795	1.85591	0.065	0.407333	0.202	0.635667	0	0	0	0	0.319667	0.607667	0.276667	0.979333	0.0082	0.0047	0.1055	0.0044	0	0	0.00113038	0
1893	1956	1860	1512	6206	29960	2448	74423	0	0	10	0	0.405117	3.39959	4.8789	3.77508	0.424667	0.338667	0.978667	0.239667	0	0	0	0	0.448	0.777667	0.989333	0.577	0.0083	0.0047	0.1056	0.0044	0	0	0.00113674	0
1893	1956	1860	1509	8568	2805	1299	402	0	0	10	0	0.0213463	2.34439	3.50114	0.114151	0.216333	0.614333	0.180333	0.622667	0	0	0	0	0.018	0.357333	0.561333	0.194667	0.0083	0.0047	0.1056	0.0044	0	0	0.00114265	0
1893	1956	1860	1509	46097	4577	23991	358	0	0	10	0	0.157073	3.01162	2.52283	0.538522	0.344333	0.081	0.278667	0.505667	0	0	0	0	0.0633333	0.765333	0.180667	0.341333	0.0083	0.0048	0.1057	0.0044	0	0	0.00114624	0
1893	1956	1860	1509	7283	2049	3786	552	0	0	11	0	0.0928366	4.93897	5.96271	0.46992	0.176667	0.0743333	0.278667	0.265333	0	0	0	0	0.0786667	0.765333	0.381	0.341333	0.0085	0.0048	0.1066	0.0044	0	0	0.00115411	0
1890	1953	1860	1506	1684	9193	246	428	0	0	11	0	2.51458	4.54335	3.05074	0.147817	0.423333	0.503667	0.287667	0.555	0	0	0	0	0.265333	0.501	0.188	0.435	0.009	0.0049	0.1073	0.0044	0	0	0.00115967	0
1890	1953	1857	1506	5421	387	3452	321	0	0	12	0	0	3.80552	5.63591	0.255641	0.525	0.306333	0.684667	0.130667	0	0	0	0	0.664667	0.290333	0.390667	0.652333	0.009	0.0049	0.1074	0.0044	0	0	0.00116193	0
1890	1953	1857	1506	1686	33285	1125	351	0	0	14	0	6.09225	4.73284	1.26443	3.5609	0.558	0.594	0.126667	0.130667	0	0	0	0	0.309667	0.622667	0.0896667	0.431667	0.0091	0.0049	0.1076	0.0044	0	0	0.00116258	0
1890	1953	1854	1506	1869	27365	174	1792	0	0	18	0	0	7.40808	3.58674	1.189	0.835333	0.457667	0.588667	0.388	0	0	0	0	0.132333	0.282	0.372667	0.202	0.0092	0.0049	0.1077	0.0044	0	0	0.00116516	0
1890	1953	1854	1506	1362	2070	10618	3398	0	0	18	0	6.5044	5.32253	4.60952	2.49658	0.805	0.471667	0.619	0.504333	0	0	0	0	0	0.291333	0.017	0.857333	0.0093	0.0049	0.109	0.0044	0	0	0.00116618	0
1890	1950	1851	1506	8470	6577	4227	426	0	0	18	0	4.97383	5.0058	3.27763	5.43036	0.205333	0.268333	0.214667	0.552333	0	0	0	0	0.0656667	0.134	0.148	0.911333	0.0094	0.0049	0.109	0.0044	0	0	0.00116775	0
1890	1950	1851	1506	1532	1050	1350	408	0	0	20	0	0.988522	0.859412	2.73544	0.0214244	0.135	0.345667	0.497	0.0906667	0	0	0	0	0.144333	0.422333	0.1	0.299667	0.0096	0.0049	0.109	0.0044	1.78578e-05	0	0.00117859	0
1890	1950	1851	1503	37550	1567	8378	589	0	0	20	0	2.2962	3.32361	4.0504	0.0345415	0.474333	0.140667	0.493	0.844667	0	0	0	0	0.0063333	0.707333	0.144	0.616	0.0099	0.0049	0.1091	0.0044	1.79791e-05	0	0.00117963	0
1887	1950	1851	1503	5578	7711	2819	2691	0	0	20	0	0.324724	2.33733	2.20447	2.97825	0.266667	0.171333	0.253	0.406333	0	0	0	0	0.871333	0.387	0.740333	0.678333	0.0103	0.005	0.1091	0.0044	2.53678e-05	0	0.00118509	0
1887	1950	1848	1503	2706	972	3594	11958	0	0	29	0	0.242993	3.76283	0.185734	2.83165	0.456	0.014	0.541333	0.376333	0	0	0	0	0.512667	0.0936667	0.197	0.611667	0.0103	0.005	0.1093	0.0044	2.59363e-05	0	0.00118764	0
1887	1947	1848	1503	5952	1419	1884	186	0	0	0	0	5.10021	4.08435	1.79276	0.469646	0.011	0.505	0.263667	0.209	0	0	0	0	0.0196667	0.161667	0.629667	0.697333	0.0104	0.005	0.1094	0.0044	2.72732e-05	0	0.00118775	0
1887	1947	1848	1500	33354	6850	2034	916	0	0	0	0	1.37152	2.88894	0.0690878	0.585366	0.301333	0.300333	0.436	0.0696667	0	0	0	0	0.0066667	0.0573333	0.657667	0.280333	0.0105	0.005	0.1101	0.0044	3.09157e-05	0	0.0011891	0
1884	1947	1848	1500	22293	528	339	405	0	0	0	0	0.293215	1.20109	4.28546	3.79531	0.356	0.192667	0.335667	0.304	0	0	0	0	0.027	0.303667	0.252667	0.129667	0.0106	0.005	0.1106	0.0044	3.09674e-05	0	0.0011895	0
1884	1947	1848	1500	27442	999	12693	414	0	0	0	0	3.52582	3.2888	3.28955	3.20315	0.283333	0.266667	0.348667	0.510333	0	0	0	0	0.171667	0.631	0.359667	0.324667	0.0107	0.005	0.1111	0.0044	3.50067e-05	0	0.00118951	0
1884	1947	1845	1500	5921	10337	441	3890	0	0	0	0	3.55259	2.38751	1.61338	0	0.611333	0.322	0.316333	0.467333	0	0	0	0	0.348333	0.598333	0.271667	0.392333	0.0107	0.005	0.1118	0.0044	3.63108e-05	0	0.00119616	0
1884	1947	1845	1500	130681	6049	6365	348	0	0	0	0	0.00427561	4.67191	1.65297	0.598102	0.525667	0.36	0.416	0.0096667	0	0	0	0	0.461	0.288667	0.114333	0.112	0.0109	0.0051	0.1118	0.0044	3.80676e-05	0	0.00119623	0
1884	1947	1842	1500	12569	2239	1492	1694	0	0	0	0	3.83097	2.02246	0.353134	0.0639024	0.0213333	0.0523333	0.318333	0.280667	0	0	0	0	0.165667	0.824667	0.194333	0	0.0109	0.0051	0.1126	0.0044	4.18971e-05	0	0.00120838	0
1884	1944	1842	1500	1903	999	1290	330	0	0	0	0	0.283507	2.77242	0.228183	3.80351	0.236667	0.137333	0.382	0.349667	0	0	0	0	0.336667	0.648667	0.517333	0.897667	0.0112	0.0051	0.1127	0.0044	4.31667e-05	0	0.00122637	0
1884	1944	1842	1500	786	3377	12002	741	0	0	0	0	1.45291	7.74466	0.597417	0.315617	0.220333	0.473333	0.792333	0.861667	0	0	0	0	0.242333	0.369	0.335667	0.612667	0.0115	0.0051	0.1131	0.0044	5.15836e-05	0	0.00123934	0
1884	1944	1842	1497	39953	48241	4030	2365	0	0	0	0	0.00151951	3.19028	0	0.93181	0.702667	0.019	0.2	0.101667	0	0	0	0	0.292667	0.461667	0.602333	0.238667	0.0116	0.0052	0.1134	0.0044	5.2988e-05	0	0.00124744	0
1884	1944	1839	1497	8898	5651	1368	312	0	0	0	0	1.75234	1.62391	0.00753171	4.35597	0.692667	0.523333	0.514	0.754667	0	0	0	0	0.847333	0.403333	0.711667	0.0156667	0.0117	0.0052	0.1137	0.0044	5.80304e-05	0	0.00124916	0
1881	1944	1836	1497	22442	684	5556	471	0	0	0	0	0.0146805	0.668161	0.634246	5.7494	0.198667	0.411333	0.733	0.760333	0	0	0	0	0.302	0.533333	0.246	0.0393333	0.0118	0.0052	0.1139	0.0044	5.87889e-05	0	0.00125244	0
1881	1944	1836	1497	8634	633	312	768	0	0	0	0	0.022961	6.95846	1.15521	6.39902	0.334	0.436333	0.368667	0.286	0	0	0	0	0.276667	0.377333	0.772333	0.183333	0.012	0.0052	0.1144	0.0044	5.93542e-05	0	0.00126208	0
1881	1941	1836	1497	14089	21689	4445	471	0	0	0	0	0	3.07166	1.34687	0.00200732	0.288	0.366333	0.438667	0.327	0	0	0	0	0.324	0.255333	0.131667	0.684	0.0123	0.0052	0.1149	0.0044	6.27746e-05	0	0.0012756	0
1881	1941	1833	1497	8308	1551	372	393	0	0	0	0	1.99966	5.67426	1.17525	3.16861	0.356667	0.855	0.788	0.734667	0	0	0	0	0.143333	0.670333	0.716667	0.0723333	0.0123	0.0052	0.1155	0.0044	6.3343e-05	0	0.00128571	0
1881	1941	1833	1497	1940	468	6183	1118	0	0	0	0	0	1.61453	0	3.62011	0.721667	0.461333	0.413	0.257667	0	0	0	0	0.169667	0.255333	0.499333	0.562	0.0126	0.0052	0.1155	0.0044	6.51791e-05	0	0.00128916	0
1881	1938	1833	1497	1948	876	1557	294	0	0	0	0	0.121439	7.18978	5.85444	0.32459	0.371	0.0933333	0.433333	0.211	0	0	0	0	0.506333	0.0533333	0.677333	0.786667	0.0131	0.0052	0.1164	0.0044	6.54762e-05	0	0.00130013	0
1878	1938	1833	1497	1963	6123	2066	2440	0	0	0	0	2.43202	3.55812	3.31034	3.7249	0.617667	0.241667	0.470333	0.313333	0	0	0	0	0.777333	0.227	0.514667	0.875333	0.0131	0.0053	0.1164	0.0044	6.93787e-05	0	0.00131677	0
1878	1938	1833	1497	1888	1606	31753	960	0	0	0	0	6.90588	1.20947	6.17238	0.844154	0.456	0.580333	0.777	0.281	0	0	0	0	0.446667	0.787	0.384	0.481333	0.0132	0.0053	0.1169	0.0044	7.30557e-05	0	0.00132146	0
1878	1938	1833	1497	4224	2966	1714	464	0	0	0	0	1.39785	1.439	0.0947878	1.81137	0.057	0.39	0.962667	0.0886667	0	0	0	0	0.387667	0.501333	0.429667	0.154667	0.0134	0.0053	0.1169	0.0044	7.40305e-05	0	0.00132914	0
1878	1938	1830	1497	1401	4064	548	438	0	0	0	0	0.684	0.249088	5.24917	1.97102	0.689667	0.368333	0.713667	0.874333	0	0	0	0	0.260333	0.018	0.847	0.825667	0.0137	0.0053	0.1171	0.0044	8.83321e-05	0	0.00133168	0
1875	1938	1830	1494	5882	7969	572	231	0	0	0	0	0.317066	0.12942	1.83682	0.526898	0.187333	0.419	0.503	0.0906667	0	0	0	0	0.0706667	0.265333	0.542667	0.629333	0.0137	0.0053	0.1172	0.0044	8.9611e-05	0	0.00134409	0
1875	1935	1830	1494	904	9605	10552	33259	0	0	0	0	2.68873	2.67064	3.65726	0.73862	0.763333	0.355333	0.165333	0.815667	0	0	0	0	0.483667	0.0076667	0.727	0.551667	0.014	0.0053	0.1172	0.0044	9.62001e-05	0	0.00134506	0
1875	1935	1830	1494	35538	110155	1207	1017	0	0	0	0	1.24236	5.42077	1.682	1.04901	0.492	0.316333	0.837	0.709333	0	0	0	0	0.973333	0.0106667	0.540333	0.336	0.014	0.0053	0.1176	0.0044	9.76372e-05	0	0.00134623	0
1875	1935	1830	1494	20975	5611	14036	1017	0	0	0	0	8.69875	3.32093	1.62616	3.12695	0.170667	0.133	0.27	0.851	0	0	0	0	0.0196667	0.442333	0.710333	0.465	0.0141	0.0054	0.1179	0.0044	9.90861e-05	0	0.00134849	0
1872	1935	1830	1491	4918	25278	1368	4960	0	0	0	0	3.64939	3.8451	6.01334	2.54238	0.053	0.178667	0.434333	0.405667	0	0	0	0	0.156667	0.624333	0.485333	0.334667	0.0141	0.0054	0.118	0.0044	0.0001001	0	0.00134921	0
1872	1932	1827	1491	6784	1535	3035	706	0	0	0	0	0.703966	7.47075	0.00183415	0.00205366	0.248333	0.646	0.465667	0.319	0	0	0	0	0.129	0.861333	0.198333	0.334667	0.0142	0.0054	0.1184	0.0044	0.000102536	0	0.0013544	0
1872	1929	1827	1491	627	11726	52405	420	0	0	0	0	1.666	4.76161	1.6286	0.214024	0.450667	0.602333	0.487667	0.926333	0	0	0	0	0.431667	0.219	0.576333	0.673333	0.0142	0.0054	0.1185	0.0044	0.00010582	0	0.00136152	0
1872	1929	1827	1491	463	3322	6327	228	0	0	0	0	0.0177049	0.68758	0.00104634	0.0934976	0.478	0.310667	0.307667	1	0	0	0	0	0.272	0.381	0.306	0	0.0144	0.0054	0.1192	0.0044	0.000114948	0	0.00136173	0
1872	1929	1827	1491	43203	2984	1348	1159	0	0	0	0	0.0272268	6.73437	1.93899	0.0059122	0.405667	0.357333	0.514	0.314333	0	0	0	0	0.283667	0.427333	0.600667	0.367	0.0144	0.0055	0.1193	0.0044	0.000115331	0	0.00136582	0
1872	1929	1824	1491	428	2541	933	285	0	0	0	0	2.86212	4.68163	2.31003	2.80512	0.936333	0.136	0.671	0.458333	0	0	0	0	0.0066667	0.328	0.661667	0.134333	0.0146	0.0055	0.1193	0.0044	0.000117206	0	0.0013728	0
1869	1926	1824	1491	1519	2366	1755	15885	0	0	0	0	3.23431	0.631717	6.77977	3.33465	0.129	0.353667	0.412	0.273	0	0	0	0	0.552	0.362667	0.355333	0.965667	0.0152	0.0055	0.1197	0.0044	0.000119048	0	0.0013792	0
1869	1926	1824	1488	4531	1196	26183	1410	0	0	0	0	0.516266	2.39821	0.107288	2.1693	0.265333	0.119333	0.382	0.112	0	0	0	0	0.209333	0.215	0.455	0.225333	0.0153	0.0055	0.1199	0.0044	0.0001258	0	0.00138026	0
1869	1923	1824	1488	735	9351	23634	438	0	0	0	0	1.3267	3.29575	4.4987	2.38715	0.941	0.499333	0.628667	0.35	0	0	0	0	0.153	0.769	0.758667	0.628	0.0156	0.0055	0.1203	0.0044	0.000127208	0	0.00138309	0
1869	1923	1821	1488	3060	732	10441	10932	0	0	0	0	2.14837	2.90842	3.72499	0.171883	0.926667	0.225	0.470667	0.396667	0	0	0	0	0.269333	0.481	0.841333	0.561	0.0159	0.0055	0.1211	0.0044	0.0001287	0	0.00138869	0
1869	1923	1818	1488	2238	459	3891	48729	0	0	0	0	2.99982	3.71568	1.69797	3.4765	0.096	0.66	0.294333	0.219	0	0	0	0	0.481	0.226	0.645667	0.406333	0.016	0.0055	0.1212	0.0044	0.000133771	0	0.0013905	0
1866	1923	1818	1488	3466	666	114049	4906	0	0	0	0	2.35156	5.54408	0.380646	0.537956	0.57	0.565	0.637667	0.297667	0	0	0	0	0.749667	0.35	0.336667	0.333667	0.016	0.0055	0.122	0.0044	0.000134342	0	0.00139352	0
1866	1920	1818	1488	6034	1291	17383	1296	0	0	0	0	1.71572	5.50717	0.688002	0.992093	0.594667	0.507667	0.689	0.235667	0	0	0	0	0.698667	0.658	0.0216667	0.639	0.0163	0.0055	0.1223	0.0044	0.000137373	0	0.0013962	0
1866	1920	1818	1488	6675	1958	1638	25710	0	0	0	0	0.0360195	3.78454	6.6829	1.52161	0.207667	0.625333	0.700333	0.513333	0	0	0	0	0.407	0.652	0.641667	0.590667	0.0173	0.0056	0.1223	0.0044	0.000138065	0	0.00140374	0
1866	1920	1818	1485	2716	115643	1734	106147	0	0	0	0	0	4.88022	0.0853805	0.0352732	0.0393333	0.375667	0.597333	0.362667	0	0	0	0	0.125	0.529667	0.796333	0.268667	0.0178	0.0056	0.1229	0.0044	0.00013878	0	0.00141357	0
1866	1920	1818	1485	4769	46427	489	270	0	0	0	0	5.58233	1.59707	0.0338366	5.47344	0.0463333	0.628	0.327	0.906	0	0	0	0	0.313333	0.387333	0.648667	0.939667	0.018	0.0056	0.124	0.0044	0.000143375	0	0.00142523	0
1866	1920	1815	1485	13448	10766	1128	963	0	0	0	0	2.50216	2.45773	0.0222732	3.69721	0.413	0.622	0.146333	0.541333	0	0	0	0	0.603667	0.504333	0.316667	0.419667	0.0182	0.0056	0.1241	0.0044	0.00014422	0	0.00142609	0
1866	1920	1815	1485	7111	808	315	1344	0	0	0	0	3.06677	5.41142	0.00936341	3.78193	0.302333	0.849333	0.431333	0.833333	0	0	0	0	0.402	0.495	0.805333	0.575	0.0182	0.0056	0.1244	0.0044	0.000144866	0	0.00142622	0
1863	1920	1815	1482	675	7034	342	276	0	0	0	0	0.449963	0.376188	0.0657878	0.953627	0.318333	0.206	0.0693333	0.311	0	0	0	0	0.508667	0.205333	0.726	0.0063333	0.0183	0.0056	0.1265	0.0044	0.000145076	0	0.00142659	0
1863	1920	1815	1482	1550	3213	315	411	0	0	0	0	0.330424	3.94237	1.21038	0.575668	0.385667	0.668	0.0726667	1	0	0	0	0	0.624333	0.598667	0.395	0.453	0.0187	0.0057	0.1271	0.0044	0.000151439	0	0.0014297	0
1863	1920	1815	1482	28374	58950	3413	228	0	0	0	0	5.40746	5.50135	1.6046	1.16967	0.388	0.620333	0.312333	0.460667	0	0	0	0	0.227333	0.4	0.207333	0.0366667	0.019	0.0057	0.1274	0.0044	0.000159198	0	0.00144171	0
1863	1920	1812	1482	10106	189	14236	438	0	0	0	0	2.56307	2.43	1.55203	0.00680244	0.251667	0.038	0.41	0.807	0	0	0	0	0.076	0.186667	0.601333	0.476667	0.019	0.0057	0.1283	0.0044	0.000159698	0	0.00144215	0
1860	1917	1812	1482	43616	663	1694	1477	0	0	0	0	0.981227	2.76069	1.10582	4.51884	0.103	0.594667	0.314667	0.788667	0	0	0	0	0.0926667	0.757333	0.734667	0.167333	0.0191	0.0057	0.1287	0.0044	0.000162443	0	0.00144475	0
1860	1917	1812	1482	2553	189	3611	504	0	0	0	0	5.04248	2.24823	4.09126	3.82155	0.324333	0.247	0.119667	0.186667	0	0	0	0	0.404333	0.179333	0.125667	0.335667	0.0202	0.0057	0.129	0.0044	0.0001628	0	0.00147367	0
1860	1917	1812	1482	15874	465	5102	1383	0	0	0	0	0.2607	2.5988	1.14637	3.71999	0.524667	0.605333	0.276667	0.495667	0	0	0	0	0.212333	0.447667	0.124667	0.154	0.0205	0.0057	0.1296	0.0044	0.00016592	0	0.0014772	0
1860	1917	1812	1482	12117	7277	1392	276	0	0	0	0	7.26417	1.87501	1.81337	0.589749	0.590667	0.566	0.521333	0.115667	0	0	0	0	0.526	0.227	0.714667	0.252333	0.0208	0.0058	0.1303	0.0044	0.000167378	0	0.00148148	0
1860	1917	1812	1482	758	16215	2750	177	0	0	0	0	0.348032	0	0.678385	0.597107	0.217667	0.257667	0.461333	0.263	0	0	0	0	0.415	0	0.779667	0.113	0.0211	0.0058	0.1306	0.0044	0.000169616	0	0.00148472	0
1860	1914	1809	1482	1188	23108	1964	519	0	0	0	0	1.81294	1.52617	2.96417	0.0229976	0.203667	0.0266667	0.277667	0.202	0	0	0	0	0.379	0.033	0.436667	0.187333	0.0211	0.0058	0.1308	0.0044	0.000176558	0	0.00149246	0
1860	1914	1809	1479	41420	7174	222	657	0	0	0	0	3.21934	0.782141	4.58122	3.23402	0.209333	0.0683333	0.537333	0.343333	0	0	0	0	0.273667	0.259	0.565667	0.126333	0.0211	0.0058	0.1313	0.0044	0.000177091	0	0.00149504	0
1860	1914	1809	1479	5267	33597	18038	225	0	0	0	0	1.00241	4.65023	3.27863	2.09746	0.512	0.154333	0.281	0.748	0	0	0	0	0.102333	0	0.122	0.329333	0.0217	0.0058	0.1342	0.0045	0.000178096	0	0.00151558	0
1860	1914	1809	1479	18971	48588	858	772	0	0	0	0	5.33739	3.44108	0.108788	0.322495	0.179333	0.0256667	0.205	0.728	0	0	0	0	0.492333	0.0626667	0.150667	0.680333	0.0218	0.0058	0.1343	0.0045	0.000179387	0	0.00155548	0
1857	1914	1809	1479	7242	4900	1820	480	0	0	0	0	0.153373	3.25883	4.81113	1.5561	0.17	0.108	0.999	0.302	0	0	0	0	0.126667	0.092	0.418667	0.165333	0.022	0.0059	0.1345	0.0045	0.000183631	0	0.00156566	0
1857	1911	1806	1479	20293	2538	7720	1554	0	0	0	0	6.80647	2.93198	3.62318	2.88161	0.838	0.126	0.535333	0.527	0	0	0	0	0.307667	0.152	0.236333	0.108	0.022	0.0059	0.1347	0.0045	0.000187165	0	0.00156611	0
1857	1911	1806	1479	9980	9800	291	1321	0	0	0	0	3.35466	5.06243	5.00985	0.241851	0.0453333	0.0256667	0.600333	0.0273333	0	0	0	0	0.129	0.0626667	0.389667	0.283	0.0222	0.0059	0.135	0.0045	0.000189101	0	0.00157916	0
1857	1911	1803	1479	44622	3621	228	192	0	0	0	0	0.00582195	4.38704	2.13357	7.3177	0.794667	0.102	0.909667	0.599	0	0	0	0	0.306	0.0286667	0.425333	0.451667	0.0222	0.0059	0.1364	0.0045	0.000189176	0	0.00158171	0
1854	1911	1803	1479	13796	25846	321	201	0	0	0	0	4.24636	5.09191	0.642412	1.57568	0.389333	0.256667	0.158667	0.727333	0	0	0	0	0.480667	0.0013333	0.643	0.101667	0.0224	0.006	0.1369	0.0045	0.000191855	0	0.00159364	0
1854	1911	1800	1479	8185	8886	219	300	0	0	0	0	2.52637	2.4326	1.35159	0.96968	0	0.0273333	0.392	0.0613333	0	0	0	0	0.238667	0.044	0.789333	0.101667	0.0225	0.006	0.1376	0.0045	0.000192486	0	0.00161203	0
1854	1911	1800	1476	3426	3776	1608	316	0	0	0	0	5.91991	4.32485	2.21219	1.34663	0.132667	0.477333	0.943333	0.178	0	0	0	0	0.455333	0.470333	0.397333	0.733	0.023	0.006	0.1382	0.0045	0.000194809	0	0.00161797	0
1854	1911	1800	1476	14054	116674	3320	186	0	0	0	0	4.90862	5.3491	5.71908	0.501656	0.397667	0.933	0.468	0.408667	0	0	0	0	0.0426667	0.616667	0.211	0.478333	0.0232	0.006	0.1384	0.0045	0.000195214	0	0.00162109	0
1854	1908	1800	1476	35413	282	396	540	0	0	0	0	0.197959	0.795629	0.00100732	1.21205	0.464667	0.216667	0.695667	0.376333	0	0	0	0	0.526333	0.0943333	0.577333	0.173	0.0233	0.006	0.1401	0.0045	0.000195616	0	0.00164835	0
1854	1908	1797	1476	10990	951	3465	408	0	0	0	0	0	5.52965	2.49528	0.865783	0.563667	0.125	0.370333	0.726667	0	0	0	0	0.437667	0.189	0.703667	0.0876667	0.0235	0.006	0.1408	0.0045	0.000196322	0	0.00165129	0
1854	1908	1797	1476	2099	2551	22688	4475	0	0	0	0	0	0.164673	4.31926	4.33405	0.258333	0.443667	0.576333	0.438	0	0	0	0	0.232	0.327	0.136333	0.939667	0.0236	0.0061	0.1415	0.0045	0.000197531	0	0.00166521	0
1854	1908	1797	1473	2201	5450	3494	621	0	0	0	0	3.59881	5.77496	2.79629	1.80898	0.24	0.564667	0.576333	0.476	0	0	0	0	0.195	0.832	0.136333	0.849667	0.0238	0.0061	0.1417	0.0045	0.000197783	0	0.00167244	0
1854	1908	1797	1473	1644	1611	74533	552	0	0	0	0	3.2423	5.06453	0	4.15373	0.0653333	0.549333	0.394667	0.175667	0	0	0	0	0.378	0.144	0.609667	0.834667	0.0238	0.0062	0.1417	0.0045	0.000207585	0	0.00167409	0
1851	1908	1797	1473	693	27498	2109	513	0	0	0	0	3.29078	1.3099	1.18457	1.26286	0.157333	0	0.200333	0.468	0	0	0	0	0.309333	0.11	0.442667	0.51	0.0242	0.0062	0.1417	0.0045	0.000209555	0	0.00170488	0
1851	1905	1797	1473	7439	4317	714	270	0	0	0	0	4.36315	0.507339	7.73454	0.013022	0.429333	0.471667	0.995	0.594667	0	0	0	0	0.306667	0.342	0.396	0.122	0.0242	0.0062	0.1418	0.0045	0.000210239	0	0.00171165	0
1851	1905	1797	1470	1190	582	812	1694	0	0	0	0	5.29198	3.53414	4.30005	0	0.642667	0.447	0.278333	0.468667	0	0	0	0	0.539667	0.439667	0.164	0.434333	0.0243	0.0062	0.1432	0.0045	0.000210603	0	0.00174861	0
1848	1905	1794	1470	28559	1700	258	387	0	0	0	0	2.31965	3.17292	0.600776	0.0665878	0.208667	0.134333	0.183	0.537667	0	0	0	0	0.054	0.239667	0.008	0.124667	0.0246	0.0063	0.1438	0.0045	0.000212508	0	0.00175463	0
1848	1905	1794	1470	1669	2229	7457	947	0	0	0	0	2.37462	0.260563	1.5183	0.216151	0.456333	0.0236667	0.424667	0.391333	0	0	0	0	0.301	0.284	0.386333	0.202333	0.0246	0.0063	0.144	0.0045	0.000217786	0	0.0017564	0
1848	1905	1791	1470	44955	3863	3069	267	0	0	0	0	2.43571	0.00662439	5.30032	0.149459	0.466667	0.57	0.636	0.344667	0	0	0	0	0.0063333	0.860667	0.711	0.0643333	0.0248	0.0064	0.1452	0.0045	0.000219167	0	0.00175928	0
1848	1905	1791	1470	96686	957	3434	362	0	0	0	0	3.61914	1.86422	4.1817	1.06991	0.523667	0.594667	0.336667	0.856667	0	0	0	0	0.547	0.127667	0.0486667	0.404	0.025	0.0064	0.1464	0.0045	0.000223115	0	0.00177765	0
1848	1905	1791	1470	45911	9223	1048	1053	0	0	0	0	4.17213	3.37094	2.39532	4.79332	0.430333	0.0983333	0.164	0.580667	0	0	0	0	0.0113333	0.574	0.346667	0.549667	0.0251	0.0064	0.1477	0.0045	0.000225416	0	0.00178027	0
1845	1905	1791	1470	25330	6148	37020	2058	0	0	0	0	0.975876	2.53428	2.69838	0.402488	0.587	0.575	0.485	0.646333	0	0	0	0	0.0963333	0.432667	0.351667	0.188333	0.0253	0.0064	0.1494	0.0045	0.000229165	0	0.00178758	0
1845	1905	1788	1467	7125	7340	2869	52744	0	0	0	0	4.8272	0.0108122	5.87544	0.334	0.087	0.468333	0.319333	0.394333	0	0	0	0	0.735667	0.382	0.075	0.293	0.0253	0.0064	0.1498	0.0045	0.000235156	0	0.0018115	0
1845	1902	1788	1467	12460	579	1198	2829	0	0	0	0	0.102476	1.46549	0.332676	3.05426	0.206333	0.011	0.546	0.358333	0	0	0	0	0.0603333	0.176667	0.596	0.609667	0.0253	0.0065	0.151	0.0045	0.000236521	0	0.00184249	0
1845	1902	1788	1467	639	22706	4262	2192	0	0	0	0	1.12016	1.76277	0.60701	2.9121	0.197667	0.332333	0.601667	0.584333	0	0	0	0	0.25	0.119667	0.0653333	0.283667	0.0253	0.0065	0.1525	0.0045	0.0002431	0	0.00185185	0
1845	1902	1785	1467	25675	1851	4435	1745	0	0	0	0	0.266588	1.41293	6.69496	0.1851	0.357	0.324	0.181667	0.568	0	0	0	0	0.483333	0.449667	0.229333	0.580333	0.0254	0.0066	0.1551	0.0045	0.000247867	0	0.00186227	0
1845	1902	1785	1467	1228	16943	4118	568	0	0	0	0	0.584951	2.15569	2.92407	2.86202	0.0246667	0.481333	0.163	0.480667	0	0	0	0	0.117	0.159333	0.223	0.374	0.0255	0.0067	0.1573	0.0045	0.000254516	0	0.00187179	0
1845	1902	1785	1467	634	746	6094	333	0	0	0	0	8.6148	4.16689	1.4326	1.09066	0.614333	0.093	0.158333	0.202667	0	0	0	0	0.0203333	0.115667	0.342	0.171333	0.0256	0.0067	0.1585	0.0045	0.000255242	0	0.00189979	0
1845	1902	1785	1467	83724	75029	1044	3385	0	0	0	0	5.68105	4.34599	3.23536	0	0.367333	0.291667	0.116667	0.710667	0	0	0	0	0.137667	0.091	0.142333	0.260667	0.0256	0.0068	0.1585	0.0045	0.000257649	0	0.00191867	0
1842	1899	1785	1467	21437	68533	519	14764	0	0	0	0	2.42662	4.40007	0	2.36681	0.234	0.255667	0.121333	0.171333	0	0	0	0	0.294	0.0923333	0.607333	0.891333	0.0257	0.0068	0.16	0.0045	0.000258711	0	0.00193496	0
1842	1899	1785	1464	30167	2115	6308	342	0	0	0	0	3.87445	0.534795	0.383583	0	0	0.223	0.515667	0.527333	0	0	0	0	0.214333	0.261667	0.358667	0.358	0.0259	0.0068	0.1607	0.0045	0.000260088	0	0.00196865	0
1842	1899	1785	1464	8784	9466	582	561	0	0	0	0	5.34395	3.18477	6.21454	0.190978	0.611	0.659	0.214	0.251667	0	0	0	0	0.373	0.0956667	0.179	0.377333	0.026	0.0069	0.1633	0.0045	0.000261186	0	0.00197954	0
1842	1899	1785	1464	8698	458	1893	2841	0	0	0	0	6.44444	0.945507	0.0248683	0.311715	0.355667	0.366	0.392333	0.383	0	0	0	0	0.260667	0.100333	0.358333	0.983333	0.0261	0.0069	0.1639	0.0045	0.000261578	0	0.00201495	0
1842	1899	1785	1464	567	16850	3090	765	0	0	0	0	6.49861	3.43055	0.851863	0.0597146	0.118	0.59	0.165667	0.724333	0	0	0	0	0.0393333	0.364667	0.114667	0.562333	0.0264	0.0069	0.1654	0.0045	0.00026189	0	0.00202271	0
1842	1899	1782	1464	3357	28609	1884	4314	0	0	0	0	5.43145	7.9662	1.30747	0	0.0173333	0.372	0.188667	0.843	0	0	0	0	0.397667	0.271333	0.150333	0.141667	0.0264	0.007	0.1659	0.0045	0.000263537	0	0.00204082	0
1839	1899	1782	1464	3993	25818	6131	1833	0	0	0	0	4.56357	0.301563	1.11529	5.42591	0.254667	0.246667	0.011	0.162	0	0	0	0	0.188	0.620667	0.829667	0.180667	0.0265	0.007	0.166	0.0045	0.00026455	0	0.002052	0
1839	1899	1782	1464	2853	36155	913	3904	0	0	0	0	5.60615	3.75729	0.884478	0	0.303667	0.931667	0.0136667	0.0086667	0	0	0	0	0.383333	0.364	0.0566667	0.0836667	0.0268	0.007	0.1677	0.0045	0.000266015	0	0.00205903	0
1839	1899	1779	1461	1500	1301	2499	1292	0	0	0	0	0.0152415	0.343429	0.687349	0	0.309	0.517	0.465	0.245667	0	0	0	0	0.418667	0.0206667	0.536667	0.128667	0.0268	0.007	0.1689	0.0045	0.00026936	0	0.00206612	0
1839	1896	1779	1461	106622	6750	9754	6890	0	0	0	0	0.719468	7.97575	5.56607	1.8603	0.531333	0.618667	0.483	0.116	0	0	0	0	0.298	0.320667	0.309333	0.160667	0.027	0.007	0.1699	0.0045	0.000278031	0	0.00208113	0
1839	1896	1779	1458	2203	3370	14617	957	0	0	0	0	3.01276	3.7678	3.0932	1.67928	0.258667	0.221333	0.712333	0.845	0	0	0	0	0.185333	0.543333	0.696	0.450333	0.027	0.0072	0.1707	0.0045	0.000278212	0	0.00213825	0
1836	1896	1779	1458	3221	11049	19622	462	0	0	0	0	5.78316	0.842963	1.31559	3.84937	0.367	0.262	0.422667	0.412667	0	0	0	0	0.370333	0.338667	0.141	0.414333	0.0271	0.0072	0.1714	0.0045	0.000278293	0	0.00214371	0
1836	1896	1779	1458	2586	5418	5450	648	0	0	0	0	3.32674	5.97719	0	0.377717	0.387333	0.582333	0.274667	0.809667	0	0	0	0	0.433	0.296	0.497667	0.363	0.0271	0.0072	0.1723	0.0045	0.000279813	0	0.00215091	0
1836	1896	1776	1458	753	9272	39973	1277	0	0	0	0	1.71027	5.22203	4.91513	0	0.364	0.296	0.442333	0.770667	0	0	0	0	0.219	0.733667	0.591	0.359	0.0272	0.0072	0.1728	0.0045	0.00028586	0	0.00216083	0
1836	1896	1776	1458	6721	25879	1039	261	0	0	0	0	3.79904	3.11296	4.69317	0.756215	0.193667	0.419333	0.402333	0.492667	0	0	0	0	0.299333	0.351	0.110333	0.0873333	0.0273	0.0073	0.1742	0.0045	0.000287807	0	0.00218819	0
1836	1893	1773	1455	2094	25985	902	2392	0	0	0	0	3.81065	0.640285	0.454744	1.04664	0.051	0.451	0.325667	0.0353333	0	0	0	0	0.360333	0.369333	0.501667	0.292	0.0273	0.0073	0.1745	0.0045	0.000288066	0	0.00219504	0
1833	1893	1773	1455	27780	8702	49854	524	0	0	0	0	0.0582634	3.91452	0.243149	5.32426	0.246667	0.435667	0.317667	0.112	0	0	0	0	0.504	0.634333	0.448	0.240333	0.0274	0.0073	0.1746	0.0045	0.000289149	0	0.00219636	0
1833	1893	1770	1455	10506	22898	906	234	0	0	0	0	0.80179	4.43487	1.16164	1.26955	0.247667	0.363667	0.553	0.139333	0	0	0	0	0.185	0.370667	0.106	0.609667	0.0275	0.0074	0.1751	0.0045	0.000292997	0	0.00221732	0
1833	1893	1770	1455	6952	21685	52580	6292	0	0	0	0	3.56019	2.22929	0.0282366	5.36766	0.756333	0.0206667	0.405333	0.294	0	0	0	0	0.0126667	0.081	0.0713333	0.306333	0.0276	0.0074	0.1774	0.0045	0.000293945	0	0.00222004	0
1833	1893	1770	1455	618	5925	417	852	0	0	0	0	0.213429	3.63302	1.73573	1.87796	0.471667	0.709667	0.212667	0.432	0	0	0	0	0.417333	0	0.419667	0.502667	0.0276	0.0074	0.1787	0.0045	0.000295601	0	0.00223311	0
1830	1893	1770	1455	1859	1296	5313	1518	0	0	0	0	2.5761	4.41102	4.01396	2.36086	0.252667	0.336667	0.469333	0.506667	0	0	0	0	0.190667	0.676667	0.183333	0.280667	0.0278	0.0076	0.1807	0.0045	0.00029656	0	0.00226353	0
1830	1893	1770	1452	23486	12408	5380	829	0	0	0	0	0.417868	3.47827	0.539027	3.18152	0.170333	0.49	0.175667	0.563667	0	0	0	0	0.360667	0	0.543	0.512333	0.0287	0.0077	0.1829	0.0045	0.000298552	0	0.00226679	0
1830	1893	1770	1452	21251	39263	3693	414	0	0	0	0	5.76291	1.3965	4.21932	4.50742	0.374333	0.724667	0.614333	0.833	0	0	0	0	0.401	0.155333	0.410667	0.419667	0.0288	0.0077	0.183	0.0045	0.00029976	0	0.00227434	0
1830	1890	1770	1452	5549	1230	2740	558	0	0	0	0	1.68021	0.493383	5.89613	3.68154	0.592333	0.378	0.357667	0.279333	0	0	0	0	0	0.627333	0.140667	0	0.0288	0.0077	0.184	0.0045	0.000301509	0	0.00229375	0
1830	1890	1770	1452	13256	793	579	525	0	0	0	0	1.51999	3.11985	4.74054	3.72436	0.561	0.365667	0.499667	0.0086667	0	0	0	0	0.528667	0.713667	0.127333	0.155	0.0289	0.0077	0.1852	0.0045	0.000305805	0	0.00229497	0
1830	1890	1770	1452	33843	9355	955	370	0	0	0	0	1.82466	5.44511	0.0649244	9.38821	0.548667	0.947667	0.561	0.321667	0	0	0	0	0.474333	0.212	0.321667	0.407	0.0296	0.0078	0.1855	0.0045	0.000308118	0	0.00233766	0
1830	1890	1767	1452	39546	2022	121161	1802	0	0	0	0	0.348924	5.72795	5.19443	5.85949	0.849667	0.569667	0.969667	0.956	0	0	0	0	0.252333	0.212	0.731	0.409667	0.0298	0.0078	0.1904	0.0045	0.000310406	0	0.00233941	0
1827	1890	1767	1449	8103	2421	3003	396	0	0	0	0	0.720549	4.31895	3.68453	0	0.168667	0.571333	0.712333	0.361	0	0	0	0	0.105667	0.118	0.054	0.269	0.0298	0.0079	0.1906	0.0045	0.00031116	0	0.00234432	0
1827	1890	1767	1449	573	21777	1906	198	0	0	0	0	2.9292	6.1303	5.52855	2.74161	0.121667	0.956667	0.313	0.653333	0	0	0	0	0.226667	0.895333	0	0.574667	0.03	0.0079	0.1909	0.0045	0.000311236	0	0.0023481	0
1827	1887	1767	1449	8652	1410	323	714	0	0	0	0	4.2551	2.29983	5.34866	3.27233	0.256333	0.297	0.199667	0.730667	0	0	0	0	0.400333	0.247333	0.749333	0.610333	0.0305	0.0079	0.1927	0.0045	0.000314123	0	0.00235429	0
1827	1887	1767	1449	3827	2289	2387	20249	0	0	0	0	3.67863	2.31567	0.917917	0.376595	0.397333	0.308667	0.182667	0.353	0	0	0	0	0.489333	0.151	0.304667	0.235667	0.0306	0.0079	0.1935	0.0045	0.00031457	0	0.00236121	0
1827	1887	1767	1446	31192	2360	1125	31075	0	0	0	0	4.80078	4.54405	5.55221	0.921383	0.326333	0.635667	0.438667	0.627	0	0	0	0	0.311	0.456	0.441667	0.276333	0.0306	0.0079	0.194	0.0045	0.000317831	0	0.00240809	0
1827	1887	1767	1446	3117	7727	797	258	0	0	0	0	1.15379	0.00339756	3.27871	6.98553	0.289	0.810333	0.507	0.982	0	0	0	0	0.437333	0.339333	0.611667	0.481667	0.0308	0.008	0.195	0.0045	0.000317957	0	0.00243228	0
1824	1887	1764	1446	6518	11782	5443	6310	0	0	0	0	3.45397	4.42652	2.79383	0	0.526	0.528	0.343	0.114333	0	0	0	0	0.604667	0.122333	0.250667	0.354	0.0309	0.0081	0.1991	0.0045	0.00032049	0	0.00243615	0
1824	1887	1764	1446	5136	1295	26339	333	0	0	0	0	0.128393	3.8439	0.112368	0	0.175	0.939333	0.232333	0.893	0	0	0	0	0.337667	0.417667	0.185333	0.022	0.031	0.0081	0.2024	0.0046	0.000324134	2.63421e-05	0.00245114	0
1824	1887	1764	1446	13085	9897	1608	771	0	0	0	0	0.00459512	3.90662	2.32088	0.701461	0.28	0.593	0.396333	0.301667	0	0	0	0	0.093	0.826	0.362667	0.695	0.0312	0.0082	0.2026	0.0046	0.000325366	2.65689e-05	0.00247997	0
1821	1884	1764	1443	46011	3617	1188	804	0	0	0	0	0	3.54815	6.37183	0.130783	0.318333	0.218333	0.136667	0.216	0	0	0	0	0.446	0.117667	0.715	0.232667	0.0312	0.0083	0.2089	0.0046	0.00032813	2.66454e-05	0.00248622	0
1821	1884	1764	1443	2377	8203	16383	663	0	0	0	0	2.94646	0.401095	1.19976	0.598341	0.169333	0.676667	0.397333	0.101	0	0	0	0	0.745	0.377667	0.938333	0.618333	0.0314	0.0085	0.2105	0.0046	0.000328761	2.71135e-05	0.00257228	0
1821	1884	1764	1443	30350	391	27931	55603	0	0	0	0	0.0666488	8.33139	1.33888	0	0.0286667	0.563333	0.394	0.868333	0	0	0	0	0.475333	0.515333	0.164333	0.430667	0.0314	0.0086	0.2131	0.0046	0.000330688	2.72732e-05	0.00259725	0
1821	1884	1764	1443	1059	1464	30622	1523	0	0	0	0	2.45739	6.13285	3.93286	4.29572	0.724	0.818333	0.225	0.545667	0	0	0	0	0.492333	0.0753333	0.0806667	0.631667	0.0314	0.0086	0.2132	0.0046	0.000333333	3.17642e-05	0.00262793	0
1821	1884	1764	1443	17323	14471	1437	522	0	0	0	0	2.78986	5.2587	1.7533	0.504876	0.724	0.306667	0.132667	0.471333	0	0	0	0	0.492333	0.785333	0.106667	0.278	0.0315	0.0089	0.2132	0.0046	0.000335755	3.39789e-05	0.00262808	0
1821	1884	1761	1443	981	42239	8159	363	0	0	0	0	3.77315	1.13297	8.50793	3.14069	0.173	0.47	0.601667	0.368333	0	0	0	0	0.14	0.245333	0.927	0.423667	0.0317	0.0092	0.214	0.0046	0.000339959	4.56121e-05	0.00268526	0
1818	1884	1761	1440	1407	1482	621	50468	0	0	0	0	0.0069	0.511459	3.01286	2.95296	0.688667	0.244333	0.397333	1	0	0	0	0	0.300667	0.261667	0.358333	0.566	0.0321	0.0098	0.2149	0.0046	0.000341355	4.79718e-05	0.00275039	0
1818	1884	1761	1440	1837	3325	453	483	0	0	0	0	2.59638	4.22087	2.0363	0.547959	0.231667	0.867333	0.255667	0.962333	0	0	0	0	0.252	0.752	0.606667	0.0303333	0.0322	0.0099	0.2153	0.0046	0.000343155	4.92514e-05	0.00278232	0
1818	1884	1761	1437	15346	3578	333	3766	0	0	0	0	3.90072	3.20995	1.92204	5.63785	0.512	0.479667	0.274333	0.0616667	0	0	0	0	0.0136667	0.231	0.106	0.0836667	0.0323	0.01	0.2166	0.0046	0.000345251	4.9626e-05	0.00279887	0
1818	1884	1761	1437	1277	23692	46618	86425	0	0	0	0	0.691234	0.966866	0.762673	0.697722	0.370667	0.507	0.189333	0.271	0	0	0	0	0.0713333	0.763667	0.429	0.118333	0.0324	0.01	0.2178	0.0046	0.000348509	4.9781e-05	0.00289216	0
1818	1884	1758	1437	3623	35555	3724	748	0	0	0	0	0.5139	0.193151	1.28469	1.36859	0.44	0.281667	0.0766667	0.052	0	0	0	0	0.277	0.156667	0.145333	0.475667	0.0326	0.0101	0.2186	0.0046	0.000349097	5.12978e-05	0.0028934	0
1818	1884	1758	1437	23941	26671	249	729	0	0	0	0	5.84165	4.7335	4.94567	0.0811415	0.671	0.425	0.600667	0.263	0	0	0	0	0.551667	0.303	0.170333	0.418	0.0326	0.0102	0.2196	0.0046	0.000357702	5.39898e-05	0.00294643	0
1818	1884	1758	1434	2666	897	282	4511	0	0	0	0	0.171222	1.02077	1.90793	0.725524	0.0703333	0.568333	0.662	0.532667	0	0	0	0	0.127333	0.417333	0.771	0.295	0.0326	0.0103	0.2196	0.0046	0.000359389	5.44662e-05	0.00294808	0
1815	1884	1758	1434	4351	1086	6723	465	0	0	0	0	2.03776	1.35692	1.60421	1.03947	0.233	0.388333	0.907	0.885333	0	0	0	0	0.0203333	0.572667	0.358	0.528667	0.0326	0.0106	0.2215	0.0046	0.000362879	5.47885e-05	0.00297909	0
1815	1881	1755	1434	14105	3285	4511	468	0	0	0	0	1.55332	2.57342	2.01742	2.45811	0.651667	0.455333	0.527667	0.301	0	0	0	0	0.216667	0.628333	0.489333	0.682667	0.0327	0.0107	0.2225	0.0046	0.000363196	5.49295e-05	0.00304354	0
1815	1881	1755	1434	954	8905	9759	462	0	0	0	0	4.79814	1.87988	3.6806	0.121	0.435333	0.368	0.541333	0.191	0	0	0	0	0.0783333	0.0256667	0.350333	0.721667	0.0327	0.0107	0.2231	0.0046	0.000371604	5.61167e-05	0.00306087	0
1812	1881	1755	1434	2116	39258	4294	534	0	0	0	0	1.20297	4.85829	3.27395	0.103617	0.469	0.388667	0.180667	0.147667	0	0	0	0	0.109	0.147333	0	0.133667	0.0328	0.0107	0.2241	0.0046	0.000373978	5.6946e-05	0.00321039	0
1812	1881	1755	1434	1078	15793	11292	6775	0	0	0	0	0	7.63783	0.398239	4.00294	0.149	0.499333	1	0.658333	0	0	0	0	0.0556667	0	0.644	0.399333	0.0333	0.0108	0.2252	0.0046	0.0003744	5.71559e-05	0.00322302	0
1812	1881	1755	1434	4710	26866	258	1119	0	0	0	0	4.52922	6.07837	2.91235	0.671429	0.436	0.372333	0.0846667	0.512	0	0	0	0	0	0.623333	0.595667	0.398333	0.0337	0.0111	0.226	0.0046	0.000379572	5.72001e-05	0.00331827	0
1812	1881	1755	1434	2241	4220	231	186	0	0	0	0	0.972666	0.447354	0.804751	4.3268	0.137333	0.218	0.521333	0.449667	0	0	0	0	0.195667	0.225	0.844333	0.495333	0.0338	0.0115	0.2264	0.0046	0.00038249	6.01251e-05	0.00336622	0
1812	1881	1752	1431	3458	2270	915	513	0	0	0	0	1.06358	3.49703	0	1.77346	0.279	0.336	0.0623333	0.601333	0	0	0	0	0.257	0.697333	0.360333	0.663333	0.0339	0.0115	0.2277	0.0046	0.000382867	6.0518e-05	0.00338841	0
1809	1881	1752	1431	336	1433	180	12572	0	0	0	0	2.88268	1.84325	1.30275	0	0.545	0.189667	0.625667	0.740667	0	0	0	0	0.417667	0.361333	0.550667	0.352667	0.0342	0.0115	0.2285	0.0046	0.000384058	6.50612e-05	0.0034151	0
1809	1878	1752	1431	14920	17577	584	4174	0	0	0	0	1.14532	1.3369	1.87103	0.322398	0.027	0.434	0.509333	0.0356667	0	0	0	0	0.279333	0.0426667	0.266	0.661	0.0343	0.0115	0.231	0.0046	0.000391986	6.8334e-05	0.00348573	0
1809	1878	1752	1431	1001	6356	490	720	0	0	0	0	0.0043878	2.26963	0	0.408237	0.217667	0.382333	0.849	0.0476667	0	0	0	0	0.783333	0.386	0.330333	0.0356667	0.0344	0.0118	0.2321	0.0046	0.000396494	6.8334e-05	0.00350852	0
1809	1878	1752	1431	22289	1587	1128	1202	0	0	0	0	0.788022	4.82561	3.16991	1.86665	0.18	0.207333	0.659	0.153333	0	0	0	0	0.0923333	0.504667	0.479333	0.772333	0.0347	0.0119	0.2346	0.0046	0.000405787	6.88421e-05	0.00351662	0
1809	1878	1746	1431	20791	25554	435	228	0	0	0	0	4.55786	2.47759	0.469656	5.58593	0.526333	0.0393333	0.420333	0.783333	0	0	0	0	0.091	0.132	0.505667	0.861	0.0352	0.012	0.2348	0.0046	0.000406768	7.49738e-05	0.00352855	0
1809	1875	1746	1431	3343	7267	249	2310	0	0	0	0	0.0992	2.60112	0.602683	1.01466	0.828333	0.429	0.343333	0.769	0	0	0	0	0.263	0.130333	0	0.0243333	0.0355	0.0126	0.2364	0.0046	0.00040957	7.81382e-05	0.00353094	0
1809	1875	1746	1431	81167	34356	583	726	0	0	0	0	1.74085	0.329127	1.2839	2.6256	0.03	0	0.075	0.186667	0	0	0	0	0.584667	0.567333	0.678	0.387667	0.0357	0.0128	0.2366	0.0046	0.000411523	8.10334e-05	0.00354156	0
1809	1875	1746	1428	7564	9055	960	627	0	0	0	0	4.50628	5.1881	0.399207	0	0.319667	0.0706667	0.616333	0.590667	0	0	0	0	0.188667	0.0376667	0.607667	0.0846667	0.0357	0.0128	0.2376	0.0046	0.000418799	9.46811e-05	0.00357175	0
1806	1875	1746	1428	1993	1454	966	878	0	0	0	0	3.1531	2.57247	2.17995	3.9746	0.416	0.265667	0.916333	0.177	0	0	0	0	0.115	0.238	0.0856667	0.328	0.0358	0.0129	0.2395	0.0046	0.000419815	0.000101635	0.00365761	0
1806	1875	1746	1425	1783	4602	252	601	0	0	0	0	2.39393	0.0842683	5.559	2.69925	0.668667	0.643	0.275333	0.762333	0	0	0	0	0.628	0.185667	0.127	0.073	0.0358	0.0132	0.2403	0.0046	0.000420942	0.000103329	0.00387791	0
1806	1872	1746	1425	6426	1492	687	251	0	0	0	0	4.27654	5.68389	0.600627	1.05007	0.497	0.854333	0.384333	0.357333	0	0	0	0	0.444667	0.519333	0.376333	0.266333	0.0359	0.0132	0.2453	0.0046	0.000424535	0.000104895	0.00392584	0
1806	1872	1746	1425	2133	7285	180	2324	0	0	0	0	2.43406	2.99309	3.0118	5.11939	0.600667	0.113	0.795	0.144333	0	0	0	0	0.386667	0.111333	0.196333	0.0763333	0.0359	0.0133	0.253	0.0046	0.000430306	0.000105219	0.0039325	0
1803	1872	1743	1425	1883	40973	249	252	0	0	0	0	3.69165	3.99892	3.89698	3.53863	0.352	0.218333	0.128333	0.321333	0	0	0	0	0.446	0.668667	0.132333	0.468	0.0366	0.0134	0.2704	0.0046	0.0004329	0.000106653	0.00395604	0
1803	1872	1740	1425	1071	1890	393	1476	0	0	0	0	2.3611	0.601171	6.50546	0.934651	0.422333	0.285	0.224	0.709667	0	0	0	0	0.293667	0.266333	0.396667	0.419667	0.0367	0.0136	0.2762	0.0046	0.000433094	0.000106762	0.00400474	0
1803	1872	1740	1422	6037	2874	384	2154	0	0	0	0	1.26962	3.32257	2.30573	0.224734	0.0886667	0.190333	0.686	0.654333	0	0	0	0	0.692333	0.251333	0.217333	0.321667	0.0368	0.0136	0.2769	0.0046	0.000434134	0.000109027	0.00425817	0
1803	1872	1740	1422	16891	40032	1533	618	0	0	0	0	1.01154	0.405393	3.65468	0	0.295333	0.39	0.615333	0.702333	0	0	0	0	0.231667	0.332333	0.290333	0.279333	0.0368	0.0138	0.2853	0.0046	0.000438064	0.000112313	0.00456085	0
1803	1872	1740	1419	4551	12253	677	876	0	0	0	0	0.23768	7.84595	5.57979	0.367624	0.264667	0.179667	0.429	0.955	0	0	0	0	0.370667	0.388	0.649667	0.575667	0.0369	0.0139	0.3003	0.0046	0.000444366	0.000113632	0.00480981	0
1803	1869	1740	1419	2144	18905	402	267	0	0	0	0	2.24535	5.58685	4.45293	3.32015	0.387667	0.293667	0.403667	0.855333	0	0	0	0	0.296333	0.456	0.747667	0.180667	0.037	0.0139	0.3028	0.0046	0.000449735	0.000114312	0.00483801	0
1800	1869	1740	1419	11130	27730	360	1605	0	0	0	0	1.04876	2.42352	1.02319	1.27519	0.326667	0.311	0.147	0.298	0	0	0	0	0.234	0.02	0.393333	0.308667	0.0372	0.0139	0.3137	0.0046	0.000452736	0.000115216	0.00496219	0
1800	1869	1737	1419	2403	65376	480	18757	0	0	0	0	1.0412	1.27726	0	2.20812	0.0163333	0.268333	0.832667	0.164333	0	0	0	0	0.238333	0.210333	0.147333	0.504333	0.0372	0.0139	0.3159	0.0046	0.000453515	0.000115406	0.00525687	0
1800	1866	1737	1419	37494	1359	678	1459	0	0	0	0	0.21078	2.01629	3.06699	4.21644	0.152667	0.603	0.535667	0.476333	0	0	0	0	0.552333	0.174333	0.599	0.372667	0.0375	0.0142	0.32	0.0046	0.000454841	0.000118445	0.0053351	0
1800	1866	1737	1419	6773	1262	814	276	0	0	0	0	1.64553	0.223593	9.14093	0.0512634	0.730333	0.462667	0.425667	0.380667	0	0	0	0	0.425333	0.687	0.975667	0.818333	0.038	0.0143	0.4241	0.0046	0.000455517	0.000123639	0.00534979	0
1797	1866	1737	1419	1156	5604	1694	3756	0	0	0	0	6.50827	0.803637	0.013561	0.516039	0.422333	0.407667	0.641	0.542667	0	0	0	0	0.469333	0.0683333	0.564623	0.483333	0.0381	0.0144	0	0.0046	0.000455824	0.0001258	0.00580499	0
1797	1863	1737	1416	498	14653	507	264	0	0	0	0	0.306527	0.921598	3.04745	0	0.138333	0.358333	0	0.407333	0	0	0	0	0.0536667	0.126667	0	0.242667	0.0382	0.0145	0	0.0046	0.000460613	0.0001258	0.00608855	0
1797	1863	1737	1416	1828	5209	414	465	0	0	0	0	0.199712	0.629088	3.5691	0.00482439	0.193333	0.373667	0	0.644333	0	0	0	0	0.139333	0.300667	0	0.707333	0.0388	0.0146	0.0007	0.0046	0.000460734	0.000127134	0.00622354	0
1797	1860	1737	1416	24687	2141	570	1332	0	0	0	0	3.99188	1.97784	0	0	0.0453333	0.389	0	0.912	0	0	0	0	0.58	0.520667	0	0.507667	0.0388	0.0146	0.001	0.0046	0.000461913	0.000128024	0.00633491	0
1797	1860	1737	1416	5125	45196	456	11656	0	0	0	0	3.83791	0.216317	3.37507	2.73717	0.475333	0.139	0	0.433667	0	0	0	0	0.565	0.195667	0	0.721667	0.039	0.0147	0.0014	0.0046	0.000465688	0.000130358	0.00641716	0
1797	1857	1734	1416	6039	1454	435	412	0	0	0	0	0	1.98465	0.157288	0.0254951	0.595333	0.318333	0	0.761	0	0	0	0	0	0.143	0	0.0063333	0.0393	0.0149	0.0015	0.0046	0.000467426	0.000131217	0.00648723	0
1794	1857	1734	1413	17114	25477	11887	1578	0	0	0	0	4.95383	1.6794	3.6473	0.0124756	0.701333	0.134667	0	0.963333	0	0	0	0	0.0946667	0.284667	0	0.940667	0.0393	0.0151	0.0016	0.0046	0.000467836	0.000134249	0.00688743	0
1794	1857	1734	1413	12721	381	2344	681	0	0	0	0	4.69783	3.58804	5.14531	0	0.500667	0.127	0	0.475667	0	0	0	0	0.615667	0.247667	0	0.599	0.0402	0.0151	0.0016	0.0046	0.000468202	0.00013491	0.00728242	0
1794	1857	1734	1413	1182	5807	273	681	0	0	0	0	0.115459	0.91058	0.000812195	0.759832	0.453	0.204667	0	0.821667	0	0	0	0	0.127	0.547	0	0.569	0.0404	0.0154	0.0017	0.0046	0.000468582	0.000135259	0.00739348	0
1794	1857	1731	1413	7426	3201	411	411	0	0	0	0	0.00762195	2.48308	0.649851	0.892771	0.795	0.165	0	0.253667	0	0	0	0	0.0973333	0.624667	0	0.799333	0.0406	0.0161	0.0019	0.0046	0.000473842	0.000138715	0.00807223	0
1794	1857	1731	1413	1383	3283	441	3211	0	0	0	0	0.0159951	5.7606	0	0.763898	0.273	0.140667	0	0.0123333	0	0	0	0	0.375667	0.321333	0	0.275667	0.0407	0.0162	0.0019	0.0046	0.00048011	0.000141014	0.00865136	0
1794	1857	1731	1413	6099	62716	774	946	0	0	0	0	3.42614	2.33096	7.41683	4.97874	0.389	0.171667	0	0.11	0	0	0	0	0.420333	0.736	0	0.814	0.0407	0.0163	0.002	0.0046	0.000482139	0.000142646	0.0093619	0
1794	1854	1731	1410	1777	2289	585	560	0	0	0	0	6.295	4.46205	3.80105	0.28021	0.229333	0.499333	0	0.463667	0	0	0	0	0.449	0.201	0	0.567333	0.0407	0.0168	0.002	0.0046	0.000484636	0.000143494	0.0108441	0
1794	1854	1731	1410	2554	4822	34163	394	0	0	0	0	0.137315	2.20378	0	0.66369	0.142333	0.209	0	0.397333	0	0	0	0	0.471667	0.52	0	0.638	0.041	0.0169	0.002	0.0046	0.000486006	0.000143915	0.0118021	0
1794	1854	1728	1410	1283	3900	192	490	0	0	0	0	0.54471	0	0.172944	6.76768	0.575333	0.107667	0	0	0	0	0	0	0.215	0.0463333	0	0.308	0.0415	0.017	0.0021	0.0046	0.000487062	0.000145161	0.0172647	0
1794	1854	1728	1410	576	64972	750	34882	1	0	0	0	3.19106	2.38952	4.94197	0.0405976	0.342	0.699667	0	0.967667	0	0	0	0	0.474333	0.204	0	0.268	0.0421	0.0175	0.0022	0.0046	0.000490196	0.000148663	0.0203132	0
1794	1854	1725	1410	4562	7134	669	2987	1	0	0	0	0.737656	3.68468	0.382083	0.38501	0.527333	0.0083333	0	0.71	0	0	0	0	0.247667	0.241	0	0	0.0431	0.0178	0.0022	0.0046	0.000494255	0.00015025	0	0
1791	1851	1725	1410	6340	32430	729	6093	1	0	0	0	4.7972	4.59036	2.81817	1.80223	0.304	0.337333	0	0.849	0	0	0	0	0.0296667	0.0903333	0	0.320667	0.0435	0.0178	0.0022	0.0046	0.000494743	0.000153756	0	0
1791	1851	1725	1410	3573	1020	840	201	1	0	0	0	0.199773	2.96231	3.26666	2.23899	0.278667	0.236333	0	0.518	0	0	0	0	0.337	0.240667	0	0.616	0.0448	0.0179	0.0022	0.0046	0.000496659	0.000158926	0	0
1788	1851	1722	1410	1996	948	564	884	1	0	0	0	1.9509	2.39936	0.00309512	0.730134	0.292667	0.609333	0	0.679667	0	0	0	0	0.537667	0.0083333	0	0.639333	0.0455	0.0186	0.0023	0.0046	0.000498603	0.000161147	0	0
1788	1851	1722	1410	9534	3918	1220	369	1	0	0	0	5.44717	0.502822	0.414817	2.36809	0.459667	0.011	0	0.458	0	0	0	0	0.0766667	0.422667	0	0.564	0.0458	0.019	0.0024	0.0046	0.000499446	0.000163881	0	0
1788	1851	1722	1407	2772	2412	195	877	1	0	0	0	2.1305	3.53789	2.83608	2.25917	0.599	0.225667	0	0.103667	0	0	0	0	0.069	0.366333	0	0.133333	0.0459	0.0191	0.0024	0.0046	0.000499706	0.000165133	0	0
1788	1851	1719	1407	5214	208	1224	615	1	0	0	0	0.0702537	0.22281	6.08625	1.43329	0.061	0.419	0	0.551333	0	0	0	0	0.630333	0.29	0	0.342333	0.046	0.0191	0.0025	0.0046	0.000499886	0.00017118	0	0
1788	1851	1719	1407	5474	1693	150	651	1	0	0	0	0.225454	0.144485	2.02449	3.89774	0.483333	0.364333	0	0.316333	0	0	0	0	0.0173333	0.180667	0	0.846667	0.0462	0.0191	0.0025	0.0046	0.000503132	0.000175601	0	0
1788	1851	1719	1407	9749	915	1649	7762	1	0	0	0	0.0300732	1.3984	0.00462195	1.37377	0.541333	0.525	0	0.695333	0	0	0	0	0	0.162667	0	0.347	0.0467	0.0191	0.0026	0.0046	0.000506622	0.000177026	0	0
1788	1851	1719	1407	1199	312	1541	1350	1	0	0	0	0	3.50105	0.751351	4.20053	0.0813333	0.237667	0	0.404	0	0	0	0	0.332	0.206333	0	0.645333	0.0474	0.0203	0.0026	0.0046	0.000515229	0.000179516	0	0
1788	1848	1716	1404	1707	291	1287	2678	1	0	0	0	0	0.0685439	3.31554	0.0237829	0.0673333	0.616	0	0.552333	0	0	0	0	0.169667	0.566	0	0.272333	0.0476	0.0206	0.0027	0.0046	0.000526459	0.000179642	0	0
1788	1848	1716	1404	1591	732	549	312	1	0	0	0	0	0.437805	1.48681	4.56094	0.411667	0.169667	0.368	0.272333	0	0	0	0	0.408	0.147667	0.407	0.852	0.0476	0.0206	0.0027	0.0046	0.000526498	0.000179645	0	0
1788	1848	1716	1404	1735	1224	45736	4452	1	0	0	0	0.0362854	0.288988	0.187261	0.206666	0.435667	0.426667	0.655333	0.370667	0	0	0	0	0.149	0.155	0.358333	0.684333	0.0477	0.0207	0.0028	0.0046	0.000526839	0.000181711	0	0
1788	1848	1716	1401	259706	1096	1911	1166	1	0	0	0	3.00042	0.00264878	0.890227	0.000973171	0.516667	0.204	0.0783333	0.550667	0	0	0	0	0.196667	0.621667	0.369333	0.477667	0.0477	0.0214	0.0028	0.0046	0.000527276	0.000182246	0	0
1785	1848	1716	1401	10295	2495	1757	434	1	0	0	0	2.11189	0.0853829	5.65303	4.1066	0.341	0.614	0.356667	0.638667	0	0	0	0	0.273	0.727	0.332667	0.555667	0.0483	0.0214	0.0029	0.0046	0.000535437	0.000185294	0	0
1785	1848	1713	1401	19784	1006	2339	243	1	0	0	0	4.18551	0.011722	3.88999	0.0334512	0.797667	0.381667	0.516	0.614	0	0	0	0	0.374667	0.42	0.252333	0.749	0.0501	0.0219	0.0029	0.0046	0.000541867	0.000186496	0	0
1785	1845	1713	1401	549	32877	345	20754	1	0	0	0	0.993198	0.0204805	0.713561	0.902049	0.338	0.150333	0.148333	0.681333	0	0	0	0	0.581667	0.427667	0.284333	0.479667	0.0508	0.0224	0.0029	0.0046	0.000543602	0.000187075	0	0
1785	1845	1713	1401	19592	102605	4216	388	1	0	0	0	0	1.6799	5.33602	0	0.234	0.518	0.184	0.904667	0	0	0	0	0.0583333	0.267333	0.753	0.495667	0.0508	0.0226	0.0029	0.0046	0.000547104	0.000194467	0	0
1785	1845	1713	1401	2465	13227	3825	39812	1	0	0	0	0.599841	4.23855	5.16027	4.06175	0.084	0.164	0.83	0.511667	0	0	0	0	0.477	0.136333	0.467667	0.663	0.052	0.0228	0.0029	0.0046	0.000548422	0.000202047	0	0
1782	1845	1713	1398	462	36783	380	412	1	0	0	0	1.66704	5.19837	3.30939	3.0164	0.864	0.335333	0.225333	0.307667	0	0	0	0	0.243	0.252333	0.230667	0.567333	0.0523	0.023	0.0029	0.0046	0.000552747	0.000209368	0	0
1782	1845	1707	1398	18644	8183	2373	336	1	0	0	0	6.68294	4.07775	3.32653	0.00694878	0.224667	0.835667	0.830667	0.177333	0	0	0	0	0.258333	0.094	0.285333	0.824	0.0532	0.023	0.003	0.0046	0.000555091	0.000212931	0	0
1782	1845	1707	1398	5895	14377	6244	666	1	0	0	0	0	1.14336	3.35526	0.231617	0.669333	0.377	0.569333	0.661333	0	0	0	0	0.411667	0.601667	0.227333	0.483	0.0534	0.0232	0.003	0.0047	0.000559016	0.000213718	0	0
1782	1842	1707	1398	34475	1665	13557	935	1	0	0	0	0	0.687215	0.0456854	2.0937	0.0413333	0.337	0.175	0.292	0	0	0	0	0.146667	0.136	0.095	0.0976667	0.0534	0.0238	0.003	0.0047	0.000560224	0.000216143	0	0
1782	1842	1707	1398	690	6425	3658	680	1	0	0	0	4.19941	6.74707	0.040639	2.40764	0.651	0.444	0.240667	0.236	0	0	0	0	0.635	0.504	0.619667	0.0976667	0.0543	0.0238	0.003	0.0047	0.000562342	0.000217081	0	0
1782	1842	1704	1398	9628	7701	966	216	1	0	0	0	2.88238	1.07939	0.300341	1.91236	0.152333	0.303667	0.0516667	0.654667	0	0	0	0	0.310667	0.725333	0.292667	0.587	0.0548	0.024	0.0031	0.0047	0.000562958	0.000219267	0	0
1782	1842	1704	1398	18369	10875	162039	327	1	0	0	0	0.425868	3.41332	2.64007	1.20019	0.479667	0.177333	0.937333	0.320667	0	0	0	0	0.55	0.532	0.37	0	0.0551	0.0241	0.0031	0.0047	0.000569382	0.000219927	0	0
1782	1842	1704	1395	2377	88315	461	303	1	0	0	0	2.98957	2.31048	0.108327	5.40234	0.342667	0.463667	0.852333	0.372333	0	0	0	0	0.366	0.398333	0.310333	0.011	0.0558	0.0242	0.0032	0.0047	0.00057334	0.00022051	0	0
1779	1842	1704	1395	29406	42151	1428	1524	1	0	0	0	0.0209878	4.19624	4.23994	2.55617	0.457	0.407	0.355	0.116	0	0	0	0	0.319	0.444333	0.718667	0.085	0.0561	0.0243	0.0032	0.0047	0.000581607	0.000222424	0	0
1779	1842	1704	1395	3016	5521	1038	399	1	0	0	0	0.218176	1.07418	0.00309756	3.7622	0.165333	0.133333	0	0.564	0	0	0	0	0	0.312	0.0496667	0.423667	0.0564	0.0243	0.0032	0.0047	0.000583325	0.000226282	0	0
1779	1842	1704	1395	885	75327	14794	150	1	0	0	0	0.113378	3.21728	1.33934	0.634724	0.170667	0.245	0.326	0.644	0	0	0	0	0.61	0.512333	0.516333	0.165667	0.0577	0.0248	0.0032	0.0047	0.000583835	0.000226613	0	0
1779	1842	1704	1395	816	41891	4526	387	1	0	0	0	0.493978	2.37472	0.393507	5.83488	0.016	0.492333	0.836	0.702333	0	0	0	0	0.0166667	0.344667	0.0333333	0.775	0.0579	0.0249	0.0032	0.0047	0.000583835	0.000227451	0	0
1779	1839	1701	1395	8302	1053	3647	1329	1	0	0	0	5.94976	3.6307	3.46504	5.2905	0.345333	0.235667	0.240667	0.641	0	0	0	0	0.249	0.342667	0.278	0.217667	0.0584	0.0251	0.0032	0.0047	0.000585142	0.000228938	0	0
1779	1839	1701	1392	35232	296	591	4058	1	0	0	0	0	0.114527	0	7.27553	0.693	0.878667	0.282333	0.261333	0	0	0	0	0.696667	0.486	0.383333	0.188	0.0587	0.0252	0.0033	0.0047	0.000592922	0.000229741	0	0
1779	1839	1701	1392	501	954	1891	429	1	0	0	0	1.86902	3.96879	0.00859024	2.93867	0.325	0.466667	0.271	0.626	0	0	0	0	0.516	0	0.375667	0.680333	0.0591	0.0256	0.0033	0.0047	0.000600455	0.000230044	0	0
1776	1839	1701	1392	2651	2860	2467	279	1	0	0	0	0	2.81858	0.510029	1.27477	0.266	0.189	0.440333	0.305667	0	0	0	0	0.351	0.658333	0.471	0.0106667	0.0593	0.0256	0.0033	0.0047	0.000601208	0.000232756	0	0
1776	1839	1701	1392	1539	4990	222	434	1	0	0	0	0	3.18699	5.18591	0.751102	0.531	0.841667	0.774	0.332667	0	0	0	0	0	0.502	0.125	0.188	0.0593	0.0258	0.0033	0.0047	0.000603622	0.000233629	0	0
1776	1839	1701	1392	552	2518	264	333	1	0	0	0	2.57056	4.5043	2.30629	1.0078	0.572667	0.421333	0.136667	0.206667	0	0	0	0	0.684	0.498	0.267333	0.282667	0.0594	0.0259	0.0034	0.0047	0.000605121	0.000234	0	0
1776	1839	1701	1389	7872	18294	555	345	1	0	0	0	0.395088	2.83824	3.38421	0.0609805	0.169	0.861333	0.465	0.842333	0	0	0	0	0.358	0.353	0.007	0.709	0.0607	0.0261	0.0034	0.0047	0.00061092	0.000235919	0	0
1776	1839	1701	1389	10967	6712	435	615	1	0	0	0	5.68834	2.40145	0.286571	0	0.507333	0.134667	0.701333	0.566	0	0	0	0	0.402667	0.691667	0.007	0.804333	0.0615	0.0265	0.0035	0.0047	0.000617864	0.000236256	0	0
1773	1836	1698	1389	2246	4787	5847	568	1	0	0	0	1.14763	1.01445	0.0694073	1.37896	0.293333	0.694	0.162333	0.575333	0	0	0	0	0.235333	0.361333	0.307667	0.742333	0.0617	0.0268	0.0035	0.0047	0.000620263	0.000239534	0	0
1773	1836	1698	1389	14828	40535	22945	417	1	0	0	0	0	3.7577	0.71679	3.60513	0.0603333	0.558333	0.311333	0.409333	0	0	0	0	0.327	0.0606667	0.158	0.251667	0.0619	0.027	0.0035	0.0047	0.000623726	0.000240062	0	0
1773	1836	1698	1389	1310	2263	2546	318	1	0	0	0	1.1813	0.948071	0.0637244	0	0.907	0.223333	0.802333	0.660333	0	0	0	0	0.346	0.135	0.663667	0.539333	0.0624	0.027	0.0035	0.0047	0.000629673	0.000244308	0	0
1773	1836	1698	1389	624	12907	3159	570	1	0	0	0	1.36424	1.34845	0.0418805	0	0.571667	0.229667	0.756	0.163333	0	0	0	0	0.868	0.469	0.445	0.518	0.0633	0.0273	0.0035	0.0047	0.000630022	0.000244898	0	0
1773	1836	1698	1389	1655	4381	1795	899	1	0	0	0	4.159	2.42029	0.000358537	0.00877561	0.733333	0.051	0.552333	0.481667	0	0	0	0	0.483	0.152667	0.159333	0	0.0637	0.0274	0.0035	0.0047	0.000643094	0.000246534	0	0
1773	1836	1698	1389	1671	1296	1650	1347	1	0	0	0	2.85797	0.583012	2.50909	5.21679	0.529667	0.799333	0.214333	0.0516667	0	0	0	0	0.796333	0.176	0.329333	0.357667	0.0637	0.0275	0.0036	0.0047	0.000643598	0.000250654	0	0
1773	1836	1698	1389	6568	22564	970	1373	1	0	0	0	0.206046	5.28151	1.46957	1.43931	0.0683333	0.931667	0.645333	0.375333	0	0	0	0	0.141667	0.287333	0.669	0.572667	0.065	0.0282	0.0036	0.0047	0.000651201	0.000250715	0	0
1770	1833	1698	1389	17449	3412	1575	291	1	0	0	0	0.91149	7.68528	1.8436	0.00183658	0.112	0.623	0.434667	0.0876667	0	0	0	0	0.238667	0.340333	0.876333	0.308667	0.0662	0.0282	0.0036	0.0047	0.000651201	0.000254779	0	0
1770	1833	1695	1389	4560	56125	1575	444	1	0	0	0	0.00141707	3.00375	3.22187	0.265073	0.386	0.602	0.649	1	0	0	0	0	0.190333	0.352	0.681333	0.243	0.067	0.0284	0.0036	0.0047	0.000652478	0.000258708	0	0
1770	1833	1695	1389	1448	7357	2912	981	1	0	0	0	0.292078	0.056239	3.68223	0.00308049	0.320667	0.401333	0.466667	0.228333	0	0	0	0	0.277	0.209	0.202333	0.380333	0.0684	0.0285	0.0036	0.0047	0.000658826	0.000259577	0	0
1770	1833	1695	1386	5938	37421	416	159	1	0	0	0	6.07558	1.42223	2.00309	0.349976	0.113	0.142667	0.661333	0.993	0	0	0	0	0.387333	0.110333	0.333667	0.285333	0.0686	0.0285	0.0036	0.0047	0.00066266	0.000259862	0	0
1770	1833	1695	1386	10829	40523	2249	156	1	0	0	0	0	1.187	0.687912	1.6799	0.558333	0.437	0.552	0.890333	0	0	0	0	0.0503333	0.749	0.434	0.117333	0.0693	0.0285	0.0036	0.0047	0.00066629	0.000260023	0	0
1770	1833	1692	1386	978	12168	1605	358	1	0	0	0	4.25948	2.20506	0.159256	0	0.538	0.281333	0.203333	0.0083333	0	0	0	0	0.534333	0.261333	0.332333	0.556333	0.0708	0.0289	0.0036	0.0047	0.000667954	0.000262209	0	0
1770	1830	1692	1386	2297	3491	13323	357	1	0	0	0	4.36314	1.67662	1.10172	0.631268	0.526	0.198667	0.186	0.758	0	0	0	0	0.358	0.014	0.573333	0.391667	0.071	0.0289	0.0037	0.0047	0.000669777	0.000263521	0	0
1770	1830	1692	1386	10465	5633	336	1344	1	0	0	0	6.8912	3.45585	2.91021	3.32228	0.634333	0.164667	0.6	0.709	0	0	0	0	0.143	0.099	0.394667	0.219	0.0728	0.0291	0.0037	0.0047	0.000672043	0.00026455	0	0
1767	1830	1692	1386	8029	58860	1578	737	1	0	0	0	0	6.49136	1.16487	0.0654122	0.873333	0.461667	0.907	0	0	0	0	0	0.790667	0.405667	0.223667	0.087	0.0741	0.0291	0.0037	0.0047	0.000673144	0.00026455	0	0
1767	1830	1692	1383	8605	2692	4686	306	1	0	0	0	4.14317	0	0.462371	0.015939	0.465	0.08	0.266333	0.744667	0	0	0	0	0.343333	0.114667	0.32	0.378	0.075	0.0291	0.0038	0.0047	0.000674408	0.000268499	0	0
1767	1830	1689	1383	2702	20290	444	381	1	0	0	0	0.4326	2.79448	2.20227	0.0341878	0.631333	0.335	0.798	0.278	0	0	0	0	0.316667	0.446333	0.269	0.654333	0.0751	0.0293	0.0038	0.0047	0.00067453	0.000268706	0	0
1767	1830	1689	1383	4135	22515	2409	1225	1	0	0	0	2.14761	6.73128	0.71229	1.09368	0.838333	0.324667	0.138	0.693	0	0	0	0	0.861333	0.162333	0.655	0.829667	0.0769	0.0294	0.0038	0.0047	0.000679556	0.000269657	0	0
1767	1827	1689	1383	24670	294	342	920	1	0	0	0	3.0237	0.137656	0.920617	0	0.862667	0.412333	0.234	0.448333	0	0	0	0	0.861667	0.354667	0.055	0.0856667	0.0774	0.0297	0.0038	0.0047	0.000682146	0.000270005	0	0
1767	1827	1689	1383	1870	1071	327	514	1	0	0	0	4.39753	3.48451	0.722049	1.39037	0.064	0.696	0.8	0.0346667	0	0	0	0	0.414	0.318667	0.0926667	0.340667	0.0776	0.0299	0.0038	0.0047	0.000686401	0.000271831	0	0
1764	1827	1689	1383	6138	11944	6591	442	1	0	0	0	2.11284	3.64339	0.182912	1.31672	0.690667	0.401667	0.599667	0.891333	0	0	0	0	0.336667	0.283667	0.321333	0.642333	0.0791	0.0301	0.0039	0.0047	0.000686985	0.000274348	0	0
1764	1827	1689	1383	22566	20146	1139	303	1	0	0	0	5.66932	2.32481	1.12015	3.91917	0.313	0.279	0.699333	0.501	0	0	0	0	0.71	0.238	0.527	0.449333	0.0796	0.0303	0.0039	0.0047	0.000690131	0.000277351	0	0
1764	1827	1689	1380	1062	1488	939	363	1	0	0	0	4.52832	4.19767	5.27746	0	0.173667	0.493333	0.641	0.568333	0	0	0	0	0.205	0.316667	0.150667	0.881667	0.0799	0.0303	0.0039	0.0047	0.000694444	0.000279357	0	0
1764	1827	1686	1380	1317	1278	1026	318	1	0	0	0	4.48281	0.21039	6.17627	0.0799341	0.311667	0.254333	0.505	0.665	0	0	0	0	0.154333	0.0643333	0.102	0.639333	0.0802	0.0308	0.0039	0.0047	0.000695121	0.000280112	0	0
1764	1824	1686	1380	9559	6637	3866	23536	1	0	0	0	3.7598	0	5.29386	0.0679415	0.733	0.492333	0.6	0.876333	0	0	0	0	0.412	0.17	0.128	0.297667	0.0809	0.031	0.0039	0.0047	0.00070802	0.000280437	0	0
1764	1824	1686	1380	2362	6619	516	1455	1	0	0	0	1.60936	2.49812	5.28048	5.8591	0.217333	0.549333	0.113	0.514	0	0	0	0	0.158333	0	0.394	0.531667	0.0811	0.031	0.0039	0.0047	0.000713135	0.000281729	0	0
1761	1821	1686	1380	6028	2580	591	2990	1	0	0	0	0.218171	4.99656	2.16324	1.26804	0.539667	0.589667	0.168333	0.865	0	0	0	0	0.0933333	0.421	0.764	0.655333	0.0816	0.0311	0.004	0.0047	0.000714335	0.000289423	0	0
1761	1821	1686	1380	4222	22315	4133	180	1	0	0	0	3.97056	4.98497	6.34327	0.550405	0.184667	0.062	0.376667	0.374	0	0	0	0	0.244667	0.213	0.0226667	0.333667	0.0831	0.0313	0.004	0.0047	0.000717958	0.000290572	0	0
1761	1821	1686	1380	106714	30874	3649	10862	2	0	0	0	0.00190732	0.502317	2.43001	2.1358	0.494667	0.431	0.818667	0.251	0	0	0	0	0.390333	0.0846667	0.412667	0.485	0.0835	0.0313	0.004	0.0047	0.000725309	0.000293463	0	0
1761	1818	1686	1380	1382	3028	5248	294	2	0	0	0	0.265578	0.0257512	1.77182	5.00473	0.337667	0.461	0.0056667	0.254333	0	0	0	0	0.423333	0.504667	0.269	0.402333	0.0836	0.0316	0.0041	0.0047	0.000726823	0.000296296	0	0
1758	1818	1683	1377	12970	7324	7738	390	2	0	0	0	3.46586	0.322259	2.24004	1.99434	0.321667	0.574	0.923667	0.514333	0	0	0	0	0.0596667	0.328667	0.467667	0.469	0.0836	0.0317	0.0041	0.0047	0.000730246	0.000299138	0	0
1758	1818	1683	1377	2021	20226	1026	1136	2	0	0	0	0.122332	0.543229	0.115529	1.49614	0.210667	0.193	0.365	0.375667	0	0	0	0	0.160667	0.681	0.250667	0.587	0.0843	0.0317	0.0041	0.0047	0.000732917	0.000301569	0	0
1758	1818	1683	1377	67002	1201	5038	456	2	0	0	0	0.435037	3.60712	6.52414	3.62296	0.173333	0.113667	0.197667	0.426	0	0	0	0	0.116	0.075	0.612	0.450667	0.0844	0.0318	0.0041	0.0047	0.000737174	0.000302343	0	0
1758	1818	1683	1377	4616	27801	864	455	2	0	0	0	2.66938	0.0142073	3.181	3.70997	0.338667	0.075	0.128667	0.416333	0	0	0	0	0.162	0.513667	0.444	0.307667	0.0845	0.0318	0.0041	0.0047	0.000738536	0.000306502	0	0
1755	1818	1683	1377	3671	1257	864	312	2	0	0	0	0.416793	0.708866	2.46152	2.41483	0	0.285667	0.519	0.516333	0	0	0	0	0.535333	0.167667	0.22	0.175	0.0865	0.0322	0.0041	0.0047	0.000739812	0.000316857	0	0
1755	1818	1680	1377	2986	9546	4421	351	2	0	0	0	6.11177	4.36099	5.01842	2.99129	0.553333	0.0533333	0.567333	0.164667	0	0	0	0	0.008	0.113333	0.0936667	0	0.0868	0.0324	0.0041	0.0047	0.000746965	0.000320194	0	0
1755	1818	1677	1374	543	2763	3658	6790	2	0	0	0	1.87022	2.18548	4.62487	4.64864	0.52	0.0333333	0.332667	0.172333	0	0	0	0	0.0396667	0	0.112667	0.458333	0.0875	0.0325	0.0041	0.0047	0.000776169	0.000320627	0	0
1755	1818	1677	1374	3201	1787	4009	171	2	0	0	0	0.680059	5.87756	2.44663	0.220593	0.490333	0.455	0.413667	0.172333	0	0	0	0	0.238667	0.302333	0.239	0.713	0.0882	0.0325	0.0041	0.0047	0.000783069	0.000320863	0	0
1755	1815	1677	1374	5224	1329	2591	201	2	0	0	0	0.876741	0.0257171	1.72585	0.257366	0.232	0.890333	0.402667	0.178667	0	0	0	0	0.374333	0.404667	0.284333	0.159333	0.0904	0.0331	0.0041	0.0047	0.000783853	0.000321618	0	0
1752	1815	1677	1374	3706	812	228	326	2	0	0	0	3.36476	1.69743	0.825605	0.16708	0.657667	0.156667	0.360333	0.421667	0	0	0	0	0.115333	0.475	0.373333	0.308667	0.0912	0.0331	0.0042	0.0047	0.000784124	0.000325815	0	0
1752	1815	1677	1374	1428	10006	2088	43014	2	0	0	0	2.19668	3.53651	3.19506	1.54265	0.420667	0.400667	0.0093333	0.172333	0	0	0	0	0.395667	0.05	0.668	0.488667	0.0914	0.0336	0.0042	0.0047	0.000787868	0.00032676	0	0
1752	1812	1677	1374	3247	3600	2111	307	2	0	0	0	3.50806	0	6.54501	0.891368	0.194667	0.058	0.319333	0.173	0	0	0	0	0.0853333	0.064	0.274	0.440333	0.0914	0.0337	0.0042	0.0047	0.000790432	0.000332005	0	0
1752	1812	1677	1374	5887	3593	1203	279	2	0	0	0	0.0202049	2.10411	6.98433	0	0.454667	0.659	0.275667	0.184	0	0	0	0	0.347	0.113667	0.145667	0.447333	0.0915	0.0338	0.0042	0.0047	0.00079195	0.000335696	0	0
1752	1812	1677	1374	4304	8017	557	8013	2	0	0	0	4.80441	5.7333	2.82213	0.0432732	0.256333	0.239667	0.868	0.183667	0	0	0	0	0.828	0.540667	0.389333	0.375667	0.092	0.0338	0.0042	0.0047	0.000793651	0.000336978	0	0
1752	1812	1677	1374	1263	2196	2148	10117	2	0	0	0	0.361532	3.51005	3.26219	0.480034	0.0253333	0.405333	0.477	0.217667	0	0	0	0	0.169333	0.136667	0.0346667	0.351	0.0923	0.0341	0.0043	0.0047	0.000799586	0.000337135	0	0
1752	1812	1677	1374	717	6846	2252	282	2	0	0	0	0.234546	5.15848	0.0701854	0	0.568	0.0963333	0.423333	0.476	0	0	0	0	0.316667	0.141	0.367667	0.279333	0.0928	0.0342	0.0043	0.0047	0.000815625	0.000338624	0	0
1752	1812	1674	1374	7065	1422	4433	357	2	0	0	0	0.0670366	0.606059	1.09812	0	0.146333	0.574333	0.621667	0.475667	0	0	0	0	0.323333	0.295	0.344667	0.283333	0.0932	0.0348	0.0043	0.0047	0.000828813	0.000341038	0	0
1752	1812	1674	1374	7158	1257	4612	587	2	0	0	0	0.349927	0.517195	3.20687	0.0305732	0.522667	0.228333	0.454333	0.202	0	0	0	0	0.423333	0.214	0.327333	0.457333	0.0936	0.0348	0.0044	0.0047	0.000832915	0.000342231	0	0
1752	1809	1674	1374	4726	771	4375	321	3	0	0	0	0	4.12771	3.22868	0.00690732	0.0176667	0.294333	0.130333	0.0526667	0	0	0	0	0.231333	0.273333	0.450333	0.176	0.0936	0.035	0.0044	0.0047	0.000834247	0.000343774	0	0
1752	1809	1674	1374	12151	531	1098	2037	3	0	0	0	0.0138707	1.94328	0.876066	0.854549	0.254333	0.253	0.304667	0.602667	0	0	0	0	0.211333	0.187	0.314667	0.149	0.0956	0.035	0.0044	0.0047	0.000835703	0.000344717	0	0
1752	1809	1674	1374	1209	1263	2948	375	3	0	0	0	3.92686	2.33279	0.777732	0.0322	0.384333	0.847667	0.483667	0.669667	0	0	0	0	0.235333	0.57	0.0463333	0.161667	0.0961	0.0351	0.0044	0.0047	0.000861962	0.00034595	0	0
1752	1809	1671	1371	2366	15096	384	1020	3	0	0	0	0.0390585	1.9131	3.69651	1.57737	0.655	0.288	0.331	0.91	0	0	0	0	0.0123333	0.591667	0.675333	0.811667	0.0965	0.0355	0.0044	0.0047	0.000873093	0.000346866	0	0
1752	1809	1671	1371	3776	450	1581	330	3	0	0	0	2.59695	4.88952	4.069	1.35885	0.103	0.361333	0.56	0.488	0.000344	0	0	0	0.371667	0.372	0.65	0.323333	0.0973	0.0357	0.0044	0.0047	0.000874361	0.000347109	0	0
1749	1809	1671	1371	3148	33905	6380	558	3	0	0	0	1.81105	0.521673	4.93289	0.00077561	0.456	0.550333	0.331	0.0633333	0.00037	0	0	0	0.63	0.106	0.277667	0.237333	0.0984	0.0359	0.0044	0.0047	0.000875094	0.00034923	0	0
1749	1809	1671	1371	8525	15545	2859	186	3	0	0	0	2.18216	0.00154634	2.8815	0.00747073	0.097	0.365667	0.601667	0.432	0.000451	0	0	0	0.427667	0.170667	0.826667	0.575333	0.1001	0.0361	0.0044	0.0047	0.000875453	0.000349874	0	0
1749	1806	1671	1371	2037	3058	600	1043	3	0	0	0	0	3.27332	0.862751	0	0.417	0.618	0.406667	0.612333	0.000469	0	0	0	0.246333	0.365667	0.224	0.602333	0.1004	0.0362	0.0044	0.0047	0.000879156	0.000350609	0	0
1749	1806	1671	1371	3143	24510	603	869	3	0	0	0	4.47263	1.04369	0.858256	0.0229439	0.647333	0.489333	0.537	0.828667	0.000556	0	0	0	0.313667	0.471333	0.0983333	0.300333	0.1006	0.0362	0.0045	0.0047	0.000889851	0.000355186	0	0
1749	1806	1668	1371	824	1833	579	273	3	0	0	0	5.66187	1.77204	0.935366	3.02441	0.055	0.671667	0.524667	0.525333	0.000658	0	0	0	0.851667	0.465667	0.347667	0.567	0.1009	0.0363	0.0045	0.0047	0.000895145	0.000355601	0	0
1749	1806	1668	1368	1671	4036	3302	1318	3	0	0	0	4.3832	1.2944	0	4.63653	0.351333	0.266333	0.271667	0.103333	0.000704	0	0	0	0.212333	0.258	0.794667	0.562333	0.1032	0.0366	0.0045	0.0047	0.000901327	0.000355814	0	0
1746	1806	1668	1368	1521	2130	9814	396	3	0	0	0	0.053078	4.78486	2.41153	0	0.404	0.346333	0.519333	0.859	0.000751	0	0	0	0.202	0.331333	0.0343333	0.893333	0.1035	0.0366	0.0045	0.0047	0.000912825	0.000357856	0	0
1746	1806	1668	1368	456	1465	294	403	3	0	0	0	1.47568	0.347161	4.5923	0.184102	0.281667	0.130667	0.556333	0.0183333	0.000822	0	0	0	0.242333	0.151667	0.403333	0.512667	0.1036	0.037	0.0045	0.0048	0.000913363	0.000360144	0	0
1746	1806	1668	1368	6258	2106	2014	285	3	0	0	0	0.659722	6.48156	0	2.51743	0.249667	0.232	0.276667	0.843667	0.00083	0	0	0	0.296333	0.373	0.199	0.899333	0.1059	0.037	0.0045	0.0048	0.000920325	0.000361607	0	0
1743	1806	1668	1368	15306	3181	73498	634	3	0	0	0	0.991295	4.39522	0.175366	1.23727	0.542333	0.745667	0.504667	0	0.001152	0	0	0	0.518667	0.312667	0.465333	0.233667	0.1064	0.0375	0.0045	0.0048	0.000922619	0.000363347	0	0
1743	1803	1668	1368	31038	10579	57484	3474	3	0	0	0	0.1025	3.58088	3.56071	0.0465537	0.745667	0.786	0.195	0.649667	0.001212	0	0	0	0.124	0.255333	0.301	0.628333	0.1066	0.0377	0.0045	0.0048	0.000932365	0.000363678	0	0
1743	1803	1668	1368	3665	3629	49853	291	4	0	0	0	4.24446	4.07381	0.00941951	2.17709	0.211333	0.488	0.0326667	0.400667	0.001381	0	0	0	0.508	0.552667	0.483333	0.637333	0.1102	0.0385	0.0045	0.0048	0.000942057	0.000364225	0	0
1743	1803	1665	1365	5579	10357	1092	637	4	0	0	0	0.40202	2.7351	1.81607	0.1168	0.516333	0.291333	0.502667	0.367667	0.001499	0	0	0	0.144333	0.563667	0.325	0.427333	0.1104	0.0387	0.0045	0.0048	0.000942782	0.000366857	0	0
1743	1803	1665	1365	654	2917	504	459	4	0	0	0	0.953049	4.02589	0.294622	3.59581	0.456667	0.206333	0.804	0	0.00154	0	0	0	0.380333	0.519333	0.658667	0.651	0.1115	0.0387	0.0046	0.0048	0.000944292	0.000367183	0	0
1743	1803	1665	1365	42453	6778	13572	54480	4	0	0	0	3.36795	6.15214	0.339783	0	0.687	0.215	0.360667	0.127333	0.001559	0	0	0	0.111333	0.273	0.458667	0.225667	0.1118	0.0391	0.0046	0.0048	0.00094465	0.000369706	0	0
1743	1803	1665	1365	2044	543	2822	436	4	0	0	0	0.0303341	3.40581	1.36735	0	0.477667	0.279	0.298	0.472667	0.001574	0	0	0	0.541667	0.679	0.26	0.901667	0.1124	0.0392	0.0046	0.0048	0.000952381	0.000369882	0	0
1740	1803	1662	1365	13509	2569	6294	948	4	0	0	0	0	3.7533	0	1.477	0.325	0.679667	0.317667	0.794333	0.001591	0	0	0	0.3	0.742333	0.561	0.547	0.1132	0.0392	0.0046	0.0048	0.000957604	0.000374478	0	0
1740	1803	1662	1365	3636	2496	34945	761	4	0	0	0	1.43947	3.00156	5.72901	3.006	0.384	0.300667	0.269667	0.948667	0.001889	0	0	0	0.557333	0.289667	0.561	0.165333	0.1135	0.0396	0.0046	0.0048	0.000960414	0.00037863	0	0
1740	1803	1662	1362	2263	1121	2503	440	4	0	0	0	1.28925	2.53246	0.197424	0.175073	0.172	0.655333	0.494333	0.766	0.002058	0	0	0	0.220333	0.172667	0.818	0.399333	0.114	0.0397	0.0046	0.0048	0.000975366	0.000383173	0	0
1740	1803	1662	1362	7670	3715	1661	1726	5	0	0	0	0	2.15159	4.25668	6.1646	0.428333	0.282667	0.778	0.780333	0.002305	0	0	0	0.481	0.469333	0.271667	0.945333	0.1142	0.0397	0.0046	0.0048	0.000975965	0.00038334	0	0
1740	1800	1662	1362	3526	2091	6303	717	5	0	0	0	2.81829	2.52445	5.38283	4.82042	0.445	0.025	0.721333	0.651	0.003388	0	0	0	0.442	0.168667	0.818	0.279	0.1143	0.0398	0.0047	0.0048	0.000981283	0.000384347	0	0
1740	1800	1662	1362	20866	1233	3122	198	5	0	0	0	0.119446	3.40549	5.4011	0.333354	0.414	0.685	0.215333	0.66	0.003603	0	0	0	0.181333	0.0183333	0.256	0.277333	0.1149	0.0399	0.0047	0.0048	0.000984304	0.000386975	0	0
1740	1800	1662	1362	4494	1530	2271	1515	5	0	0	0	0.0070439	0.690334	3.86863	4.40905	0.843	0.0936667	0.604	0.914667	0.003711	0	0	0	0.517333	0.516333	0.442667	0.485667	0.1153	0.0403	0.0047	0.0048	0.000993905	0.00039012	0	0
1740	1800	1662	1362	5112	1725	1227	406	5	0	0	0	4.93464	4.96797	0.0137049	0	0.388	0.316	0.0733333	1	0.00372	0	0	0	0.273333	0.292667	0.629	0.708333	0.1164	0.0408	0.0048	0.0048	0.00100364	0.00039032	0	0
1740	1800	1659	1362	2004	2086	519	246	6	0	0	0	1.83425	4.27419	0.796515	0	0.247667	0.0226667	0.883667	0.07	0.003922	0	0	0	0.514	0.542	0.012	0.85	0.1168	0.0414	0.0048	0.0048	0.00101219	0.000391409	0	0
1737	1800	1659	1359	1248	1497	243	180	6	0	0	0	1.85855	3.5015	3.32105	0.4924	0.283333	0.687667	0.460667	0.0943333	0.003928	0	0	0	0.193333	0.483667	0.576667	0.776667	0.1172	0.0415	0.0048	0.0048	0.00102229	0.000392734	0	0
1737	1797	1659	1359	2366	1233	4019	997	6	0	0	0	3.71737	3.95263	2.35111	0.352154	0.253333	0.734667	0.0306667	0.716333	0.003957	0	0	0	0.754667	0.118667	0.246667	0.533333	0.1182	0.0415	0.0048	0.0048	0.00102344	0.000395126	0	0
1737	1797	1659	1359	1448	798	933	270	6	0	0	0	3.13425	4.74989	6.68803	0	0.609667	0.374667	0.188	0.739	0.00407	0	0	0	0.693333	0.192333	0.488	0.783	0.1192	0.0417	0.0048	0.0048	0.00102412	0.000395305	0	0
1737	1797	1653	1359	13334	12857	3215	494	6	0	0	0	3.6483	5.43887	0.383251	0.00349268	0.357	0.0666667	0.177667	0.715	0.004512	0	0	0	0.293667	0.0693333	0.775333	0.593667	0.1194	0.0417	0.0049	0.0048	0.00103547	0.000398382	0	0
1737	1797	1653	1356	35846	1131	928	2641	6	0	0	0	0	0.408166	1.80242	0.00530976	0.289	0.0843333	0.344667	0.844333	0.004661	0	0	0	0.496667	0.168667	0.680333	0.290667	0.1195	0.042	0.0049	0.0048	0.00103635	0.000402788	0	0
1737	1797	1653	1356	2139	4113	324	1289	6	0	0	0	0.608566	0	1.47132	0.372088	0.329	0.448	0.626667	0.784	0.004762	0	0	0	0.143333	0.472	0.480667	0.411667	0.1232	0.0424	0.0049	0.0048	0.00104196	0.00040293	0	0
1734	1797	1653	1356	16108	8343	655	336	7	0	0	0	0.608744	1.71976	0.767227	0.344968	0.512333	0.957333	0.746	0.427667	0.0048	0	0	0	0.424	0.619667	0.586	0.836333	0.124	0.0424	0.0049	0.0048	0.00105973	0.00040616	0	0
1734	1794	1650	1353	5220	4075	1437	2730	7	0	0	0	1.28244	2.2996	3.30245	0.030239	0.801333	0.766	0.496667	0.119	0.00492	0	0	0	0.284333	0.0176667	0.138333	0.234	0.1262	0.0427	0.0049	0.0048	0.00106421	0.000406309	0	0
1734	1794	1650	1353	1194	2981	2643	608	7	0	0	0	0.687146	1.1572	0.658344	1.31912	0.303333	0.546667	0.545333	0.224	0.005103	0	0	0	0.161667	0.527333	0.599667	0.742	0.1269	0.0427	0.005	0.0048	0.00108145	0.000408708	0	0
1734	1794	1650	1353	18663	444	1848	312	7	0	0	0	0.271534	6.02596	3.98468	3.37878	0.0486667	0.458	0.229	0.847	0.005113	0	0	0	0.217	0.656333	0.001	0.937333	0.1274	0.0428	0.005	0.0048	0.0011094	0.000411255	0	0
1734	1794	1650	1353	631	9094	6628	522	7	0	0	0	2.86758	2.471	3.84895	1.63576	0.289667	0.665667	0.262	0.744333	0.005113	0	0	0	0.155667	0.300333	0.427333	0.543	0.1284	0.0437	0.005	0.0048	0.00114569	0.000414341	0	0
1734	1794	1650	1353	8911	73316	363	3082	8	0	0	0	1.69804	4.94049	2.39991	2.01278	0.18	0.334333	0.027	0.501667	0.005208	0	0	0	0.0636667	0.362667	0.823333	0.373333	0.1297	0.0448	0.005	0.0048	0.00115478	0.000420278	0	0
1734	1791	1650	1353	2138	1044	18963	417	8	0	0	0	1.01631	4.99643	1.24214	5.76783	0.690333	0.655	0.28	0.160333	0.005319	0	0	0	0.138333	0.223	0.117	0.400667	0.1298	0.0449	0.005	0.0048	0.0011618	0.000422932	0	0
1734	1791	1650	1350	5987	2213	3361	294	8	0	0	0	3.2088	2.54794	0.00119512	0.0884683	0.607333	0.541	0.330333	0.801333	0.005399	0	0	0	0.281	0.622	0.245	0.330333	0.1298	0.0451	0.005	0.0048	0.00117816	0.000431023	0	0
1734	1791	1650	1350	24484	708	210	946	9	1	0	0	0.138063	0.90109	0	1.13563	0.229333	0.264333	0.442333	0.997333	0.005513	0	0	0	0.300333	0.425333	0.252	0.0716667	0.1298	0.0452	0.005	0.0048	0.0011895	0.000432099	0	0
1734	1788	1650	1350	8013	8879	8463	183	10	1	0	0	1.65091	0.895227	2.33266	0.217629	0.201333	0.302	0.209	0	0.00562	0	0	0	0.0276667	0.295333	0.528333	0.821667	0.1373	0.0453	0.0051	0.0048	0.00120404	0.000433044	0	0
1731	1788	1647	1350	5824	1636	282	4138	10	1	0	0	3.80017	1.96338	0.823449	1.59926	0.189667	0.577	0.82	0.503	0.005731	0	0	0	0.221667	0.585333	0.456333	0.397	0.1378	0.0454	0.0051	0.0048	0.0012121	0.000434618	0	0
1731	1788	1647	1350	13825	3013	2829	1524	10	1	0	0	4.59275	5.80674	0.487298	1.18344	0.139667	0.621333	0.783	0.0886667	0.005895	0	0	0	0.073	0.452	0.364667	0.426333	0.1388	0.0455	0.0051	0.0048	0.00122319	0.000437666	0	0
1731	1788	1647	1350	10053	1006	1701	285	10	1	0	0	0.0521	3.67176	0.836205	2.03907	0.442333	0.680667	0.754667	0.159667	0.005911	0	0	0	0.693667	0.385333	0.801	0.0986667	0.1395	0.0456	0.0051	0.0048	0.00127515	0.000439585	0	0
1731	1788	1644	1350	3430	3034	2178	408	10	1	0	0	5.72914	2.06041	2.13955	0.648798	0.237333	0.684667	0.564333	0.438	0.005972	0	0	0	0.592	0.308333	0.108333	0.281	0.1397	0.0459	0.0051	0.0048	0.00129085	0.000445816	0	0
1731	1785	1644	1347	1350	7249	1938	1731	10	1	0	0	0.10868	0.304944	0.895585	0	0.0076667	0.659667	0.357333	0	0.006024	0	0	0	0.162333	0.351	0.244333	0.897333	0.1418	0.0466	0.0051	0.0048	0.00130422	0.000448523	0	0
1731	1785	1644	1347	833	501	6835	411	10	1	0	0	0.0778488	0.463051	1.51923	0.195502	0.399333	0.882333	0.520333	0.503333	0.006046	0	0	0	0.65	0.578333	0.468333	0.322667	0.1438	0.0466	0.0051	0.0048	0.00130926	0.000448934	0	0
1731	1785	1644	1347	480	850	420	9998	11	1	0	0	0.0570902	3.57506	0.461702	0.0959439	0.710667	0.537333	0.610333	0.512667	0.006086	0	0	0	0.368667	0.28	0.411333	0.589	0.1467	0.0466	0.0051	0.0048	0.0013181	0.000455463	0	0
1731	1785	1644	1347	1262	428	450	949	11	1	0	0	2.08855	2.38654	0.474485	0.864251	0.378667	0.0966667	0.0623333	1	0.006199	0	0	0	0.0473333	0.683667	0.505667	0.999	0.1499	0.0468	0.0051	0.0048	0.00135511	0.000459499	0	0
1728	1782	1641	1347	1149	1003	2466	243	11	1	0	0	1.13889	5.8536	4.61855	7.25169	0.656	0.294	0.0366667	0.824667	0.00622	0	0	0	0.243333	0.235	0.301667	0.418667	0.1524	0.0473	0.0052	0.0048	0.00141723	0.000460006	0	0
1728	1782	1641	1347	4189	357	12877	1661	13	1	0	0	0	0.126232	1.55569	0.0697293	0.376667	0.687333	0.472	0.0786667	0.006295	0	0	0	0.58	0.764333	0.393	0.644667	0.1615	0.0474	0.0052	0.0048	0.00141946	0.000463555	0	0
1728	1782	1641	1344	19234	4595	32326	354	15	1	0	0	0	5.89863	4.81704	0.00672927	0.245	0.361	0.398667	0.230333	0.006301	0	0	0	0.470667	0.440333	0.539	0.693667	0.1625	0.0474	0.0052	0.0048	0.00149608	0.000469412	0	0
1728	1782	1641	1344	1475	2610	1292	351	18	1	0	0	2.89749	3.7705	0.384473	0.804715	0.0496667	0.240333	0.782	0.757333	0.006301	0	0	0	0.325	0.217	0.624333	0.709667	0.1667	0.0476	0.0052	0.0048	0.00150668	0.000471646	0	0
1725	1782	1641	1344	10717	2585	1194	405	39	1	0	0	0.56951	3.83645	1.0659	0.00949268	0.011	0.536667	0.29	0.145	0.006323	0	0	0	0.314667	0.516	0.429667	0.263667	0.1699	0.0485	0.0052	0.0048	0.00152616	0.000472185	0	0
1725	1782	1641	1344	4673	657	9826	1043	0	1	0	0	1.19869	2.10037	1.14107	0	0.503667	0.667333	0.0836667	0.277333	0.006371	0	0	0	0.372	0.277667	0.608	0.0986667	0.1766	0.0487	0.0053	0.0048	0.00155285	0.000472411	0	0
1725	1782	1638	1344	456	566	864	4150	0	1	0	0	4.03615	3.37117	0.351644	0	0.844333	0.0893333	0.773333	0.095	0.006432	0	0	0	0.487	0.0523333	0.456333	0.425667	0.1812	0.0492	0.0053	0.0048	0.00168132	0.000473821	0	0
1725	1782	1638	1341	6979	1246	686	18406	0	1	0	0	2.70305	1.3388	3.92857	0.082322	0.275333	0.452333	0.0546667	0.381	0.006473	0	0	0	0.157	0.411667	0.559667	0.745333	0.2096	0.0497	0.0053	0.0048	0.00172876	0.000480457	0	0
1722	1779	1638	1341	30743	2036	2593	2926	0	1	0	0	0	2.6089	1.5261	0.452866	0.991667	1	0.672	0.122333	0.006485	0	0	0	0.318333	0.045	0.223333	0.411667	0.2098	0.0498	0.0053	0.0048	0.00173394	0.000481764	0	0
1722	1779	1638	1341	13301	2936	2962	1861	0	1	0	0	3.48177	3.38476	0.131085	0.311822	0.087	0.572333	0.565667	0.216667	0.006591	0	0	0	0.571333	0.248667	0.644667	0.0886667	0.2179	0.0506	0.0053	0.0048	0.00186648	0.000483397	0	0
1722	1779	1638	1341	3888	3082	2878	622	0	1	0	0	1.47432	3.98931	0.8933	0	0.241333	0.433667	0.472667	0.569667	0.006618	0	0	0	0.140667	0.196667	0.863333	0.132333	0.2242	0.0507	0.0053	0.0048	0.00195976	0.000484413	0	0
1722	1776	1638	1341	6017	11876	931	390	0	1	0	0	1.2333	5.12114	3.47064	0	0.856	0.598333	0.424667	0.674667	0.006635	0	0	0	0.302667	0.253333	0.236333	0.883	0.2714	0.0511	0.0054	0.0048	0.00197774	0.0004884	0	0
1722	1776	1638	1341	1766	1237	13872	510	0	1	0	0	0.0235439	2.75068	0.113061	0.810905	0.237	0.130667	0.159667	0.480667	0.006787	0	0	0	0.285667	0.098	0.689333	0.925	0.2892	0.0512	0.0054	0.0048	0.00200977	0.000490445	0	0
1722	1776	1635	1338	9489	210	10067	231	0	1	0	0	0.273349	4.46991	0.00869512	1.08444	0.455333	0.311333	0.504	0.846667	0.006808	0	0	0	0.483	0.207667	0.772333	0.360333	0.3246	0.052	0.0054	0.0048	0.00203806	0.00049092	0	0
1722	1776	1635	1338	879	16054	22435	636	0	1	0	0	0.0164073	0	5.76081	0.166234	0.324	0.145667	0.248333	0.497667	0.006961	0	0	0	0.377333	0.216	0.605333	0.166333	0.4444	0.0548	0.0054	0.0048	0.0021312	0.00049182	0	0
1722	1776	1635	1338	1707	6609	744	312	0	1	0	0	2.65779	4.13521	1.02105	4.20035	0.391	0.609333	0.210667	0.704667	0.006975	0	0	0	0.324	0.713667	0.749667	0.579667	0.0021	0.0548	0.0054	0.0048	0.00222301	0.000498297	0	0
1722	1773	1635	1338	13365	2244	717	699	0	1	0	0	1.0102	2.56184	1.12903	1.82993	0.413	0.215	0.275	0.183	0.007006	0	0	0	0.177	0.829333	0.429667	0.110667	0.0022	0.0558	0.0054	0.0048	0.00239764	0.000503469	0	0
1722	1773	1632	1338	21562	75245	7110	8579	0	1	0	0	3.13987	1.02329	6.78721	1.53792	0.546	0.367667	0.008	0.478333	0.007208	0	0	0	0.690667	0.294	0.167	0.745667	0.0023	0.0559	0.0054	0.0048	0.00346327	0.000509358	0	0
1722	1773	1632	1338	1062	5057	12605	741	0	1	0	0	3.37043	2.72155	3.6842	1.93222	0.499333	0.612333	0.343667	0.708333	0.007294	0	0	0	0.415333	0.731	0.046	0.413667	0.0026	0.056	0.0054	0.0048	0.00385707	0.00051944	0	0
1719	1773	1632	1338	6585	901	21044	168	0	1	0	0	0.00394634	0.0543537	0	0	0.465	0.157333	0.228333	0.724667	0.007364	0	0	0	0.568333	0.330333	0	0.677333	0.0027	0.0565	0.0054	0.0048	0.00390025	0.000524999	0	0
1719	1773	1632	1338	844	3210	562	419	0	1	0	0	1.10783	2.17725	0	2.9315	0.37	0.351667	0.385	0.0196667	0.007376	0	0	0	0.103333	0.325333	0.333667	0.646333	0.0028	0.0567	0.0055	0.0048	0.00485115	0.000527473	0	0
1719	1773	1632	1335	98693	687	2821	416	0	1	0	0	3.53247	4.42143	3.12558	0.468056	0.0336667	0.294333	0.310333	0	0.007407	0	0	0	0.129667	0.385	0.530667	0	0.0028	0.057	0.0055	0.0048	0.00616431	0.000535315	0	0
1719	1770	1632	1335	810	1229	1809	576	0	1	0	0	0.63058	7.65916	0	0.75019	0.842	0.280667	0.0073333	0.366333	0.007479	0	0	0	0.351667	0.208667	0.382333	0.0196667	0.0028	0.0571	0.0055	0.0048	0	0.000539102	0	0
1719	1770	1632	1335	1440	5535	18204	186	0	1	0	0	5.22444	4.2983	5.6048	6.30893	0.330667	0.432	0.364333	0.794667	0.007501	0	0	0	0.195667	0.368667	0.314667	0.505667	0.0028	0.0571	0.0055	0.0048	0	0.000540358	0	0
1719	1770	1632	1335	8444	990	324	4822	0	1	0	0	3.26743	0.838624	4.38243	0.000260976	0.591333	0.348667	0.0923333	0.932333	0.007508	0	0	0	0.045	0.237333	0.007	0.692667	0.0029	0.0577	0.0055	0.0048	0	0.00054088	0	0
1716	1770	1632	1335	8030	258	624	874	0	1	0	0	0.0123415	3.28786	4.39365	0.0102171	0.101333	0.537667	0.338333	0.395667	0.007564	0	0	0	0.621	0.146333	0.615333	0.76	0.003	0.0579	0.0055	0.0048	0	0.000541299	0	0
1716	1770	1632	1332	987	2853	1578	318	0	1	0	0	0.0335976	1.56807	1.35067	1.23161	0.407333	0.270667	0.359333	0.603	0.007598	0	0	0	0.0246667	0.861667	0.0763333	0.225333	0.003	0.0583	0.0056	0.0049	0	0.000542211	0	0
1716	1770	1629	1332	2277	15009	309	9512	0	1	0	0	4.40033	0.763412	2.47733	0.0940561	0.397	0.412667	0.442667	0.191667	0.007658	0	0	0	0.045	0.471333	0.604	0.126667	0.0031	0.0605	0.0056	0.0049	0	0.000543646	0	0
1716	1770	1629	1332	2620	1498	9780	9149	0	1	0	0	0.992027	0.0258439	0.359283	0.0521878	0.787667	0.309	0.692333	0.477333	0.007718	0	0	0	0.272333	0.618	0.207667	0.243333	0.0031	0.0616	0.0056	0.0049	0	0.000552168	0	0
1716	1770	1629	1332	2418	1342	951	22763	0	1	0	0	2.1282	1.30992	4.5845	0.600434	0.556333	0.400667	0.621	0.0183333	0.007741	0	0	0	0.569667	0.04	0.594333	0.245	0.0032	0.0621	0.0056	0.0049	0	0.000555091	0	0
1716	1770	1629	1332	3624	15544	2806	1463	0	1	0	0	3.6622	1.02891	3.43796	0.227034	0.714333	0.580333	0.867333	0.249333	0.007777	0	0	0	0.782333	0.026	0.241333	0.606	0.0032	0.0623	0.0057	0.0049	0	0.000560636	0	0
1713	1767	1629	1332	414	22699	18072	578	0	1	0	0	3.71186	0.588017	1.2219	0.0509268	0.275333	0.287667	0.403667	0.740333	0.007788	0	0	0	0.739667	0.285667	0.299667	0.585333	0.0033	0.0624	0.0057	0.0049	0	0.000561345	0	0
1713	1767	1629	1332	414	350	787	279	0	1	0	0	3.94952	2.76003	0.961888	1.75682	0.716333	0.312	0.601	0.630667	0.007849	0	0	0	0.150667	0.548	0.479667	0.822667	0.0034	0.0634	0.0057	0.0049	0	0.000564374	0	0
1713	1767	1629	1332	5097	1630	19746	661	0	1	0	0	4.20397	5.57293	1.24985	0	0.883	0.417667	0.0773333	0.922	0.007879	0	0	0	0.154667	0.079	0.294667	0.987667	0.0034	0.0647	0.0057	0.0049	0	0.000577201	0	0
1713	1767	1626	1332	6029	679	1614	429	0	1	0	0	0.0489098	3.67264	3.3793	0	0.643333	0.497333	0.730333	0.775	0.007885	0	0	0	0.0853333	0.109333	0.522333	0.523667	0.0034	0.0654	0.0057	0.0049	0	0.000577391	0	0
1713	1767	1626	1332	6039	339	252	249	0	1	0	0	2.45345	1.32806	1.0252	0	0.014	0.216	0.704333	0.189	0.007909	0	0	0	0.126667	0.224	0.959333	0.940667	0.0035	0.067	0.0057	0.0049	0	0.000577459	0	0
1713	1767	1623	1332	4307	318	1170	300	0	1	0	0	0.241861	3.1707	1.20817	3.65147	0.769333	0	0.296	0.589333	0.00791	0	0	0	0.01	0.419333	0.736	0.346333	0.0037	0.067	0.0057	0.0049	0	0.000577633	0	0
1710	1767	1623	1332	1632	198	83650	153	0	1	0	0	0.00106829	4.17081	2.82568	1.35479	0.0273333	0.0406667	0.225	0.673667	0.00793	0	0	0	0.441667	0.297667	0.536	0.599667	0.0037	0.0674	0.0057	0.0049	0	0.000596645	0	0
1710	1767	1623	1332	1604	618	2082	1104	0	1	0	0	0	5.33572	5.01925	0.891541	0.146	0.17	0.380333	0.958	0.007932	0	0	0	0.216667	0.508667	0.601	0.891667	0.0037	0.0675	0.0058	0.0049	0	0.000601251	0	0
1710	1767	1620	1332	24927	15383	4124	432	0	1	0	0	4.43742	3.79706	2.85685	0.0324244	0.205667	0.178333	0.738333	0.114333	0.007941	0	0	0	0.8	0.223	0.349	0.588	0.0038	0.0675	0.0058	0.0049	0	0.00060334	0	0
1710	1764	1620	1329	2064	1580	2619	684	0	1	0	0	0.0239463	1.16079	1.59459	0.60961	0.442667	0.0783333	0.263667	0.776	0.007975	0	0	0	0.355667	0.112667	0.404333	0.975667	0.0038	0.0676	0.0058	0.0049	0	0.000606854	0	0
1710	1764	1620	1329	426	663	953	903	0	1	0	0	0.206683	7.73255	2.07611	2.68142	0.442	0.711667	0.388667	0.251333	0.007976	0	0	0	0.796667	0.308333	0.484667	0.734667	0.0038	0.0677	0.0058	0.0049	0	0.000606996	0	0
1710	1764	1617	1329	3426	16985	372	3108	0	1	0	0	0.263702	3.53239	3.03416	6.44729	0.489667	0.328667	0.75	0.493333	0.008051	0	0	0	0.218	0.527	0.127333	0.682	0.0038	0.0678	0.0058	0.0049	0	0.000607527	0	0
1710	1764	1617	1329	6619	892	56524	243	0	1	0	0	2.75084	0.985985	2.82223	1.00123	0.272	0.238333	0.566	0.406667	0.00809	0	0	0	0.169333	0.399667	0.772	0.746667	0.0038	0.0681	0.0058	0.0049	0	0.000608139	0	0
1710	1764	1617	1329	7816	56526	25019	932	0	1	0	0	4.5436	1.23972	3.28244	0.0195195	0.633	0.155333	0.318	0.320333	0.008122	0	0	0	0.315667	0.494667	0.740667	0.204	0.0039	0.0691	0.0058	0.0049	0	0.000608847	0	0
1710	1764	1617	1329	6345	1359	669	384	0	1	0	0	0	8.77253	2.501	0.288456	0.734667	0.847	0.360667	0.292	0.008174	0	0	0	0.223333	0.123667	0.155333	0.714667	0.004	0.0692	0.0058	0.0049	0	0.000609734	0	0
1710	1761	1617	1329	763	7442	1956	1414	0	1	0	0	4.48864	4.69134	2.51584	0.32651	0.256667	0.370333	0.179667	0.406667	0.008182	0	0	0	0.582	0.804333	0.192667	0.395	0.0041	0.071	0.0059	0.0049	0	0.000612809	0	0
1707	1761	1617	1329	681	2402	60584	186	0	1	0	0	4.97936	1.71499	0.426256	0.264517	0.206	0.354667	0.54	0.0913333	0.008205	0	0	0	0.542333	0.585	0.0746667	0.451333	0.0041	0.073	0.0059	0.0049	0	0.000615681	0	0
1707	1761	1614	1329	699	899	14822	378	0	1	0	0	1.88244	3.27188	3.55095	0.16988	0.598333	0.135333	0.0986667	0.0683333	0.00821	0	0	0	0.0193333	0.442	0.347667	0.672667	0.0041	0.0736	0.0059	0.0049	0	0.000617928	0	0
1707	1761	1614	1326	2128	4085	3715	195	0	1	0	0	0	0.00236098	3.93497	1.00687	0.152333	0.920667	0.234	0.618667	0.008244	0	0	0	0.253667	0.638667	0.331333	0.870667	0.0041	0.0738	0.0059	0.0049	0	0.000624173	0	0
1707	1758	1614	1326	1008	22957	10905	294	0	1	0	0	1.92207	3.98233	0.402105	0.0205366	0.280667	0.544667	0.575	0.217667	0.008262	0	0	0	0.466667	0.294	0.0056667	0.961333	0.0041	0.0754	0.0059	0.0049	0	0.000628571	0	0
1707	1758	1614	1326	1446	14675	1479	1061	0	1	0	0	0	4.98581	3.67257	1.57619	0.628667	0.539	0.488667	0.305667	0.008265	0	0	0	0.0083333	0.697333	0.383333	0.941	0.0041	0.0755	0.0059	0.0049	0	0.000629447	0	0
1707	1758	1614	1326	1473	42536	8058	80648	0	2	0	0	0.244137	4.91291	3.62744	0	0.127333	0.241333	0.359667	0.777	0.008266	0	0	0	0.199	0.738	0.327	0.774333	0.0041	0.0778	0.006	0.0049	0	0.000632136	0	0
1707	1758	1614	1326	1458	3969	4445	747	0	2	0	0	0.397202	2.60226	7.68243	0.505976	0.0253333	0.577667	0.253	0.414	0.008333	0	0	0	0.334333	0.368333	0.404333	0.876333	0.0042	0.0782	0.006	0.0049	0	0.000637376	0	0
1707	1758	1611	1326	5626	2085	9859	2319	0	2	0	0	2.58918	1.67375	4.27786	0.0709756	0.32	0.209	0.273333	0.668333	0.008428	0	0	0	0.0673333	0.746667	0.178	0.462	0.0042	0.0783	0.006	0.0049	0	0.00063831	0	0
1707	1758	1611	1326	2568	4818	177	1688	0	2	0	0	4.66331	3.8634	1.00318	0.286251	0.366	0.063	0.3	0.838667	0.008439	0	0	0	0.278	0.739333	0.581333	0.191333	0.0042	0.0787	0.006	0.0049	0	0.00063933	0	0
1707	1758	1611	1326	19226	1317	1552	396	0	2	0	0	0.0986683	0.484015	6.27897	0	0.474333	0.346333	0.058	0.847333	0.008443	0	0	0	0.789333	0.394	0.338667	0.423333	0.0042	0.0805	0.0061	0.0049	0	0.000642396	0	0
1707	1758	1611	1323	7734	4337	960	1440	0	2	0	0	1.48808	2.72183	0.0187122	0	0.326	0.232	0.378333	0.160667	0.008479	0	0	0	0.112667	0.174333	0.0706667	0.552667	0.0043	0.081	0.0061	0.0049	0	0.000642718	0	0
1704	1758	1611	1323	87770	7415	6116	2947	0	2	0	0	7.26055	2.88702	2.11964	0.0692293	0.203667	0.369333	0.01	0.345	0.00849	0	0	0	0.0426667	0.119333	0.554	0.0933333	0.0043	0.0821	0.0061	0.0049	0	0.000649565	0	0
1704	1755	1608	1323	369	49045	8598	492	0	2	0	0	2.11994	4.44783	0	0.416941	0.598667	0.306667	0.245333	0.213667	0.008499	0	0	0	0.454333	0.378333	0.0396667	0.138333	0.0044	0.0828	0.0062	0.0049	0	0.000657074	0	0
1704	1755	1608	1323	765	1724	3057	1047	0	2	0	0	4.06587	4.51008	2.87609	1.46698	0.0803333	0.772333	0	0.360667	0.008524	0	0	0	0.313	0.195667	0.244667	0.0916667	0.0044	0.0835	0.0062	0.0049	0	0.000657801	0	0
1704	1755	1608	1323	912	2453	10265	441	0	2	0	0	3.24008	8.19727	4.03535	0.397778	0.163	0.211333	0.143667	0.408	0.008551	0	0	0	0.019	0.373	0.194333	0.383333	0.0044	0.0835	0.0062	0.0049	0	0.000658754	0	0
1704	1755	1608	1323	306	8316	2157	4420	0	2	0	0	0.211722	3.62571	5.24277	0.0698756	0.658	0.638667	0.618	0.740667	0.008553	0	0	0	0.0196667	0.114	0.212	0.738	0.0044	0.0846	0.0062	0.0049	0	0.000662677	0	0
1704	1755	1608	1323	3107	46705	13553	417	0	2	0	0	3.21503	8.21657	5.12416	0.0308415	0.451667	0.657667	0.641667	0.8	0.00861	0	0	0	0.471667	0.0556667	0.137333	0.427333	0.0044	0.0865	0.0062	0.0049	0	0.000665606	0	0
1704	1755	1608	1320	3789	995	306	783	0	2	0	0	4.82204	1.18792	3.47626	0	0.708667	0.441333	0.590667	0.848667	0.008629	0	0	0	0.248667	0.109	0.276	0.41	0.0044	0.0871	0.0062	0.0049	0	0.000678305	0	0
1701	1752	1608	1320	4135	44519	1365	267	0	2	0	0	1.70124	3.15467	4.50228	8.30813	0.732333	0.0863333	0.179667	0.804667	0.00866	0	0	0	0.0993333	0.218	0.219	0.566667	0.0044	0.0882	0.0062	0.0049	0	0.000679278	0	0
1698	1752	1608	1320	32827	1189	3152	570	0	2	0	0	2.56176	1.24968	4.42444	2.41426	0.607667	0.535667	0.33	0.426333	0.008693	0	0	0	0.179	0.301667	0.324	0.303	0.0044	0.0883	0.0062	0.0049	0	0.000680272	0	0
1698	1752	1608	1317	417	5117	909	1079	0	2	0	0	2.4495	3.12368	5.51975	0	0.0986667	0.202667	0.77	0.218333	0.008735	0	0	0	0.333333	0.134	0.0536667	0.996	0.0045	0.0885	0.0062	0.0049	0	0.000684409	0	0
1698	1752	1605	1314	975	623	2133	3834	0	2	0	0	0	0.471085	4.04691	0.284732	0.519667	0.498	0.427	0.351	0.008736	0	0	0	0.705667	0.607667	0.249	0.547333	0.0045	0.0891	0.0063	0.0049	0	0.00068812	0	0
1698	1752	1605	1314	1489	5182	2521	436	0	2	0	0	1.16912	3.95338	0.734083	0.725354	0.712667	0.265	0.285	0.675333	0.008747	0	0	0	0.266	0.157667	0.367333	0.223667	0.0045	0.0892	0.0063	0.0049	0	0.000702009	0	0
1695	1752	1605	1314	2166	1696	2641	4084	0	2	0	0	1.82095	0.617437	1.2695	0.019561	0.198	0.242667	0.596333	0.609	0.008774	0	0	0	0.220667	0.285667	0.581	0.449333	0.0045	0.0906	0.0063	0.0049	0	0.000708168	0	0
1695	1752	1605	1314	5317	1903	6472	2614	0	2	0	0	2.66604	3.908	2.59287	0.202378	0.499333	0.0486667	0.676333	0.597	0.008784	0	0	0	0.649667	0.05	0.454667	0.359667	0.0045	0.0917	0.0063	0.0049	0	0.000709721	0	0
1695	1752	1605	1314	4807	1431	2265	371	0	2	0	0	0.688466	1.11817	0.489083	0.595061	0.699333	0.286	0.0876667	0.427667	0.008796	0	0	0	0.202333	0.685667	0.211667	0.928667	0.0045	0.0923	0.0063	0.0049	0	0.000710346	0	0
1695	1752	1605	1314	3393	390	835	1536	0	2	0	0	0.0851561	2.17518	3.87729	0.199598	0.0196667	0.461	0.198333	0.769667	0.008828	0	0	0	0.360333	0.209667	0.326667	0.407	0.0046	0.0926	0.0063	0.0049	0	0.000715842	0	0
1695	1749	1605	1311	591	6148	1787	326	0	2	0	0	2.2987	0	5.33669	5.652	0.362	0.357333	0.492333	0.749333	0.008896	0	0	0	0.761333	0.619333	0.105333	0.354	0.0046	0.0941	0.0064	0.0049	0	0.00071611	0	0
1695	1749	1605	1311	2454	2813	16969	582	0	2	0	0	2.60808	1.02063	3.71003	2.23313	0.322	0.124667	0.457	0.512333	0.008898	0	0	0	0.259667	0.328333	0.796333	0.202	0.0046	0.0942	0.0064	0.0049	0	0.000727863	0	0
1695	1749	1605	1311	5179	14751	38123	456	0	2	0	0	3.48363	2.76202	4.04934	0.193205	0.387667	0.0143333	0.669667	0.587333	0.008961	0	0	0	0.646667	0.150333	0.0406667	0.669667	0.0046	0.0945	0.0064	0.0049	0	0.000749035	0	0
1695	1749	1602	1311	1632	22117	3296	597	0	2	0	0	2.63603	3.70871	4.60863	0.453361	0.189	0.392333	0.231667	0.518333	0.009009	0	0	0	0.361333	0.233333	0.119333	0.937	0.0046	0.0986	0.0064	0.0049	0	0.000756769	0	0
1692	1749	1602	1311	6504	486	23593	204	0	2	0	0	3.76204	2.89759	4.72253	0.11241	0.552333	0.290333	0.291	0.234667	0.009025	0	0	0	0.305	0.362667	0.164667	0.173333	0.0046	0.099	0.0064	0.0049	0	0.000758325	0	0
1692	1749	1602	1311	615	1098	3917	417	0	2	0	0	4.39256	3.0244	2.22422	0	0.105	0.351667	0.187667	0.613667	0.009032	0	0	0	0.028	0.273333	0.270333	0.856667	0.0046	0.1004	0.0064	0.0049	0	0.000759867	0	0
1692	1749	1602	1311	796	20363	460	834	0	3	0	0	3.17371	0.970624	0.395576	0	0.561667	0.447	0.783333	0.412333	0.009181	0	0	0	0.233333	0.251	0.235333	0.641667	0.0047	0.1013	0.0065	0.0049	0	0.000761035	0	0
1692	1749	1599	1308	3359	1406	18081	1431	0	3	0	0	1.25811	3.39072	0	0.10909	0.221667	0.673333	0.732	0.404667	0.009217	0	0	0	0.934	0.245667	0.247	0.0876667	0.0047	0.102	0.0065	0.0049	0	0.000762092	0	0
1692	1749	1599	1308	624	2473	20857	381	0	3	0	0	0.242363	2.90053	0.13168	0.058239	0.502	0.479667	0.595667	0.473	0.009246	0	0	0	0.516667	0.181	0.238333	0.736333	0.0047	0.1039	0.0065	0.0049	0	0.000768716	0	0
1692	1749	1599	1308	3173	858	18032	891	0	3	0	0	0.676602	2.2567	0	5.32067	0.417	0.0703333	0.494667	0.521333	0.009274	0	0	0	0.820667	0.194667	0.35	0.228	0.0047	0.1039	0.0066	0.0049	0	0.000779478	0	0
1692	1749	1599	1308	1365	1608	3597	1401	0	3	0	0	0.227224	0.771205	2.64594	4.24849	0.149333	0.551333	0.705333	0.532	0.009383	0	0	0	0.805667	0.224667	0.505667	0.222333	0.0047	0.1049	0.0066	0.0049	0	0.000783174	0	0
1689	1746	1599	1308	2073	807	6734	3182	0	3	0	0	4.90434	3.25004	3.03391	0	0.219	0.107333	0.502667	0.609	0.009403	0	0	0	0.249667	0	0.481	0.532	0.0047	0.1052	0.0066	0.0049	0	0.000786318	0	0
1689	1746	1599	1308	22914	36511	3987	17144	0	3	0	0	0.216861	4.94728	0.702715	1.22809	0.291	0.341333	0.0956667	0.770667	0.009409	0	0	0	0.393333	0.394	0.573667	0.391667	0.0048	0.1056	0.0066	0.0049	0	0.000788139	0	0
1689	1746	1596	1308	15459	630	5325	8959	0	3	0	0	3.54333	2.77452	0.0633146	1.39264	0.396667	0.605333	0.154333	0.644333	0.009442	0	0	0	0.0473333	0.0706667	0.134	0.724333	0.0048	0.106	0.0066	0.005	0	0.000803068	0	0
1689	1746	1596	1308	6987	896	2849	294	0	3	0	0	1.16525	5.36664	1.65812	0.543766	0.354667	0.293333	0.950333	0.481667	0.009444	0	0	0	0.285667	0.208333	0.545	0.689	0.0048	0.1065	0.0066	0.005	0	0.000815012	0	0
1689	1746	1596	1305	22266	895	1515	900	0	3	0	0	0.853417	3.681	0.532751	3.80375	0.08	0.147667	0.212667	0.611	0.009492	0	0	0	0.613333	0.0896667	0.555667	0.97	0.0048	0.107	0.0066	0.005	0	0.000815929	0	0
1689	1746	1596	1305	544	4370	458	5957	0	3	0	0	0.22909	4.78117	0	0.0385854	0.244667	0.521	0.412667	0.783	0.009527	0	0	0	0.572667	0.279667	0.116667	0.457	0.0048	0.1082	0.0067	0.005	0	0.000849473	0	0
1689	1743	1596	1305	6844	13745	1452	973	0	3	0	0	3.9849	0.122229	0.73278	0.340671	0.493333	0.322	0.327667	0.722	0.009561	0	0	0	0.203	0.289667	0.619	0.721333	0.0048	0.1091	0.0067	0.005	0	0.000864512	0	0
1686	1743	1596	1305	888	19054	13173	87410	0	3	0	0	1.71287	5.19501	0.470973	0	0.406667	0.607	0.681	0.253	0.009562	0	0	0	0.113	0.817667	0.274	0.727	0.0048	0.1093	0.0067	0.005	0	0.000867352	0	0
1686	1743	1596	1305	1948	8930	26313	33544	0	3	0	0	3.03557	0	0.325039	0.25918	0.574667	0.589333	0.221667	0.181	0.009667	0	0	0	0.186667	0.443333	0.336667	0.128333	0.0049	0.1098	0.0067	0.005	0	0.000871936	0	0
1686	1743	1596	1305	2233	2244	1315	587	0	3	0	0	0.843102	0.170888	0.966251	5.1626	0.47	0.558	0.339333	0.496	0.009675	0	0	0	0.194667	0.458667	0.411	0.0473333	0.0049	0.111	0.0068	0.005	0	0.0008726	0	0
1686	1743	1596	1305	1350	1720	2261	795	0	3	0	0	6.67303	3.53022	2.01348	0.46199	0.053	0.14	0.639	0.278667	0.009686	0	0	0	0.445667	0.381	0.228333	0.585	0.0049	0.1111	0.0068	0.005	0	0.000876522	0	0
1686	1743	1596	1305	18435	2868	9911	453	0	4	0	0	0.0388561	5.73083	0.0295854	1.1906	0.09	0.216	0.645	0.135	0.009691	0	0	0	0.142333	0.638667	0.695333	0.886	0.0049	0.1112	0.0068	0.005	0	0.000879132	0	0
1686	1743	1593	1305	30529	1332	1119	16532	0	4	0	0	3.68544	5.82172	0.647259	2.74679	0.473333	0.418667	0.537333	0.250667	0.009719	0	0	0	0.223667	0.276	0.217333	0.571	0.005	0.1112	0.0069	0.005	0	0.000880626	0	0
1686	1740	1593	1305	771	7178	11131	12956	0	4	0	0	2.9242	1.88623	0	0	0.753667	0.669667	0.429333	0.545667	0.009748	0	0	0	0.752	0.276667	0.225	0.691667	0.005	0.1119	0.0069	0.005	0	0.000890774	0	0
1686	1740	1593	1305	3495	7550	1037	3384	0	4	0	0	4.07372	3.2591	0.0152341	0.0798927	0.344333	0.246	0.662667	0.564	0.009799	0	0	0	0.812333	0.058	0.265	0.382	0.005	0.1123	0.007	0.005	0	0.000917108	0	0
1686	1740	1593	1302	77541	888	20988	510	0	4	0	0	0.52001	1.20669	1.00436	0.0531634	0.519333	0.416333	0.247333	0.357	0.00981	0	0	0	0.549	0.501333	0.682667	0.043	0.005	0.1125	0.007	0.005	0	0.000944923	0	0
1686	1740	1593	1302	2266	5845	1874	561	0	5	0	0	0.166156	3.87487	4.91174	0.0180171	0.138333	0.564667	0.326	0.103	0.009887	0	0	0	0.139	0.483	0.195333	0.0546667	0.005	0.1129	0.007	0.005	0	0.000951487	0	0
1686	1740	1593	1302	6607	29589	4104	480	0	5	0	0	2.92398	0.444566	0.000946341	0.00727073	0.180667	0.158667	0.717	0.0546667	0.009888	0	0	0	0.396	0.376333	0.510667	0.271	0.005	0.1131	0.0071	0.005	0	0.000954497	0	0
1683	1740	1593	1302	14409	1814	2016	3623	0	5	0	0	3.20029	3.80923	5.10869	0.339583	0.0763333	0.849667	0.787	0.641667	0.009939	0	0	0	0.325	0.377	0.400333	0.506667	0.0051	0.1134	0.0071	0.005	0	0.000960061	0	0
1683	1737	1590	1302	505	504	6118	3053	0	5	0	0	1.40911	1.26126	5.62958	0.157149	0.549	0.0453333	0.778667	0.168667	0.009948	0	0	0	0.503333	0.210333	0.247	0.385333	0.0051	0.1135	0.0071	0.005	0	0.000987759	0	0
1683	1737	1590	1302	14715	1446	4165	1293	0	5	0	0	0.67092	0.533054	0	0.891929	0.863667	0.730667	0.679	0.436333	0.00997	0	0	0	0.377	0.372333	0.164667	0.955	0.0051	0.1141	0.0071	0.005	0	0.00100347	0	0
1683	1737	1590	1302	53200	14592	2391	1366	0	5	0	0	5.33556	0.4965	3.77129	0	0.518333	0.294	0.387333	0.842667	0.009991	0	0	0	0.336	0.545	0.673	0.576333	0.0051	0.1158	0.0072	0.005	0	0.00100646	0	0
1683	1737	1590	1302	1335	58228	2245	1619	0	5	0	0	1.45034	2.54669	3.49679	0.398422	0.653333	0.572667	0.519667	0.453	0.009994	0	0	0	0.384667	0.460667	0.400333	0.106667	0.0051	0.1159	0.0072	0.005	0	0.00102613	0	0
1683	1737	1590	1299	16975	20206	387	7213	0	6	0	0	2.23251	3.10587	0.349166	0.430983	0.426	0.696	0.0523333	0.784	0.010005	0	0	0	0.311	0.746667	0.172	0.392667	0.0052	0.1164	0.0072	0.005	0	0.00102828	0	0
1683	1737	1590	1299	28806	15152	2242	267	0	7	0	0	3.30029	3.07119	0.904956	2.21045	0.0343333	0.098	0.113333	0.224333	0.010114	0	0	0	0.612667	0.0116667	0.138333	1	0.0052	0.1167	0.0072	0.005	0	0.00102953	0	0
1683	1737	1590	1299	789	6523	485	759	0	7	0	0	2.10803	1.35176	3.36259	1.71584	0.467333	0.589667	0.718667	0.459333	0.010118	0	0	0	0.274333	0.0273333	0.565667	0.645667	0.0052	0.1182	0.0072	0.005	0	0.00103403	0	0
1683	1737	1590	1299	11566	165	7749	330	0	7	0	0	2.28606	0	0.310656	0.939098	0.529333	0.589667	0.295333	0.626667	0.010127	0	0	0	0.572667	0.0273333	0.484667	0.473333	0.0052	0.1184	0.0073	0.005	0	0.00103738	0	0
1680	1737	1587	1299	7862	33373	1205	970	0	7	0	0	2.41302	0	0.392617	1.10729	0.534333	0.169667	0.681667	0.415333	0.010134	0	0	0	0.466667	0.096	0.511333	0.533333	0.0052	0.1204	0.0073	0.005	0	0.00106818	0	0
1680	1734	1587	1299	4655	3595	4532	1111	0	8	0	0	3.04213	3.20966	0.4609	0.141215	0.524333	0.75	0.287	0.609333	0.010143	0	0	0	0.533333	0.343667	0.108333	0.846333	0.0052	0.1221	0.0074	0.005	0	0.00108281	0	0
1680	1734	1587	1299	1015	24928	60774	717	0	8	0	0	4.99182	0.00194878	0.060422	0.341551	0.351	0.143	0.473667	0.78	0.010174	0	0	0	0.646333	0.308	0.445667	0.431667	0.0052	0.1222	0.0074	0.005	0	0.00108506	0	0
1677	1734	1587	1296	6258	3651	264	2843	0	8	0	0	6.45177	0.167251	0.932978	0	0.434333	0.568	0.518	0.431	0.010197	0	0	0	0.140333	0.173333	0.180667	0.254	0.0052	0.1225	0.0075	0.005	0	0.0010886	0	0
1677	1734	1587	1296	69780	3279	20571	519	0	8	0	0	5.76755	8.43857	0.408349	0.000856098	0.334	0.619667	0.157	0.264667	0.010222	0	0	0	0.578	0.157667	0.515	0.864333	0.0052	0.1227	0.0076	0.005	0	0.00111965	0	0
1677	1734	1587	1296	3370	7782	1708	1329	0	9	0	0	5.53754	2.3798	5.02231	0	0.373667	0.134667	0.544333	0.575	0.010337	0	0	0	0.401333	0.317	0.336667	0.416333	0.0053	0.1235	0.0076	0.005	0	0.00112225	0	0
1677	1734	1587	1296	3086	5897	1065	1125	0	10	0	0	3.59468	3.64416	1.86645	3.85676	0.707333	0.439667	0.568	0.0286667	0.010364	0	0	0	0.425333	0.442667	0.0916667	0.76	0.0053	0.1235	0.0076	0.005	0	0.00113178	0	0
1677	1734	1587	1296	22762	1494	19963	474	0	11	0	0	0.778778	5.9761	1.93521	3.76538	0.248	0.609	0.264333	0.0286667	0.010365	0	0	0	0.697333	0.209333	0.724667	0.604333	0.0053	0.1242	0.0076	0.005	0	0.00115372	0	0
1677	1734	1584	1296	2234	1808	19592	357	0	13	0	0	0.0318829	5.75729	2.27298	0.0200268	0.239333	0.235333	0.536333	0.638333	0.010492	0	0	0	0.877333	0.226	0.497667	0.223667	0.0053	0.1253	0.0077	0.005	0	0.00115505	0	0
1677	1734	1584	1296	18922	1383	6334	1644	0	14	0	0	6.1293	4.88488	0	2.8075	0.644333	0.732	0.829333	0.274333	0.010494	0	0	0	0.0653333	0.199	0.170667	0.561	0.0053	0.1263	0.0077	0.005	0	0.00118337	0	0
1677	1734	1584	1296	5523	3106	833	19053	0	14	0	0	2.12706	7.22358	5.05522	0.00666585	0.388	0.126667	0.762333	0.361667	0.01051	0	0	0	0.148667	0.399	0.816667	0.685667	0.0053	0.1282	0.0077	0.005	0	0.00118414	0	0
1677	1731	1584	1296	23376	1605	933	1119	0	14	0	0	1.11371	0	2.72329	0.299915	0.344	0.367667	0.572	0.770667	0.010526	0	0	0	0.0386667	0.111667	0.219	0.725333	0.0054	0.1313	0.0078	0.005	0	0.0011853	0	0
1677	1731	1584	1293	2256	7473	3692	939	0	15	0	0	9.53612	0.841946	0.862195	0.107376	0.616333	0.433	0.154	0.388	0.010532	0	0	0	0.189667	0.0633333	0.290333	0.203667	0.0054	0.1317	0.0079	0.005	0	0.00119514	0	0
1677	1731	1584	1293	30606	5324	1236	783	0	17	0	0	5.61613	1.29923	3.01396	3.55315	0.135333	0.376333	0.336667	0.703	0.010562	0	0	0	0.269	0.0433333	0.511333	0.228	0.0054	0.1322	0.0079	0.005	0	0.00119623	0	0
1677	1731	1584	1293	2660	6482	2003	460	0	19	0	0	0.0672268	3.41831	1.1179	0.0105293	0.566	0.202333	0.819333	0.21	0.010607	0	0	0	0.395333	0	0.423333	0.338	0.0054	0.1326	0.0079	0.005	0	0.00121673	0	0
1674	1731	1584	1293	8754	1279	1444	325	0	19	0	0	3.9538	0.0179927	6.87928	0	0.129	0.0193333	0.394	0.441	0.010632	0	0	0	0.341333	0.172667	0.551	0.908333	0.0055	0.1327	0.008	0.005	0	0.0012269	0	0
1674	1731	1581	1293	14985	56092	12600	1163	0	28	0	0	0	0.505339	0.986688	0.0188244	0.492667	0.137667	0.484	0.0676667	0.010668	0	0	0	0.188333	0.338333	0.0073333	0.647667	0.0055	0.1333	0.008	0.005	0	0.00125363	0	0
1674	1731	1581	1293	1223	2996	29026	16658	0	32	0	0	0.0222878	1.92214	0.348946	0	0.113667	0.628333	0.209667	0.504	0.010684	0	0	0	0.195	0.0636667	0.028	0.0413333	0.0055	0.1351	0.0081	0.005	0	0.00127497	0	0
1671	1728	1581	1293	3604	238	2160	5542	0	0	0	0	0	0.248046	0.12702	0	0.185	0.832333	0.124667	0.405	0.010707	0	0	0	0.126333	0.150667	0.233333	0.0383333	0.0055	0.1368	0.0081	0.005	0	0.00127932	0	0
1671	1728	1581	1293	25803	1866	9171	77615	0	0	0	0	0.719178	1.2458	0.0967341	0.877593	0.344	0.266	0.282667	0.533667	0.010727	0	0	0	0.517	0.124667	0.41	0.841667	0.0055	0.1378	0.0081	0.005	0	0.00128527	0	0
1671	1728	1581	1293	6366	26401	1970	979	0	0	0	0	0.42592	4.40863	0.142902	0.0638341	0.772333	0.320667	0.194333	0.0423333	0.010814	0	0	0	0.597333	0.124667	0.263	0.333333	0.0055	0.1386	0.0082	0.005	0	0.00129059	0	0
1671	1725	1581	1293	3865	6146	9665	1043	0	0	0	0	4.00691	3.72885	0.0348951	4.04039	0.675333	0.361	0.354333	0.0423333	0.010834	0	0	0	0.694667	0.224	0.085	0.117667	0.0055	0.1394	0.0082	0.005	0	0.00131003	0	0
1671	1725	1578	1290	11638	934	1761	3884	0	0	0	0	0.00691707	3.97029	0.610795	0.232885	0.175667	0.796333	0.515667	0.383333	0.010849	0	0	0	0.377667	0.479	0.539	0	0.0055	0.1405	0.0083	0.005	0	0.00132633	0	0
1671	1725	1578	1290	5781	3180	6069	435	0	0	0	0	6.15446	3.4204	0.126554	0.587332	0.566	0.489	0.868333	0.546	0.010884	0	0	0	0.235667	0.521333	0.458	0.725333	0.0055	0.1428	0.0083	0.005	0	0.00134368	0	0
1668	1725	1578	1290	2178	4761	2530	510	0	0	0	0	2.17111	4.7392	5.36675	0	0.414667	0.0976667	0.038	0.602333	0.010913	0	0	0	0.0356667	0.381667	0.532333	0.295	0.0055	0.1468	0.0083	0.005	0	0.00136054	0	0
1668	1725	1578	1290	2293	1824	4658	795	0	0	0	0	1.15333	3.86426	0.00317805	1.14458	0.808667	0.215667	0.808667	0.593	0.010924	0	0	0	0.0543333	0.37	0	0.759333	0.0055	0.1512	0.0084	0.005	0	0.00142511	0	0
1668	1725	1575	1290	2823	51741	1443	315	0	0	0	0	1.1715	4.75242	3.0488	3.16779	0.347	0	0.849667	0.709	0.010927	0	0	0	0.931667	0.567	0.282333	0.444	0.0056	0.1542	0.0086	0.005	0	0.00144535	0	0
1668	1725	1575	1290	2191	1044	3406	680	0	0	0	0	4.52209	1.94695	0.528139	0.207456	0.298	0.615	0.0966667	0.236333	0.010934	0	0	0	0.547667	0	0.293667	0.0616667	0.0056	0.1565	0.0086	0.005	0	0.00146448	0	0
1668	1725	1575	1290	9498	1015	405	597	0	0	0	0	0.44238	0.948295	5.86428	0.038361	0.666	0.502667	0.404667	0.0703333	0.011006	0	0	0	0.439333	0.566667	0.285667	0.0643333	0.0056	0.1566	0.0087	0.005	0	0.0014652	0	0
1665	1722	1575	1290	4685	7334	2607	258	0	0	0	0	0.0326146	0.24412	6.33763	1.05437	0.693667	0.232667	0.0213333	0.329667	0.011023	0	0	0	0.16	0	0	0.0656667	0.0057	0.1591	0.0088	0.005	0	0.0014795	0	0
1665	1722	1575	1290	1740	13690	8031	317	0	0	0	0	0.518788	2.06343	2.37547	0.162654	0.249	0.0066667	0.324	0.43	0.011087	0	0	0	0.462	0.468667	0.389333	0.587	0.0057	0.1704	0.0088	0.005	0	0.00154344	0	0
1665	1722	1575	1290	1602	564	1992	1956	0	0	0	0	3.54955	3.79468	3.94256	1.66047	0.648667	0.455	0.179667	0.066	0.011114	0	0	0	0.608667	0.119333	0.106667	0.434333	0.0057	0.1754	0.0089	0.005	0	0.00159094	0	0
1665	1722	1575	1287	31242	2780	2085	393	0	0	0	0	3.72522	2.15031	5.39428	3.74927	0.926	0.335	0.444667	0.489667	0.011175	0	0	0	0.428	0.424	0.689	0.643	0.0057	0.2001	0.0089	0.005	0	0.00170456	0	0
1665	1722	1572	1287	48940	968	789	2572	0	0	0	0	4.75348	5.53349	3.49082	1.76582	0.579	0.509333	0.666667	0.326667	0.011182	0	0	0	0.600333	0.62	0.491	0.543333	0.0058	0.2241	0.0089	0.005	0	0.00171821	0	0
1665	1722	1572	1287	5455	2153	1208	314	0	0	0	0	3.15937	2.30898	0.414773	0.0486	0.463333	0.201667	0.891667	0.773333	0.011236	0	0	0	0.425333	0.226667	0.288667	0.01	0.0058	0.2514	0.0092	0.005	0	0.00175154	0	0
1665	1722	1572	1287	106470	544	13319	35182	0	0	0	0	3.93474	1.67786	5.47645	0.0208561	0.0703333	0.218667	0.0293333	0.638	0.01128	0	0	0	0.412667	0.231	0.357333	0.01	0.0058	0.2652	0.0093	0.005	0	0.00176762	0	0
1665	1722	1572	1287	1810	720	4253	321	0	0	0	0	2.2284	3.50898	4.24054	4.31146	0.601333	0.471333	0.388	0.01	0.011369	0	0	0	0.685	0.409667	0.633	0.265	0.0058	0.3074	0.0094	0.005	0	0.00178657	0	0
1662	1719	1572	1287	3433	5689	41402	3465	0	0	0	0	0.134093	3.69436	0.133846	0	0.199333	0.305	0.304667	0.687	0.011388	0	0	0	0.361	0.358667	0.02	0.221	0.0059	0.0013	0.0094	0.005	0	0.00184765	0	0
1662	1719	1572	1287	9836	8301	1560	405	0	0	0	0	0	3.77126	5.80483	0.466132	0.701667	0.396	0.526	0.0516667	0.011392	0	0	0	0.115667	0.355	0.429667	0.708667	0.0059	0.0015	0.0096	0.005	0	0.00186621	0	0
1662	1719	1572	1287	14188	2432	6292	501	0	0	0	0	5.32239	1.61248	0.0235	1.84343	0.142	0.29	0.802333	0.547	0.01141	0	0	0	0.313333	0.346333	0.564667	0.724333	0.0059	0.0022	0.0097	0.005	0	0.00188255	0	0
1662	1719	1569	1287	8608	462	5681	732	0	0	0	0	3.06381	1.91208	4.2368	0.024461	0.375	0.527333	0.418667	0.553333	0.011436	0	0	0	0.332667	0.340333	0.353667	0.357667	0.0059	0.0025	0.0098	0.005	0	0.00198604	0	0
1659	1719	1569	1287	429	9133	2083	510	0	0	0	0	0.124685	2.32574	2.19759	0.0366098	0.339667	0.792667	0.459667	0.771333	0.011467	0	0	0	0.361	0.694	0.387667	0.463	0.0059	0.0027	0.0099	0.005	0	0.00201381	0	0
1659	1719	1569	1287	10092	1956	31269	956	0	0	0	0	1.1231	2.3434	4.57796	0.312566	0.49	0.041	0.500667	0.990667	0.0115	0	0	0	0.34	0.482	0.266	0.521667	0.0059	0.0028	0.01	0.005	0	0.00204766	0	0
1659	1716	1569	1287	9178	30513	1068	1123	0	0	0	0	3.6401	0.035161	0.51801	0	0.013	0.36	0.276667	0.639	0.011603	0	0	0	0.110333	0.154	0.512667	0.396667	0.0059	0.0029	0.01	0.005	0	0.00225464	0	0
1659	1716	1569	1287	852	606	3567	1398	0	0	0	0	2.48089	0.507915	1.46128	0.156927	0.321	0.478667	0.649	0.691	0.011613	0	0	0	0.0506667	0.670667	0.139333	0.349333	0.0059	0.0031	0.0102	0.005	0	0.00227225	0	0
1656	1716	1569	1287	20229	3466	75482	407	0	0	0	0	0.258322	0.213978	6.608	0.0165317	0.253	0.784	0.398333	0.696667	0.011623	0	0	0	0.388333	0.850333	0	0.260333	0.006	0.0031	0.0103	0.005	0	0.00252275	0	0
1656	1713	1569	1287	1911	1455	1911	1674	0	0	0	0	0.493051	2.65412	4.13675	4.28631	0.265667	0.582	0.453	0.381667	0.011639	0	0	0	0.333	0.164333	0.165	0.0423333	0.006	0.0032	0.0104	0.005	0	0.0025508	0	0
1656	1713	1566	1284	64461	4238	36637	315	0	0	0	0	4.539	0.113839	1.30637	3.40811	0.264	0.220667	0.259333	0.604	0.01164	0	0	0	0.141333	0.462333	0.610667	0.975667	0.006	0.0032	0.0106	0.005	0	0.00255534	0	0
1656	1713	1566	1284	1840	1023	2079	351	0	0	0	0	5.55468	1.65629	3.98577	2.53397	0.083	0.107	0.335	0.512667	0.01169	0	0	0	0.382667	0.176667	0.787333	0.436667	0.006	0.0033	0.0107	0.005	0	0.00266413	0	0
1656	1713	1566	1284	5319	5498	150	291	0	0	0	0	0.725598	3.27037	3.05173	4.19794	0.0786667	0.164667	0.178	0.639	0.011755	0	0	0	0.133667	0.596667	0.564	0.396333	0.006	0.0033	0.0108	0.005	0	0.0027027	0	0
1656	1710	1566	1284	10126	324	836	306	0	0	0	0	0.944102	0.485266	4.32252	0	0.0246667	0.217	0.17	0.990667	0.011792	0	0	0	0.275333	0.180333	0.0086667	0.520667	0.006	0.0034	0.0116	0.005	0	0.00296167	0	0
1656	1710	1563	1284	1509	47357	1239	366	0	0	0	0	0.63221	1.92752	2.75631	1.93421	0.881333	0.296667	0.0326667	0.805667	0.011811	0	0	0	0.457	0.376667	0.0243333	0.220333	0.006	0.0034	0.0117	0.005	0	0.00296862	0	0
1656	1710	1563	1284	20975	7377	1453	4786	0	0	0	0	1.12871	4.47744	0.310078	0	0.872	0.518	0.854333	0.161333	0.01182	0	0	0	0.152	0.764667	0.208667	0	0.006	0.0035	0.012	0.005	0	0.00312244	0	0
1656	1710	1563	1284	13852	25908	1659	3659	0	0	0	0	2.0171	6.75183	5.79477	0.350917	0.346667	0.459	0.315	0.115	0.011848	0	0	0	0.402667	0.421	0.107667	0.701333	0.006	0.0038	0.0121	0.005	0	0.0031265	0	0
1656	1710	1563	1284	25698	29819	10676	5222	0	0	0	0	6.33906	0.104039	0.803805	0.138739	0.397333	0.479	0.268333	0.813667	0.011876	0	0	0	0.0566667	0.147333	0.0696667	0.426667	0.006	0.0038	0.0122	0.005	0	0.00356568	0	0
1653	1707	1563	1284	13151	13546	1077	348	0	0	0	0	0.6948	0.642039	6.58458	0.324522	0.266667	0.523	0.47	0.153333	0.011914	0	0	0	0.008	0.391333	0.784333	0.718	0.006	0.0038	0.0126	0.005	0	0.00390099	0	0
1653	1707	1563	1284	3812	1025	32734	433	0	0	0	0	0	5.1416	0.406812	6.97839	0.108667	0	0.376667	0.884333	0.011983	0	0	0	0.488333	0	0.809333	0.958	0.0061	0.0039	0.0126	0.0051	0	0.0045808	0	0
1653	1707	1563	1284	5056	13483	1287	384	0	0	0	0	0.0283659	2.59462	0.36012	0	0.426667	0	0.681333	0.656	0.012026	0	0	0	0.225	0	0.426	0.510333	0.0061	0.0039	0.0126	0.0051	0	0.0100062	0	0
1650	1707	1560	1284	18199	3525	3284	423	0	0	0	0	0.409641	2.29803	0.011361	0.0192049	0.525667	0.738	0.653667	0.747	0.012034	0	0	0	0.233667	0.811667	0.280667	0.520667	0.0062	0.004	0.0126	0.0051	0	0	0	0
1650	1707	1557	1284	10006	1209	6501	363	0	0	0	0	4.25573	0.8991	1.67329	0	0.600333	0.634	0.468	0.824333	0.012048	0	0	0	0.261667	0.574667	0.135667	0.520333	0.0062	0.004	0.0127	0.0051	0	0	0	0
1650	1707	1557	1281	2857	527	2057	594	0	0	0	0	0	0	0.0200805	0.00158537	0.255	0.121667	0.289333	0.492667	0.012048	0	0	0	0.489333	0.47	0.292333	0.400333	0.0063	0.0041	0.0127	0.0051	0	0	0	0
1650	1707	1557	1281	11911	1591	2031	885	0	0	0	0	4.05807	2.656	8.8227	4.01046	0.287333	0.555667	0.665667	0.252	0.012116	0	0	0	0.265667	0.762333	0.322333	0.245333	0.0063	0.0041	0.0127	0.0051	0	0	1.57739e-05	0
1650	1704	1557	1281	555	2361	2043	2606	0	0	0	0	3.56626	0.592266	0	0.590863	0.555333	0.374	0.591667	0.0816667	0.01213	0	0	0	0.324667	0.0743333	0.0873333	0.239667	0.0063	0.0041	0.0129	0.0051	0	0	1.8858e-05	0
1650	1704	1557	1281	16849	1371	22257	2243	0	0	0	0	3.93365	0.487368	3.00567	0.946185	0.106333	0.458333	0.432667	0.512	0.012132	0	0	0	0.0653333	0.511	0.283	0.65	0.0063	0.0042	0.013	0.0051	0	0	2.09486e-05	0
1650	1704	1557	1281	4943	4634	22031	354	0	0	0	0	0.131468	0.726054	5.51647	2.2243	0.139	0.685333	0.772333	0.52	0.012143	0	0	0	0.0856667	0.225	0.203333	0.236	0.0063	0.0043	0.0131	0.0051	0	0	2.19674e-05	0
1650	1704	1557	1281	16128	1770	1596	834	0	0	0	0	3.8987	3.04707	0.623707	0.00610976	0.191333	0.740333	0.200333	0.280333	0.012163	0	0	0	0.231	0.411667	0.0883333	0.526667	0.0064	0.0043	0.0132	0.0051	0	0	2.61931e-05	0
1650	1704	1557	1278	82323	1745	3060	489	0	0	0	0	1.4866	2.84586	0.196029	1.25464	0.142667	0.345333	0.639	0.405333	0.01221	0	0	0	0.089	0.851333	0.105667	0.585333	0.0064	0.0043	0.0133	0.0051	0	0	3.27761e-05	0
1650	1704	1557	1278	18495	35666	1144	315	0	0	0	0	3.71969	3.19398	0.970639	0.614751	0.178	0.516333	0.437667	0.793667	0.012216	0	0	0	0.269333	0.456	0.394667	0.234667	0.0064	0.0043	0.0135	0.0051	0	0	3.58886e-05	0
1650	1704	1557	1278	1575	2300	626	498	0	0	0	0	5.64433	0.965995	1.40149	0.044078	0.284	0.0683333	0.846	0.895	0.012297	0	0	0	0.146333	0.347667	0.467667	0.156667	0.0065	0.0043	0.0135	0.0051	0	0	3.71113e-05	0
1647	1701	1557	1278	29065	2800	2742	240	0	0	0	0	2.5237	5.97585	0.812793	0	0.297333	0.387333	0.372667	0.697333	0.012301	0	0	0	0.529667	0.602667	0.473333	0.423	0.0065	0.0044	0.0137	0.0051	0	0	4.44183e-05	0
1647	1701	1557	1278	15074	2133	14921	345	0	0	0	0	2.14995	1.19763	1.98206	3.48717	0.456	0.317	0.320667	0.272	0.012384	0	0	0	0.238333	0.444	0.312	0.161	0.0065	0.0044	0.0137	0.0051	0	0	4.78515e-05	0
1647	1701	1554	1278	4421	1020	5895	360	0	0	0	0	1.6306	0.221376	5.55591	0.0111293	0.347667	0.195333	0.0116667	0.67	0.012412	0	0	0	0.188333	0.222667	0.136667	0.909	0.0065	0.0044	0.0137	0.0051	0	0	4.79079e-05	0
1647	1701	1554	1278	2700	2394	784	729	0	0	0	0	0.0606512	2.70222	0.0975829	1.36183	0.312333	0.744667	0.374	0.611333	0.012465	0	0	0	0.188333	0.367333	0.389333	0.491333	0.0065	0.0044	0.014	0.0051	0	0	5.17681e-05	0
1647	1701	1554	1278	48823	2397	576	468	0	0	0	0	1.5072	0.134498	1.81205	0.0233439	0.423667	0.571	0.464	0.481	0.012491	0	0	0	0.376667	0.19	0.587667	0.786	0.0066	0.0044	0.014	0.0051	0	0	5.21648e-05	0
1647	1701	1554	1278	615	3310	35134	170	0	0	0	0	4.14395	4.00269	0.83311	0.13508	0.515667	0.842	0.821333	0.470333	0.012623	0	0	0	0.218	0.381	0.414	0.0766667	0.0067	0.0045	0.0141	0.0051	0	0	5.32141e-05	0
1647	1701	1554	1275	45264	786	1766	3003	0	0	0	0	4.33368	4.51284	0.729383	0.0494439	0.25	0.303667	0.866333	0.510333	0.012647	0	0	0	0.007	0.142333	0.656667	0.653	0.0067	0.0045	0.0142	0.0051	0	0	5.87889e-05	0
1647	1698	1554	1275	3648	6964	582	684	0	0	0	0	4.80856	0	4.61743	1.61252	0.866	0.320667	0.202333	0.555	0.012649	0	0	0	0.598333	0.0026667	0.586667	0.112	0.0067	0.0045	0.0145	0.0051	0	0	6.09162e-05	0
1647	1698	1554	1275	45366	2417	2136	726	0	0	0	0	0	0.648756	3.02092	0.495507	0.217333	0.217667	0.517667	0.292	0.012715	0	0	0	0.671667	0.150333	0.305667	0.904	0.0067	0.0045	0.0146	0.0051	0	0	6.21427e-05	0
1647	1698	1554	1275	28237	2113	2492	601	0	0	0	0	1.19703	0	3.55145	1.7027	0.412	0.408	0.906667	0.403	0.012743	0	0	0	0.137667	0.560667	0.786333	0.507	0.0068	0.0046	0.0148	0.0051	2.26388e-05	0	6.78846e-05	0
1644	1698	1554	1275	92121	2113	1863	285	0	0	0	0	5.09189	0.232395	6.05826	1.31364	0.505667	0.564667	0.571667	0.120333	0.012777	0	0	0	0.231	0	0.546	0.484	0.0068	0.0046	0.0149	0.0051	2.78056e-05	0	6.84008e-05	0
1644	1698	1554	1275	1191	1002	4804	8493	0	0	0	0	0.537063	2.47715	5.20003	0	0.303667	0.451333	0.076	0.550667	0.012821	0	0	0	0.400667	0.678	0.786	0.533667	0.0069	0.0046	0.0149	0.0051	2.86221e-05	0	6.84008e-05	0
1644	1695	1554	1275	13980	1802	1169	585	0	0	0	0	8.9297	0.771215	0.00280488	0	0.248667	0.572333	0.379	0.719667	0.012825	0	0	0	0.160333	0.312667	0.183	0.793	0.0069	0.0046	0.0149	0.0051	2.98686e-05	0	7.11044e-05	0
1644	1695	1551	1275	1086	2403	14041	413	0	0	0	0	1.36914	0.0240732	1.03243	6.73394	0.111667	0.0446667	0.427	0.194667	0.012851	0	0	0	0.218667	0.015	0.123667	0.0116667	0.0069	0.0046	0.0153	0.0051	3.25457e-05	0	7.18372e-05	0
1644	1695	1551	1275	727	2379	782	4659	0	0	0	0	0.0351049	0.342554	1.96837	0.468993	0.224	0.0926667	0.636	0.112333	0.012863	0	0	0	0.33	0.407667	0.214333	0.364	0.0069	0.0046	0.0155	0.0051	3.30098e-05	0	7.34862e-05	0
1644	1695	1551	1275	1422	2361	2178	2473	0	0	0	0	5.56782	1.89959	6.91618	4.7854	0.688333	0.119333	0.214333	0.112333	0.012912	0	0	0	0.459667	0.113667	0.537667	0.402	0.007	0.0047	0.0156	0.0051	3.3548e-05	0	7.40305e-05	0
1644	1695	1551	1275	2401	35023	756	940	0	0	0	0	0.393966	0.139222	4.82814	1.94021	0.0363333	0.0566667	0.546667	0.243	0.012925	0	0	0	0.516667	0	0.326667	0.735667	0.0071	0.0047	0.0159	0.0051	3.4167e-05	0	7.43364e-05	0
1644	1695	1551	1275	27093	651	495	312	0	0	0	0	0.524059	2.02958	6.93298	0.437902	0.701	0.414	0.538333	0.707333	0.012934	0	0	0	0.36	0.0893333	0.242667	0.574	0.0071	0.0047	0.0159	0.0051	3.9668e-05	0	7.55858e-05	0
1641	1692	1551	1272	115812	7811	5340	525	0	0	0	0	4.1887	0.662651	2.59845	1.74056	0.307	0.479667	0.496667	0.749667	0.012963	0	0	0	0.376333	0.659	0.299	0.764	0.0072	0.0048	0.016	0.0051	4.02576e-05	0	8.07103e-05	0
1641	1692	1548	1272	1420	17661	1875	860	0	0	0	0	0.00173658	0.0233024	5.34325	0	0.17	0.320333	0.596333	0.777667	0.013007	0	0	0	0.394667	0.613	0.358667	0.631333	0.0072	0.0048	0.0163	0.0051	4.07897e-05	0	8.32021e-05	0
1641	1692	1548	1272	4525	1711	2728	13091	0	0	0	0	0.0428854	0.190007	0.901185	0	0.265333	0.433667	0.443	0.999	0.013013	0	0	0	0.0256667	0.103333	0.01	0.033	0.0072	0.0048	0.0164	0.0051	4.25713e-05	0	8.77533e-05	0
1641	1692	1548	1272	6847	13837	32791	315	0	0	0	0	0.464695	0	3.07579	0.169749	0.576	0.488667	0.845333	0.0286667	0.013038	0	0	0	0.0606667	0.0546667	0.197667	0.568333	0.0073	0.0048	0.0164	0.0051	4.43531e-05	0	8.88889e-05	0
1641	1692	1548	1272	613	1831	13946	2656	0	0	0	0	0.3785	2.90087	0.368302	3.70639	0.449667	0.0256667	0.397333	0.226667	0.013053	0	0	0	0.177333	0.700667	0.520667	0.860667	0.0074	0.0048	0.0168	0.0051	4.8456e-05	0	9.1028e-05	0
1641	1692	1548	1272	3007	617	43277	327	0	0	0	0	0.32862	4.55931	3.59194	0.671549	0.603333	0.691667	0.0863333	0.209333	0.013062	0	0	0	0.53	0.797	0.24	0.600667	0.0075	0.0049	0.0168	0.0051	4.95148e-05	0	9.25252e-05	0
1638	1692	1548	1272	17267	496	11610	290	0	0	0	0	0	0.327063	6.1698	3.2853	0.686	0.345667	0.647	0.182333	0.013099	0	0	0	0.467667	0.453333	0.296	0	0.0076	0.0049	0.017	0.0051	5.41477e-05	0	9.55217e-05	0
1638	1692	1548	1272	97229	1123	35764	342	0	0	0	0	7.41397	0.042822	2.23898	2.14907	0.327	0.0786667	0.327	0.08	0.013118	0	0	0	0.776667	0.485	0.149667	0.526	0.0078	0.0049	0.017	0.0051	5.43065e-05	0	9.69556e-05	0
1638	1689	1548	1272	16717	1406	20616	411	0	0	0	0	0.0504317	3.11874	1.35582	0.0132049	0.703667	0.0763333	0.390667	0.682333	0.013181	0	0	0	0.277667	0.338	0.760333	0.167	0.0079	0.0049	0.0171	0.0051	5.51146e-05	0	9.80099e-05	0
1638	1689	1545	1272	1083	213	5123	500	0	0	0	0	0.0382073	0.334093	0.8722	4.69263	0.253333	0.554667	0.669	0.874667	0.01322	0	0	0	0.0063333	0.298667	0.582667	0.456	0.008	0.0049	0.0173	0.0051	6.56548e-05	0	0.000101552	0
1638	1689	1545	1272	9825	6494	5584	255	0	0	0	0	1.16955	3.0332	0.555685	2.71684	0.417	0.538667	0.347333	0.927333	0.013231	0	0	0	0.3	0.329333	0.209333	0.822333	0.008	0.0049	0.0174	0.0051	6.86619e-05	0	0.000105219	0
1638	1686	1545	1272	6992	1462	699	10457	0	0	0	0	0.00469756	1.18703	0.23001	3.3753	0.142	0.378667	0.0153333	0.76	0.013233	0	0	0	0.314333	0.405	0.294667	0.433667	0.0081	0.0049	0.0175	0.0051	7.05467e-05	0	0.000106249	0
1635	1686	1545	1272	1712	420	1163	77750	0	0	0	0	2.56161	1.44288	0.753366	0.786507	0.199	0.0523333	0.435	0.469	0.013233	0	0	0	0.47	0.228667	0.645	0.451	0.0081	0.0049	0.0175	0.0051	7.49738e-05	0	0.00010708	0
1632	1686	1545	1272	804	9202	3038	1046	0	0	0	0	0.0353415	1.35817	1.92578	2.19248	0.064	0.600667	0.612667	0.176333	0.013292	0	0	0	0.0633333	0.726667	0.450667	0.503333	0.0081	0.005	0.0176	0.0051	7.59047e-05	0	0.000107558	0
1632	1686	1545	1269	21412	19592	11662	3689	0	0	1	0	0.152676	0.216493	0.0135463	0.141327	0.952667	0.192333	0.728667	0.536	0.013294	0	0	0	0.174333	0.461667	0.397667	0.382	0.0082	0.005	0.0178	0.0051	7.63882e-05	0	0.000107875	0
1632	1686	1545	1269	4648	1801	3235	440	0	0	1	0	0	1.29058	0.00388537	0.0164878	0.553333	0.529	0.616333	0.754667	0.013299	0	0	0	0.306333	0.542333	0.455333	0.547667	0.0084	0.005	0.0178	0.0051	7.8901e-05	0	0.000116436	0
1632	1686	1545	1269	20107	2816	198	546	0	0	1	0	0.0560439	0.390807	1.74438	2.70305	0.089	0.354333	0.719667	0.896333	0.013307	0	0	0	0.436333	0.477333	0.701	0.317333	0.0084	0.0051	0.0181	0.0051	7.9139e-05	0	0.000120419	0
1632	1683	1545	1269	116093	24866	97338	306	0	0	1	0	2.77998	3.08128	1.87257	0.443829	0.446667	0.625333	0.677333	0.775	0.013342	0	0	0	0.179	0.548667	0.223333	0.317333	0.0085	0.0051	0.0182	0.0051	7.96745e-05	0	0.000120535	0
1632	1683	1545	1269	68435	1473	1929	159	0	0	1	0	0.398515	3.62724	0.17348	0.402393	0.51	0.468667	0.485	0.766	0.013426	0	0	0	0.798333	0.784333	0.147333	0.407	0.0086	0.0051	0.0182	0.0051	8.21435e-05	0	0.00012155	0
1632	1683	1545	1269	15911	800	30213	1368	0	0	1	0	6.86474	0	0	2.18562	0.228333	0.137333	0.358333	0.665	0.013459	0	0	0	0.547333	0.256333	0.769333	0.452333	0.0087	0.0051	0.0182	0.0051	8.271e-05	0	0.000122234	0
1632	1683	1545	1269	816	13562	9429	1380	0	0	1	0	0.38978	10.2148	2.57758	0.253661	0.086	0.105333	0.465667	0.402333	0.013477	0	0	0	0	0.286	0.0636667	0	0.0087	0.0051	0.0182	0.0051	8.39842e-05	0	0.000124571	0
1629	1680	1542	1269	1010	21574	534	458	0	0	1	0	4.85033	0.0095561	2.18482	0.0625927	0.0956667	0.382333	0.376333	1	0.013495	0	0	0	0.608	0.646333	0.385333	0.517	0.0089	0.0052	0.0186	0.0051	8.44574e-05	0	0.000124927	0
1629	1680	1542	1266	432	37230	7590	204	0	0	1	0	4.79332	0.00830976	0.469098	0	0.49	0.346	0.908	0.877333	0.013534	0	0	0	0.0253333	0.155667	0.271667	0.258	0.0094	0.0052	0.0186	0.0051	9.3961e-05	0	0.000128601	0
1629	1680	1542	1266	5560	21132	11188	402	0	0	1	0	2.18778	0.265324	0.361583	0.0230732	0.599	0.465333	0.833	0.533333	0.013545	0	0	0	0.281333	0.0876667	0.281667	0.706333	0.0096	0.0052	0.0191	0.0051	9.46811e-05	0	0.000128992	0
1629	1680	1542	1266	66909	618	582	4391	0	0	1	0	1.31942	0	4.8178	0	0.0363333	0.403333	0.729333	0.922667	0.013568	0	0	0	0.859667	0.366667	0.574	0.911667	0.0098	0.0053	0.0193	0.0051	9.51821e-05	0	0.000129017	0
1626	1680	1542	1266	20471	7729	1776	863	0	0	1	0	0	5.7979	0.00429512	0.000287805	0.679667	0.662333	0.269333	0.630333	0.013613	0	0	0	0.263667	0.0073333	0.03	0.6	0.01	0.0053	0.0195	0.0051	9.54116e-05	0	0.000129232	0
1626	1680	1542	1266	3815	10959	16781	759	0	0	1	0	0.0207659	3.6656	0.00311707	0.0619976	0.508333	0.31	0.162667	0.197333	0.013635	0	0	0	0.263667	0.0643333	0.108667	0.393	0.01	0.0053	0.0195	0.0051	9.75036e-05	0	0.00012947	0
1626	1677	1542	1266	3453	15772	1662	345	0	0	1	0	0.762327	8.2663	1.6337	0.425666	0.0886667	0.556	0.800333	0.413	0.01365	0	0	0	0.043	0.224667	0.302333	0.747	0.0104	0.0054	0.0196	0.0051	9.92451e-05	0	0.000129478	0
1626	1677	1539	1263	4326	1842	2655	27906	0	0	1	0	4.4802	0.149817	5.15206	0	0.129667	0.537	0.278	0.487333	0.01367	0	0	0	0.152667	0.055	0.049	0.753667	0.0107	0.0054	0.0198	0.0051	0.000100297	0	0.000134126	0
1626	1677	1539	1263	4277	9854	11599	4858	0	0	1	0	0	3.36274	0.0201976	0.00599756	0.472333	0.652	0.617333	0.556667	0.013681	0	0	0	0.162	0.426667	0.315	0.684667	0.0108	0.0054	0.0198	0.0051	0.0001005	0	0.000135172	0
1626	1677	1539	1263	3584	2085	5274	1078	0	0	1	0	6.34835	0	1.87917	0.0908293	0.856	0.048	0.716	0.747667	0.013694	0	0	0	0.162	0.503	0.270667	0.726667	0.0108	0.0054	0.0201	0.0051	0.000102307	0	0.000136283	0
1626	1677	1539	1263	8922	14081	2175	2976	0	0	1	0	2.71245	1.93856	4.3648	1.82792	0.505333	0.697667	0.345667	0.312667	0.013714	0	0	0	0.0666667	0.233667	0.210667	0.206667	0.0109	0.0054	0.0202	0.0051	0.0001069	0	0.000136587	0
1626	1677	1539	1260	2367	2912	27332	5190	0	0	1	0	3.67468	3.84711	0.388798	0.666868	0.138667	0.636333	0.864667	0.410667	0.013755	0	0	0	0.342333	0.502667	0.0856667	0.763	0.011	0.0055	0.0203	0.0051	0.000108295	0	0.000140432	0
1626	1674	1539	1260	8001	1736	411	369	0	0	1	0	4.12685	3.55558	0.0787683	0.213868	0.706667	0.353667	0.572667	0.313	0.013873	0	0	0	0.0956667	0.631667	0.0763333	0.741	0.0111	0.0055	0.0204	0.0051	0.000110044	0	0.000141513	0
1626	1674	1536	1260	8333	2401	4146	378	0	0	1	0	0.00311219	0	1.01029	0	0.169667	0.553	0.347667	0.453333	0.013904	0	0	0	0.443333	0.342667	0.579333	0.412667	0.0113	0.0055	0.0205	0.0051	0.000116039	0	0.000142829	0
1626	1674	1536	1260	2181	6848	2779	219	0	0	1	0	0.445751	1.08373	0	1.99484	0.586	0.407	0.201333	0.630667	0.013922	0	0	0	0.412667	0.458	0.695333	0.537333	0.0114	0.0055	0.0205	0.0051	0.000117326	0	0.000145908	0
1626	1674	1536	1257	3706	3879	4544	39461	0	0	1	0	3.98293	5.26715	0.00202927	0	0.864333	0	0.311667	0.585667	0.013948	0	0	0	0.219	0.0936667	0.0966667	0.172333	0.0114	0.0055	0.0207	0.0051	0.000119929	0	0.000146391	0
1626	1674	1536	1257	309	879	4048	6740	0	0	1	0	0	5.19416	0.00934878	1.19136	0.0916667	0.349333	0.747	0.232	0.014028	0	0	0	0.531333	0.100667	0.316333	0.294333	0.0115	0.0055	0.0208	0.0051	0.000120331	0	0.000146709	0
1626	1671	1533	1254	3345	13593	1635	2247	0	0	1	0	0.0488146	1.62581	3.98129	0.0351098	0.0953333	0.444667	0.437333	0.247	0.014049	0	0	0	0.353	0.180667	0.191667	0.709	0.0116	0.0055	0.0208	0.0051	0.000120707	0	0.000148115	0
1626	1671	1533	1254	1539	22023	7040	219	0	0	1	0	1.00344	0.0128415	0.0293024	2.7729	0.0433333	0.667	0.842333	0.449333	0.014063	0	0	0	0.288667	0.121	0.0883333	0.751667	0.0118	0.0055	0.021	0.0051	0.000122377	0	0.000148673	0
1626	1671	1533	1254	6130	1380	6010	618	0	0	1	0	3.52571	6.89261	4.62337	0	0.183333	0.0603333	0.207333	0.325333	0.014075	0	0	0	0.449	0.136667	0.930333	0.532667	0.012	0.0056	0.0212	0.0051	0.00012683	0	0.00014951	0
1623	1671	1533	1254	2457	623	14363	3653	0	0	1	0	2.02307	3.06245	4.63256	0.0222024	0.363	0.401333	0.278667	0.586667	0.014103	0	0	0	0.587667	0.154667	0.342667	0.762667	0.0122	0.0056	0.0212	0.0052	0.000127758	0	0.000150497	0
1623	1671	1533	1251	3376	34219	2160	20148	0	0	1	0	3.44843	0.092839	4.90835	1.30264	0.332333	0.115667	0.802667	0.286	0.014116	0	0	0	0.699333	0.238	0.0816667	0.465	0.0122	0.0056	0.0213	0.0052	0.000128298	0	0.000151829	0
1623	1668	1533	1251	6410	28733	1242	408	0	0	1	0	0.526856	0.00962439	1.53651	1.13539	0.592333	0.0986667	0.505667	0.401	0.014117	0	0	0	0.268	0.72	0.423	0.146667	0.0122	0.0056	0.0217	0.0052	0.000130626	0	0.000152726	0
1623	1668	1533	1251	2452	25749	8342	1689	0	0	1	0	1.52427	6.38789	0.142737	0	0.499667	0.623333	0.202333	0.78	0.014123	0	0	0	0.120667	0.218333	0.691	0.67	0.0122	0.0057	0.0219	0.0052	0.000133071	0	0.00015392	0
1623	1668	1533	1251	708	1272	3049	22585	0	0	1	0	0.00151463	2.4686	0.891383	0.821571	0.223333	0.805	0.374667	0.225	0.014127	0	0	0	0.503	0.595	0.160667	0.238667	0.0124	0.0058	0.0219	0.0052	0.000136488	0	0.000158628	0
1623	1668	1533	1251	2950	6896	1761	1948	0	0	1	0	0.268783	4.36196	2.21668	0.00324634	0.13	0.546333	0.527667	0.271333	0.014171	0	0	0	0.171333	0.368	0.79	0.465	0.0126	0.0058	0.022	0.0052	0.000139352	0	0.000161486	0
1623	1668	1533	1251	17945	1392	30000	843	0	0	1	0	0	1.12733	5.29932	0	0.103333	0.092	0.365667	0.86	0.014224	0	0	0	0.043	0.414	0.164	0.333667	0.0128	0.0058	0.022	0.0052	0.00013985	0	0.000162397	0
1620	1668	1533	1251	95330	1881	5173	231	0	0	1	0	1.27963	2.2917	2.01743	0.464793	0.394	0.466	0.375	0.410333	0.014238	0	0	0	0.457	0.105333	0.146667	0.888333	0.0132	0.0058	0.0222	0.0052	0.000140809	0	0.000162443	0
1620	1665	1533	1248	1186	9877	3983	234	0	0	1	0	0.12589	1.61115	0.00138537	1.71266	0.491333	0.552333	0.408	0.319333	0.014242	0	0	0	0.314333	0.667667	0.448333	0.283333	0.0136	0.0059	0.0223	0.0052	0.00014652	0	0.000163769	0
1620	1665	1530	1248	590	7381	1035	706	0	0	1	0	0.000936585	5.03058	0.480439	0.730549	0	0.455667	0.03	0.14	0.014252	0	0	0	0.249	0.192333	0.0796667	0.326	0.0139	0.0059	0.0223	0.0052	0.000146972	0	0.000166861	0
1620	1665	1530	1248	567	8365	23433	458	0	0	1	0	5.02261	0.3093	4.42545	0.00912439	0.216667	0.214667	0.215333	0.0603333	0.014253	0	0	0	0.04	0.549667	0.539333	0.526667	0.014	0.0059	0.0225	0.0052	0.000147549	0	0.000167343	0
1620	1665	1530	1248	21504	105550	23095	702	0	0	1	0	2.76862	5.12334	0.00141219	0.478073	0.393333	0.351667	0.0443333	0.364	0.014257	0	0	0	0.480667	0.0266667	0.363667	0.680333	0.0141	0.0059	0.0225	0.0052	0.000160355	0	0.000167888	0
1620	1665	1530	1248	873	588	390	153	0	0	1	0	0.0070878	2.25339	0.164105	0.308944	0.718333	0.395667	0.544667	0.0953333	0.01433	0	0	0	0.158667	0.496	0.471333	0.332	0.0142	0.0059	0.0227	0.0052	0.000161392	0	0.000168915	0
1620	1665	1530	1248	30277	29216	672	441	0	0	1	0	0.210934	6.20499	3.2778	3.40658	0.113667	0.496333	0	0.498333	0.014375	0	0	0	0.352667	0.365	0.550667	0.0513333	0.0144	0.006	0.0227	0.0052	0.00016374	0	0.00017307	0
1620	1665	1530	1248	25023	882	369	738	0	0	1	0	3.65963	3.47233	2.65989	5.11956	0.151333	0.492667	0.537	0.537333	0.014479	0	0	0	0.646	0.111	0.061	0.821333	0.0144	0.006	0.0227	0.0052	0.000164222	0	0.000174039	0
1620	1665	1530	1248	37449	4082	2814	438	0	0	1	0	3.78318	0.5089	5.98936	0.0440732	0.116667	0.251667	0.302333	0.313667	0.014511	0	0	0	0.0096667	0.343	0.0726667	0.438	0.0146	0.0061	0.0229	0.0052	0.000165041	0	0.0001741	0
1620	1665	1530	1248	7773	279	1899	477	0	0	1	0	7.00761	4.67624	0	0	0.764667	0.353333	0.849333	0.392667	0.014562	0	0	0	0.690333	0.207667	0	0.218667	0.0152	0.0061	0.0233	0.0052	0.000165344	0	0.000174603	0
1620	1665	1530	1248	18355	6549	5154	1911	0	0	1	0	1.51584	6.09816	0.221366	0.00945854	0.168	0.233333	0.172667	0.367333	0.014606	0	0	0	0.397333	0.416333	0.664667	0.857333	0.0153	0.0062	0.0233	0.0052	0.000167378	0	0.000175682	0
1620	1662	1530	1245	1695	819	1996	468	0	0	1	0	0.12738	4.32765	0	0.0626707	0.397333	0.428333	0.445	0.509333	0.014614	0	0	0	0.396667	0.270667	0.302667	0.182333	0.0155	0.0062	0.0234	0.0052	0.00017094	0	0.00017569	0
1617	1662	1527	1245	44937	13141	1173	375	0	0	1	0	0.223302	2.7897	3.06986	4.89324	0.415	0.547	0.834	0.156667	0.014617	0	0	0	0.214333	0.395667	0.332	0.488667	0.0163	0.0062	0.0235	0.0052	0.000179418	0	0.000175909	0
1617	1662	1527	1245	1547	17733	16194	606	0	0	1	0	0.00971707	2.17694	0.287005	0.219839	0.433667	0.916	0.395	0.170333	0.014689	0	0	0	0.433	0.463667	0.162667	0.473333	0.0165	0.0062	0.0238	0.0052	0.000181568	0	0.000175988	0
1617	1662	1527	1245	4239	1907	931	303	0	0	1	0	1.70378	3.18464	0	0	0.331	0.545	0.563667	0.0203333	0.014706	0	0	0	0.208	0.51	0.440333	0.233333	0.0166	0.0062	0.024	0.0052	0.00018444	0	0.000177111	0
1617	1662	1527	1245	29190	7567	902	684	0	0	1	0	1.46902	5.03887	5.87483	1.42633	0.422667	0.464667	0.447333	0.406	0.014766	0	0	0	0.428667	0.152	0.304667	0.187	0.0175	0.0063	0.024	0.0052	0.000184866	0	0.000178223	0
1617	1659	1527	1242	865	20996	6313	639	0	0	1	0	5.72877	5.08833	3.36842	0.5209	0.293333	0.325333	0.825667	0.525667	0.014829	0	0	0	0.138	0.328333	0.634333	0.381333	0.0179	0.0063	0.0243	0.0052	0.000186807	0	0.000179704	0
1617	1659	1527	1242	64332	34123	556	2181	0	0	1	0	4.36668	0.654756	3.7337	2.02491	0.0816667	0.275333	0.484667	0.543333	0.01488	0	0	0	0	0.845667	0.0566667	0	0.0179	0.0063	0.0244	0.0052	0.000188125	0	0.000179791	0
1617	1659	1524	1242	911	4238	6718	7264	0	0	1	0	4.98689	3.45756	4.43073	0.0168732	0.558333	0.689667	0.02	0.310667	0.014923	0	0	0	0.0353333	1	0.101333	0.109667	0.018	0.0064	0.0247	0.0052	0.000191778	0	0.000180578	0
1617	1659	1524	1242	8108	6490	7702	4939	0	0	1	0	1.60134	0.888539	0.189132	0.402132	0.202667	0.528667	0.157	0.724	0.01499	0	0	0	0.432	0.0376667	0.652333	0.421667	0.018	0.0064	0.0248	0.0052	0.000192354	0	0.000180832	0
1617	1659	1524	1242	2233	4910	3374	348	0	0	1	0	0.365088	0.0774049	6.18969	0	0.236667	0.690333	0.212333	0.604333	0.015005	0	0	0	0.203667	0.413	0.543	0.186333	0.0184	0.0065	0.0249	0.0052	0.000193653	0	0.000185092	0
1617	1659	1524	1242	18353	10308	833	603	0	0	1	0	0.9356	0.124088	6.27801	1.23561	0.715667	0.886667	0.0106667	0.684	0.01505	0	0	0	0.243667	0.898	0.258	0.521333	0.0187	0.0065	0.0249	0.0052	0.00019516	0	0.000188798	0
1617	1659	1524	1242	2759	10308	1187	279	0	0	1	0	1.12197	3.2101	4.8873	0.0422073	0.636333	0.37	0.285667	0.46	0.015075	0	0	0	0.218333	0.898	0.311667	0.671	0.0192	0.0066	0.025	0.0052	0.000195263	0	0.000193968	0
1617	1659	1524	1239	1788	1357	348	409	0	0	1	0	1.34379	0	0	0.263154	0.271	0.429667	0.229667	0.8	0.015159	0	0	0	0.278	0.962333	0.216333	0.451	0.0192	0.0066	0.0251	0.0052	0.000204152	0	0.000195263	0
1617	1659	1521	1239	10576	3474	64153	724	0	0	1	0	0	4.70665	0	0.146178	0.468	0.309333	0.084	0.674333	0.015228	0	0	0	0.792333	0.0176667	0.797	0.364	0.0194	0.0066	0.0252	0.0052	0.000209179	0	0.000200924	0
1617	1659	1521	1239	54989	11900	83120	326	0	0	1	0	0	7.57184	0.0682683	0	0.279	0.0683333	0	0.212667	0.015234	0	0	0	0.331	0.246333	0.837667	0.491333	0.02	0.0068	0.0253	0.0052	0.000210414	0	0.00020232	0
1614	1656	1521	1239	13127	1735	3473	528	0	0	1	0	0.147763	0	0.756317	4.78294	0.565333	0.102667	0.485333	0.339333	0.015262	0	0	0	0.0973333	0.492667	0.256	0.278	0.0203	0.0068	0.0256	0.0052	0.000215442	0	0.000205002	0
1614	1656	1521	1239	8055	483	675	3335	0	0	1	0	7.23572	1.46104	2.45732	0.332785	0.224333	0.894333	0.007	0.201667	0.015292	0	0	0	0.433333	0.464333	0.385	0.445	0.0203	0.0069	0.0256	0.0052	0.000216496	0	0.000207437	0
1614	1656	1521	1236	11696	1518	1965	327	0	0	1	0	6.90038	0.442256	1.77774	2.46197	0.096	0.625667	0.369	0.67	0.01531	0	0	0	0.151667	0.328	0.145	0.519	0.0204	0.0069	0.026	0.0052	0.000218993	0	0.000210264	0
1611	1656	1521	1236	32322	5526	583	4966	0	0	1	0	0.381671	0	0.0595902	1.84773	0.494667	0.503667	0.318333	0.633667	0.015315	0	0	0	0.311667	0.301	0.159	0.185	0.0204	0.0069	0.0261	0.0052	0.000221528	0	0.00021164	0
1611	1656	1521	1236	912	1869	1695	8906	0	0	1	0	0	0.594822	0	3.24622	0.173	0.809667	0.438	0.890667	0.015317	0	0	0	0.442	0.327333	0.561333	0.0423333	0.0205	0.007	0.0261	0.0052	0.000221718	0	0.000212867	0
1611	1656	1521	1236	41005	7425	1098	345	0	0	1	0	0.00797073	0.664673	1.90988	3.21857	0.567667	0.420333	0.236333	0.952667	0.015331	0	0	0	0.063	0.261667	0.0426667	0.476667	0.0205	0.007	0.0264	0.0052	0.000225087	0	0.000214444	0
1611	1653	1521	1236	586	11357	294	1673	0	0	1	0	1.34413	4.21141	4.49744	0	0.175333	0.905333	0.406333	0.0426667	0.015333	0	0	0	0.537333	0.341333	0.0176667	0.171667	0.0206	0.007	0.0265	0.0052	0.00022692	0	0.000217145	0
1611	1653	1521	1236	11213	689	378	231	0	0	1	0	4.04766	4.22597	0.501807	2.77178	0.458667	0.174667	0.683	0.392333	0.015399	0	0	0	0.639667	0.183333	0.0726667	0.0373333	0.0207	0.007	0.0265	0.0052	0.000228389	0	0.000217865	0
1611	1653	1521	1236	7741	6969	849	330	0	0	1	0	3.96088	0.233932	4.86323	0.133171	0.222333	0.725	0.436333	0.156	0.015409	0	0	0	0.474667	0.545	0.85	0	0.0208	0.0071	0.0266	0.0052	0.000230133	0	0.000219528	0
1611	1653	1521	1236	10743	3009	1272	312	0	0	2	0	3.58777	4.83577	3.54555	1.7788	0.472333	0.376	0.619333	0.346667	0.01543	0	0	0	0.348	0.581	0.310667	0.395667	0.0208	0.0071	0.0267	0.0052	0.00023166	0	0.000221718	0
1611	1653	1521	1236	5163	28057	1642	603	0	0	2	0	1.5066	0.0177732	1.65477	0.104163	0.335667	0.211333	0.363333	0.39	0.01547	0	0	0	0.217333	0.542	0.0976667	0.517667	0.0211	0.0071	0.0268	0.0052	0.000234334	0	0.00022183	0
1611	1650	1518	1233	654	1008	1772	1056	0	0	2	0	0.168398	0.139329	0.072222	4.00069	0.100333	0.504	0.569	0.892333	0.015485	0	0	0	0.146667	0.365	0.528667	0.705667	0.0217	0.0072	0.0269	0.0052	0.000234514	0	0.000223077	0
1608	1650	1518	1233	11489	1035	1380	531	0	0	2	0	0	1.77491	0.188539	0	0.563667	0.191667	0.724667	0.418667	0.0155	0	0	0	0.139667	0.584333	0.503	0.173	0.0219	0.0072	0.027	0.0052	0.000235156	0	0.00022575	0
1608	1650	1518	1233	11459	2690	2293	348	0	0	2	0	0	2.51902	0.243129	0.0548463	0.342	0.520667	0.508667	0.404	0.015524	0	0	0	0.468667	0.155667	0.593333	0.324333	0.0222	0.0072	0.027	0.0052	0.000236703	0	0.000227743	0
1608	1647	1518	1233	14560	1143	18409	720	0	0	2	0	2.26694	1.12677	0.96668	0.919044	0.396667	0.620333	0.500333	0.068	0.015553	0	0	0	0.0196667	0.466	0.0736667	0.27	0.0222	0.0072	0.027	0.0052	0.000239336	0	0.000229078	0
1608	1647	1518	1233	37246	7463	1152	16557	0	0	2	0	3.22181	3.87898	2.20604	0.669124	0.0186667	0.346333	0.245333	0.068	0.015564	0	0	0	0.243667	0.114	0	0.265	0.0222	0.0073	0.0271	0.0052	0.000239431	0	0.000229349	0
1608	1647	1518	1233	75128	345	1545	843	0	0	2	0	2.93455	1.22635	4.57686	3.57555	0.687	0.019	0.706	0.275	0.015571	0	0	0	0.117667	0.075	0.326	0.233667	0.0223	0.0076	0.0271	0.0052	0.000240004	0	0.000234892	0
1608	1647	1518	1233	3563	3961	2400	553	0	0	2	0	3.65032	4.82254	3.57229	1.91808	0.5	0.321333	0.662333	0.658333	0.015588	0	0	0	0.338333	0.140667	0.143333	0.120333	0.0224	0.0077	0.0273	0.0052	0.000243046	0	0.000235156	0
1608	1647	1518	1233	1185	1431	1561	6511	0	0	2	0	0	0	0.117639	0	0.344667	0.255333	0.053	0.470667	0.015619	0	0	0	0.379667	0.007	0.015	0.14	0.0224	0.0077	0.0273	0.0052	0.00024956	0	0.00023736	0
1608	1647	1515	1233	3018	1544	2103	309	0	0	2	0	3.35075	0	4.56813	4.05378	0.0416667	0.46	0.236333	0.0296667	0.015641	0	0	0	0.183667	0.287	0.373667	0.360667	0.0224	0.0077	0.0274	0.0052	0.000250853	0	0.000240912	0
1608	1647	1515	1233	20276	42244	7444	975	0	0	2	0	2.44921	0.128922	4.12262	0.00443171	0.385667	0.332667	0.447333	0.613667	0.015674	0	0	0	0.0916667	0.974667	0.444333	0.365333	0.0227	0.0078	0.0274	0.0052	0.000251765	0	0.000242621	0
1608	1647	1515	1233	4361	4840	630	291	0	0	2	0	5.06393	0.726771	0.508515	2.02848	0.724	0.336333	0.510333	0.314667	0.015714	0	0	0	0.124667	0.353	0.0713333	0.701667	0.0227	0.0079	0.0276	0.0052	0.000253384	0	0.000246184	0
1608	1647	1515	1233	19460	2505	1496	616	0	0	2	0	0.0457585	0.563517	0.379895	0.101961	0.152667	0.669667	0.595333	0.655667	0.015716	0	0	0	0.160667	0.683667	0.572	0.105667	0.0228	0.008	0.0279	0.0052	0.000262843	0	0.000246778	0
1605	1644	1515	1230	2201	10893	289	459	0	0	2	0	0.140837	6.53053	0	0	0.121667	0.093	0.208667	0.487667	0.015787	0	0	0	0.283667	0.0483333	0.575333	0.0903333	0.0228	0.008	0.0284	0.0052	0.000264947	0	0.000248314	0
1605	1644	1515	1230	4568	768	17470	1017	0	0	2	0	0.285951	1.98517	0.642885	5.34956	0.626667	0.238333	0.391667	0.845667	0.015854	0	0	0	0.337333	0.669	0.376333	0.616	0.0229	0.0081	0.0287	0.0052	0.000265338	0	0.000248901	0
1605	1644	1515	1230	8867	25835	2225	339	0	0	2	0	0.724022	0	0.0190659	0.0639659	0.471	0.247	0.579333	0.455333	0.015915	0	0	0	0.300333	0	0.959667	0	0.023	0.0081	0.0287	0.0052	0.000266102	0	0.000257277	0
1605	1644	1512	1230	1511	26174	1452	3381	0	0	3	0	3.49952	1.09542	1.01288	0.361173	0.0123333	0.359333	0.593333	0.420333	0.015962	0	0	0	0.586667	0.0553333	0.228	0.690333	0.0232	0.0082	0.0289	0.0052	0.000267244	0	0.000259866	0
1605	1644	1512	1230	13457	948	5347	1473	0	0	3	0	5.73184	3.26822	7.5841	0.125173	0.618333	0.271667	0.801333	0.197667	0.015973	0	0	0	0.159333	0.162333	0.757667	0.589	0.0234	0.0083	0.0289	0.0052	0.000269228	0	0.000261742	0
1605	1644	1512	1230	1164	4729	16477	483	0	0	3	0	2.4496	0	1.70969	1.34898	0.521	0.538667	0.714333	0.752333	0.01598	0	0	0	0.191333	0.461333	0.384667	0.519	0.0234	0.0084	0.0289	0.0052	0.000269449	0	0.00026455	0
1605	1644	1512	1230	5139	24002	1831	195	0	0	3	0	0	0.378768	0.741898	0.975302	0.327667	0.404667	0.109667	0.498	0.016033	0	0	0	0.285667	0.401	0.258667	0.0066667	0.0236	0.0084	0.029	0.0052	0.000270563	0	0.00026455	0
1605	1644	1512	1230	16989	2373	2232	1131	0	0	3	0	2.05197	1.08528	1.41644	0.517095	0.741333	0.167667	0.160333	0.049	0.016062	0	0	0	0.235333	0.302	0.517333	0.44	0.024	0.0085	0.0292	0.0052	0.000270946	0	0.000266672	0
1605	1644	1512	1230	3151	49411	3300	1524	0	0	3	0	1.94301	0.00307073	5.26546	0.400517	0.431667	0.218667	0.176333	0.117667	0.016107	0	0	0	0.251	0.384333	0.115667	0.196	0.024	0.0086	0.0295	0.0052	0.000273084	0	0.000267805	0
1605	1641	1512	1227	31535	3105	6228	297	0	0	3	0	0.0159488	1.37078	3.04214	0.149232	0.325667	0.251667	0	0.145	0.016197	0	0	0	0.220333	0.254667	0.015	0.14	0.0241	0.0086	0.0295	0.0052	0.000273715	0	0.000271003	0
1605	1641	1509	1224	5748	3399	2025	3286	0	0	3	0	2.22894	1.42381	4.09428	1.6541	0.777667	0.129333	0.916667	0.560333	0.016223	0	0	0	0.609	0.194	0.631333	0.198	0.0242	0.0086	0.0298	0.0052	0.000278897	0	0.000273428	0
1602	1641	1509	1224	603	28478	2118	2001	0	0	3	0	0	0.124356	2.20797	1.69349	0.406333	0.0633333	0.734333	0.242667	0.016241	0	0	0	0.42	0.540667	0.913333	0.762333	0.0244	0.0086	0.0298	0.0052	0.000280437	0	0.000275741	0
1602	1641	1509	1224	678	4868	1374	369	0	0	3	0	0.695241	3.0216	0.518105	1.89402	0.412333	0.362667	0.677	0.443333	0.016242	0	0	0	0.571	0.545667	0.909	0.24	0.0245	0.0089	0.0299	0.0052	0.000282187	0	0.000276096	0
1602	1641	1509	1224	61864	372	20055	486	0	0	3	0	0	3.67351	4.70448	0.074922	0.307333	0.599333	0.148667	0.505333	0.016284	0	0	0	0.474	0.194667	0.581	0.415667	0.0245	0.009	0.03	0.0053	0.000282875	0	0.000276855	0
1602	1638	1509	1224	8104	1662	666	17884	0	0	3	0	0	1.19899	2.42575	0.144349	0.287	0.634333	0.269	0.0176667	0.0163	0	0	0	0.191333	0.233	0.589667	0.0266667	0.0249	0.0091	0.0301	0.0053	0.000283908	0	0.000279291	0
1602	1638	1509	1224	1675	4299	3141	8272	0	0	3	0	0	0.0903171	1.35314	3.86525	0.564333	0.853	0.317667	0.573667	0.016338	0	0	0	0.390667	0.297667	0.495333	0.518667	0.0254	0.0095	0.0301	0.0053	0.000285037	0	0.000279707	0
1602	1638	1506	1224	11927	1105	873	234	0	0	4	0	0.469834	1.02312	2.52694	0.0118561	0	0.567333	0.290667	0.480667	0.016351	0	0	0	0.539333	0.235	0.499667	0.036	0.0255	0.0096	0.0301	0.0053	0.000286351	0	0.000292515	0
1602	1638	1506	1224	1717	3477	2188	1739	0	0	4	0	1.55482	1.30706	3.90474	0.0506512	0.173667	0.303	0.0113333	0.367	0.016361	0	0	0	0.391333	0.05	0.650667	0.192	0.0255	0.0096	0.0303	0.0053	0.000291005	0	0.000294091	0
1602	1638	1506	1223	1475	18259	1135	10560	0	0	4	0	7.75462	3.21809	3.2862	3.16158	0.185667	0.45	0.509667	0.406667	0.016362	0	0	0	0.274667	0.491667	0.338333	0.207333	0.0255	0.0096	0.0303	0.0053	0.000298161	0	0.000295137	0
1602	1638	1503	1221	183690	15482	7589	51603	0	0	4	0	2.2835	2.27759	0	0.117188	0.375	0.079	0.496333	0.406667	0.016431	0	0	0	0.240333	0.0816667	0.668667	0.507333	0.026	0.0097	0.0308	0.0053	0.00029932	0	0.000297551	0
1602	1638	1503	1221	5455	1986	694	793	0	0	4	0	0	0	0	5.33831	0.079	0.350333	0.615333	0.507333	0.016488	0	0	0	0.688667	0.125	0.315	0.362667	0.0265	0.0098	0.0309	0.0053	0.000301225	0	0.000298449	0
1602	1638	1503	1221	7514	1473	405	691	0	0	4	0	1.85602	0	3.76091	0.28498	0.663667	0.431333	0.742	0.365	0.016541	0	0	0	0.540333	0.017	0.0576667	0.494667	0.0266	0.0098	0.031	0.0053	0.000301258	0	0.000303598	0
1602	1638	1503	1218	2107	4743	288	1222	0	0	4	0	0.146978	6.30595	0.263812	0.554254	0.496333	0.139667	0.454	0.278	0.016571	0	0	0	0.456667	0.341	0.700333	0.607	0.027	0.0098	0.031	0.0053	0.00030168	0	0.000305678	0
1602	1638	1503	1218	8605	5136	444	4521	0	0	4	0	3.80028	0.0178585	0.478678	0.389895	0.531	0.0346667	0.397	0.480333	0.016572	0	0	0	0.216667	0.018	0.291	0.205	0.0272	0.0102	0.0311	0.0053	0.000304777	0	0.000311546	0
1602	1638	1503	1218	1183	4180	441	438	0	0	4	0	3.69411	4.90217	1.12528	0.325539	0.245667	0.467	0.652	0.375333	0.016579	0	0	0	0.269	0.587667	0.115667	0.0143333	0.0273	0.0105	0.0311	0.0053	0.000305166	0	0.000312859	0
[truncated: 11,566 more rows]
